# Supplementary material for: Precursor peptide-targeted mining of more than one hundred thousand genomes expands the lanthipeptide natural product family
Source: BMC Genomics. 2020 Jun 3;21:387. doi: 10.1186/s12864-020-06785-7 (PMC7268733; doi:10.1186/s12864-020-06785-7)
Supplement: Supplementary file 2 — Additional file 2. Excel File containing precursor peptides identified in this study. [file 12864_2020_6785_MOESM2_ESM.xlsx]

## Sheet: class_I-precursors
Precursor SSN ID	LanC accession number	phylum	genus/species	nucleotide_acc	genome or plasmid	min	max	dir	peptide	predicted_leader	predicted_core
WP_044017797.1_104563	WP_044017797.1	Firmicutes	Streptococcus thermophilus LMG 18311	NC_006448.1	genome	104563	104668	f	MENTEFSLELDVTEVSTEQGYVSGGVTSTGCCKD	MENTEFSLELDVTEVSTEQGY	VSGGVTSTGCCKD
WP_011435573.1_1343815	WP_011435573.1	Actinobacteria	Frankia casuarinae	NC_007777.1	ND	1343815	1343986	r	MTPAHTTAPAPLPLAGDYDLDVEIVDGGPVIPELLRSTSDNCGKTCSSACTSCKQN	MTPAHTTAPAPLPLAGDYDLDVEIVDGG	PVIPELLRSTSDNCGKTCSSACTSCKQN
WP_011436258.1_2155988	WP_011436258.1	Actinobacteria	Frankia casuarinae	NC_007777.1	ND	2155988	2156345	f	VSSSPGRPARRFPSECGNRRGASREGTRPPGWRGHPAVGASTATAMSLFPIPSQGGSVTPQNAPAPVVDPDSALDLDEFDLDVTVVESGQLVEELIRMTDDGCGTTCQSACPNTCPGD	VSSSPGRPARRFPSECGNRRGASREGTRPPGWRGHPAVGASTATAMSLFPIPSQGGSVTPQNAPAPVVDPDSALDLDEFDLDVTVVESGQLVEELIR	MTDDGCGTTCQSACPNTCPGD
WP_011437697.1_3930319	WP_011437697.1	Actinobacteria	Frankia casuarinae	NC_007777.1	ND	3930319	3930526	r	MIHMSEVSLSGSATALAERPGEDDEYTLDVRVLVAYGPIMGDCPTDDGCGNTCSGNDSSCNSFADDPS	MIHMSEVSLSGSATALAERPGEDDEYTLDVRVLVAYGPIMGDC	PTDDGCGNTCSGNDSSCNSFADDPS
WP_011603853.1_2953275	WP_011603853.1	Actinobacteria	Frankia alni ACN14a	NC_008278.1	ND	2953275	2953416	r	MDDDYELDLRLVDAGTAASGHATSTDDNCGSGNTRSDACTTKADGS	MDDDYELDLRLVDAGTAASGH	ATSTDDNCGSGNTRSDACTTKADGS
WP_011607390.1_6903520	WP_011607390.1	Actinobacteria	Frankia alni ACN14a	NC_008278.1	ND	6903520	6903712	r	MSPVLAVDRPESTDSAIDDAEFELDMRVVESTTRLVIMMCDTSDGCGSSCSTSACSTASNDPS	MSPVLAVDRPESTDSAIDDAEFELDMRVVE	STTRLVIMMCDTSDGCGSSCSTSACSTASNDPS
WP_012157500.1_72609	WP_012157500.1	Actinobacteria	Frankia sp. EAN1pec	NC_009921.1	genome	72609	72810	r	VISMSPVLMADQTESVDFALDDAELELDMRVVESTTRIAIMMCDTSDGCGNSCSTSACNTSSNDPS	VISMSPVLMADQTESVDFALDDAELELDMRVVE	STTRIAIMMCDTSDGCGNSCSTSACNTSSNDPS
WP_020458959.1_1601478	WP_020458959.1	Actinobacteria	Frankia sp. EAN1pec	NC_009921.1	genome	1601478	1601799	f	VAWEPCVDRTEPSPRRDVGNGGNHSRRPRSRPGRHHGTTGVLREPVSHMNGQTGSVMTMDAFTSDVAGTGFGELDLDVTIVEQGDAADALLCTTDNGCSTNKNSDC	VAWEPCVDRTEPSPRRDVGNGGNHSRRPRSRPGRHHGTTGVLREPVSHMNGQTGSVMTMDAFTSDVAGTGFGELDLDVTIVEQGDAADALL	CTTDNGCSTNKNSDC
WP_020460380.1_3310827	WP_020460380.1	Actinobacteria	Frankia sp. EAN1pec	NC_009921.1	genome	3310827	3311100	f	VGRVHGPGRSIVTARPRGVALLPPSKGLMTMTSGSASAVLERTEATPLGLLDEFRLDVQVTVEAAPGYTIRACDTSDTCGSTCASACASD	VGRVHGPGRSIVTARPRGVALLPPSKGLMTMTSGSASAVLERTEATPLGLLDEFRLDVQVTVEAAPG	YTIRACDTSDTCGSTCASACASD
WP_020464157.1_8218814	WP_020464157.1	Actinobacteria	Frankia sp. EAN1pec	NC_009921.1	genome	8218814	8219162	r	MCPRDWGRRGGRADGRAHACVGGCGLPASGAAHPARAHPRWRRAGGGGPGQAAQPPRPDLHHREEGNHLMDNEHDLDLNLVDAGPVASPHATGTDDNCGSGNTKSDACTTKADGS	MCPRDWGRRGGRADGRAHACVGGCGLPASGAAHPARAHPRWRRAGGGGPGQAAQPPRPDLHHREEGNHLMDNEHDLDLNLVDAGPVASPH	ATGTDDNCGSGNTKSDACTTKADGS
WP_012180841.1_681510	WP_012180841.1	Actinobacteria	Salinispora arenicola CNS-205	NC_009953.1	genome	681510	681852	f	MDATSADRHPAYLRPLPAVTAKEGVAAGRPNVASSHGRRSTKADRSASQRAGSCGGYLPTIIPVPLEASMNSLLAVSNDPFELDVQIVTEGPVAAALLADTDDGCDTVKGSDC	MDATSADRHPAYLRPLPAVTAKEGVAAGRPNVASSHGRRSTKADRSASQRAGSCGGYLPTIIPVPLEASMNSLLAVSNDPFELDVQIVTEGPVAAALLA	DTDDGCDTVKGSDC
WP_012300330.1_16403	WP_012300330.1	Actinobacteria	Clavibacter sepedonicus	NC_010408.1	plasmid	16403	16685	r	LRHCPSARFPATVETESRINIRNGLAPMELTRGKSMSDISSEFDLDPKVGASSGNASPQTTPVFGLTFKLTVKVCRTIITTTACGSTQTSGRC	LRHCPSARFPATVETESRINIRNGLAPMELTRGKSMSDISSEFDLDPKVGASSGNASPQTTPVFG	LTFKLTVKVCRTIITTTACGSTQTSGRC
WP_012780731.1_658243	WP_012780731.1	Bacteroidetes	Pedobacter heparinus DSM 2366	NC_013061.1	genome	658243	658519	f	MKKLRLNKSFISNLTRDEAGKIMGGNDATWEECSDRCSDYCTTPTYGDDATCYTAGAGCPGTGSYGCATDNGCQSDLCPDSLQMTECGPIC	MKKLRLNKSFISNLTRDEAGKIMGG	NDATWEECSDRCSDYCTTPTYGDDATCYTAGAGCPGTGSYGCATDNGCQSDLCPDSLQMTECGPIC
WP_015792549.1_4469749	WP_015792549.1	Actinobacteria	Catenulispora acidiphila DSM 44928	NC_013131.1	genome	4469749	4470028	f	VIGQARCIKTTWFANCRPRGHNQQPEQEHRMTASTETIERPTIAAFTTDTESPFADLDITFLETGPSAALLVASTDDNCGSSCPNACTTSSS	VIGQARCIKTTWFANCRPRGHNQQPEQEHRMTASTETIERPTIAAF	TTDTESPFADLDITFLETGPSAALLVASTDDNCGSSCPNACTTSSS
WP_012789112.1_1752233	WP_012789112.1	Bacteroidetes	Chitinophaga pinensis DSM 2588	NC_013132.1	genome	1752233	1752401	f	LLTMKKASSRKLNLGKIKIARLSTTKQEVANQQANAPTYTGCSLFKCPPPPDARN	LLTMKKASSRKLNLGKIKIARLSTTKQEVANQQANA	PTYTGCSLFKCPPPPDARN
WP_012789112.1_1752438	WP_012789112.1	Bacteroidetes	Chitinophaga pinensis DSM 2588	NC_013132.1	genome	1752438	1752627	f	MKKKVEKKLDLGKIKLASLNREKQDAMNGAAFAPTTTVLSFKVCTDDISQGAPICSVDSCRF	MKKKVEKKLDLGKIKLASLNREKQDAMNGA	AFAPTTTVLSFKVCTDDISQGAPICSVDSCRF
WP_012792925.1_6801184	WP_012792925.1	Bacteroidetes	Chitinophaga pinensis DSM 2588	NC_013132.1	genome	6801184	6801373	f	MKDNQVTQIKLSIDDLKIDSFVTSIDSEMNMRLAGGLAGQSHPTHTVATDDEGHLCTTIICA	MKDNQVTQIKLSIDDLKIDSFVTSIDSEMNMRLAGG	LAGQSHPTHTVATDDEGHLCTTIICA
WP_083790028.1_5258778	WP_083790028.1	Actinobacteria	Thermomonospora curvata DSM 43183	NC_013510.1	genome	5258778	5258967	f	MTLPLALDLADDHGEIAAEEFELDLRVVESTTPIVTMMCSTSDGCGNTCSTSACSSSSYDPF	MTLPLALDLADDHGEIAAEEFELDLRVVE	STTPIVTMMCSTSDGCGNTCSTSACSSSSYDPF
WP_013018834.1_3827037	WP_013018834.1	Actinobacteria	Stackebrandtia nassauensis DSM 44728	NC_013947.1	genome	3827037	3827196	f	MTDVNTQQTDMESFEDLFNLDVRVQAGGRSARRCNPTNDGCSNSCTSVGCPR	MTDVNTQQTDMESFEDLFNLDVRVQAGG	RSARRCNPTNDGCSNSCTSVGCPR
WP_013020621.1_5748609	WP_013020621.1	Actinobacteria	Stackebrandtia nassauensis DSM 44728	NC_013947.1	genome	5748609	5748774	f	MKPTLEATTDIEAFEDLFKLDVRIEAEGPSLSRCNPTNDGCSNSCTSVGCSANC	MKPTLEATTDIEAFEDLFKLDVRIEAEG	PSLSRCNPTNDGCSNSCTSVGCSANC
WP_013287252.1_4659720	WP_013287252.1	Actinobacteria	Micromonospora aurantiaca ATCC 27029	NC_014391.1	genome	4659720	4660011	f	VEVTEDKCRCSAGSGSSRYPIPAAEEARSSRRAGGREVCLPIHPEVSLEGPVMENLLAVSGDPFQLDVEIVTEGPVAAALLADTDDGCDTVKGSDC	VEVTEDKCRCSAGSGSSRYPIPAAEEARSSRRAGGREVCLPIHPEVSLEGPVMENLLAVSGDPFQLDVEIVTEGPVAAALLA	DTDDGCDTVKGSDC
WP_013289220.1_6843596	WP_013289220.1	Actinobacteria	Micromonospora aurantiaca ATCC 27029	NC_014391.1	genome	6843596	6843800	r	VMSMAPPTAVLDAPPIDAEVVTDDDFVLDMRVIEATTPLVIMACSTSDGCGSTCNTSACATSSYDPA	VMSMAPPTAVLDAPPIDAEVVTDDDFVLDMRVIE	ATTPLVIMACSTSDGCGSTCNTSACATSSYDPA
WP_013309464.1_1558419	WP_013309464.1	Firmicutes	Paenibacillus polymyxa E681	NC_014483.2	genome	1558419	1558572	f	MKNQFDLDLQVAKNEVASKGVQPASGLICTPSCATGTLNCQVSLSFCKTC	MKNQFDLDLQVAKNEVASKGVQP	ASGLICTPSCATGTLNCQVSLSFCKTC
WP_013370167.1_1695119	WP_013370167.1	Firmicutes	Paenibacillus polymyxa SC2	NC_014622.2	genome	1695119	1695311	f	MIKMKKKQKGDDVMKNQFDLDLQVTKSESASKELQADSGIICTPTCLTSILNCYTSISHCGPC	MIKMKKKQKGDDVMKNQFDLDLQVTKSESASKELQA	DSGIICTPTCLTSILNCYTSISHCGPC
WP_013370167.1_1697040	WP_013370167.1	Firmicutes	Paenibacillus polymyxa SC2	NC_014622.2	genome	1697040	1697193	f	MKNQFDLDLQVAKNEVAPKEVQPASGLICTPSCATGTLNCQVSLSFCKTC	MKNQFDLDLQVAKNEVAPKEVQP	ASGLICTPSCATGTLNCQVSLSFCKTC
WP_013422078.1_1110704	WP_013422078.1	Actinobacteria	Frankia inefficax	NC_014666.1	ND	1110704	1111007	r	VCLLAVTVDWVLSLPRHGVRGPAQLTSSWPPAATAQMRGVPMSEDTAVLDRLTADLFDLGTRVAPVPDIVDSNTTTDCTDDGCSATCPSVGCSATCRNCD	VCLLAVTVDWVLSLPRHGVRGPAQLTSSWPPAATAQMRGVPMSEDTAVLDRLTADLFDLGTRVAPVPDIV	DSNTTTDCTDDGCSATCPSVGCSATCRNCD
WP_013428024.1_8491688	WP_013428024.1	Actinobacteria	Frankia inefficax	NC_014666.1	ND	8491688	8491886	r	MTFQPSGGATALLDRPVDEDEFTLDVRVILSARSPLSGDCPTNDGCGETCKDGASACQSVANNVF	MTFQPSGGATALLDRPVDEDEFTLDVRVILSA	RSPLSGDCPTNDGCGETCKDGASACQSVANNVF
WP_013851899.1_1148102	WP_013851899.1	Firmicutes	Streptococcus pasteurianus ATCC 43144	NC_015600.1	genome	1148102	1148309	r	LFEQRKNNWRNFIMNNEDFNLDLVTISKENNSGASPRVTSKSLCTPGCKTGILMTCAIKTATCGCHFG	LFEQRKNNWRNFIMNNEDFNLDLVTISKENNSGA	SPRVTSKSLCTPGCKTGILMTCAIKTATCGCHFG
WP_014054577.1_1155836	WP_014054577.1	Actinobacteria	Streptomyces violaceusniger Tu 4113	NC_015957.1	ND	1155836	1156010	f	MSMNPEAATTQVDVDFTLDVRVIEAGLPVRDLLRDTSDNCGSSCSGTACTSFVGDPA	MSMNPEAATTQVDVDFTLDVRVIEAGLPVRDLLR	DTSDNCGSSCSGTACTSFVGDPA
WP_106685878.1_3189228	WP_106685878.1	Actinobacteria	Streptomyces violaceusniger Tu 4113	NC_015957.1	ND	3189228	3189504	r	MPRVPTAHGSRACPSAEVCVSGPGCERLPSPPLSKELTMSIAVPAESAKEMSEFDLDVRVELDEPTAAQGAASVTPGASIIWCTIVAPACG	MPRVPTAHGSRACPSAEVCVSGPGCERLPSPPLSKELTMSIAVPAESAKEMSEFDLDVRVELDEPTAAQGA	ASVTPGASIIWCTIVAPACG
WP_014058432.1_6111531	WP_014058432.1	Actinobacteria	Streptomyces violaceusniger Tu 4113	NC_015957.1	ND	6111531	6111714	f	MTTRVEGQAAVDSANADFDLDIRSSLRDLEDNKGATAAKSVSIPNGPFTSSCFCSVLSGC	MTTRVEGQAAVDSANADFDLDIRSSLRDLEDNKGA	TAAKSVSIPNGPFTSSCFCSVLSGC
WP_014115182.1_3414559	WP_014115182.1	Firmicutes	Bacillus subtilis subsp. spizizenii TU-B-10	NC_016047.1	genome	3414559	3414739	r	VTNMSKFDDFDLDVVKVSKQDSKITPQWKSESVCTPGCVTGLLQTCFLQTITCNCKISK	VTNMSKFDDFDLDVVKVSKQDSKITPQW	KSESVCTPGCVTGLLQTCFLQTITCNCKISK
WP_014141309.1_636484	WP_014141309.1	Actinobacteria	Streptomyces cattleya NRRL 8057 = DSM 46488	NC_016111.1	genome	636484	636682	f	MPDVLLPDNTRLADDPADDDFTLDVRIVVATGPMAGYADCPTDDGCGNTCANGASACDSYIGDPA	MPDVLLPDNTRLADDPADDDFTLDVRIVVATGPMAGYADC	PTDDGCGNTCANGASACDSYIGDPA
WP_014143557.1_2955526	WP_014143557.1	Actinobacteria	Streptomyces cattleya NRRL 8057 = DSM 46488	NC_016111.1	genome	2955526	2955760	r	VSWQYHLSATSNESPGVVMTRPVTQSTTQVQEPTATSQSDGFDLNVSLLEVSDAAGLTSLTDDNCGSTCGACTTNVA	VSWQYHLSATSNESPGVVMTRPVTQSTTQVQEPTATSQSDGFDLNVSLLEVSDAAG	LTSLTDDNCGSTCGACTTNVA
WP_014396103.1_4042697	WP_014396103.1	Proteobacteria	Corallococcus coralloides DSM 2259	NC_017030.1	genome	4042697	4042874	r	MESRSQPSPKKLTVSKESIRMLAQKQLSTEANMMPPETDTSNPTSGHCCFEPTDTCLL	MESRSQPSPKKLTVSKESIRMLAQKQLSTEANMMPPET	DTSNPTSGHCCFEPTDTCLL
WP_014396471.1_4538680	WP_014396471.1	Proteobacteria	Corallococcus coralloides DSM 2259	NC_017030.1	genome	4538680	4538962	f	LGQRPEIPGGFVIRSDRAIPCGLTSRNETMKKPTKKLTLSKDTLRSLNETELKQVAGGAPTSVVACTGTDPTEATVCYTNALCSTGEAFGCCF	LGQRPEIPGGFVIRSDRAIPCGLTSRNETMKKPTKKLTLSKDTLRSLNETELKQVAGG	APTSVVACTGTDPTEATVCYTNALCSTGEAFGCCF
WP_085960267.1_6580383	WP_085960267.1	Proteobacteria	Corallococcus coralloides DSM 2259	NC_017030.1	genome	6580383	6580719	r	LDSTRARLKTIKRTPCFKQRVAPLSSASHGGWPPEHSRGRPWSDPYPEGFMANTKSQKQDNAKSLKLKLSLKKETLRELNDSQVGALDQVVGGTIVWLSNNCCDYTQEQAN	LDSTRARLKTIKRTPCFKQRVAPLSSASHGGWPPEHSRGRPWSDPYPEGFMANTKSQKQDNAKSLKLKLSLKKETLRELNDSQVGALDQVVG	GTIVWLSNNCCDYTQEQAN
WP_001244304.1_143662	WP_001244304.1	Firmicutes	Streptococcus pneumoniae INV200	NC_017593.1	genome	143662	143788	f	LEEESFIMENTEFSLELDVTEVATEQDYVSSGVTSTGCCKN	LEEESFIMENTEFSLELDVTEVATEQDY	VSSGVTSTGCCKN
WP_041665585.1_9031254	WP_041665585.1	Actinobacteria	Streptomyces hygroscopicus subsp. jinggangensis 5008	NC_017765.1	genome	9031254	9031437	r	MASAAVLTKPITETTTAPAEDPFDVQVEVVTEIDAEQLPQACGTGDGCKSTCASSCTSAV	MASAAVLTKPITETTTAPAEDPFDVQVEVVTEIDAEQLPQAC	GTGDGCKSTCASSCTSAV
WP_014909293.1_2264169	WP_014909293.1	Actinobacteria	Nocardiopsis alba ATCC BAA-2165	NC_018524.1	genome	2264169	2264316	r	MNEHQIDADGFDLDVEVVESGPRLDALLNLTGDNCGTTCESACSTTCA	MNEHQIDADGFDLDVEVVESGPRLDALLN	LTGDNCGTTCESACSTTCA
WP_014981946.1_1312837	WP_014981946.1	Actinobacteria	Nocardia brasiliensis ATCC 700358	NC_018681.1	genome	1312837	1313191	r	LAAASDAARYRSRRCRRVGCGACLVTGGTAPAGRPGGNAGPPSAWSFDQPGSATEEENTVSTVTMEPVETVETVDLFDLDIRVGVGNIQGNAAINSWSYCTPGCTSSGGGSGCSHCC	LAAASDAARYRSRRCRRVGCGACLVTGGTAPAGRPGGNAGPPSAWSFDQPGSATEEENTVSTVTMEPVETVETVDLFDLDIRVGVGNIQGNAAI	NSWSYCTPGCTSSGGGSGCSHCC
WP_015662446.1_8681143	WP_015662446.1	Actinobacteria	Streptomyces davaonensis JCM 4913	NC_020504.1	genome	8681143	8681359	r	VIAMTAAVLNHPTASAALPVDGLADDDFELDIKVVISESPLTVFMCPTSDGCGNTCENGASACQSSIEDAA	VIAMTAAVLNHPTASAALPVDGLADDDFELDIKVVIS	ESPLTVFMCPTSDGCGNTCENGASACQSSIEDAA
WP_043973604.1_6534953	WP_043973604.1	Actinobacteria	Streptomyces fulvissimus DSM 40593	NC_021177.1	ND	6534953	6535298	r	VSGRSGQNLLRGPRPLVPGGQELVRGPAVRHRLSGGSWWAFQPSSPTTNDEKECSMTRSTVVASRTEVRPRIPGTSDGFDLDVSLVEIADSAGLVNLTDDNCGSTCGACTTNVA	VSGRSGQNLLRGPRPLVPGGQELVRGPAVRHRLSGGSWWAFQPSSPTTNDEKECSMTRSTVVASRTEVRPRIPGTSDGFDLDVSLVEIADSAGLVN	LTDDNCGSTCGACTTNVA
WP_020998762.1_1010434	WP_020998762.1	Firmicutes	Streptococcus intermedius C270	NC_022237.1	genome	1010434	1010656	r	MIMFERTENLIKEVLQMSTKDFNLDLVSVSKTDAGASPRVTSVFMCTPGCVTGALMGCNLQTATCNCHVHISK	MIMFERTENLIKEVLQMSTKDFNLDLVSVSKTDAGA	SPRVTSVFMCTPGCVTGALMGCNLQTATCNCHVHISK
WP_023987833.1_1748587	WP_023987833.1	Firmicutes	Paenibacillus polymyxa CR1	NC_023037.2	genome	1748587	1748740	f	MKNQFDLDLQVAKNEVAPKGVQPASGIICTPSCATGTLNCQVSLTFCKTC	MKNQFDLDLQVAKNEVAPKGVQP	ASGIICTPSCATGTLNCQVSLTFCKTC
WP_006341160.1_25246	WP_006341160.1	Chlamydiae	Parachlamydia acanthamoebae str. Hall's coccus	NZ_ACZE01000025.1	genome	25246	25495	f	MDGNRMEITRNFQQFIPIEPQEKKQLIVPEEKAEDFYDLDIKISEQKLQPHQQTLSTYTCGTCAASVCPCHITDATGSACNC	MDGNRMEITRNFQQFIPIEPQEKKQLIVPEEKAEDFYDLDIKISEQKLQPHQ	QTLSTYTCGTCAASVCPCHITDATGSACNC
WP_006341160.1_30001	WP_006341160.1	Chlamydiae	Parachlamydia acanthamoebae str. Hall's coccus	NZ_ACZE01000025.1	genome	30001	30301	f	MKINSRNGVDFFDLNDDSKLKNTENSKSQKKYRKDEEDLYDLDLRIKETVNDLHLVETGGTWNCTGTGRCSRGCQTNRGQTCVRCGPTEYTTCGSCRCP	MKINSRNGVDFFDLNDDSKLKNTENSKSQKKYRKDEEDLYDLDLRIKETVNDLHLV	ETGGTWNCTGTGRCSRGCQTNRGQTCVRCGPTEYTTCGSCRCP
WP_036658230.1_569092	WP_036658230.1	Firmicutes	Paenibacillus larvae subsp. larvae DSM 25719	NZ_ADFW01000002.1	genome	569092	569371	r	LAAQGLNDYISFILKQLYYTYNLQVLTINRLIDTFGSRNIIPTILINGVFTLANDIFELDVQIEMMNEEENSNQEVGYTGHSKNWLSFCVSC	LAAQGLNDYISFILKQLYYTYNLQVLTINRLIDTFGSRNIIPTILINGVFTLANDIFELDVQIEMMNEEENSNQEVGYTG	HSKNWLSFCVSC
WP_006541251.1_44587	WP_006541251.1	Actinobacteria	Frankia sp. EUN1f	NZ_ADGX01000049.1	genome	44587	44833	f	MSGRRNRTTTITTQEVFMSIQLDDPVLAVPPQAGRDQEEDFTTWDLDVSIVESGPAADRLIRMTDDGCGTTCETACSTTCP	MSGRRNRTTTITTQEVFMSIQLDDPVLAVPPQAGRDQEEDFTTWDLDVSIVESGPAADRLIR	MTDDGCGTTCETACSTTCP
WP_006544852.1_5459	WP_006544852.1	Actinobacteria	Frankia sp. EUN1f	NZ_ADGX01000188.1	genome	5459	5597	f	MDYEDELNLNLVDAGTAASGHATSTDDECGSGDTNSDACSGGSGR	MDYEDELNLNLVDAGTAASGH	ATSTDDECGSGDTNSDACSGGSGR
WP_023484430.1_27914	WP_023484430.1	Firmicutes	Paenibacillus larvae subsp. larvae B-3650	NZ_ADZY03000177.1	genome	27914	28193	r	LAAQGLNDYISFILKQLYYTYNLQVLTINRLIDTFGSRNIIPTILINGVFTLANDIFELDVQIEMMNEEENSNQEVGYTGHSKNWLSFCVSC	LAAQGLNDYISFILKQLYYTYNLQVLTINRLIDTFGSRNIIPTILINGVFTLANDIFELDVQIEMMNEEENSNQEVGYTG	HSKNWLSFCVSC
WP_006379019.1_358414	WP_006379019.1	Actinobacteria	Streptomyces turgidiscabies Car8	NZ_AEJB01000361.1	genome	358414	358753	f	MTGSPATGSSTRGTAGFRSPGRPSEPRRWARAFCTIPSDKESDDMTTAVLHSVPAPVGLPADALADDDFELDIRVVISESPLTVLMCPTSDGCGNTCVNGASACQSSIEDAA	MTGSPATGSSTRGTAGFRSPGRPSEPRRWARAFCTIPSDKESDDMTTAVLHSVPAPVGLPADALADDDFELDIRVVIS	ESPLTVLMCPTSDGCGNTCVNGASACQSSIEDAA
WP_009337798.1_10342	WP_009337798.1	Actinobacteria	Streptomyces ipomoeae 91-03	NZ_AEJC01000620.1	genome	10342	10600	r	VWQRSRDGTWWALPPRNTTTITRSPRMTRNTVVPSRTEVRPQTPAASDGFDLDVSLVEIADPAGLVNLTDDNCGSTCGACTTNVA	VWQRSRDGTWWALPPRNTTTITRSPRMTRNTVVPSRTEVRPQTPAASDGFDLDVSLVEIADPAGLVN	LTDDNCGSTCGACTTNVA
WP_010497958.1_29660	WP_010497958.1	Firmicutes	Paenibacillus elgii B69	NZ_AFHW01000087.1	genome	29660	29855	r	MANNNFDLDVQMKSVNSVNANLGNYTSQCYSSQCYSSKCYSDSCYSSNCYTGRHMCGYTHGYSC	MANNNFDLDVQMKSVNSVNANLGN	YTSQCYSSQCYSSKCYSDSCYSSNCYTGRHMCGYTHGYSC
WP_136624628.1_238496	WP_136624628.1	Firmicutes	Staphylococcus aureus subsp. aureus 21204	NZ_AFTP01000025.1	genome	238496	238640	r	MENVLDLDVQVKAKNDTSDSAGDERITSFIGCTPGCGKTGSFNSFCC	MENVLDLDVQVKAKNDTSDSAGDER	ITSFIGCTPGCGKTGSFNSFCC
WP_136624628.1_239296	WP_136624628.1	Firmicutes	Staphylococcus aureus subsp. aureus 21204	NZ_AFTP01000025.1	genome	239296	239440	r	MEKVLDLDVQVKGNNNTNDSAGDERLTSYSLCSFGCGKTGSFNSFCC	MEKVLDLDVQVKGNNNTNDSAGDER	LTSYSLCSFGCGKTGSFNSFCC
WP_002435345.1_131776	WP_002435345.1	Firmicutes	Staphylococcus capitis VCU116	NZ_AFTX01000034.1	genome	131776	131920	r	VIRMKVVKEKKELFDLDVKVNARDMNNSESGPPNTSLIWCTDGCAKR	VIRMKVVKEKKELFDLDVKVNARDMNNSESGPP	NTSLIWCTDGCAKR
WP_020417487.1_125674	WP_020417487.1	Actinobacteria	Amycolatopsis sp. ATCC 39116	NZ_AFWY03000006.1	genome	125674	125845	f	VAQATVHDEGEANPVENLAPEDFDLDLRISTPAQDGDLLTNKSGFSDICATLWPSC	VAQATVHDEGEANPVENLAPEDFDLDLRISTPAQDGDLLTN	KSGFSDICATLWPSC
WP_020417662.1_87745	WP_020417662.1	Actinobacteria	Amycolatopsis sp. ATCC 39116	NZ_AFWY03000007.1	genome	87745	87937	r	VGRGNQRKEFIMESTLELSELDGLVERLDARISSSGDPETGKPPSLLLCSGYCGDEDASWFVC	VGRGNQRKEFIMESTLELSELDGLVERLDARISSSGDPETGKP	PSLLLCSGYCGDEDASWFVC
WP_007491155.1_23502	WP_007491155.1	Actinobacteria	Streptomyces zinciresistens K42	NZ_AGBF01000004.1	genome	23502	23682	r	MNANTIKVQAQSPAATAGGDAFDLDISVLESGDGSATVINLTDDGCKPSCQGSCATNVA	MNANTIKVQAQSPAATAGGDAFDLDISVLESGDGSATVIN	LTDDGCKPSCQGSCATNVA
WP_007491155.1_23719	WP_007491155.1	Actinobacteria	Streptomyces zinciresistens K42	NZ_AGBF01000004.1	genome	23719	24043	r	VARSGRVSPPTAAAAQPAVATPVSPAAPDRTRPPARRPCPVGAAHAARPSRLDRSRARQRRNHHMQIDEFDLDISVLESDDGSATLINLTDDGCGSTCSSPCATNVA	VARSGRVSPPTAAAAQPAVATPVSPAAPDRTRPPARRPCPVGAAHAARPSRLDRSRARQRRNHHMQIDEFDLDISVLESDDGSATLIN	LTDDGCGSTCSSPCATNVA
WP_007491155.1_23957	WP_007491155.1	Actinobacteria	Streptomyces zinciresistens K42	NZ_AGBF01000004.1	genome	23957	24137	r	VTPRVTDQGMRTASASAAQDPFDLDISVIESGGTVGASIASDGGCGSTCGGNACISSGS	VTPRVTDQGMRTASASAAQDPFDLDISVIESGG	TVGASIASDGGCGSTCGGNACISSGS
WP_007447324.1_92506	WP_007447324.1	Actinobacteria	Streptomyces sp. W007	NZ_AGSW01000044.1	genome	92506	92755	f	VAPPARSAQSTDPSTPRRRTMAPQITKSLPQTGTPFSAESGSDFDLNIETVSALPVVGALLNDTGDGCTSTCQSACSNSTCG	VAPPARSAQSTDPSTPRRRTMAPQITKSLPQTGTPFSAESGSDFDLNIETVSALPVVGA	LLNDTGDGCTSTCQSACSNSTCG
WP_016699836.1_3417	WP_016699836.1	Actinobacteria	Actinoalloteichus spitiensis RMV-1378	NZ_AGVX02000374.1	genome	3417	3708	f	LLVCCSDPFRVRGPSPPPTVFRPSGYQGGNVTTATAATETEAELGLADLDLDIQLEVTGGADATFRPEMFTFVTCDTGGTTGTSCNLTNGCNPMCC	LLVCCSDPFRVRGPSPPPTVFRPSGYQGGNVTTATAATETEAELGLADLDLDIQLEVTGG	ADATFRPEMFTFVTCDTGGTTGTSCNLTNGCNPMCC
WP_010365947.1_68476	WP_010365947.1	Proteobacteria	Pseudoalteromonas citrea DSM 8771	NZ_AHBZ02000146.1	genome	68476	68674	f	MKLKLNKKSVKKLSSDVKTMPAGMTPQVAGGQAGPDSSYPAPGRTINCYTGNRYGFCAQHGCVEP	MKLKLNKKSVKKLSSDVKTMPAGMTPQVAGG	QAGPDSSYPAPGRTINCYTGNRYGFCAQHGCVEP
WP_016739436.1_93597	WP_016739436.1	Firmicutes	Brevibacillus brevis FJAT-0809-GLX	NZ_AHKL01000029.1	genome	93597	93792	r	LGEPEMNKDMFDLDVQVNAVGSNGAEPNTVRTTLCWVTRVTCKSTCTCVCTAMCTPGCPFSDEK	LGEPEMNKDMFDLDVQVNAVGSNGA	EPNTVRTTLCWVTRVTCKSTCTCVCTAMCTPGCPFSDEK
WP_029514342.1_127918	WP_029514342.1	Firmicutes	Paenibacillus polymyxa OSY-DF	NZ_AIPP01000129.1	genome	127918	128080	f	MKVDQMFDLDLRKSYEASELSPQASIIKTTIKVSKAVCKTLTCICTGSCSNCK	MKVDQMFDLDLRKSYEASELSPQASIIK	TTIKVSKAVCKTLTCICTGSCSNCK
WP_016820477.1_36946	WP_016820477.1	Firmicutes	Paenibacillus polymyxa OSY-DF	NZ_AIPP01000133.1	genome	36946	37099	r	MKNQFDLDLQVAKNEVAPKEVQPASGLICTPSCATGTLNCQVSLSFCKTC	MKNQFDLDLQVAKNEVAPKEVQP	ASGLICTPSCATGTLNCQVSLSFCKTC
WP_044429401.1_29059	WP_044429401.1	Firmicutes	Bacillus subtilis subsp. spizizenii RFWG1A3	NZ_AJHL01000018.1	genome	29059	29239	r	VTNMSKFDDFDLDVVKVSKQDSKITPQWKSESLCTPGCVTGALQTCFLQTLTCNCKISK	VTNMSKFDDFDLDVVKVSKQDSKITPQW	KSESLCTPGCVTGALQTCFLQTLTCNCKISK
WP_106428120.1_11617	WP_106428120.1	Actinobacteria	Streptomyces somaliensis DSM 40738	NZ_AJJM01000082.1	genome	11617	11860	f	VGGREGLHTANRPMHTAKKGNTMAPAVLTQPTEEKTSATSDPFDLDVEIVSEMGADLLPQACGTGDGCGATCSSSCTSAV	VGGREGLHTANRPMHTAKKGNTMAPAVLTQPTEEKTSATSDPFDLDVEIVSEMGA	DLLPQACGTGDGCGATCSSSCTSAV
WP_010475290.1_3830	WP_010475290.1	Actinobacteria	Streptomyces somaliensis DSM 40738	NZ_AJJM01000142.1	genome	3830	3995	f	VRAVPDTLELTDLDALIDDLDERVTETELPEAQATSEFCSLLCTIVVCASAVCV	VRAVPDTLELTDLDALIDDLDERVTETELPEAQ	ATSEFCSLLCTIVVCASAVCV
WP_016906181.1_100470	WP_016906181.1	Actinobacteria	Streptomyces xiaopingdaonensis	NZ_AJTQ01000063.1	genome	100470	100725	r	VSREAQTCLRITRIDPVHTCLFSTKEADVGINSPADVRNDEGLLDLDLEIGVEKSVAGPAVTSISYCTPGCTSEGGGSGCSHCC	VSREAQTCLRITRIDPVHTCLFSTKEADVGINSPADVRNDEGLLDLDLEIGVEKSVAGPA	VTSISYCTPGCTSEGGGSGCSHCC
WP_100214537.1_10420	WP_100214537.1	Firmicutes	Staphylococcus epidermidis NIHLM040	NZ_AKGR01000045.1	genome	10420	10651	f	LGSTKIIIEKGFIILFNIFLGVFKMEAVKEKNDLFNLDVKVNAKESNDSGAEPRIASKFICTPGCAKTGSFNSYCC	LGSTKIIIEKGFIILFNIFLGVFKMEAVKEKNDLFNLDVKVNAKESNDSGA	EPRIASKFICTPGCAKTGSFNSYCC
WP_007729074.1_21293	WP_007729074.1	Firmicutes	Brevibacillus sp. BC25	NZ_AKIX01000128.1	genome	21293	21470	f	VKFWLRTKKLEEEQKMQKDLFDLDVQVKEVNQVQSDSVVSDIICTTFCSVTWCQSNCC	VKFWLRTKKLEEEQKMQKDLFDLDVQVKEVNQVQS	DSVVSDIICTTFCSVTWCQSNCC
WP_017218564.1_96820	WP_017218564.1	Proteobacteria	Pseudoalteromonas sp. NJ631	NZ_AKXJ01000011.1	genome	96820	96988	r	MKIAFKKKIIKTLSTTHSKTLDKKMTPQVAGGVDGNGPTITELTCYDDCFVKVTL	MKIAFKKKIIKTLSTTHSKTLDKKMTPQVAGG	VDGNGPTITELTCYDDCFVKVTL
WP_017218564.1_97135	WP_017218564.1	Proteobacteria	Pseudoalteromonas sp. NJ631	NZ_AKXJ01000011.1	genome	97135	97336	r	MKLTLNKKCIKALSNDSKSIPANMTPQIAGGDVRANSPAGSLFTDRYGDCWTGRNHSCREHTCQIP	MKLTLNKKCIKALSNDSKSIPANMTPQIAGG	DVRANSPAGSLFTDRYGDCWTGRNHSCREHTCQIP
WP_019355262.1_20245	WP_019355262.1	Actinobacteria	Streptomyces sp. AA1529	NZ_ALAP01000021.1	genome	20245	20590	f	VSIRPTPLMTRSVETRSSTRCTAGSPSPGPRRDRRLPGRPAAHHRARRVINMSPTAALAERPEVVDEDDFAPLDVKVVVATHPIGKLMCSTGDGCGSTCSGGSSACSSFVEDPA	VSIRPTPLMTRSVETRSSTRCTAGSPSPGPRRDRRLPGRPAAHHRARRVINMSPTAALAERPEVVDEDDFAPLDVKVVV	ATHPIGKLMCSTGDGCGSTCSGGSSACSSFVEDPA
WP_019357930.1_31240	WP_019357930.1	Actinobacteria	Streptomyces sp. AA1529	NZ_ALAP01000073.1	genome	31240	31540	f	VKLSSGGCDWCVDAADVARLRSTRLREARRVRAPISRRRHCRPLSGGNEMNEELLDDEFALDLRVGHTAVSTSSAAATNNGGCETSRTSLCTDTLSTCC	VKLSSGGCDWCVDAADVARLRSTRLREARRVRAPISRRRHCRPLSGGNEMNEELLDDEFALDLRVGHTAVSTSSAA	ATNNGGCETSRTSLCTDTLSTCC
WP_029518675.1_111704	WP_029518675.1	Firmicutes	Paenibacillus polymyxa	NZ_ALJV01000223.1	genome	111704	111878	r	MAENLFDLDVQVNKSQGSVEPKIRSIWNCSSGCGGGNTSQTCVETCSPCFSNLGTLC	MAENLFDLDVQVNKSQGSVEPKI	RSIWNCSSGCGGGNTSQTCVETCSPCFSNLGTLC
WP_019421984.1_59346	WP_019421984.1	Firmicutes	Paenibacillus sp. OSY-SE	NZ_ALKF01000185.1	genome	59346	59583	f	MYLAFLHAHAYVPFHKKGGIKMANNPFDLDVQVNKSSDKFEPMFTSLSGCDKRFTTGCTESCITKDKGCFTNTCFNLC	MYLAFLHAHAYVPFHKKGGIKMANNPFDLDVQVNKSSDKFEPM	FTSLSGCDKRFTTGCTESCITKDKGCFTNTCFNLC
WP_025194745.1_12054	WP_025194745.1	Firmicutes	Streptococcus agalactiae LMG 14609	NZ_ALRV01000027.1	genome	12054	12195	r	MKNTIKDFDLDLKTTKNNFAQPLVGSRYLFTPGSCWKLVCFTTTVK	MKNTIKDFDLDLKTTKNNFAQPLVGSRYL	FTPGSCWKLVCFTTTVK
WP_003999999.1_18365	WP_003999999.1	Actinobacteria	Streptomyces viridochromogenes Tue57	NZ_AMLP01000136.1	genome	18365	18707	r	VRQAAREDFPTRSTSPRAGWPGVVREAAVWRRSRGGTWWALQPSNTTTIARSCSMTRSTVVPSRTEVRPQIPGASDGFDLDVSLIEIADPAGLVNLTDDNCGSTCGACTTNVA	VRQAAREDFPTRSTSPRAGWPGVVREAAVWRRSRGGTWWALQPSNTTTIARSCSMTRSTVVPSRTEVRPQIPGASDGFDLDVSLIEIADPAGLVN	LTDDNCGSTCGACTTNVA
WP_009578311.1_62928	WP_009578311.1	Bacteroidetes	Fulvivirga imtechensis AK7	NZ_AMZN01000009.1	genome	62928	63150	f	MKKARKKLTLKKDMITSMSNHEIATVKGGFLSIGHTCSDRNKCERMNTSHWGNGCSTNSCNPHYSTEGTCPIE	MKKARKKLTLKKDMITSMSNHEIATVKGG	FLSIGHTCSDRNKCERMNTSHWGNGCSTNSCNPHYSTEGTCPIE
WP_083934467.1_134390	WP_083934467.1	Actinobacteria	Nocardiopsis baichengensis YIM 90130	NZ_ANAS01000036.1	genome	134390	134630	r	LPTPVSEGASMAVAPSPSVVSRAAGDPAPPLSAADVWGEGFELNVRLVAEAVPPDGLVPCDTSDGCGQTCESACANSNG	LPTPVSEGASMAVAPSPSVVSRAAGDPAPPLSAADVWGEGFELNVRLVAEAVPPDGLVPC	DTSDGCGQTCESACANSNG
WP_043706223.1_89311	WP_043706223.1	Actinobacteria	Nocardiopsis synnemataformans DSM 44143	NZ_ANAW01000082.1	genome	89311	89512	r	VIHMMGSTNGGTALAERPVEDDFALDVRVVVAAHPVGKLQCNTGDGCGNTCAGTASACNSYVGDPF	VIHMMGSTNGGTALAERPVEDDFALDVRVVVAAHPVGKLQC	NTGDGCGNTCAGTASACNSYVGDPF
WP_083922416.1_12545	WP_083922416.1	Actinobacteria	Nocardiopsis halotolerans DSM 44410	NZ_ANAX01000329.1	genome	12545	12722	r	MRKERPVQNTQDNTRSESPFALDIRLLENSDSLAQLINLTDDGCGSSCPSACTTSASD	MRKERPVQNTQDNTRSESPFALDIRLLENSDSLAQLIN	LTDDGCGSSCPSACTTSASD
WP_017574963.1_20820	WP_017574963.1	Actinobacteria	Nocardiopsis kunsanensis DSM 44524	NZ_ANAY01000006.1	genome	20820	21000	f	MEARMQSAPRTEQPQVSSATPFALDIRLIEQSDTAPLINLTDDGCGSSCPSACTTSTSD	MEARMQSAPRTEQPQVSSATPFALDIRLIEQSDTAPLIN	LTDDGCGSSCPSACTTSTSD
WP_017618480.1_82049	WP_017618480.1	Actinobacteria	Nocardiopsis gilva YIM 90087	NZ_ANBG01000167.1	genome	82049	82223	r	VIPMATSTPIDDEFALNVEVVVSTHPNGKLMCNTGDGCGNTCQQGASACNSFVGDPA	VIPMATSTPIDDEFALNVEVVV	STHPNGKLMCNTGDGCGNTCQQGASACNSFVGDPA
WP_017623420.1_10866	WP_017623420.1	Actinobacteria	Nocardiopsis chromatogenes YIM 90109	NZ_ANBH01000078.1	genome	10866	11124	r	LPSTGEGRCAYCPPTRRAVCGPAGRRPVRRTRGASMNTDATAAPEGFDLDIRLIETSDEAESLINLTEDNCGSSCPNACTGSYVD	LPSTGEGRCAYCPPTRRAVCGPAGRRPVRRTRGASMNTDATAAPEGFDLDIRLIETSDEAESLIN	LTEDNCGSSCPNACTGSYVD
WP_039987282.1_37531	WP_039987282.1	Actinobacteria	Streptomyces gancidicus BKS 13-15	NZ_AOHP01000056.1	genome	37531	37759	f	MFGPRPRLGAFESVHPNTQGRSMRTEIVLSQDAPELDLDLDLRVSDLPEQAESFGQGTYTSPSSYAIGTRCPVCC	MFGPRPRLGAFESVHPNTQGRSMRTEIVLSQDAPELDLDLDLRVSDLPEQAESFGQGTYTS	PSSYAIGTRCPVCC
WP_078620904.1_13374	WP_078620904.1	Actinobacteria	Streptomyces aurantiacus JA 4570	NZ_AOPZ01000010.1	genome	13374	13677	r	MHRRIVVTLTCLGRRPGLYDEASRVSCECDIRPLDSRSLKECRSMLSATTEVTEDVALDDVFDLDVEIALSSAEPDAAFPTIGCSGSCQTVLNPVTCITC	MHRRIVVTLTCLGRRPGLYDEASRVSCECDIRPLDSRSLKECRSMLSATTEVTEDVALDDVFDLDVEIALSSAEPDAAF	PTIGCSGSCQTVLNPVTCITC
WP_106429482.1_57097	WP_106429482.1	Actinobacteria	Streptomyces mobaraensis NBRC 13819 = DSM 40847	NZ_AORZ01000002.1	genome	57097	57358	r	VAPGQVSRTIPSDRESDHMTTAVLDSVTAPIGLPAGDLTDEEFQLEVRVVVAESPVYNFDCPTSDGCGNTCANGASSCVSTIEDAA	VAPGQVSRTIPSDRESDHMTTAVLDSVTAPIGLPAGDLTDEEFQLEVRVVVA	ESPVYNFDCPTSDGCGNTCANGASSCVSTIEDAA
WP_045499354.1_4152378	WP_045499354.1	Bacteroidetes	Chryseobacterium sp. StRB126	NZ_AP014624.1	genome	4152378	4152564	f	MNNKFSQLQLNKKTIAKLNERQLSTVKGGNKAITPVREGDCTTTSVTNNCTTTSTTGATNL	MNNKFSQLQLNKKTIAKLNERQLSTVKGG	NKAITPVREGDCTTTSVTNNCTTTSTTGATNL
WP_051673305.1_1862738	WP_051673305.1	Firmicutes	Staphylococcus capitis	NZ_AP014956.1	genome	1862738	1862882	r	VIRMKCVKEKKELFDLDVKVNAREISNSKSDPPNTSLIWCTDGCAKR	VIRMKCVKEKKELFDLDVKVNAREISNSKSDPP	NTSLIWCTDGCAKR
WP_096353996.1_4191827	WP_096353996.1	Bacteroidetes	Mucilaginibacter gotjawali	NZ_AP017313.1	genome	4191827	4192055	r	MKKLKLDTSKLKLSKTTISSLSEQEMKEVLGGSTGITDYCATSYGCVNVSIPCGSITPTTICMSFKCPNPTYPCA	MKKLKLDTSKLKLSKTTISSLSEQEMKEVLG	GSTGITDYCATSYGCVNVSIPCGSITPTTICMSFKCPNPTYPCA
WP_119623224.1_62755	WP_119623224.1	Firmicutes	Lachnospiraceae bacterium GAM79	NZ_AP018536.1	genome	62755	62992	f	MGNYSDFDLDIRSGEPAEPAAITSKACEVLWEMATASIDYCGKISELICPTDACTVGCSSDTCSACHSYCGAACRRIG	MGNYSDFDLDIRSGEPAEPAA	ITSKACEVLWEMATASIDYCGKISELICPTDACTVGCSSDTCSACHSYCGAACRRIG
WP_099280199.1_23347	WP_099280199.1	Actinobacteria	Streptomyces sp. AmelKG-E11A	NZ_AQRJ01000038.1	genome	23347	23542	f	MTNAILAQTEPSMAFDEDDFAPLDVRVVIAEHPYGKLMCSTGDGCGPTCQGGASACNSFVEDSA	MTNAILAQTEPSMAFDEDDFAPLDVRVVIAEHPYGKLM	CSTGDGCGPTCQGGASACNSFVEDSA
WP_099281173.1_124309	WP_099281173.1	Actinobacteria	Streptomyces sp. AmelKG-E11A	NZ_AQRJ01000045.1	genome	124309	124528	f	VIDMPDLGYSHGVTALAEPPMAEEFDDFTLDVRVVVTTRPHGGPDNCPTDDGCGNTCQNGASACDSFIDDPV	VIDMPDLGYSHGVTALAEPPMAEEFDDFTLDVRVVVTTRPHGG	PDNCPTDDGCGNTCQNGASACDSFIDDPV
WP_099217759.1_20083	WP_099217759.1	Actinobacteria	Streptomyces sp. AmelKG-D3	NZ_AQRK01000063.1	genome	20083	20251	r	MASSATETQTSNGTQSLTGEEWTLDIAITDAPRPIVSSCDTGDGCASTCASSCAS	MASSATETQTSNGTQSLTGEEWTLDIAITDAPRPI	VSSCDTGDGCASTCASSCAS
WP_099218874.1_145591	WP_099218874.1	Actinobacteria	Streptomyces sp. AmelKG-D3	NZ_AQRK01000088.1	genome	145591	145936	r	VSGRSGQRFLCGPRPLVPGGQELVRGPAVRYRSSGGSWWAFQPSSATTNDEEECSMTRSTVVPSRTEVRPQLPGASDGFDLDVSLVEIADPAGLVNLTDDNCGSTCGACTTNVA	VSGRSGQRFLCGPRPLVPGGQELVRGPAVRYRSSGGSWWAFQPSSATTNDEEECSMTRSTVVPSRTEVRPQLPGASDGFDLDVSLVEIADPAGLVN	LTDDNCGSTCGACTTNVA
WP_099128766.1_259420	WP_099128766.1	Actinobacteria	Streptomyces sp. ScaeMP-e48	NZ_AQTJ01000035.1	genome	259420	259603	r	MTAIQTEKPTTPAQAGLVTPDDPFGLDITFIEGTPATETVLMCSTGDTCGSSCPSACTTS	MTAIQTEKPTTPAQAGLVTPDDPFGLDITFIEGTP	ATETVLMCSTGDTCGSSCPSACTTS
WP_017975668.1_3587928	WP_017975668.1	Actinobacteria	Actinopolyspora halophila DSM 43834	NZ_AQUI01000002.1	genome	3587928	3588135	f	LKPEGFAPSVPRRKRFPMAAALAGETVEDVFELDAQVTTEEVPFREMACQTDDGCGHTCEKSACTTTD	LKPEGFAPSVPRRKRFPMAAALAGETVEDVFELDAQVTTEEVPFREMAC	QTDDGCGHTCEKSACTTTD
WP_020385150.1_42557	WP_020385150.1	Actinobacteria	Kribbella catacumbae DSM 19601	NZ_AQUZ01000002.1	genome	42557	42896	r	LPKASSWPSSSRAAAGRSAHRRSTSSVYRQGNHSSPARGNAAGCSGDSAGIHLTRRRTPMRTTTEVISTGPEQAFDLDIRALDIADAGPFMARNTDDNCGSTCPNACATNMG	LPKASSWPSSSRAAAGRSAHRRSTSSVYRQGNHSSPARGNAAGCSGDSAGIHLTRRRTPMRTTTEVISTGPEQAFDLDIRALDIADAGPFMAR	NTDDNCGSTCPNACATNMG
WP_020393176.1_5765	WP_020393176.1	Actinobacteria	Kribbella catacumbae DSM 19601	NZ_AQUZ01000092.1	genome	5765	5927	r	MTQHLQATTAIPDTEFDLDLSIVSSGPVIADLMRNTDDNCGQTCQSACSNSTC	MTQHLQATTAIPDTEFDLDLSIVSSGPVIADLMR	NTDDNCGQTCQSACSNSTC
WP_018088662.1_353270	WP_018088662.1	Actinobacteria	Streptomyces sp. FxanaC1	NZ_AQWO01000004.1	genome	353270	353603	r	VRGACGRGRAQRNTGPEQGRCSLAKHQTCLTPVRGLGWNTSAVAKYPRNNRKYSGIELTFLEGIMENVTINVDEFDLDLDMEIMESADTAVKAQDSKLMTQVCPPTSWRC	VRGACGRGRAQRNTGPEQGRCSLAKHQTCLTPVRGLGWNTSAVAKYPRNNRKYSGIELTFLEGIMENVTINVDEFDLDLDMEIMESADTAVKAQ	DSKLMTQVCPPTSWRC
WP_020930404.1_24238	WP_020930404.1	Actinobacteria	Streptomyces albulus CCRC 11814	NZ_AROY02000082.1	genome	24238	24409	f	MPTTIELTDLDNLIGDLDARITESELPSAEAYTGGCSGVCTVIVCDTVLFCSGVVC	MPTTIELTDLDNLIGDLDARITESEL	PSAEAYTGGCSGVCTVIVCDTVLFCSGVVC
WP_020670934.1_5406790	WP_020670934.1	Actinobacteria	Amycolatopsis nigrescens CSC17Ta-90	NZ_ARVW01000001.1	genome	5406790	5406946	r	MESTLELSELDSLVDQLDTQINQLSTVDNAETPSLLLCSYGCGPWSWYHCW	MESTLELSELDSLVDQLDTQINQLSTVDNA	ETPSLLLCSYGCGPWSWYHCW
WP_050572115.1_19429	WP_050572115.1	Firmicutes	Streptococcus suis YS85	NZ_ASBL01000031.1	genome	19429	19609	f	LEEIIMQNNDFNLDLVSTSKEKKQGASPRITSISLCTAGCITGRIMGCHKTPTVSCNCH	LEEIIMQNNDFNLDLVSTSKEKKQGA	SPRITSISLCTAGCITGRIMGCHKTPTVSCNCH
WP_023589888.1_5844933	WP_023589888.1	Actinobacteria	Streptomyces thermolilacinus SPC6	NZ_ASHX02000001.1	genome	5844933	5845173	r	VGGGRRGRSTPHEETEESTDDTKGGPTMPQTLELTDLDSLIDDLDTRITETELPDAQAYTAGCSGLCTIIVCATVVICA	VGGGRRGRSTPHEETEESTDDTKGGPTMPQTLELTDLDSLIDDLDTRITETELPDAQA	YTAGCSGLCTIIVCATVVICA
WP_065965969.1_18198	WP_065965969.1	Actinobacteria	Streptomyces sparsogenes DSM 40356	NZ_ASQP01000013.1	genome	18198	18534	f	MTGSPATGSSPRGTAGFRSPGRLPRPRSLARPSCTIPSDRESDRMITAVLDSVPAPVGLPVDNLDDDFELDIRVVVGESPLTVFMCPTSDGCGNTCENGASACQSSIEDAA	MTGSPATGSSPRGTAGFRSPGRLPRPRSLARPSCTIPSDRESDRMITAVLDSVPAPVGLPVDNLDDDFELDIRVVVG	ESPLTVFMCPTSDGCGNTCENGASACQSSIEDAA
WP_079254621.1_6096	WP_079254621.1	Actinobacteria	Streptomyces sparsogenes DSM 40356	NZ_ASQP01000492.1	genome	6096	6384	r	VNHRRSWLKFGSLAGDEGVTVVAAEENKCFGEFQSVHFDLPGRSMHTKIDLQDDDLDLDLDLRVSDLAEGTEQFGQGTYTSPSSYAIGTRCPICC	VNHRRSWLKFGSLAGDEGVTVVAAEENKCFGEFQSVHFDLPGRSMHTKIDLQDDDLDLDLDLRVSDLAEGTEQFGQGTYTS	PSSYAIGTRCPICC
WP_025696257.1_11031	WP_025696257.1	Firmicutes	Paenibacillus durus ATCC 35681	NZ_ASQQ01000437.1	genome	11031	11391	r	LNPKSQVHLRVHQAVILQLPCVPAAHLIVLTNRHVNELIRPKKRDNPLSLFFPLFHAAYAVIVTSSLLKEIEAMADKNIFELDIQVLKSSSKVEPRTDTVYCTQGCPTATLCNSCYLCW	LNPKSQVHLRVHQAVILQLPCVPAAHLIVLTNRHVNELIRPKKRDNPLSLFFPLFHAAYAVIVTSSLLKEIEAMADKNIFELDIQVLKSSSKVEP	RTDTVYCTQGCPTATLCNSCYLCW
WP_025696257.1_11284	WP_025696257.1	Firmicutes	Paenibacillus durus ATCC 35681	NZ_ASQQ01000437.1	genome	11284	11449	r	MADKKIFELDVQVLKSASKVEPQVTSAFACTPGCNPTATLCTSCAFNCTYKSPC	MADKKIFELDVQVLKSASKVEPQ	VTSAFACTPGCNPTATLCTSCAFNCTYKSPC
WP_025723955.1_24370	WP_025723955.1	Firmicutes	Paenibacillus polymyxa TD94	NZ_ASSA01000510.1	genome	24370	24523	f	MKNQFDLDLQVAKNEVASKGVQPASGIICTPSCATGTLNCQVSLTFCKTC	MKNQFDLDLQVAKNEVASKGVQP	ASGIICTPSCATGTLNCQVSLTFCKTC
WP_025716426.1_11264	WP_025716426.1	Firmicutes	Paenibacillus sp. 1-18	NZ_ASSB01000080.1	genome	11264	11444	r	MAENLFDLDVQVNKSQGSIEPQFTSVARCSGGCGDDKTDNTKCVATCGKNCYTNIGAFC	MAENLFDLDVQVNKSQGSIEPQ	FTSVARCSGGCGDDKTDNTKCVATCGKNCYTNIGAFC
WP_025721130.1_3224	WP_025721130.1	Firmicutes	Paenibacillus sp. 1-18	NZ_ASSB01000379.1	genome	3224	3398	f	MSNNQFDLDVQVSKNVGKIEPQMTSVIACTTGCITGPNCGSSECGTVPCGKTTSIYC	MSNNQFDLDVQVSKNVGKIEPQ	MTSVIACTTGCITGPNCGSSECGTVPCGKTTSIYC
WP_025679755.1_22256	WP_025679755.1	Firmicutes	Paenibacillus massiliensis T7	NZ_ASSE01000122.1	genome	22256	22409	r	MKNQFDLDLQVAKAEVAPKAVQPASGLICTPSCLTGTLNCQVSLTFCRTC	MKNQFDLDLQVAKAEVAPKAVQP	ASGLICTPSCLTGTLNCQVSLTFCRTC
WP_010766314.1_294489	WP_010766314.1	Firmicutes	Enterococcus moraviensis ATCC BAA-383	NZ_ASWB01000003.1	genome	294489	294666	r	MTQFDDFDLDVAQTTNGVKPEPRITSKSLCTPGCVTGVLMGCALKTITCNCSVGIGKK	MTQFDDFDLDVAQTTNGVKPEPR	ITSKSLCTPGCVTGVLMGCALKTITCNCSVGIGKK
WP_010766314.1_294689	WP_010766314.1	Firmicutes	Enterococcus moraviensis ATCC BAA-383	NZ_ASWB01000003.1	genome	294689	294866	r	MTQFDDFDLDVAQTTNGVKPEPRITSKSLCTPGCVTGVLMGCALKTITCNCSVGIGKK	MTQFDDFDLDVAQTTNGVKPEPR	ITSKSLCTPGCVTGVLMGCALKTITCNCSVGIGKK
WP_010766314.1_294889	WP_010766314.1	Firmicutes	Enterococcus moraviensis ATCC BAA-383	NZ_ASWB01000003.1	genome	294889	295066	r	MTQFDDFDLDVAQTTNEVKPEPRITSKSLCTPGCVTGVLMGCALKTITCNCSVGIGKK	MTQFDDFDLDVAQTTNEVKPEPR	ITSKSLCTPGCVTGVLMGCALKTITCNCSVGIGKK
WP_010766314.1_295088	WP_010766314.1	Firmicutes	Enterococcus moraviensis ATCC BAA-383	NZ_ASWB01000003.1	genome	295088	295265	r	MTQFDDFDLDVAQTTNGVKPEPRITSKSLCTPGCVTGVLMGCALKTITCNCSVGIGKK	MTQFDDFDLDVAQTTNGVKPEPR	ITSKSLCTPGCVTGVLMGCALKTITCNCSVGIGKK
WP_010766314.1_295288	WP_010766314.1	Firmicutes	Enterococcus moraviensis ATCC BAA-383	NZ_ASWB01000003.1	genome	295288	295465	r	MTQFDDFDLDVAQTTNEVKPEPRITSKSLCTPGCVTGVLMGCALKTITCNCSVGIGKK	MTQFDDFDLDVAQTTNEVKPEPR	ITSKSLCTPGCVTGVLMGCALKTITCNCSVGIGKK
WP_010766314.1_295487	WP_010766314.1	Firmicutes	Enterococcus moraviensis ATCC BAA-383	NZ_ASWB01000003.1	genome	295487	295664	r	MTQFDDFDLDVAQTTNGVKPEPRITSKSLCTPGCVTGVLMGCALKTITCNCSVGIGKK	MTQFDDFDLDVAQTTNGVKPEPR	ITSKSLCTPGCVTGVLMGCALKTITCNCSVGIGKK
WP_043837574.1_6859	WP_043837574.1	Actinobacteria	Amycolatopsis orientalis DSM 46075	NZ_ASXH01000157.1	genome	6859	7030	r	MTLALTSPAEEADEFSLDLTVIADSLPLAKMSCDTSDNCGGTTCGSACTSHVATPL	MTLALTSPAEEADEFSLDLTVIA	DSLPLAKMSCDTSDNCGGTTCGSACTSHVATPL
WP_024564935.1_25679	WP_024564935.1	Bacteroidetes	Elizabethkingia anophelis NUHP2	NZ_ASYF01000011.1	genome	25679	25874	f	MKRKIQLTKGLSINKEAVAKLQESQMAQLKGGINGMIKTCRDETCKSCLNQSCNDLGQEEEVIK	MKRKIQLTKGLSINKEAVAKLQESQMAQLKGG	INGMIKTCRDETCKSCLNQSCNDLGQEEEVIK
WP_024564934.1_25893	WP_024564934.1	Bacteroidetes	Elizabethkingia anophelis NUHP2	NZ_ASYF01000011.1	genome	25893	26085	f	MKRKIQLTKGLSINKEAIAKLQESQMAQLKGGIKNADGSCGVASCGSSCNKDSCNTKTVEELS	MKRKIQLTKGLSINKEAIAKLQESQMAQLKGG	IKNADGSCGVASCGSSCNKDSCNTKTVEELS
WP_024564934.1_26109	WP_024564934.1	Bacteroidetes	Elizabethkingia anophelis NUHP2	NZ_ASYF01000011.1	genome	26109	26301	f	MKRKIQLTKGLSINKEAIAKLQESQMAQLKGGIKSVEGSCGAGSCAHSCNKDSCNTKAIEEIS	MKRKIQLTKGLSINKEAIAKLQESQMAQLKGG	IKSVEGSCGAGSCAHSCNKDSCNTKAIEEIS
WP_024564934.1_26325	WP_024564934.1	Bacteroidetes	Elizabethkingia anophelis NUHP2	NZ_ASYF01000011.1	genome	26325	26517	f	MKRKIQLTKGLSINKEAIAKLQESQMAQLKGGMQEIAKTCAAGSCLNSCNSGSCNTKAVEEIS	MKRKIQLTKGLSINKEAIAKLQESQMAQLKGG	MQEIAKTCAAGSCLNSCNSGSCNTKAVEEIS
WP_024564934.1_26541	WP_024564934.1	Bacteroidetes	Elizabethkingia anophelis NUHP2	NZ_ASYF01000011.1	genome	26541	26733	f	MKRKIQLTKGLSINKEAIAKLQESQMAQLKGGMQEIAKTCAAGSCLNSCSSGSCNTKAVEEIS	MKRKIQLTKGLSINKEAIAKLQESQMAQLKGG	MQEIAKTCAAGSCLNSCSSGSCNTKAVEEIS
WP_024564934.1_26758	WP_024564934.1	Bacteroidetes	Elizabethkingia anophelis NUHP2	NZ_ASYF01000011.1	genome	26758	26950	f	MKRKIQLTKGLSINKEAIAKLQESQMAQLKGGIKNADGSCGVASCGSSCKNDSCNTKAVEEVS	MKRKIQLTKGLSINKEAIAKLQESQMAQLKGG	IKNADGSCGVASCGSSCKNDSCNTKAVEEVS
WP_029690403.1_5292	WP_029690403.1	Firmicutes	Streptococcus hyovaginalis DSM 12219	NZ_ATVP01000001.1	genome	5292	5499	f	LFEQRKNNWRNFIMNNEDFNLDLVTISKENNSGASPRVTSKSLCTPGCKTGILMTCAIKTATCGCHFG	LFEQRKNNWRNFIMNNEDFNLDLVTISKENNSGA	SPRVTSKSLCTPGCKTGILMTCAIKTATCGCHFG
WP_035704393.1_180478	WP_035704393.1	Actinobacteria	Glycomyces tenuis DSM 44171	NZ_ATYW01000008.1	genome	180478	180640	r	MASQTAAEVDKTDETAFDLDISIIEASPDLGSVLYDTSDNCGHTCESACSSCP	MASQTAAEVDKTDETAFDLDISIIEASPDLGSVLY	DTSDNCGHTCESACSSCP
WP_051367751.1_26388	WP_051367751.1	Actinobacteria	Hamadaea tsunoensis DSM 44101	NZ_AUAX01000042.1	genome	26388	26679	r	VTTMPVLEHPGRADASTTPESHADRSPLSNWALAYPVYDPTAGLGPAAPDNDDLFALDMRVVESTTPLVVMMCSTSDGCGSSCSTSACATKSSDPT	VTTMPVLEHPGRADASTTPESHADRSPLSNWALAYPVYDPTAGLGPAAPDNDDLFALDMRVVE	STTPLVVMMCSTSDGCGSSCSTSACATKSSDPT
WP_026969455.1_48797	WP_026969455.1	Bacteroidetes	Algoriphagus terrigena DSM 22685	NZ_AUBW01000028.1	genome	48797	49142	f	LDTCRDNFFLVFVSNKIIRYYINGTKKNISFMKKLKLSELKVQSFVTSLEDAHKMALNGGSLTTGDCVTRGPTGIPSAQCGTYENTCTTNTCYYPCGGAYFTYPGGPNGQTGTC	LDTCRDNFFLVFVSNKIIRYYINGTKKNISFMKKLKLSELKVQSFVTSLEDAHKMALNG	GSLTTGDCVTRGPTGIPSAQCGTYENTCTTNTCYYPCGGAYFTYPGGPNGQTGTC
WP_018832988.1_134394	WP_018832988.1	Actinobacteria	Salinispora tropica CNS416	NZ_AUEJ01000015.1	genome	134394	134547	f	MNETVPEFTLDVTLVDAGPAANGYATGTDDNCGSGNTGSNACTTRCDAGN	MNETVPEFTLDVTLVDAGPAANGY	ATGTDDNCGSGNTGSNACTTRCDAGN
WP_028437705.1_124508	WP_028437705.1	Actinobacteria	Streptomyces sp. TAA486	NZ_AUEV01000019.1	genome	124508	124679	f	MGNIAPAQTHNEANLFDLDLEVGVEKSVAGPAITSISYCTPGCTSEGGGSGCSHCC	MGNIAPAQTHNEANLFDLDLEVGVEKSVAGPA	ITSISYCTPGCTSEGGGSGCSHCC
WP_027652239.1_18369	WP_027652239.1	Actinobacteria	Salinispora pacifica CNS237	NZ_AUGH01000028.1	genome	18369	18504	r	MDEYDETFELDVTLVDAGDADGYVSSTDDGCGSGNTGSNACSGK	MDEYDETFELDVTLVDAGDADGY	VSSTDDGCGSGNTGSNACSGK
WP_083961194.1_30791	WP_083961194.1	Proteobacteria	Thermomonas fusca DSM 15424	NZ_AUIV01000031.1	genome	30791	31049	f	MSGKLKVHKSTVRVLSDAESSSVAGGMMMNEHQITYMCPGDASLGPCYTTRCGGGGGGGGPSFTTDCATSGCGPGDSTVCSPGPV	MSGKLKVHKSTVRVLSDAESSSVAGG	MMMNEHQITYMCPGDASLGPCYTTRCGGGGGGGGPSFTTDCATSGCGPGDSTVCSPGPV
WP_028674231.1_22818	WP_028674231.1	Actinobacteria	Salinispora arenicola CNS299	NZ_AUKM01000042.1	genome	22818	22995	f	MSTTIVTAAATAPETGTDDLFDLDISVIESGPVIPELLRSTSDNCGGTCASACTSCKS	MSTTIVTAAATAPETGTDDLFDLDISVIESGPVIPELL	RSTSDNCGGTCASACTSCKS
WP_027759105.1_716195	WP_027759105.1	Actinobacteria	Streptomyces sp. CNT318	NZ_AUKN01000001.1	genome	716195	716552	r	LWRSVDVSRLRATGARSCAVQLSSGRCDWCVDAADVARLRSTRLREARRVRAPISRRRHCRPLSGGNEMNEELLDDEFALDLRVGHTAVSTSSAAATNNGGCETSRTSLCTDTLSTCC	LWRSVDVSRLRATGARSCAVQLSSGRCDWCVDAADVARLRSTRLREARRVRAPISRRRHCRPLSGGNEMNEELLDDEFALDLRVGHTAVSTSSAA	ATNNGGCETSRTSLCTDTLSTCC
WP_027760345.1_254110	WP_027760345.1	Actinobacteria	Streptomyces sp. CNT318	NZ_AUKN01000008.1	genome	254110	254302	r	VSVQSEKAVATVPAAAEGQEGAVDGWDLDVSIVESGPEADRLIQMTDDGCGQTCESACQSTCP	VSVQSEKAVATVPAAAEGQEGAVDGWDLDVSIVESGPEADRLIQ	MTDDGCGQTCESACQSTCP
WP_051351666.1_225085	WP_051351666.1	Actinobacteria	Streptomyces sp. CNT360	NZ_AUKO01000003.1	genome	225085	225304	r	VAGRRGGHHIRSEREKETLMPATIEAPEVDLDSLIDELDTRISSTTELPDARMDTGGCSGLCTVLVCTVIVC	VAGRRGGHHIRSEREKETLMPATIEAPEVDLDSLIDELDTRISSTTELPDARM	DTGGCSGLCTVLVCTVIVC
WP_027748157.1_592716	WP_027748157.1	Actinobacteria	Streptomyces sp. CNH287	NZ_AUKQ01000005.1	genome	592716	592947	r	VNRRQELQEHIPNRFSGGTMEAAVLIAAPAGAETDFDLDISVVEQGPVIAGLLNDTSDNCTDTCKSACSNSTCVIG	VNRRQELQEHIPNRFSGGTMEAAVLIAAPAGAETDFDLDISVVEQGPVIAGLLN	DTSDNCTDTCKSACSNSTCVIG
WP_051262454.1_46168	WP_051262454.1	Actinobacteria	Streptomyces sp. CNH287	NZ_AUKQ01000012.1	genome	46168	46348	f	MTVQPERPASQHGVGNESPGQVGFDLDVSLVEVSDPAGLVNLTDDGCGSTCGACVTNVA	MTVQPERPASQHGVGNESPGQVGFDLDVSLVEVSDPAGLVN	LTDDGCGSTCGACVTNVA
WP_028566313.1_16833	WP_028566313.1	Actinobacteria	Salinispora tropica CNT261	NZ_AUKS01000013.1	genome	16833	16998	r	MSTTPATAPETGIDDLFDLDISVIESGPVIPELLRSTSDNCGGTCASACTSCKS	MSTTPATAPETGIDDLFDLDISVIESGPVIPELL	RSTSDNCGGTCASACTSCKS
WP_029130682.1_12702	WP_029130682.1	Actinobacteria	Salinispora pacifica CNY239	NZ_AUKU01000057.1	genome	12702	12855	f	MNETVPEFTLDVTLVDAGPAANGYATGTDDNCGSGNTGSNACTTRCDAGN	MNETVPEFTLDVTLVDAGPAANGY	ATGTDDNCGSGNTGSNACTTRCDAGN
WP_028558716.1_84726	WP_028558716.1	Firmicutes	Paenibacillus pinihumi DSM 23905 = JCM 16419	NZ_AULX01000006.1	genome	84726	84903	r	LIQMANLDDFELDVQIKTSAGKIEPKITSKSLCTPGCITGVLMCFTKGCEISHSCIKC	LIQMANLDDFELDVQIKTSAGKIEPK	ITSKSLCTPGCITGVLMCFTKGCEISHSCIKC
WP_027388249.1_55426	WP_027388249.1	Bacteroidetes	Chryseobacterium gregarium DSM 19109	NZ_AUMU01000018.1	genome	55426	55669	f	MKQKLTLNKERITKLTAEQSASIQGGGSAGSTNRGFTCCMCTGGDQNTYNSFDRCPPGNDTKPVDGLTPIYQSEQNQGIC	MKQKLTLNKERITKLTAEQSASIQGG	GSAGSTNRGFTCCMCTGGDQNTYNSFDRCPPGNDTKPVDGLTPIYQSEQNQGIC
WP_021274395.1_497611	WP_021274395.1	Proteobacteria	Bacteriovorax sp. Seq25_V	NZ_AUNI01000015.1	genome	497611	497845	r	MKNKFKQLAQAMKKMRLGKVETVDLKKEFNFDDGFEYVDIAQNTADDYTKKRKISAYASYATTSGCSDSCGSSTNCC	MKNKFKQLAQAMKKMRLGKVETVDLKKEFNFDDGFEYVDIAQNTADDYTKKRKISAY	ASYATTSGCSDSCGSSTNCC
WP_008429197.1_38472	WP_008429197.1	Firmicutes	Clostridium sp. LS	NZ_AUUU01000020.1	genome	38472	38658	f	MREKNMGKLDDFDLDVKVKADTTKVGPAITSKSLCTPGCITGVLMCITQNSCVSCKSCIKC	MREKNMGKLDDFDLDVKVKADTTKVGPA	ITSKSLCTPGCITGVLMCITQNSCVSCKSCIKC
WP_023398948.1_7879	WP_023398948.1	Proteobacteria	Pseudoalteromonas luteoviolacea NCIMB 1944	NZ_AUXS01000014.1	genome	7879	8074	r	MKLTLKKHQLKALSKKASLPINVTDQIGGGTDCPSFGGGGACRVNKIHGDDLCFSLGNGACPAH	MKLTLKKHQLKALSKKASLPINVTDQIGG	GTDCPSFGGGGACRVNKIHGDDLCFSLGNGACPAH
WP_063355926.1_131195	WP_063355926.1	Proteobacteria	Pseudoalteromonas luteoviolacea CPMOR-2	NZ_AUYA01000066.1	genome	131195	131369	r	MKVKLKKREVKQLSLSNSEIKAQETMRVAGGIKNQLASNYSWTVVTSHISDCPINMR	MKVKLKKREVKQLSLSNSEIKAQETMRVAGG	IKNQLASNYSWTVVTSHISDCPINMR
WP_063368064.1_130027	WP_063368064.1	Proteobacteria	Pseudoalteromonas luteoviolacea CPMOR-1	NZ_AUYC01000028.1	genome	130027	130195	r	MKKILKIKKKNLANLSNDKNKLPNALTPNVAGGVCSNCASGCHEFLQANVTPENH	MKKILKIKKKNLANLSNDKNKLPNA	LTPNVAGGVCSNCASGCHEFLQANVTPENH
WP_076235045.1_1719701	WP_076235045.1	Firmicutes	Clostridium botulinum B2 128	NZ_AUYU01000008.1	genome	1719701	1719914	r	MSNFKDFDLDLKKVSFSNSNNERAWSLTGLCCKPIEMTLKGKCQSVSAATTGMTVGCCAGRANNVAPRCV	MSNFKDFDLDLKKVSFSNSNNERA	WSLTGLCCKPIEMTLKGKCQSVSAATTGMTVGCCAGRANNVAPRCV
WP_044119873.1_4524	WP_044119873.1	Firmicutes	Staphylococcus aureus HST-077	NZ_AVPR01000080.1	genome	4524	4668	f	LEKVLDLDVQVKGNNNTNDSAGDERITSHLFCSFGCEKTGSFNSFCC	LEKVLDLDVQVKGNNNTNDSAGDER	ITSHLFCSFGCEKTGSFNSFCC
WP_044119873.1_5404	WP_044119873.1	Firmicutes	Staphylococcus aureus HST-077	NZ_AVPR01000080.1	genome	5404	5548	f	MEKVLDLDVQVKANNNSNDSAGDERITSHSLCTPGCAKTGSFNSFCC	MEKVLDLDVQVKANNNSNDSAGDER	ITSHSLCTPGCAKTGSFNSFCC
WP_025606771.1_339497	WP_025606771.1	Bacteroidetes	Pontibacter actiniarum DSM 19842	NZ_AXBP01000016.1	genome	339497	339710	r	MKKQNNVNPLSLDKETIAKLDEKQLEALAGGAGDPDEGDEATCLFLTRNTVKELEADTTEPVDCCGTRTA	MKKQNNVNPLSLDKETIAKLDEKQLEALAGG	AGDPDEGDEATCLFLTRNTVKELEADTTEPVDCCGTRTA
WP_025606771.1_340868	WP_025606771.1	Bacteroidetes	Pontibacter actiniarum DSM 19842	NZ_AXBP01000016.1	genome	340868	341081	r	MKKQNNVNPLSLDKETIAKLDEKQLEALAGGAGDPDEGDEATCLFLTRNNGLEAETEPTEPVDCCGTRTA	MKKQNNVNPLSLDKETIAKLDEKQLEALAGG	AGDPDEGDEATCLFLTRNNGLEAETEPTEPVDCCGTRTA
WP_084332119.1_73357	WP_084332119.1	Bacteroidetes	Runella limosa DSM 17973	NZ_AXVJ01000055.1	genome	73357	73600	f	MVSRSIETVSHFSIHLNTKNKTNKTMKKQLSKLNLKTDKVVNLSKDNSQGVVGGRPQSNPNSKVYCLSDLCTFTGATFSC	MVSRSIETVSHFSIHLNTKNKTNKTMKKQLSKLNLKTDKVVNLSKDNSQGVVGG	RPQSNPNSKVYCLSDLCTFTGATFSC
WP_084332119.1_73566	WP_084332119.1	Bacteroidetes	Runella limosa DSM 17973	NZ_AXVJ01000055.1	genome	73566	73815	f	MYVHWSNVLLLIFLSIYLNTKNKTNTTMKKQLSKLNLKTDKVVNLSKDNSQGVVGGRPQSNPNSKVYCLSDLCTFTGATFSC	MYVHWSNVLLLIFLSIYLNTKNKTNTTMKKQLSKLNLKTDKVVNLSKDNSQGVVGG	RPQSNPNSKVYCLSDLCTFTGATFSC
WP_084332119.1_73781	WP_084332119.1	Bacteroidetes	Runella limosa DSM 17973	NZ_AXVJ01000055.1	genome	73781	74030	f	MYVHWSNVLLLIFLSIHLNTKNKTNTTMKKQLSKLNLKTDKVVNLSKDNSQGVVGGRPQSNPTSKHYCHSDLCSFTCASWSC	MYVHWSNVLLLIFLSIHLNTKNKTNTTMKKQLSKLNLKTDKVVNLSKDNSQGVVGG	RPQSNPTSKHYCHSDLCSFTCASWSC
WP_018829331.1_1933	WP_018829331.1	Actinobacteria	Salinispora pacifica CNY202	NZ_AXVR01000064.1	genome	1933	2068	f	MDEYDETFELDVTLVDAGDADGYVSSTDDGCGSGNTGSNACSGK	MDEYDETFELDVTLVDAGDADGY	VSSTDDGCGSGNTGSNACSGK
WP_028680257.1_34941	WP_028680257.1	Actinobacteria	Salinispora arenicola CNR425	NZ_AXVS01000040.1	genome	34941	35154	r	VRRVMSMAPPTAVLDAPTVDTEAVTDDDFVLDMRVIESATPLVVMACSTSDGCGQTCGTSACSTSSYDPA	VRRVMSMAPPTAVLDAPTVDTEAVTDDDFVLDMRVIES	ATPLVVMACSTSDGCGQTCGTSACSTSSYDPA
WP_051385556.1_41014	WP_051385556.1	Actinobacteria	Actinokineospora inagensis DSM 44258	NZ_AXWW01000016.1	genome	41014	41326	r	LSSDALKHRAGRGCVDGGGLVEAAASRGLRYRCADRAPDIDQGRQHMPTIELTTPAVDEIDLFDLDLEVGVEQMSLTPAITSISLCTPGCTSAGGGSNCSFCC	LSSDALKHRAGRGCVDGGGLVEAAASRGLRYRCADRAPDIDQGRQHMPTIELTTPAVDEIDLFDLDLEVGVEQMSLTPA	ITSISLCTPGCTSAGGGSNCSFCC
WP_011886697.1_34781	WP_011886697.1	Firmicutes	Geobacillus thermodenitrificans subsp. thermodenitrificans DSM 465	NZ_AYKT01000015.1	genome	34781	34952	f	MAKFDDFDLDIVVKKQDDVVQPNVTSKSLCTPGCITGVLMCLTQNSCVSCNSCIRC	MAKFDDFDLDIVVKKQDDVVQPN	VTSKSLCTPGCITGVLMCLTQNSCVSCNSCIRC
WP_025141521.1_142134	WP_025141521.1	Bacteroidetes	Pedobacter jeongneungensis	NZ_AYMG01000001.1	genome	142134	142323	f	MEKKKNSTDRKLSLKKKAISNLNDLALDQVQGGNTFCLCTKVGDAHILKEPETTVIHFSCGS	MEKKKNSTDRKLSLKKKAISNLNDLALDQVQGG	NTFCLCTKVGDAHILKEPETTVIHFSCGS
WP_025141521.1_142368	WP_025141521.1	Bacteroidetes	Pedobacter jeongneungensis	NZ_AYMG01000001.1	genome	142368	142560	f	MKKKNLTDRKLSLNKKAISNLDESNLDQIQGGATFTCCTEVVIKTKASEELAEDTSVHYSCGK	MKKKNLTDRKLSLNKKAISNLDESNLDQIQGG	ATFTCCTEVVIKTKASEELAEDTSVHYSCGK
WP_025141521.1_142585	WP_025141521.1	Bacteroidetes	Pedobacter jeongneungensis	NZ_AYMG01000001.1	genome	142585	142774	f	MKKKNLTDRKLSLNKKSISKLDDSNLDQIQGGVTFTCCTKVTIEPKPKEEAFESDSIHYSCS	MKKKNLTDRKLSLNKKSISKLDDSNLDQIQGG	VTFTCCTKVTIEPKPKEEAFESDSIHYSCS
WP_025143524.1_76798	WP_025143524.1	Bacteroidetes	Pedobacter jeongneungensis	NZ_AYMG01000012.1	genome	76798	76990	r	MKNQSEKITLSLEDLQLESFVTSIDSEVAMRLSGGLGNLSEPTHTEQTDDHHTPPVKCTTVIC	MKNQSEKITLSLEDLQLESFVTSIDSEVAMRLSGG	LGNLSEPTHTEQTDDHHTPPVKCTTVIC
WP_025146321.1_50984	WP_025146321.1	Bacteroidetes	Pedobacter jeongneungensis	NZ_AYMG01000036.1	genome	50984	51179	r	MEKKKLVLKKQVIAELSEKQIANVMGGQGNINTIVTGPPPATDRDTCLCDTQIACDTEVCTLGC	MEKKKLVLKKQVIAELSEKQIANVMGG	QGNINTIVTGPPPATDRDTCLCDTQIACDTEVCTLGC
WP_029419490.1_213100	WP_029419490.1	Firmicutes	Bacillus sonorensis NBRC 101234 = KCTC 13918	NZ_AYTN01000053.1	genome	213100	213310	r	MNMRQRFCKLPNRDSKNLERERPKLPKFDDFDLNVKQASEKDVVKPEVGSRYLCTPGSCWKWVCFTTTA	MNMRQRFCKLPNRDSKNLERERPKLPKFDDFDLNVKQASEKDVVKPEV	GSRYLCTPGSCWKWVCFTTTA
WP_029419490.1_213406	WP_029419490.1	Firmicutes	Bacillus sonorensis NBRC 101234 = KCTC 13918	NZ_AYTN01000053.1	genome	213406	213544	r	MPKFDDFDLNVKQASEKDVVKPEVGSRYLCTPGSCWKWVCFTTTA	MPKFDDFDLNVKQASEKDVVKPEV	GSRYLCTPGSCWKWVCFTTTA
WP_023840437.1_16711	WP_023840437.1	Actinobacteria	Frankia sp. CcI6	NZ_AYTZ01000010.1	genome	16711	16882	r	MTPAHTTAPAPLPLAGDYDLDVEIVDGGPVIPELLRSTSDNCGKTCSSACTSCKQN	MTPAHTTAPAPLPLAGDYDLDVEIVDGG	PVIPELLRSTSDNCGKTCSSACTSCKQN
WP_011436463.1_13097	WP_011436463.1	Actinobacteria	Frankia sp. CcI6	NZ_AYTZ01000057.1	genome	13097	13292	f	MSIQLDDPVLAVPPQAGRDQEEDFTTWDLDISIVESGPAADRLIRMTDDGCGTTCETACSTTCP	MSIQLDDPVLAVPPQAGRDQEEDFTTWDLDISIVESGPAADRLIR	MTDDGCGTTCETACSTTCP
WP_035277656.1_94326	WP_035277656.1	Actinobacteria	Actinokineospora spheciospongiae	NZ_AYXG01000004.1	genome	94326	94500	f	LTVQLEDKPETTATAVVDSEFDLDVSIVESGPVVDELLRLTDDGCGATCESACNSCP	LTVQLEDKPETTATAVVDSEFDLDVSIVESGPVVDELLR	LTDDGCGATCESACNSCP
WP_052020352.1_159495	WP_052020352.1	Actinobacteria	Actinokineospora spheciospongiae	NZ_AYXG01000004.1	genome	159495	159654	r	VQSTVELADLDELVEQLDAQITELDSADRGEAVSLLLCSGGCGGGWSWHWYC	VQSTVELADLDELVEQLDAQITELDSADRGEA	VSLLLCSGGCGGGWSWHWYC
WP_058142594.1_16228	WP_058142594.1	Firmicutes	Staphylococcus aureus MRSA_CVMN27231PS	NZ_AYXX01000023.1	genome	16228	16372	r	MEKVLDLDVQVKANNNSNDSAGDERITSHSLCTPGCAKTGSFNSFCC	MEKVLDLDVQVKANNNSNDSAGDER	ITSHSLCTPGCAKTGSFNSFCC
WP_058142594.1_17108	WP_058142594.1	Firmicutes	Staphylococcus aureus MRSA_CVMN27231PS	NZ_AYXX01000023.1	genome	17108	17252	r	LEKVLDLDVQVKGNNNTNDSAGDERITSHLFCSFGCEKTGSFNSFCC	LEKVLDLDVQVKGNNNTNDSAGDER	ITSHLFCSFGCEKTGSFNSFCC
WP_032818583.1_10395	WP_032818583.1	Firmicutes	Oenococcus oeni IOEB_C52	NZ_AZLF01000020.1	genome	10395	10566	f	MNLNELDESAVATIDRKIIDENNLNLDIQTIQLDSEISSNITDGVTATGCCKPTRV	MNLNELDESAVATIDRKIIDENNLNLDIQTIQLDSEISSN	ITDGVTATGCCKPTRV
WP_024756455.1_21228	WP_024756455.1	Actinobacteria	Streptomyces exfoliatus DSM 41693	NZ_AZSS01000030.1	genome	21228	21525	r	VPSAAFTLGHFCSGRRSSPMVQNRSESRNDMSNGTLTAPVMDALDVLDFELDVQEVPDAAKFDPAEMCSDSKVYSMCCGATITPTMTWSELAMCGTCC	VPSAAFTLGHFCSGRRSSPMVQNRSESRNDMSNGTLTAPVMDALDVLDFELDVQEVPDAAKFDPAEM	CSDSKVYSMCCGATITPTMTWSELAMCGTCC
WP_037723902.1_13038	WP_037723902.1	Actinobacteria	Streptomyces sp. CNH189	NZ_AZUS01000032.1	genome	13038	13200	r	MRTEIVLSQDAPELDLDLDLRVSDLPEQTESFGQGTYTSPSSYAIGTRCPVCC	MRTEIVLSQDAPELDLDLDLRVSDLPEQTESFGQGTYTS	PSSYAIGTRCPVCC
WP_028443300.1_9058	WP_028443300.1	Actinobacteria	Streptomyces griseolus	NZ_AZVE01000020.1	genome	9058	9379	r	MTRSRPTGSSTRCTAGSRSPGPRRNAGSQVVPHHPDTKKKGTNMTSATLAPPAPLAGLDDDFAPLDVKVVIAEHAYGKLMCSTGDGCGTTCATGASACGSFTEDPA	MTRSRPTGSSTRCTAGSRSPGPRRNAGSQVVPHHPDTKKKGTNMTSATLAPPAPLAGLDDDFAPLDVKVVIAEHAYGKLM	CSTGDGCGTTCATGASACGSFTEDPA
WP_027644557.1_75719	WP_027644557.1	Actinobacteria	Salinispora pacifica DSM 45547 = CNT-138	NZ_AZVY01000008.1	genome	75719	76061	f	MDATSADRHPAYLRPLPAVTAKEGVAAGRPNVASSHGRRSTKADRSASQRAGSCGGYLPTIIPVPLEASMNSLLAVSNDPFELDVQIVTEGPVAAALLADTDDGCDTVKGSDC	MDATSADRHPAYLRPLPAVTAKEGVAAGRPNVASSHGRRSTKADRSASQRAGSCGGYLPTIIPVPLEASMNSLLAVSNDPFELDVQIVTEGPVAAALLA	DTDDGCDTVKGSDC
WP_027658472.1_31009	WP_027658472.1	Actinobacteria	Salinispora pacifica CNT131	NZ_AZVZ01000040.1	genome	31009	31162	f	MNETVPEFTLDVTLVDAGPAANGYATGTDDNCGSGNTGSNACTTRCDAGN	MNETVPEFTLDVTLVDAGPAANGY	ATGTDDNCGSGNTGSNACTTRCDAGN
WP_027658517.1_6586	WP_027658517.1	Actinobacteria	Salinispora pacifica CNT131	NZ_AZVZ01000046.1	genome	6586	6742	r	MREVAMYSADEDVFALDVVLTDDAPQWGKACTTNDGCAPTCASSCVTHNPN	MREVAMYSADEDVFALDVVLTDDAPQWGKA	CTTNDGCAPTCASSCVTHNPN
WP_027648539.1_33694	WP_027648539.1	Actinobacteria	Salinispora pacifica CNT001	NZ_AZWC01000039.1	genome	33694	33847	r	MNETVPEFTLDVTLVDAGPAANGYATGTDDNCGSGNTGSNACTTRCDAGD	MNETVPEFTLDVTLVDAGPAANGY	ATGTDDNCGSGNTGSNACTTRCDAGD
WP_051438221.1_41319	WP_051438221.1	Actinobacteria	Streptomyces sp. CNH099	NZ_AZWL01000010.1	genome	41319	41484	r	MTTAIQRATQVGEPVDAFDLDLEIITVGGDDKETGACATDDGCESTCASACTSS	MTTAIQRATQVGEPVDAFDLDLEIITVGG	DDKETGACATDDGCESTCASACTSS
WP_027756006.1_65694	WP_027756006.1	Actinobacteria	Streptomyces sp. CNH099	NZ_AZWL01000027.1	genome	65694	65922	r	VNRRQELQEHIPNRFSGGTMEAAVPAAPAGAEADFDLDISVVEQGPVIPSLLNDTSDNCTATCNSACANSTCIIG	VNRRQELQEHIPNRFSGGTMEAAVPAAPAGAEADFDLDISVVEQGPVIPSLLN	DTSDNCTATCNSACANSTCIIG
WP_028189136.1_14376	WP_028189136.1	Actinobacteria	Salinispora pacifica CNS103	NZ_AZWP01000053.1	genome	14376	14532	f	MNETVVPEFTLDVTLVDAGPAANGYATGTDDNCGSGNTGSNACTTRCDASD	MNETVVPEFTLDVTLVDAGPAANGY	ATGTDDNCGSGNTGSNACTTRCDASD
WP_019901917.1_8325	WP_019901917.1	Actinobacteria	Salinispora arenicola CNT005	NZ_AZWU01000047.1	genome	8325	8562	r	VADGLSSRTLLSTPSPNKGVIGMTAAPTVLEPPAQWTGPLDSAAFELDITVIEQADLGGLVRLTDDGCGSTCTACTTG	VADGLSSRTLLSTPSPNKGVIGMTAAPTVLEPPAQWTGPLDSAAFELDITVIEQADLGG	LVRLTDDGCGSTCTACTTG
WP_029126020.1_33634	WP_029126020.1	Actinobacteria	Salinispora tropica CNB536	NZ_AZXD01000044.1	genome	33634	33787	r	MNETVPEFTLDVTLVDAGPAANGYATGTDDNCGSGNTGSNACTTRCDAGN	MNETVPEFTLDVTLVDAGPAANGY	ATGTDDNCGSGNTGSNACTTRCDAGN
WP_029126062.1_20893	WP_029126062.1	Actinobacteria	Salinispora tropica CNB536	NZ_AZXD01000049.1	genome	20893	21058	f	MSTTPATAPETGTDDLFDLDISVIESGPVIPELLRSTSDNCGGTCASACTSCKS	MSTTPATAPETGTDDLFDLDISVIESGPVIPELL	RSTSDNCGGTCASACTSCKS
WP_037331813.1_7792	WP_037331813.1	Actinobacteria	Salinispora tropica CNB536	NZ_AZXD01000070.1	genome	7792	7951	r	MDPFELDVRVSSTVLQEDSGILTFGTTCWSCGRDTCNCPTLDTVDNCCGPSC	MDPFELDVRVSSTVLQEDSGI	LTFGTTCWSCGRDTCNCPTLDTVDNCCGPSC
WP_081748664.1_124568	WP_081748664.1	Actinobacteria	Nocardiopsis sp. CNT312	NZ_AZXF01000017.1	genome	124568	124742	f	MRLAQESQQDTQTHAPSSPFVLDIRLIETSDTTPLINLTDDGCGTTCPSTCVTSVSD	MRLAQESQQDTQTHAPSSPFVLDIRLIETSDTTPLIN	LTDDGCGTTCPSTCVTSVSD
WP_036554723.1_98526	WP_036554723.1	Actinobacteria	Nocardiopsis sp. CNT312	NZ_AZXF01000022.1	genome	98526	98736	f	VTRMIGSTAGGSAALAERPAVSEDDFALDVRVVVATHPVGKLMCNTGDGCGNTCQGTASACNSYVSDPV	VTRMIGSTAGGSAALAERPAVSEDDFALDVRVVV	ATHPVGKLMCNTGDGCGNTCQGTASACNSYVSDPV
WP_028566253.1_25275	WP_028566253.1	Actinobacteria	Salinispora tropica CNH898	NZ_AZXH01000051.1	genome	25275	25434	r	LREMALDSTSDDVFALDVVLTDDAPQYGGKACTTNDGCDPTCASSCVTHNPN	LREMALDSTSDDVFALDVVLTDDAPQYGG	KACTTNDGCDPTCASSCVTHNPN
WP_029028736.1_11036	WP_029028736.1	Actinobacteria	Salinispora arenicola CNB527	NZ_AZXI01000068.1	genome	11036	11189	r	MNETVPEFTLDVTLVDAGPAANGYATGTDDNCGSGNTGSNACTTRCDAGN	MNETVPEFTLDVTLVDAGPAANGY	ATGTDDNCGSGNTGSNACTTRCDAGN
WP_000566598.1_13238	WP_000566598.1	Firmicutes	Staphylococcus aureus 16K	NZ_BABZ01000090.1	genome	13238	13382	r	MEKVLDLDVQVKANNNSNDSAGDERITSHSLCTPGCAKTGSFNSFCC	MEKVLDLDVQVKANNNSNDSAGDER	ITSHSLCTPGCAKTGSFNSFCC
WP_000566598.1_14118	WP_000566598.1	Firmicutes	Staphylococcus aureus 16K	NZ_BABZ01000090.1	genome	14118	14262	r	LEKVLDLDVQVKGNNNTNDSAGDERITSHLFCSFGCEKTGSFNSFCC	LEKVLDLDVQVKGNNNTNDSAGDER	ITSHLFCSFGCEKTGSFNSFCC
WP_010248481.1_6448	WP_010248481.1	Firmicutes	Peptoniphilus rhinitidis 1-13	NZ_BAEW01000028.1	genome	6448	6670	r	MTIKDFDLDLEVKKNNQKNGGETKGVSKVLSPAIVSSYLEGCTENCTNLCSKHCTEGERCGYSAHTYTCNAYC	MTIKDFDLDLEVKKNNQKNGG	ETKGVSKVLSPAIVSSYLEGCTENCTNLCSKHCTEGERCGYSAHTYTCNAYC
WP_042256618.1_98791	WP_042256618.1	Actinobacteria	Nocardia brasiliensis NBRC 14402	NZ_BAFT02000045.1	genome	98791	99145	f	LAAASDAARYRSRRCRRVVCGACLVTGGTAPAGRPGGNAGPPSAGSFDQPGSATEEENTVSTVTMEPVETVETVDLFDLDIRVGVGNIQGNAAINSWSYCTPGCTSSGGGSGCSHCC	LAAASDAARYRSRRCRRVVCGACLVTGGTAPAGRPGGNAGPPSAGSFDQPGSATEEENTVSTVTMEPVETVETVDLFDLDIRVGVGNIQGNAAI	NSWSYCTPGCTSSGGGSGCSHCC
WP_052383354.1_100103	WP_052383354.1	Actinobacteria	Nocardia brasiliensis NBRC 14402	NZ_BAFT02000098.1	genome	100103	100271	r	MSYPVDEFDLDVRLGELSGAVPEYVTAAAYPPPTTVHCPTDRSRCCPLPGVDFEY	MSYPVDEFDLDVRLGELSGA	VPEYVTAAAYPPPTTVHCPTDRSRCCPLPGVDFEY
WP_052383354.1_100287	WP_052383354.1	Actinobacteria	Nocardia brasiliensis NBRC 14402	NZ_BAFT02000098.1	genome	100287	100467	r	MSVPVDEFDLDIRIGDPTRVVEPGMVTKTTDAEWCSDSHCPTCGTTCPTHHGPRCTADC	MSVPVDEFDLDIRIGDPTRVVEPGM	VTKTTDAEWCSDSHCPTCGTTCPTHHGPRCTADC
WP_052383354.1_100483	WP_052383354.1	Actinobacteria	Nocardia brasiliensis NBRC 14402	NZ_BAFT02000098.1	genome	100483	100702	r	VQDHRTDLLKEGTMSAPVDDFDLDIRIGDPSRLLDPAMAARTSDFETCADSHCATCGSACNTEHPPRCTKYC	VQDHRTDLLKEGTMSAPVDDFDLDIRIGDPSRLLDPAMAA	RTSDFETCADSHCATCGSACNTEHPPRCTKYC
WP_052383354.1_100674	WP_052383354.1	Actinobacteria	Nocardia brasiliensis NBRC 14402	NZ_BAFT02000098.1	genome	100674	100908	r	MPVPHGGRRVFHGGTRADAKGSQMSAPIDEFDLDIRLGEVPAPAPHAAPMVMRTAEGTCPSDDCSSYPMCKTTERTC	MPVPHGGRRVFHGGTRADAKGSQMSAPIDEFDLDIRLGEVPAPAPHAAPMVM	RTAEGTCPSDDCSSYPMCKTTERTC
WP_040827741.1_191208	WP_040827741.1	Actinobacteria	Nocardia jiangxiensis NBRC 101359	NZ_BAGB01000062.1	genome	191208	191349	r	MATEFDLDVVVQSSGNCMSTNYSTFAMCSAVSCPNGPSCLPCEQRR	MATEFDLDVVVQ	SSGNCMSTNYSTFAMCSAVSCPNGPSCLPCEQRR
WP_042226831.1_7678	WP_042226831.1	Firmicutes	Paenibacillus popilliae ATCC 14706	NZ_BALG01000008.1	genome	7678	7843	r	MQNQLFELDVKVQSFHHDVVHPDTVRTAVCWVTKVTCGGTCGCTITQHCTPGCP	MQNQLFELDVKVQSFHHDVVHP	DTVRTAVCWVTKVTCGGTCGCTITQHCTPGCP
WP_063746316.1_26973	WP_063746316.1	Actinobacteria	Streptomyces prunicolor NBRC 13075	NZ_BARF01000108.1	genome	26973	27291	f	VASTRRYVADAGRETVDDARRPGSTTNRSDHPDRRGTAMTATTLSPITTATTEASAVTAVLEVPADPFDIDLTIVTEIDSDLLPKACGTGDGCKPSCASSCASAV	VASTRRYVADAGRETVDDARRPGSTTNRSDHPDRRGTAMTATTLSPITTATTEASAVTAVLEVPADPFDIDLTIVTEI	DSDLLPKACGTGDGCKPSCASSCASAV
WP_051727515.1_27745	WP_051727515.1	Actinobacteria	Nocardia brasiliensis IFM 10847	NZ_BAUA01000025.1	genome	27745	28063	f	VLPTGRGRGRERSGNRPGSPGSPALSPRDARAARWERCIPRRYSADAKGSQMSAPVDEFDLDIRLGEVPAPMPHASPMVMRTAEGACPSDDCSSYPMCKTTERTC	VLPTGRGRGRERSGNRPGSPGSPALSPRDARAARWERCIPRRYSADAKGSQMSAPVDEFDLDIRLGEVPAPMPHASPMVM	RTAEGACPSDDCSSYPMCKTTERTC
WP_051727515.1_28035	WP_051727515.1	Actinobacteria	Nocardia brasiliensis IFM 10847	NZ_BAUA01000025.1	genome	28035	28254	f	VQDHRTDLLKEGTMSAPVDDFDLDIRIGDPTRVVEPGMVTKTTDAEWCSDSHCPTCGTTCPTHHGPRCTDYC	VQDHRTDLLKEGTMSAPVDDFDLDIRIGDPTRVVEPGM	VTKTTDAEWCSDSHCPTCGTTCPTHHGPRCTDYC
WP_034734736.1_507372	WP_034734736.1	Bacteroidetes	Chryseobacterium indologenes NBRC 14944	NZ_BAVL01000004.1	genome	507372	507558	r	MKSKIQMKGLQFNKEAVTKLNDDQISQLKGGILGASSRGDNCSCCHDSCNPKTTTTINKAI	MKSKIQMKGLQFNKEAVTKLNDDQISQLKGG	ILGASSRGDNCSCCHDSCNPKTTTTINKAI
WP_034734736.1_507588	WP_034734736.1	Bacteroidetes	Chryseobacterium indologenes NBRC 14944	NZ_BAVL01000004.1	genome	507588	507759	r	MKSKIQMKGLQFNKEAVTKLNDDQISQLKGGILGASSRGDNCSCCHGSCNSKTIEQ	MKSKIQMKGLQFNKEAVTKLNDDQISQLKGG	ILGASSRGDNCSCCHGSCNSKTIEQ
WP_059360272.1_267202	WP_059360272.1	Chlamydiae	Parachlamydia acanthamoebae	NZ_BAWW01000066.1	genome	267202	267502	r	MKINSRNGVDFFDLNDDSKLKNTENSKSQKKYRKDEEDLYDLDLRIKETVNDLHLVETGGTWNCTGTGRCSRGCQTNRGQTCVRCGPTEYTTCGSCRCP	MKINSRNGVDFFDLNDDSKLKNTENSKSQKKYRKDEEDLYDLDLRIKETVNDLHLV	ETGGTWNCTGTGRCSRGCQTNRGQTCVRCGPTEYTTCGSCRCP
WP_059360272.1_272008	WP_059360272.1	Chlamydiae	Parachlamydia acanthamoebae	NZ_BAWW01000066.1	genome	272008	272257	r	MDGNRMEITRNFQQFIPIEPQEKKQLIVPEEKVEDFYDLDIKISEQKLQPHQQTLSTYTCGTCAASVCPCHITDATGSACNC	MDGNRMEITRNFQQFIPIEPQEKKQLIVPEEKVEDFYDLDIKISEQKLQPHQ	QTLSTYTCGTCAASVCPCHITDATGSACNC
WP_054705806.1_84826	WP_054705806.1	Firmicutes	Paenibacillus pinihumi DSM 23905 = JCM 16419	NZ_BBDI01000005.1	genome	84826	85003	r	LIQMANLDDFELDVQIKTSAGKIEPKITSKSLCTPGCITGVLMCFTKGCEISHSCIKC	LIQMANLDDFELDVQIKTSAGKIEPK	ITSKSLCTPGCITGVLMCFTKGCEISHSCIKC
WP_042176778.1_18549	WP_042176778.1	Actinobacteria	Streptomyces sp. NBRC 110035	NZ_BBNN01000060.1	genome	18549	18867	f	MTRSRPTGSSTRCTAGSRSPGLRRNAGSQVVPHHPNKRKGITMTSATLAPPAPLAGLDDDFAPLDVKVVIAEHAYGKLMCSTGDGCGTTCATGASACGSFTEDPA	MTRSRPTGSSTRCTAGSRSPGLRRNAGSQVVPHHPNKRKGITMTSATLAPPAPLAGLDDDFAPLDVKVVIAEHAYGKLM	CSTGDGCGTTCATGASACGSFTEDPA
WP_042154493.1_347766	WP_042154493.1	Actinobacteria	Streptomyces sp. NBRC 110027	NZ_BBNO01000004.1	genome	347766	347913	r	VEMKVEMKDEFDLDVSVLESGVDDGRLIVLTDDGCGSSCPSACATKVA	VEMKVEMKDEFDLDVSVLESGVDDGRLIV	LTDDGCGSSCPSACATKVA
WP_042154493.1_348030	WP_042154493.1	Actinobacteria	Streptomyces sp. NBRC 110027	NZ_BBNO01000004.1	genome	348030	348204	r	MMLSTLEGQPESTGAVAQDPFDLDITVLDAGKTTIELAASDGGCGSTCGTSCVSNAA	MMLSTLEGQPESTGAVAQDPFDLDITVLDAGKTTIELA	ASDGGCGSTCGTSCVSNAA
WP_052719017.1_126292	WP_052719017.1	Actinobacteria	Streptomyces sp. NBRC 110027	NZ_BBNO01000007.1	genome	126292	126541	r	LTKIAASDEIPRRLRSISATTGITPELNYLSLEGTMENVTINLDEFDLDLDMEIMESATTAVKAQDSKLMTQVCRPTTWHCG	LTKIAASDEIPRRLRSISATTGITPELNYLSLEGTMENVTINLDEFDLDLDMEIMESATTAVKAQ	DSKLMTQVCRPTTWHCG
WP_030469988.1_324951	WP_030469988.1	Actinobacteria	Lechevalieria aerocolonigenes	NZ_BBOJ01000005.1	genome	324951	325218	r	LMGVLVGMHRVRIGVRDSGRVTHEGGSVTVQMEWSPTTVATPAAGDTTDSEFDLDITLVEVVDPAHLINMTDDGCGHTCEKSTCISAA	LMGVLVGMHRVRIGVRDSGRVTHEGGSVTVQMEWSPTTVATPAAGDTTDSEFDLDITLVEVVDPAHLIN	MTDDGCGHTCEKSTCISAA
WP_055468659.1_347324	WP_055468659.1	Actinobacteria	Streptomyces sp. NBRC 110030	NZ_BBOK01000007.1	genome	347324	347669	f	VSAPNSSAGQQIPCLERWPRRARPAQSHSCRPPGRAGRTATHRIDEFHHTDQEDPRDFQGDHQRARAASASAAQDPFDLDISVIESGGTVGASIASDGGCGSTCGGNACISSGS	VSAPNSSAGQQIPCLERWPRRARPAQSHSCRPPGRAGRTATHRIDEFHHTDQEDPRDFQGDHQRARAASASAAQDPFDLDISVIESGG	TVGASIASDGGCGSTCGGNACISSGS
WP_055468659.1_347643	WP_055468659.1	Actinobacteria	Streptomyces sp. NBRC 110030	NZ_BBOK01000007.1	genome	347643	347907	f	MPAFPAAPDRTRPPARRPCRAGAAQAARPPRLDRSRARLRRKQHMEHDEFDLDITVLESGDGQAVLINLTDDGCGSTCSSPCATNVA	MPAFPAAPDRTRPPARRPCRAGAAQAARPPRLDRSRARLRRKQHMEHDEFDLDITVLESGDGQAVLIN	LTDDGCGSTCSSPCATNVA
WP_055468659.1_347939	WP_055468659.1	Actinobacteria	Streptomyces sp. NBRC 110030	NZ_BBOK01000007.1	genome	347939	348119	f	MKANTIKGQMQSPAATAGGDAFDLDISVLESGDGSATVINLTDDGCKPSCNGSCATNVA	MKANTIKGQMQSPAATAGGDAFDLDISVLESGDGSATVIN	LTDDGCKPSCNGSCATNVA
WP_064458190.1_26895	WP_064458190.1	Actinobacteria	Streptomyces sp. NBRC 109436	NZ_BBON01000131.1	genome	26895	27057	f	MSVAVPAESAVEMSEFDLDVRVELDEPVAAQGAATVTPAASIIQCTIVAPACG	MSVAVPAESAVEMSEFDLDVRVELDEPVAAQGA	ATVTPAASIIQCTIVAPACG
WP_064458372.1_5924	WP_064458372.1	Actinobacteria	Streptomyces sp. NBRC 109436	NZ_BBON01000145.1	genome	5924	6251	r	VLPLDRAVGIGPSPRCHQRLTKLCVIPGEGVGSFPGRSSMYPNPKGVAMTTRVEGQAAMDSANADFDLDIRSSLRDLEDGKGVTAAKSVSIPHGPTTSSCFCSVISGC	VLPLDRAVGIGPSPRCHQRLTKLCVIPGEGVGSFPGRSSMYPNPKGVAMTTRVEGQAAMDSANADFDLDIRSSLRDLEDGKGVTAAKSVSIPHG	PTTSSCFCSVISGC
WP_060950451.1_97220	WP_060950451.1	Actinobacteria	Streptomyces hygroscopicus subsp. hygroscopicus	NZ_BBOU01000030.1	genome	97220	97382	f	MSVAVPAESAVEMSEFDLDVRVELDEPVAAQGAATVTPAASIIQCTIVAPACG	MSVAVPAESAVEMSEFDLDVRVELDEPVAAQGA	ATVTPAASIIQCTIVAPACG
WP_060943265.1_82217	WP_060943265.1	Actinobacteria	Streptomyces hygroscopicus subsp. hygroscopicus	NZ_BBOX01000026.1	genome	82217	82511	r	MRALDTGGRCVHPRTAAARAHLVRCARAALVRTAAVAPLSKEWIMSVAVPAESAVEMSEFDLDVRVELDEPVAAQGAATVTPAASIIQCTIVAPACG	MRALDTGGRCVHPRTAAARAHLVRCARAALVRTAAVAPLSKEWIMSVAVPAESAVEMSEFDLDVRVELDEPVAAQGA	ATVTPAASIIQCTIVAPACG
WP_060943546.1_56641	WP_060943546.1	Actinobacteria	Streptomyces hygroscopicus subsp. hygroscopicus	NZ_BBOX01000042.1	genome	56641	56968	f	VLPLDRAVGIGPSLRCPQRLTKLCVIPGEGVGSFLGRSSMYPNPKGVAMTTRVEGQAAMDSANADFDLDIRSSLRDLEDGKAVTAVKSVSIPHGPWTSSCLCSVIAGC	VLPLDRAVGIGPSLRCPQRLTKLCVIPGEGVGSFLGRSSMYPNPKGVAMTTRVEGQAAMDSANADFDLDIRSSLRDLEDGKAVTAVKSVSIPHGP	WTSSCLCSVIAGC
WP_067075778.1_6815	WP_067075778.1	Actinobacteria	Streptomyces hygroscopicus subsp. hygroscopicus	NZ_BBOY01000037.1	genome	6815	7109	r	MRALDTGGRCVHPRTAAARAHLVRCARAALVRTAAVAPLSKEWIMSVAVPAESAVEMSEFDLDVRVELDEPVAAQGAATVTPAASIIQCTIVAPACG	MRALDTGGRCVHPRTAAARAHLVRCARAALVRTAAVAPLSKEWIMSVAVPAESAVEMSEFDLDVRVELDEPVAAQGA	ATVTPAASIIQCTIVAPACG
WP_067081735.1_1379	WP_067081735.1	Actinobacteria	Streptomyces hygroscopicus subsp. hygroscopicus	NZ_BBOY01000310.1	genome	1379	1706	f	VLPLDRAVDIGPSLRCHQRLTKLCVIPGEGVGSFLGRSSMYPNPKGVAMTTRVEGQAAMDSANADFDLDIRSSLRDLEDGKAVTAAKSVSIPHGPWTSSCLCSVIAGC	VLPLDRAVDIGPSLRCHQRLTKLCVIPGEGVGSFLGRSSMYPNPKGVAMTTRVEGQAAMDSANADFDLDIRSSLRDLEDGKAVTAAKSVSIPHGP	WTSSCLCSVIAGC
WP_042438332.1_64664	WP_042438332.1	Actinobacteria	Streptacidiphilus albus	NZ_BBPL01000019.1	genome	64664	64862	r	VSVIAMTAMLTEHPPTETEDPFALDVRVVVAAHPGGKLMCSTGDGCGTTCATGASACNSSTEEPS	VSVIAMTAMLTEHPPTETEDPFALDVRVVVAAHPGG	KLMCSTGDGCGTTCATGASACNSSTEEPS
WP_042439933.1_65404	WP_042439933.1	Actinobacteria	Streptacidiphilus albus	NZ_BBPL01000044.1	genome	65404	65653	f	VIRADGGGLAGAGPPHHPQPVGGSEMAPTALSILDRAPVVDSDPLDLDVSVITEVGADRIPVACGTSDGCDPSCASSCTSAV	VIRADGGGLAGAGPPHHPQPVGGSEMAPTALSILDRAPVVDSDPLDLDVSVITEVGA	DRIPVACGTSDGCDPSCASSCTSAV
WP_034090745.1_40212	WP_034090745.1	Actinobacteria	Streptacidiphilus albus	NZ_BBPL01000055.1	genome	40212	40512	r	VLFDPPLRPSGRRTTIPRQRRVRGRRRAMHNSSPNSQEVPAMAPSTATLEPAIRTGAASDDFDDLDVSVVEVLDPAHLVSMTDDNCGSTCEKSTCISAV	VLFDPPLRPSGRRTTIPRQRRVRGRRRAMHNSSPNSQEVPAMAPSTATLEPAIRTGAASDDFDDLDVSVVEVLDPAHL	VSMTDDNCGSTCEKSTCISAV
WP_084718610.1_27145	WP_084718610.1	Actinobacteria	Streptacidiphilus carbonis	NZ_BBPM01000019.1	genome	27145	27319	r	MNAVLGEPMALDAADLFDLDVEFVAMSGDTDLSALSTPTSDGSACYNSMCCNSNWGC	MNAVLGEPMALDAADLFDLDVEFVAMSGDTDLSAL	STPTSDGSACYNSMCCNSNWGC
WP_042366859.1_70149	WP_042366859.1	Actinobacteria	Streptacidiphilus neutrinimicus	NZ_BBPO01000018.1	genome	70149	70314	r	MSNIQHITKAQPDTEVSGFELDVTLVEVADPAGLVNLTDDGCGETCGACTTNVA	MSNIQHITKAQPDTEVSGFELDVTLVEVADPAGLVN	LTDDGCGETCGACTTNVA
WP_042368923.1_80622	WP_042368923.1	Actinobacteria	Streptacidiphilus neutrinimicus	NZ_BBPO01000028.1	genome	80622	80949	r	VRSLAKTRPDPVPPAKGSAQGLWKLRSIDSPRKKQRGASPSVPTGAENFENEENPVSTSTKTQQPEAAIEQVFDLDVTQVEIADPAGLVNVTDDGCGSTCGACNSTVA	VRSLAKTRPDPVPPAKGSAQGLWKLRSIDSPRKKQRGASPSVPTGAENFENEENPVSTSTKTQQPEAAIEQVFDLDVTQVEIADPAGLVN	VTDDGCGSTCGACNSTVA
WP_066938280.1_92644	WP_066938280.1	Actinobacteria	Streptomyces sp. NBRC 110611	NZ_BBUY01000020.1	genome	92644	92776	f	MDNDEFDLDISILESDDGTATLINLTDDGCGSTCSSPCATNVA	MDNDEFDLDISILESDDGTATLIN	LTDDGCGSTCSSPCATNVA
WP_066938280.1_92816	WP_066938280.1	Actinobacteria	Streptomyces sp. NBRC 110611	NZ_BBUY01000020.1	genome	92816	92996	f	MDASTIERQSQPATAATTTDSFGLDIRVLESGDGSAALINLTDDGCKPSCQGSCATNVA	MDASTIERQSQPATAATTTDSFGLDIRVLESGDGSAALIN	LTDDGCKPSCQGSCATNVA
WP_055548654.1_911359	WP_055548654.1	Actinobacteria	Streptomyces sp. NBRC 110028	NZ_BBUZ01000023.1	genome	911359	911548	f	MSAQQTSPMPKTGTSYAAEATSDFDLNIEVLAGAPVVPGLLNDTGDGCTATCQSACSNSTCG	MSAQQTSPMPKTGTSYAAEATSDFDLNIEVLAGA	PVVPGLLNDTGDGCTATCQSACSNSTCG
WP_064446551.1_2398097	WP_064446551.1	Actinobacteria	Micromonospora sp. NBRC 110037	NZ_BBVA01000002.1	genome	2398097	2398388	f	VVPDHGRFKLRPHRAVGVTRHRDAATPAPPRVTTAREISRSEEDMSTSTAEQTTATDGRDFDLDVSLLEVADVAGLVNLTDDGCGSTCTACTTNVA	VVPDHGRFKLRPHRAVGVTRHRDAATPAPPRVTTAREISRSEEDMSTSTAEQTTATDGRDFDLDVSLLEVADVAGLVN	LTDDGCGSTCTACTTNVA
WP_064448553.1_5536	WP_064448553.1	Actinobacteria	Micromonospora sp. NBRC 110037	NZ_BBVA01000012.1	genome	5536	5830	r	VGGRWRALSGAARPTRRYSRRRPAGRDGAGQATQSPRPHLHLRIGRNTRVETMELEEFDLDITLVDAGPAASGYATSTDDGCGSGNTGSNACSGGSK	VGGRWRALSGAARPTRRYSRRRPAGRDGAGQATQSPRPHLHLRIGRNTRVETMELEEFDLDITLVDAGPAASGY	ATSTDDGCGSGNTGSNACSGGSK
WP_066374733.1_91324	WP_066374733.1	Actinobacteria	Herbidospora mongoliensis	NZ_BBXD01000026.1	genome	91324	91558	f	LMARRSAHSLATVAPTEGVIGMAAAAPTVLDAPKQQGRLDSAAFELDITVIEQADLGGLVRLTDDGCGSTCTACTTG	LMARRSAHSLATVAPTEGVIGMAAAAPTVLDAPKQQGRLDSAAFELDITVIEQADLGG	LVRLTDDGCGSTCTACTTG
WP_062641207.1_894527	WP_062641207.1	Actinobacteria	Streptomyces sp. NBRC 110468	NZ_BBYG01000008.1	genome	894527	894779	r	VAPPARPARPAQSTDPSTRRHAMAPQISTKPQTGTPFTADTGSDFDLNIETVSALPVVGALLNDTGDGCTSTCQSACSNSTCG	VAPPARPARPAQSTDPSTRRHAMAPQISTKPQTGTPFTADTGSDFDLNIETVSALPVVGA	LLNDTGDGCTSTCQSACSNSTCG
WP_062643795.1_109639	WP_062643795.1	Actinobacteria	Streptomyces sp. NBRC 110468	NZ_BBYG01000011.1	genome	109639	109828	r	MTAVQTERPTAPVQSDLATTDETDPFGLDITFIEGTPATETVLMCSTGDTCGSSCPSACTTS	MTAVQTERPTAPVQSDLATTDETDPFGLDITFIEGTP	ATETVLMCSTGDTCGSSCPSACTTS
WP_067134760.1_220396	WP_067134760.1	Actinobacteria	Microtetraspora malaysiensis	NZ_BBYJ01000013.1	genome	220396	220594	f	VAPGGFVMSIMEAETGTEDMFDMDIEILWDPSPSGPIGQRGATAGSTCASSCNSYGQTGRPCRCF	VAPGGFVMSIMEAETGTEDMFDMDIEILWDPSPSGPIGQRG	ATAGSTCASSCNSYGQTGRPCRCF
WP_042142743.1_3413337	WP_042142743.1	Proteobacteria	Pseudoalteromonas sp. '520P1 No. 423'	NZ_BBZB01000001.1	genome	3413337	3413610	f	MKLRLKKKKIKNLVSKLGELPLAATPNVAGGITPATNFDVCDGTTFCHTNKVNQCAPVHTDDCNTTIGDTFTGAAICQTGVCGSTGRVCG	MKLRLKKKKIKNLVSKLGELPLAATPNVAGG	ITPATNFDVCDGTTFCHTNKVNQCAPVHTDDCNTTIGDTFTGAAICQTGVCGSTGRVCG
WP_053912444.1_13620	WP_053912444.1	Actinobacteria	Streptomyces sp. TP-A0875	NZ_BBZE01000004.1	genome	13620	13806	r	MTAIQAERPTAPAQANLAQTDDDPFQLDITFIEGTPATETVLMCSTGDTCGSSCPSACTTS	MTAIQAERPTAPAQANLAQTDDDPFQLDITFIEGTP	ATETVLMCSTGDTCGSSCPSACTTS
WP_062009392.1_100030	WP_062009392.1	Actinobacteria	Streptomyces hygroscopicus subsp. hygroscopicus	NZ_BCAN01000034.1	genome	100030	100192	f	MSVAVPAESAVEMSEFDLDVRVELDEPVAAQGAATVTPAASIIQCTIVAPACG	MSVAVPAESAVEMSEFDLDVRVELDEPVAAQGA	ATVTPAASIIQCTIVAPACG
WP_055483638.1_23453	WP_055483638.1	Actinobacteria	Microbispora sp. GMKU363	NZ_BCBX01000061.1	genome	23453	23654	f	MTARSSGGVATLAPPMLDAEGWDADDWSADLDVSIVESGVAAEQLIRMTDDGCNSTCATACVSCGT	MTARSSGGVATLAPPMLDAEGWDADDWSADLDVSIVESGVAAEQLIR	MTDDGCNSTCATACVSCGT
WP_055483754.1_17846	WP_055483754.1	Actinobacteria	Microbispora sp. GMKU363	NZ_BCBX01000066.1	genome	17846	18044	r	MAPSLTLDAPETLNVGDVTADEEFELDMRVVEATTPLVIMMCDTSDGCGNSCSTSACATSSNDPA	MAPSLTLDAPETLNVGDVTADEEFELDMRVVE	ATTPLVIMMCDTSDGCGNSCSTSACATSSNDPA
WP_089100618.1_999249	WP_089100618.1	Actinobacteria	Streptomyces hyaluromycini	NZ_BCFL01000017.1	genome	999249	999573	f	VRMQEASRCAARRAAHRPASSTTNRSNPSDTRGSAMTATTLSPISAPPPVTAGAEASVVAGALDVPADPFDIDLTIITEVDSDLLPRACDTGDGCKPSCASSCASAV	VRMQEASRCAARRAAHRPASSTTNRSNPSDTRGSAMTATTLSPISAPPPVTAGAEASVVAGALDVPADPFDIDLTIITEV	DSDLLPRACDTGDGCKPSCASSCASAV
WP_089102124.1_578680	WP_089102124.1	Actinobacteria	Streptomyces hyaluromycini	NZ_BCFL01000019.1	genome	578680	578791	f	MHEQSAEFDLDIREDVEIEEQPTIGRSGVTCNSLGC	MHEQSAEFDLDIREDVEIEEQ	PTIGRSGVTCNSLGC
WP_059084015.1_25552	WP_059084015.1	Actinobacteria	Streptomyces scabiei	NZ_BCMM01000047.1	genome	25552	25732	r	MTRSTVVPSRTEVRPHIPGASDGFDLDVSLVEIADPAGLVNLTDDNCGSTCGACTTNVA	MTRSTVVPSRTEVRPHIPGASDGFDLDVSLVEIADPAGLVN	LTDDNCGSTCGACTTNVA
WP_059085119.1_1603	WP_059085119.1	Actinobacteria	Streptomyces scabiei	NZ_BCMM01000095.1	genome	1603	1792	f	MAPRSTGTTLKSGTDFATHGGSDFDLSIETVASAPVVGMLLNDTGDGCGQTCESACSNSTCE	MAPRSTGTTLKSGTDFATHGGSDFDLSIETVASAPVVGMLLN	DTGDGCGQTCESACSNSTCE
WP_075884030.1_36043	WP_075884030.1	Chlamydiae	Candidatus Protochlamydia sp. W-9	NZ_BCPZ01000389.1	genome	36043	36241	r	MKITNNIDVSAIVKQVGAEHDNDPFDIDVKVINIKEGVNHNQNITSKSLCTPGCGKTGTGNSFCC	MKITNNIDVSAIVKQVGAEHDNDPFDIDVKVINIKEGVNHNQN	ITSKSLCTPGCGKTGTGNSFCC
WP_067892856.1_138597	WP_067892856.1	Actinobacteria	Actinomadura chibensis NBRC 106107	NZ_BCQP01000030.1	genome	138597	138750	r	MERDEQYELNVRLVDSGDAASGHATSTDDDCGSGNTGSDACTTNADVGVR	MERDEQYELNVRLVDSGDAASGH	ATSTDDDCGSGNTGSDACTTNADVGVR
WP_083981461.1_8635	WP_083981461.1	Actinobacteria	Actinomadura chibensis NBRC 106107	NZ_BCQP01000065.1	genome	8635	8797	f	MTHSTVEPLTAVDEDPFELDIRVIESTEAASLINLTDDNCGSSCPNACATNMG	MTHSTVEPLTAVDEDPFELDIRVIESTEAASLIN	LTDDNCGSSCPNACATNMG
WP_067466410.1_10144	WP_067466410.1	Actinobacteria	Actinomadura macra NBRC 14102	NZ_BCQT01000021.1	genome	10144	10336	f	MPVNATEGTTTPGSDMDFDVDFDLDIDSSLVTVTTGPSVTSHSVCTPGCTSPGGGSFCSWCCC	MPVNATEGTTTPGSDMDFDVDFDLDIDSSLVTVTTG	PSVTSHSVCTPGCTSPGGGSFCSWCCC
WP_067914550.1_15508	WP_067914550.1	Actinobacteria	Actinomadura rubrobrunea NBRC 15275	NZ_BCQU01000041.1	genome	15508	15721	f	VRSELMALSLTLDAIEPVDDQAEVAEEEFVLDMRVVESTTPLVAMMCSTSDGCGSTCSTSACSTSSNDPF	VRSELMALSLTLDAIEPVDDQAEVAEEEFVLDMRVVE	STTPLVAMMCSTSDGCGSTCSTSACSTSSNDPF
WP_067966344.1_13054	WP_067966344.1	Actinobacteria	Nocardiopsis trehalosi NBRC 14201	NZ_BCRK01000036.1	genome	13054	13210	f	MPTNTSPDWTDFDLDVSVVQSAPVVAELMRNTDDGCTSTCESACTNSTCIV	MPTNTSPDWTDFDLDVSVVQSAPVVAELMR	NTDDGCTSTCESACTNSTCIV
WP_084469114.1_4718	WP_084469114.1	Actinobacteria	Nocardiopsis trehalosi NBRC 14201	NZ_BCRK01000128.1	genome	4718	4898	f	MSPTTTARVSGLTDDADFALDLRVVEAAEPIAALQQSTSDNCGSTCTGTACISYTGDPV	MSPTTTARVSGLTDDADFALDLRVVEAAEPIAALQ	QSTSDNCGSTCTGTACISYTGDPV
WP_026306763.1_59990	WP_026306763.1	Actinobacteria	Smaragdicoccus niigatensis DSM 44881 = NBRC 103563	NZ_BCRU01000022.1	genome	59990	60317	r	LLPRRWHAAPAGWARPNPRVPGRGFRHATPLRVGASDDWQRRLGPHKETLMNTNKDTKLALRRSSIRTLTADELKTAHGGRAFSDHGSGCATSDRCATYACPRSSSSW	LLPRRWHAAPAGWARPNPRVPGRGFRHATPLRVGASDDWQRRLGPHKETLMNTNKDTKLALRRSSIRTLTADELKTAHGG	RAFSDHGSGCATSDRCATYACPRSSSSW
WP_061791358.1_22747	WP_061791358.1	Firmicutes	Bacillus firmus NBRC 15306	NZ_BCUY01000007.1	genome	22747	22924	f	VKENMFDLDVQVLKAASGEQPDIKSKLFCTPGCVDQTTKTSCCLKCKTSLCNSNMSCW	VKENMFDLDVQVLKAASGEQPDI	KSKLFCTPGCVDQTTKTSCCLKCKTSLCNSNMSCW
WP_062745530.1_620268	WP_062745530.1	Firmicutes	Bacillus clausii	NZ_BCXJ01000001.1	genome	620268	620526	f	LALFILSELMTENDVSILLKCFLQLICAGVSLAKKIGEEYQMEKAFDLDLEVVHTKAKDVEPDFTSVSFCTPGCGETGSFNSFCC	LALFILSELMTENDVSILLKCFLQLICAGVSLAKKIGEEYQMEKAFDLDLEVVHTKAKDVEPD	FTSVSFCTPGCGETGSFNSFCC
WP_069160354.1_113935	WP_069160354.1	Actinobacteria	Nocardia altamirensis NBRC 108246	NZ_BDAY01000007.1	genome	113935	114118	r	MMSAPVDDFDLDIRIGDATRILDPAMAMRTSDFETCSDSHCATCGSACNTEHPPRCTKYC	MMSAPVDDFDLDIRIGDATRILDPAMAM	RTSDFETCSDSHCATCGSACNTEHPPRCTKYC
WP_069160354.1_114137	WP_069160354.1	Actinobacteria	Nocardia altamirensis NBRC 108246	NZ_BDAY01000007.1	genome	114137	114299	r	MSAPVDEFDLDIRLGDKPEQDRFTTPVMRTNESVCPTDDCSSYPMCKTTERTC	MSAPVDEFDLDIRLGDKPEQDRFTTPVM	RTNESVCPTDDCSSYPMCKTTERTC
WP_067888372.1_371656	WP_067888372.1	Actinobacteria	Nocardia vaccinii NBRC 15922	NZ_BDCC01000012.1	genome	371656	371794	r	VCYMYADFDLDVRVDTVVEADQMGVLSMGSSCYSCGGLSCDARLC	VCYMYADFDLDVRVDTVVEADQMGV	LSMGSSCYSCGGLSCDARLC
WP_067892866.1_24353	WP_067892866.1	Actinobacteria	Nocardia vaccinii NBRC 15922	NZ_BDCC01000027.1	genome	24353	24515	r	MSDFDLDFQVRSIGLDGPAKQVTSVSLCTPGCVTGALQTCPAQTATCGCPISK	MSDFDLDFQVRSIGLDGPAKQ	VTSVSLCTPGCVTGALQTCPAQTATCGCPISK
WP_015715151.1_37502	WP_015715151.1	Firmicutes	Bacillus subtilis	NZ_BDCV01000005.1	genome	37502	37679	f	MEMEKNNIFDLDINKKMESTSEVSAQTWATIGKTIVQSVKKCRTFTCGCSLGSCSNCN	MEMEKNNIFDLDINKKMESTSEVSAQTWATIG	KTIVQSVKKCRTFTCGCSLGSCSNCN
WP_068896807.1_78541	WP_068896807.1	Actinobacteria	Planomonospora sphaerica	NZ_BDCX01000005.1	genome	78541	78790	r	VAGPAAPSTERGNMPTDTTRDIEGLFDLEMRSIPVRAQAAESTPSPQAMETTPGLCTYSPYMSSCTQPTCTDTCCDLGSRVC	VAGPAAPSTERGNMPTDTTRDIEGLFDLEMRSIPVRAQAAESTPSPQAM	ETTPGLCTYSPYMSSCTQPTCTDTCCDLGSRVC
WP_068896807.1_78829	WP_068896807.1	Actinobacteria	Planomonospora sphaerica	NZ_BDCX01000005.1	genome	78829	79045	r	VGGHMERPDNALGAFDLQMRSIPARVQDEAVTRMTVCSATTQYQCTLSPIQSTCTQPTCADTCCYQGSRVC	VGGHMERPDNALGAFDLQMRSIPARVQDEA	VTRMTVCSATTQYQCTLSPIQSTCTQPTCADTCCYQGSRVC
WP_063638641.1_40325	WP_063638641.1	Firmicutes	Bacillus atrophaeus	NZ_BDDH01000005.1	genome	40325	40550	f	LNCNRLKISKKRRKWKMEVGKNNIFDLDINKKMETTSEVSAQTWATIGKTIVQSVKKCRTFTCGCSLGSCSNCK	LNCNRLKISKKRRKWKMEVGKNNIFDLDINKKMETTSEVSAQTWATIG	KTIVQSVKKCRTFTCGCSLGSCSNCK
WP_067388354.1_244268	WP_067388354.1	Actinobacteria	Streptomyces sp. F-3	NZ_BDDR01000001.1	genome	244268	244451	r	MVQQHTTLKAATDFGADADFDLDITTISSAPVLGSLLNDTSDNCGSTCQSACSNSTCIGG	MVQQHTTLKAATDFGADADFDLDITTISSAPVLGSLLN	DTSDNCGSTCQSACSNSTCIGG
WP_055701989.1_96267	WP_055701989.1	Actinobacteria	Streptomyces luteocolor	NZ_BDGW01000005.1	genome	96267	96453	f	VKAMDGEVTEVEALVLDDVDALIEQLETQFDEAQLLKVGTMGMTEGCTKVGGCTGSCPCTA	VKAMDGEVTEVEALVLDDVDALIEQLETQFDEAQLLKV	GTMGMTEGCTKVGGCTGSCPCTA
WP_055701989.1_96505	WP_055701989.1	Actinobacteria	Streptomyces luteocolor	NZ_BDGW01000005.1	genome	96505	96691	f	VTAMDTTKNDVEGFVLDDVDALIDQLETQFDEAQLLKAGTMGTTQGCTAATKCTGSCPCTA	VTAMDTTKNDVEGFVLDDVDALIDQLETQFDEAQLLKA	GTMGTTQGCTAATKCTGSCPCTA
WP_067382254.1_40389	WP_067382254.1	Actinobacteria	Streptomyces olivochromogenes	NZ_BDQI01000028.1	genome	40389	40575	f	MTAIQAERPAAPAQADLVKTDADPFGLDITFIEGTPATETVLMCSTGDTCGSSCPSACTTS	MTAIQAERPAAPAQADLVKTDADPFGLDITFIEGTP	ATETVLMCSTGDTCGSSCPSACTTS
WP_117225275.1_41186	WP_117225275.1	Firmicutes	Staphylococcus aureus	NZ_BDVV01000003.1	genome	41186	41330	f	LEKVLDLDVQVKGNNNTNDSAGDERITSHLFCSFGCEKTGSFNSFCC	LEKVLDLDVQVKGNNNTNDSAGDER	ITSHLFCSFGCEKTGSFNSFCC
WP_117225275.1_42066	WP_117225275.1	Firmicutes	Staphylococcus aureus	NZ_BDVV01000003.1	genome	42066	42210	f	MEKVLDLDVQVKANNNSNDSAGDERITSHSLCTPGCAKTGSFNSFCC	MEKVLDLDVQVKANNNSNDSAGDER	ITSHSLCTPGCAKTGSFNSFCC
WP_117225374.1_48750	WP_117225374.1	Firmicutes	Staphylococcus aureus	NZ_BDXL01000001.1	genome	48750	48894	f	LEKVLDLDVQVKGNNNTNDSAGDERITSHFLCSFGCGKTGSFNSFCC	LEKVLDLDVQVKGNNNTNDSAGDER	ITSHFLCSFGCGKTGSFNSFCC
WP_117225374.1_49629	WP_117225374.1	Firmicutes	Staphylococcus aureus	NZ_BDXL01000001.1	genome	49629	49773	f	MEKVLDLDVQVKANNNSNDSAGDERITSHSLCTPGCAKTGSFNSFCC	MEKVLDLDVQVKANNNSNDSAGDER	ITSHSLCTPGCAKTGSFNSFCC
WP_117211820.1_41186	WP_117211820.1	Firmicutes	Staphylococcus aureus	NZ_BDYG01000005.1	genome	41186	41330	f	LEKVLDLDVQVKGNNNTNDSAGDERITSHLFCSFGCEKTGSFNSFCC	LEKVLDLDVQVKGNNNTNDSAGDER	ITSHLFCSFGCEKTGSFNSFCC
WP_117211820.1_42066	WP_117211820.1	Firmicutes	Staphylococcus aureus	NZ_BDYG01000005.1	genome	42066	42210	f	MEKVLDLDVQVKANNNSNDSAGDERITSHSLCTPGCAKTGSFNSFCC	MEKVLDLDVQVKANNNSNDSAGDER	ITSHSLCTPGCAKTGSFNSFCC
WP_108987709.1_597086	WP_108987709.1	Actinobacteria	Streptomyces coelicoflavus	NZ_BEWB01000004.1	genome	597086	597296	r	VPGRTYYQGASMSIPTYQPAQPADAVAEPVPVEEWELDTTVTRAPTPIVEACGTGDGCAKTCASSCASS	VPGRTYYQGASMSIPTYQPAQPADAVAEPVPVEEWELDTTVTRA	PTPIVEACGTGDGCAKTCASSCASS
WP_108989978.1_178976	WP_108989978.1	Actinobacteria	Streptomyces coelicoflavus	NZ_BEWB01000015.1	genome	178976	179222	r	VSYGRGRAAPHSNFSTTEGVEMTRNTVVPSSTQASSQQAQGTTDGFDLDVSLVEVADPAGLVNLTDDNCGSTCGACTTNVA	VSYGRGRAAPHSNFSTTEGVEMTRNTVVPSSTQASSQQAQGTTDGFDLDVSLVEVADPAGLVN	LTDDNCGSTCGACTTNVA
WP_108990582.1_43124	WP_108990582.1	Actinobacteria	Streptomyces coelicoflavus	NZ_BEWB01000022.1	genome	43124	43454	f	VSVPNSQPDSSSRVWRGGRGGPSGAGHTAAAHRTEPAVQQHTESKRSTTSTRRIPVTPRVTDQRVRTVSASAAQDPFDLNISVIESGGTVASDGGCGSTCGNACISSGS	VSVPNSQPDSSSRVWRGGRGGPSGAGHTAAAHRTEPAVQQHTESKRSTTSTRRIPVTPRVTDQRVRTVSASAAQDPFDLNISVIESG	GTVASDGGCGSTCGNACISSGS
WP_108990582.1_43383	WP_108990582.1	Actinobacteria	Streptomyces coelicoflavus	NZ_BEWB01000022.1	genome	43383	43692	f	VARSPPTAAAARPAATPASPAAPDRTRPPARRPCRAGAARAALPSRLDRSRARQRRNQHMQNDEFDLDISVLESDDGSATLINLTDDGCGSTCSSPCATNVA	VARSPPTAAAARPAATPASPAAPDRTRPPARRPCRAGAARAALPSRLDRSRARQRRNQHMQNDEFDLDISVLESDDGSATLIN	LTDDGCGSTCSSPCATNVA
WP_108990582.1_43729	WP_108990582.1	Actinobacteria	Streptomyces coelicoflavus	NZ_BEWB01000022.1	genome	43729	43909	f	MNANTIKAQAQSPAATAEGDAFDLDISVLESGDGSATVINLTDDGCKPSCKGSCATNVA	MNANTIKAQAQSPAATAEGDAFDLDISVLESGDGSATVIN	LTDDGCKPSCKGSCATNVA
WP_109031156.1_1385177	WP_109031156.1	Actinobacteria	Streptomyces rubrogriseus	NZ_BEWD01000004.1	genome	1385177	1385426	r	VAWAMVAHVRAPTGALRFESVHPNTQGRSMRTEIVLSHEAPELDLDLDLRVSDLPEQAAQFGEGTFTSPSSYAIGTRCPICC	VAWAMVAHVRAPTGALRFESVHPNTQGRSMRTEIVLSHEAPELDLDLDLRVSDLPEQAAQFGEGTFTS	PSSYAIGTRCPICC
WP_117224777.1_41135	WP_117224777.1	Firmicutes	Staphylococcus aureus subsp. aureus	NZ_BHAG01000015.1	genome	41135	41279	f	LEKVLDLDVQVKGNNNTNDSAGDERITSHLFCSFGCEKTGSFNSFCC	LEKVLDLDVQVKGNNNTNDSAGDER	ITSHLFCSFGCEKTGSFNSFCC
WP_117224777.1_42015	WP_117224777.1	Firmicutes	Staphylococcus aureus subsp. aureus	NZ_BHAG01000015.1	genome	42015	42159	f	MEKVLDLDVQVKANNNSNDSAGDERITSHSLCTPGCAKTGSFNSFCC	MEKVLDLDVQVKANNNSNDSAGDER	ITSHSLCTPGCAKTGSFNSFCC
WP_117231994.1_19420	WP_117231994.1	Firmicutes	Staphylococcus aureus subsp. aureus	NZ_BHBR01000012.1	genome	19420	19564	r	MEKVLDLDVQVKANNNSNDSAGDERITSHSLCTPGCAKTGSFNSFCC	MEKVLDLDVQVKANNNSNDSAGDER	ITSHSLCTPGCAKTGSFNSFCC
WP_117231994.1_20301	WP_117231994.1	Firmicutes	Staphylococcus aureus subsp. aureus	NZ_BHBR01000012.1	genome	20301	20445	r	LEKVLDLDVQVKGNNNTNDSAGDERITSHLFCSFGCEKTGSFNSFCC	LEKVLDLDVQVKGNNNTNDSAGDER	ITSHLFCSFGCEKTGSFNSFCC
WP_117229280.1_34640	WP_117229280.1	Firmicutes	Staphylococcus aureus subsp. aureus	NZ_BHCU01000014.1	genome	34640	34784	r	MEKVLDLDVQVKANNNSNDSAGDERITSHSLCTPGCAKTGSFNSFCC	MEKVLDLDVQVKANNNSNDSAGDER	ITSHSLCTPGCAKTGSFNSFCC
WP_117229280.1_35520	WP_117229280.1	Firmicutes	Staphylococcus aureus subsp. aureus	NZ_BHCU01000014.1	genome	35520	35664	r	LEKVLDLDVQVKGNNNTNDSAGDERITSHLFCSFGCEKTGSFNSFCC	LEKVLDLDVQVKGNNNTNDSAGDER	ITSHLFCSFGCEKTGSFNSFCC
WP_016571593.1_2002630	WP_016571593.1	Actinobacteria	Streptomyces albulus	NZ_BHXC01000007.1	genome	2002630	2002819	r	MIHTALLDPMEVDGEEDFAPLDVKVVVAAHPHGKLLCATNDGCGNTCANGASACTSFTEDPA	MIHTALLDPMEVDGEEDFAPLDVKVVVAAHPHGKLLC	ATNDGCGNTCANGASACTSFTEDPA
WP_125053797.1_2579096	WP_125053797.1	Actinobacteria	Streptomyces rimosus subsp. paromomycinus	NZ_BHZD01000001.1	genome	2579096	2579276	r	MTRNTVVPSHTQVRPQPPEATDGFDLDVSLVEVADPAGLVNLTDDNCGSTCGACTTNVA	MTRNTVVPSHTQVRPQPPEATDGFDLDVSLVEVADPAGLVN	LTDDNCGSTCGACTTNVA
WP_125055049.1_4517426	WP_125055049.1	Actinobacteria	Streptomyces rimosus subsp. paromomycinus	NZ_BHZD01000001.1	genome	4517426	4517693	f	LAVAPKSVATRTARLTATIRTGGNEMAPQGSTTFKAATDFSAGPGSDFDLDIETIASAPVVAGLLNDTSDGCTATCQSACSNSTCISG	LAVAPKSVATRTARLTATIRTGGNEMAPQGSTTFKAATDFSAGPGSDFDLDIETIASAPVVAGLLN	DTSDGCTATCQSACSNSTCISG
WP_130797491.1_14679	WP_130797491.1	Actinobacteria	Streptomyces sp. OTB305	NZ_BHZI01000085.1	genome	14679	14862	r	MTQPLEAPVKEMADAFDLELQQHPIGELSAWPGGGEDGEEGDTTGDGCGESPPQGPTTGC	MTQPLEAPVKEMADAFDLELQQHPIGELSAWPGG	GEDGEEGDTTGDGCGESPPQGPTTGC
WP_130799299.1_5122	WP_130799299.1	Actinobacteria	Streptomyces sp. OTB305	NZ_BHZI01000201.1	genome	5122	5455	r	LRDRTPTCRPGRGHSEDTSPAFTRAARVRCTRRVEPAVRSGTSNPAPCARLPVGTMRVRLEDSVNHENPHEQPFDLDITMVETTDPASLVTMTDDGCGSTCQGSTCISSV	LRDRTPTCRPGRGHSEDTSPAFTRAARVRCTRRVEPAVRSGTSNPAPCARLPVGTMRVRLEDSVNHENPHEQPFDLDITMVETTDPASL	VTMTDDGCGSTCQGSTCISSV
WP_126642257.1_97386	WP_126642257.1	Actinobacteria	Streptomyces hyalinus	NZ_BIFH01000040.1	genome	97386	97692	r	MAGNRSCSAAYRRLSVLPEIKQISSNRRAHQCPAADIAGVVMNDKILLEETIETRDLADLDLDVRIADGDLGAADFGASGASVTLSPSTRGVQSRCWVCCW	MAGNRSCSAAYRRLSVLPEIKQISSNRRAHQCPAADIAGVVMNDKILLEETIETRDLADLDLDVRIADGDLGA	ADFGASGASVTLSPSTRGVQSRCWVCCW
WP_127489193.1_14024	WP_127489193.1	Firmicutes	Paenibacillus ehimensis NBRC 15659	NZ_BILX01000067.1	genome	14024	14222	r	MMANNNFDLDVEVKAVNSETQNFGLFTSTCFTSQCFSSKCFTDTCFSSNCFTGRHMCGYTHGYSC	MMANNNFDLDVEVKAVNSETQNFGL	FTSTCFTSQCFSSKCFTDTCFSSNCFTGRHMCGYTHGYSC
WP_127489193.1_14300	WP_127489193.1	Firmicutes	Paenibacillus ehimensis NBRC 15659	NZ_BILX01000067.1	genome	14300	14495	r	MANNNFDLDVQVKSVSGANANFGLYTSTCYTSQCYTSKCYTDTCYSSDCYTGRHMCGYTHGYSC	MANNNFDLDVQVKSVSGA	NANFGLYTSTCYTSQCYTSKCYTDTCYSSDCYTGRHMCGYTHGYSC
WP_127459723.1_249051	WP_127459723.1	Firmicutes	Paenibacillus elgii NBRC 100335	NZ_BIMB01000005.1	genome	249051	249246	f	MANNNFDLDVQVKSVNSVNANFGLYTSECYSSQCYSSKCYSDSCYSSDCYTGRHMCGYTHGYSC	MANNNFDLDVQVKSVNSVNANFGL	YTSECYSSQCYSSKCYSDSCYSSDCYTGRHMCGYTHGYSC
WP_127459723.1_249327	WP_127459723.1	Firmicutes	Paenibacillus elgii NBRC 100335	NZ_BIMB01000005.1	genome	249327	249519	f	MANNVFDLDVEVKSVNSVNQNIGLFTSACFSSQCFSSKCFSDTCFSSNCFTGRHQCGYTHGSC	MANNVFDLDVEVKSVNSVNQNIGL	FTSACFSSQCFSSKCFSDTCFSSNCFTGRHQCGYTHGSC
WP_131768768.1_22536	WP_131768768.1	Actinobacteria	Frankia symbiont of Datisca glomerata	NZ_CAAAFO010000153.1	genome	22536	22713	r	MSATALLPTTAGTVEDAFDLDVQVITDVPPGHPLAGCKGNTDDGCNPTCASACVTGGV	MSATALLPTTAGTVEDAFDLDVQVITDVPPGHPLAGCKG	NTDDGCNPTCASACVTGGV
WP_131785686.1_4445	WP_131785686.1	Actinobacteria	Frankia symbiont of Coriaria ruscifolia	NZ_CAAAFR010000059.1	genome	4445	4688	f	MLSTNIPYRQCDLRKDGSSVMSPRTAAAAPDITTDSVEDGLDFHLDITVVESGPVIPELLRITSDNCGKTCQSACTSCRS	MLSTNIPYRQCDLRKDGSSVMSPRTAAAAPDITTDSVEDGLDFHLDITVVESGPVIPELLR	ITSDNCGKTCQSACTSCRS
WP_131770516.1_6950	WP_131770516.1	Actinobacteria	Frankia symbiont of Datisca glomerata	NZ_CAAAFT010000310.1	genome	6950	7235	r	VGGRGQPGSGAARPSLAHPGRRPAGRGGPGQAAQPPRPGLHPPREGNPLMDYENELNLNLVDAGTAASGHATSTDDECGSGDTNSDACSSGSGR	VGGRGQPGSGAARPSLAHPGRRPAGRGGPGQAAQPPRPGLHPPREGNPLMDYENELNLNLVDAGTAASGH	ATSTDDECGSGDTNSDACSSGSGR
WP_131739175.1_29874	WP_131739175.1	Actinobacteria	Actinomadura sp. LMG 30035	NZ_CAACVB010000083.1	genome	29874	30063	r	MSNPITRQQATVADADAGARADFDPFDLDITFIENTPAAETVLMCSTSDNCGSSCPSACTTS	MSNPITRQQATVADADAGARADFDPFDLDITFIENTPAA	ETVLMCSTSDNCGSSCPSACTTS
WP_136266110.1_456712	WP_136266110.1	Firmicutes	Streptococcus pyogenes	NZ_CAAHIG010000001.1	genome	456712	456853	r	MNNTIKDFDLDLKTNKKDTATPYVGSRYLCTPGSCWKLVCFTTTVK	MNNTIKDFDLDLKTNKKDTATPYV	GSRYLCTPGSCWKLVCFTTTVK
WP_136074107.1_565568	WP_136074107.1	Firmicutes	Streptococcus pyogenes	NZ_CAAHOT010000001.1	genome	565568	565709	f	MNNTIKDFDLDLKTNKKDTATPYVGSRYLCTPGSCWKLVCFTTTVK	MNNTIKDFDLDLKTNKKDTATPYV	GSRYLCTPGSCWKLVCFTTTVK
WP_085634348.1_235503	WP_085634348.1	Firmicutes	Streptococcus pyogenes	NZ_CAAHOY010000001.1	genome	235503	235644	r	MNNTIKDFDLDLKTNKKDTATPYVGSRYLCTPGSCWKLVCFTTTVK	MNNTIKDFDLDLKTNKKDTATPYV	GSRYLCTPGSCWKLVCFTTTVK
WP_136075395.1_6527	WP_136075395.1	Firmicutes	Streptococcus pyogenes	NZ_CAAHPF010000001.1	genome	6527	6668	f	MNNTIKDFDLDLKTNKKDTATPYVGSRYLCTPGSCWKLVCFTTTVK	MNNTIKDFDLDLKTNKKDTATPYV	GSRYLCTPGSCWKLVCFTTTVK
WP_136308774.1_165352	WP_136308774.1	Firmicutes	Streptococcus pyogenes	NZ_CAAHUA010000001.1	genome	165352	165493	f	MNNTIKDFDLDLKTNKKDTATPYVGSRYLCTPGTCWKLVCFTTTVK	MNNTIKDFDLDLKTNKKDTATPYV	GSRYLCTPGTCWKLVCFTTTVK
WP_115219733.1_223302	WP_115219733.1	Firmicutes	Streptococcus pyogenes	NZ_CAAHUN010000001.1	genome	223302	223443	r	MNNTIKDFDLDLKTNKKDTATPYVGSRYLCTPGSCWKLVCFTTTVK	MNNTIKDFDLDLKTNKKDTATPYV	GSRYLCTPGSCWKLVCFTTTVK
WP_136276063.1_25555	WP_136276063.1	Firmicutes	Streptococcus pyogenes	NZ_CAAIDO010000004.1	genome	25555	25696	f	MNNTIKDFDLDLKTNKKDTATPYVGSRYLCTPGSCWKLVCFTTTVK	MNNTIKDFDLDLKTNKKDTATPYV	GSRYLCTPGSCWKLVCFTTTVK
WP_136114897.1_214870	WP_136114897.1	Firmicutes	Streptococcus pyogenes	NZ_CAAIPC010000002.1	genome	214870	215011	r	MNNTIKDFDLDLKTNKKDTATPYVGSRYLCTPGSCWKLVCFTTTVK	MNNTIKDFDLDLKTNKKDTATPYV	GSRYLCTPGSCWKLVCFTTTVK
WP_047235300.1_207891	WP_047235300.1	Firmicutes	Streptococcus pyogenes	NZ_CAAIWW010000001.1	genome	207891	208032	r	MNNTIKDFDLDLKTNKKDTATPYVGSRYLCTPGSCWKLVCFTTTVK	MNNTIKDFDLDLKTNKKDTATPYV	GSRYLCTPGSCWKLVCFTTTVK
WP_136285847.1_407212	WP_136285847.1	Firmicutes	Streptococcus pyogenes	NZ_CAAIXL010000001.1	genome	407212	407353	r	MNNTIKDFDLDLKTNKKDTATPYVGSRYLCTPGSCWKLVCFTTTVK	MNNTIKDFDLDLKTNKKDTATPYV	GSRYLCTPGSCWKLVCFTTTVK
WP_047235829.1_215242	WP_047235829.1	Firmicutes	Streptococcus pyogenes	NZ_CAAIYE010000001.1	genome	215242	215383	r	MTNTIKDFDLDLKTNKKDTATPYVGSRYLCTPGSCWKLVCFTTTVK	MTNTIKDFDLDLKTNKKDTATPYV	GSRYLCTPGSCWKLVCFTTTVK
WP_038434072.1_200308	WP_038434072.1	Firmicutes	Streptococcus pyogenes	NZ_CAAIYK010000001.1	genome	200308	200449	r	MNNTIKDFDLDLKTNKKDTATPYVGSRYLCTPGSCWKLVCFTTTVK	MNNTIKDFDLDLKTNKKDTATPYV	GSRYLCTPGSCWKLVCFTTTVK
WP_136306808.1_162999	WP_136306808.1	Firmicutes	Streptococcus pyogenes	NZ_CAAJEA010000003.1	genome	162999	163140	r	MNNTIKDFDLDLKTNKKDTATPYVGSRYLCTPGTCWKLVCFTTTVK	MNNTIKDFDLDLKTNKKDTATPYV	GSRYLCTPGTCWKLVCFTTTVK
WP_110002571.1_160662	WP_110002571.1	Firmicutes	Streptococcus pyogenes	NZ_CAAJEQ010000005.1	genome	160662	160803	r	MNNTIKDFDLDLKTNKKDTATPYVGSRYLCTPGSCWKLVCFTTTVK	MNNTIKDFDLDLKTNKKDTATPYV	GSRYLCTPGSCWKLVCFTTTVK
WP_006822716.1_85245	WP_006822716.1	Actinobacteria	Corynebacterium casei UCMA 3821	NZ_CAFW01000078.1	genome	85245	85449	f	MDQVMSDFDLDLRVTPIGAGAEPASVTPTRTLRTRVTCKATCPPTCKASCGCTWGLDCASQSPLTCW	MDQVMSDFDLDLRVTPIGA	GAEPASVTPTRTLRTRVTCKATCPPTCKASCGCTWGLDCASQSPLTCW
WP_003345790.1_23180	WP_003345790.1	Firmicutes	Brevibacillus laterosporus GI-9	NZ_CAGD01000036.1	genome	23180	23360	r	MIFSSDTNNVRKGGSGMNKNDVFDLDVQIKETNLVQPDSVTEDLIGSLFCSGTFCSWCC	MIFSSDTNNVRKGGSGMNKNDVFDLDVQIKETNLVQPDSVTEDLI	GSLFCSGTFCSWCC
WP_009279748.1_32264	WP_009279748.1	Bacteroidetes	Fibrisoma limi BUZ 3	NZ_CAIT01000003.1	genome	32264	32531	r	LGCQPTPGPPKTDQSRQSKTTKQTTITMKKQIAKLSLKTDKIVSLSKTAASNVIGGRRPNSSTCEGGGSAPCCTWDDGCSRSICSSCH	LGCQPTPGPPKTDQSRQSKTTKQTTITMKKQIAKLSLKTDKIVSLSKTAASNVIGG	RRPNSSTCEGGGSAPCCTWDDGCSRSICSSCH
WP_009279748.1_33962	WP_009279748.1	Bacteroidetes	Fibrisoma limi BUZ 3	NZ_CAIT01000003.1	genome	33962	34136	r	MKKQIAKLSIKTDKIVSLSKTDAANILGGRPKTNGGGCWSFNATCSESQAVCCSWQC	MKKQIAKLSIKTDKIVSLSKTDAANILGG	RPKTNGGGCWSFNATCSESQAVCCSWQC
WP_032726863.1_289828	WP_032726863.1	Firmicutes	Bacillus subtilis E1	NZ_CAUC01000015.1	genome	289828	290008	r	VTNMSKFDDFDLDVVKVSKQDSKITPQWKSESLCTPGCVTGVLQTCFLQTITCNCKISK	VTNMSKFDDFDLDVVKVSKQDSKITPQW	KSESLCTPGCVTGVLQTCFLQTITCNCKISK
WP_024488970.1_1039	WP_024488970.1	Actinobacteria	Streptomyces sp. AW19M42	NZ_CBRG010000075.1	genome	1039	1318	f	LRLSGRIRHSGGDRSAQVPVVRVNHWERNPLMPVELLEAQESPQDVFDLDVREIGATGPAGPAEVQFNTAVWQCGDGGSTEVTCTLSVGCCC	LRLSGRIRHSGGDRSAQVPVVRVNHWERNPLMPVELLEAQESPQDVFDLDVREIGA	TGPAGPAEVQFNTAVWQCGDGGSTEVTCTLSVGCCC
WP_049038617.1_238050	WP_049038617.1	Bacteroidetes	Elizabethkingia anophelis PW2806	NZ_CBYD010000031.1	genome	238050	238335	r	MKKKKITKLEIKKEDILNLTQTNASAIIGGAPLNEFVSVKVGEIYICDTDTMSDGGTTNLPSGGPFCIASQTCWNECYDGSGYQSDDFAISCRS	MKKKKITKLEIKKEDILNLTQTNASAIIGG	APLNEFVSVKVGEIYICDTDTMSDGGTTNLPSGGPFCIASQTCWNECYDGSGYQSDDFAISCRS
WP_049038617.1_238674	WP_049038617.1	Bacteroidetes	Elizabethkingia anophelis PW2806	NZ_CBYD010000031.1	genome	238674	238965	r	MNQNMKKKKITKLEIKKEDILNLTQNDSHKIIGGGDILLTVDYGNDCPASQPANCDPDYSKDCSERLGQGCQSYTDGIPSCTPGCGVTVVWTCTRT	MNQNMKKKKITKLEIKKEDILNLTQNDSHKIIGG	GDILLTVDYGNDCPASQPANCDPDYSKDCSERLGQGCQSYTDGIPSCTPGCGVTVVWTCTRT
WP_049038617.1_238965	WP_049038617.1	Bacteroidetes	Elizabethkingia anophelis PW2806	NZ_CBYD010000031.1	genome	238965	239223	r	MKKKKITKLEIRKEDILNLSQDESQKIIGGAAVQTIDFGDTCPETFPANCPDRSEDCTGMCTAFEGCQTDDCMPGYTEGWECERT	MKKKKITKLEIRKEDILNLSQDESQKIIGG	AAVQTIDFGDTCPETFPANCPDRSEDCTGMCTAFEGCQTDDCMPGYTEGWECERT
WP_102793835.1_166855	WP_102793835.1	Bacteroidetes	Elizabethkingia anophelis	NZ_CBYF010000036.1	genome	166855	167152	r	LRVCCLTLKIGKNPFNMLKSIFKHFLIFKIFKIMKREIKFKKGKLSLNKETLSKINDQQMKAIAGGSMRAGATYILSDEIEKIQANSNCCSTSNTACC	LRVCCLTLKIGKNPFNMLKSIFKHFLIFKIFKIMKREIKFKKGKLSLNKETLSKINDQQMKAIAGG	SMRAGATYILSDEIEKIQANSNCCSTSNTACC
WP_081770929.1_26089	WP_081770929.1	Firmicutes	Clostridium ihumii AP5	NZ_CCAT010000042.1	genome	26089	26275	r	MPNYKDFDLDIRNVRFQGRIDDRPGRTSIEVKEQSICIACKPKTGGSGSGGGSKTHEDSAW	MPNYKDFDLDIRNVRFQGRIDDRPGRTSIEVKE	QSICIACKPKTGGSGSGGGSKTHEDSAW
WP_081770929.1_26429	WP_081770929.1	Firmicutes	Clostridium ihumii AP5	NZ_CCAT010000042.1	genome	26429	26633	r	MPNYKDFDLDIQNIKMNKINDKRRYPISDKRDDMSMCVCKKTDVCKTHETDSCNNGLCFESGKCTWV	MPNYKDFDLDIQNIKMNKINDKRRYPISDKRDD	MSMCVCKKTDVCKTHETDSCNNGLCFESGKCTWV
WP_081770929.1_26662	WP_081770929.1	Firmicutes	Clostridium ihumii AP5	NZ_CCAT010000042.1	genome	26662	26875	r	MPNYKDFDLDIQNSKLGVDSSRKVLPPTFSYEYDKLSECRCRPKTQTCATHCSCATYCNGSCNQHTDCAL	MPNYKDFDLDIQNSKLGVDSSRKVLPPTFSYEYDK	LSECRCRPKTQTCATHCSCATYCNGSCNQHTDCAL
WP_081770929.1_26919	WP_081770929.1	Firmicutes	Clostridium ihumii AP5	NZ_CCAT010000042.1	genome	26919	27111	r	MPNYKEFDLDIRNSKNGINMYGPSAVIVPATDGGGKKTVCGRTCNGSACNPNSCQTRCIKPAD	MPNYKEFDLDIRNSKNGINMYGPSAVIVPATDGG	GKKTVCGRTCNGSACNPNSCQTRCIKPAD
WP_081770929.1_27352	WP_081770929.1	Firmicutes	Clostridium ihumii AP5	NZ_CCAT010000042.1	genome	27352	27553	r	MPNYKDFDLDIQNNKSSVNSIKTTTMPPTFSYEYDQYSECVCKPKTRNSCVTYCNGSCNQHTDCTL	MPNYKDFDLDIQNNKSSVNSIKTTTMPPTFSYEYDQ	YSECVCKPKTRNSCVTYCNGSCNQHTDCTL
WP_081770929.1_27802	WP_081770929.1	Firmicutes	Clostridium ihumii AP5	NZ_CCAT010000042.1	genome	27802	27955	r	MPNYKDFDLDLRNNTVKGNNSKNENIQGKKKTDGCYTYGNRSCPNTMCAY	MPNYKDFDLDLRNNTVKGNNSKNENIQGKK	KTDGCYTYGNRSCPNTMCAY
WP_081770929.1_27991	WP_081770929.1	Firmicutes	Clostridium ihumii AP5	NZ_CCAT010000042.1	genome	27991	28192	r	MKGGETMPNYKDFDLDIQNNKGSSKTSLGKELSNTGNYYDPLSECRCKPKTYTKRLKTCNVKECMY	MKGGETMPNYKDFDLDIQNNKGSSKTSLGKELSNTGNYYDP	LSECRCKPKTYTKRLKTCNVKECMY
WP_081770929.1_30296	WP_081770929.1	Firmicutes	Clostridium ihumii AP5	NZ_CCAT010000042.1	genome	30296	30479	r	MKGGEVMPNYKDFDLDLTNKKVITNEIKDKTIQANIARTYGPVKSCQYICRLSENIEDCQ	MKGGEVMPNYKDFDLDLTNKKVITNEIKDKTIQANIA	RTYGPVKSCQYICRLSENIEDCQ
WP_047426100.1_6820	WP_047426100.1	Firmicutes	Staphylococcus schweitzeri	NZ_CCEG01000005.1	genome	6820	6964	f	MEKVLDLDVQVKANNNTNDSAGDERITSVIGCTPGCGKTGSFNSFCC	MEKVLDLDVQVKANNNTNDSAGDER	ITSVIGCTPGCGKTGSFNSFCC
WP_047531434.1_8718	WP_047531434.1	Firmicutes	Staphylococcus aureus	NZ_CCEH01000018.1	genome	8718	8862	r	MEKVLDLDVQVKANNNTNDSAGDERITSVIGCTPGCGKTGSFNSFCC	MEKVLDLDVQVKANNNTNDSAGDER	ITSVIGCTPGCGKTGSFNSFCC
WP_047531434.1_9566	WP_047531434.1	Firmicutes	Staphylococcus aureus	NZ_CCEH01000018.1	genome	9566	9710	r	MEKVLDLDVQVKGNNNTNDSAGDERVTSHFLCSYGCGNTGSFNSFCC	MEKVLDLDVQVKGNNNTNDSAGDER	VTSHFLCSYGCGNTGSFNSFCC
WP_047550378.1_549038	WP_047550378.1	Firmicutes	Staphylococcus aureus	NZ_CCEK01000001.1	genome	549038	549182	r	MEKVLDLDVQVKANNNTNDSAGDERITSVIGCTPGCGKTGSFNSFCC	MEKVLDLDVQVKANNNTNDSAGDER	ITSVIGCTPGCGKTGSFNSFCC
WP_047550378.1_549886	WP_047550378.1	Firmicutes	Staphylococcus aureus	NZ_CCEK01000001.1	genome	549886	550030	r	MEKVLDLDVQVKGNNNTNDSAGDERVTSHFLCSYGCGNTGSFNSFCC	MEKVLDLDVQVKGNNNTNDSAGDER	VTSHFLCSYGCGNTGSFNSFCC
WP_047559750.1_44866	WP_047559750.1	Firmicutes	Staphylococcus schweitzeri	NZ_CCEO01000008.1	genome	44866	45010	f	MEKVLDLDVQVKGNNNTNDSAGDERVTSHFLCSYGCGNTGSFNSFCC	MEKVLDLDVQVKGNNNTNDSAGDER	VTSHFLCSYGCGNTGSFNSFCC
WP_047559750.1_45744	WP_047559750.1	Firmicutes	Staphylococcus schweitzeri	NZ_CCEO01000008.1	genome	45744	45888	f	MEKVLDLDVQVKANNNTNDSAGDERITSVIGCTPGCGKTGSFNSFCC	MEKVLDLDVQVKANNNTNDSAGDER	ITSVIGCTPGCGKTGSFNSFCC
WP_047448444.1_433993	WP_047448444.1	Firmicutes	Staphylococcus schweitzeri	NZ_CCEQ01000002.1	genome	433993	434137	r	MEKVLDLDVQVKANNNTNDSAGDERITSVIGCTPGCGKTGSFNSFCC	MEKVLDLDVQVKANNNTNDSAGDER	ITSVIGCTPGCGKTGSFNSFCC
WP_047448444.1_434845	WP_047448444.1	Firmicutes	Staphylococcus schweitzeri	NZ_CCEQ01000002.1	genome	434845	434989	r	MEKVLDLDVQVKGNNNTNDSAGDERVTSHFLCSYGCGNTGSFNSFCC	MEKVLDLDVQVKGNNNTNDSAGDER	VTSHFLCSYGCGNTGSFNSFCC
WP_040993399.1_531459	WP_040993399.1	Bacteroidetes	Chryseobacterium oranimense G311	NZ_CDHM01000001.1	genome	531459	531696	r	MKKKLTLKKTKISKLNFTPLSRNLKENIKGGDVVQPNTHPTPVIGTENASGQGYWQHASYDTQGNPIHSTECYYVCVS	MKKKLTLKKTKISKLNFTPLSRNLKENIKGG	DVVQPNTHPTPVIGTENASGQGYWQHASYDTQGNPIHSTECYYVCVS
WP_040993399.1_531746	WP_040993399.1	Bacteroidetes	Chryseobacterium oranimense G311	NZ_CDHM01000001.1	genome	531746	531986	r	MNKKKLILKKTKISKLNTNIIDRSRKANVKGGDVVMPNTHPTPVYGGDGGSAHGAWYHEGYDAQTNAIHGATCYYDCGS	MNKKKLILKKTKISKLNTNIIDRSRKANVKGG	DVVMPNTHPTPVYGGDGGSAHGAWYHEGYDAQTNAIHGATCYYDCGS
WP_057560251.1_11563	WP_057560251.1	Firmicutes	Paeniclostridium sordellii	NZ_CELH01000011.1	genome	11563	11800	r	MSNFNEFELDLQNEKIQNEAASERVKFTTWDCVASSIFNCPTLKCPTKGVLVCPQPPKPVNTKSQCSSTASCRTTFKK	MSNFNEFELDLQNEKIQNEAASERVK	FTTWDCVASSIFNCPTLKCPTKGVLVCPQPPKPVNTKSQCSSTASCRTTFKK
WP_044793346.1_90977	WP_044793346.1	Firmicutes	Streptococcus pneumoniae	NZ_CGZL01000004.1	genome	90977	91103	r	LEEESFIMENTEFSLELDVTEVATEQDYVSSGVTSTGCCKN	LEEESFIMENTEFSLELDVTEVATEQDY	VSSGVTSTGCCKN
WP_077584855.1_5902	WP_077584855.1	Firmicutes	Paenibacillus larvae subsp. larvae BRL-230010	NZ_CH981429.1	genome	5902	6181	r	LAAQGLNDYISFILKQLYYTYNLQVLTINRLIDTFGSRNIIPTILINGVFTLANDIFELDVQIEMMNEEENSNQEVGYTGHSKNWLSFCVSC	LAAQGLNDYISFILKQLYYTYNLQVLTINRLIDTFGSRNIIPTILINGVFTLANDIFELDVQIEMMNEEENSNQEVGYTG	HSKNWLSFCVSC
WP_000566316.1_42546	WP_000566316.1	Firmicutes	Staphylococcus aureus	NZ_CHCT01000015.1	genome	42546	42690	f	LEKVLDLDVQVKGNNNTNDSAGDERITSHLFCSFGCEKTGSFNSFCC	LEKVLDLDVQVKGNNNTNDSAGDER	ITSHLFCSFGCEKTGSFNSFCC
WP_000566316.1_43426	WP_000566316.1	Firmicutes	Staphylococcus aureus	NZ_CHCT01000015.1	genome	43426	43570	f	MEKVLDLDVQVKANNNSNDSAGDERITSHSLCTPGCAKTGSFNSFCC	MEKVLDLDVQVKANNNSNDSAGDER	ITSHSLCTPGCAKTGSFNSFCC
WP_050114678.1_112496	WP_050114678.1	Firmicutes	Streptococcus pneumoniae	NZ_CHWI01000002.1	genome	112496	112622	r	LEEESFIMENTEFSLELDVTEVATEQDYVSSGVTSTGCCKN	LEEESFIMENTEFSLELDVTEVATEQDY	VSSGVTSTGCCKN
WP_050289252.1_4731	WP_050289252.1	Firmicutes	Streptococcus pneumoniae	NZ_CIMQ01000041.1	genome	4731	4857	f	LEEESFIMENTEFSLELDVTEVATEQDYVSSGVTSTGCCKN	LEEESFIMENTEFSLELDVTEVATEQDY	VSSGVTSTGCCKN
WP_050260670.1_22090	WP_050260670.1	Firmicutes	Streptococcus pneumoniae	NZ_CKIP01000015.1	genome	22090	22216	f	LEEESFIMENTEFSLELDVTEVATEQDYVSSGVTSTGCCKN	LEEESFIMENTEFSLELDVTEVATEQDY	VSSGVTSTGCCKN
WP_003953651.1_2906936	WP_003953651.1	Actinobacteria	Streptomyces clavuligerus ATCC 27064	NZ_CM000913.1	genome	2906936	2907170	f	MGHSHHPTIREVVVSVQQIEDAAIAPHPQGAGEEGSFEDWDLDVSIVESGPSADRLIRMTDDGCGVTCESACSTTCP	MGHSHHPTIREVVVSVQQIEDAAIAPHPQGAGEEGSFEDWDLDVSIVESGPSADRLIR	MTDDGCGVTCESACSTTCP
WP_003961918.1_5091609	WP_003961918.1	Actinobacteria	Streptomyces clavuligerus ATCC 27064	NZ_CM000913.1	genome	5091609	5091804	f	MTNATLAQAELPMALDEDDFAPLDVRVVIAEHPYGKLMCSTGDGCGPTCQGGASACNSFVEDSA	MTNATLAQAELPMALDEDDFAPLDVRVVIAEHPYGKLM	CSTGDGCGPTCQGGASACNSFVEDSA
WP_009151816.1_98280	WP_009151816.1	Actinobacteria	Saccharomonospora marina XMU15	NZ_CM001439.1	genome	98280	98466	f	VTVQMEWSPTTVATPAAEVEMGSEFDLDITLVEVVDPAHLINMTDDGCGTTCEKSTCISAA	VTVQMEWSPTTVATPAAEVEMGSEFDLDITLVEVVDPAHLIN	MTDDGCGTTCEKSTCISAA
WP_009155774.1_4346757	WP_009155774.1	Actinobacteria	Saccharomonospora marina XMU15	NZ_CM001439.1	genome	4346757	4346964	r	MTLALKRPSEDAEISALASPAEESDEFSLDLTVIADSLPLAKMSCDTSDNCGGTTCGSACTSHVATPL	MTLALKRPSEDAEISALASPAEESDEFSLDLTVIA	DSLPLAKMSCDTSDNCGGTTCGSACTSHVATPL
WP_009156857.1_5507912	WP_009156857.1	Actinobacteria	Saccharomonospora marina XMU15	NZ_CM001439.1	genome	5507912	5508254	f	VVVGLPSTSMDSARACVGGSTRHIELSSGLVCLLAVVSHSPDSERETHEGGFVTVQTEWSQTTVTTPAAEVATGSEFDLDITLVEVVDPAHLINMTDDGCGHTCEKSTCISAA	VVVGLPSTSMDSARACVGGSTRHIELSSGLVCLLAVVSHSPDSERETHEGGFVTVQTEWSQTTVTTPAAEVATGSEFDLDITLVEVVDPAHLIN	MTDDGCGHTCEKSTCISAA
WP_009737708.1_914589	WP_009737708.1	Actinobacteria	Frankia sp. QA3	NZ_CM001489.1	genome	914589	914877	f	VGGRGRPAAGAARPSHACPRRRPAGRGGPGQAAQSPRPGLHLQGEGNPLMDNENEYELNLRLVDAGPVSGHATSTDDNCGSGDTASDACSGGSGR	VGGRGRPAAGAARPSHACPRRRPAGRGGPGQAAQSPRPGLHLQGEGNPLMDNENEYELNLRLVDAGPVSGH	ATSTDDNCGSGDTASDACSGGSGR
WP_009738382.1_1787925	WP_009738382.1	Actinobacteria	Frankia sp. QA3	NZ_CM001489.1	genome	1787925	1788117	f	MTPSTAVLAPAPVSSEPDPFDVDLDLRVIEAAGPLVITMCSTDDNCGSTCKPSACASNSADPF	MTPSTAVLAPAPVSSEPDPFDVDLDLRVIEAAGPLV	ITMCSTDDNCGSTCKPSACASNSADPF
WP_009740268.1_4133955	WP_009740268.1	Actinobacteria	Frankia sp. QA3	NZ_CM001489.1	genome	4133955	4134117	f	MSIVQEVGPSSVMPDEWFDLPITIVNDDSCVASDGCDTSDGCSSTCPSACASS	MSIVQEVGPSSVMPDEWFDLPITIVND	DSCVASDGCDTSDGCSSTCPSACASS
WP_069918017.1_78734	WP_069918017.1	Actinobacteria	Streptomyces subrutilus	NZ_CM007203.1	plasmid	78734	78917	f	VIMAQQIQHATTGASEFSLDLRVVEAGAPIASLLRDTDDGCGSTCSNGATACTSLSGDAA	VIMAQQIQHATTGASEFSLDLRVVEAGA	PIASLLRDTDDGCGSTCSNGATACTSLSGDAA
WP_046713919.1_5838831	WP_046713919.1	Proteobacteria	Myxococcus fulvus 124B02	NZ_CP006003.1	genome	5838831	5839038	r	VNEPKKTVAAKRKLTLHRETLRSMDEGALQMLDGVVGGTGTTNPYTNFPSGKCGVIETSPEVAGQVDP	VNEPKKTVAAKRKLTLHRETLRSMDEGALQMLDGVVGG	TGTTNPYTNFPSGKCGVIETSPEVAGQVDP
WP_044000684.1_217765	WP_044000684.1	Bacteroidetes	Hymenobacter swuensis DY53	NZ_CP007145.1	genome	217765	217993	f	LHSSFHSSPKKIMKKKSISLDKSLSLDKETVAKLNEDQLGDVVGGGTTNTCNGTPPAQELEAIPTINSCQACSCN	LHSSFHSSPKKIMKKKSISLDKSLSLDKETVAKLNEDQLGDVVGG	GTTNTCNGTPPAQELEAIPTINSCQACSCN
WP_044000684.1_217892	WP_044000684.1	Bacteroidetes	Hymenobacter swuensis DY53	NZ_CP007145.1	genome	217892	218222	f	LVAVPPTPATAPRLPRNSKPFPPSIPARLAPATKQPLSTSKIPEPMKKKSISLDKSLSLDKETVAKLNEDQLGDVVGGGTTNTCNNVPAQELEAIPTIGSCQACSCNGG	LVAVPPTPATAPRLPRNSKPFPPSIPARLAPATKQPLSTSKIPEPMKKKSISLDKSLSLDKETVAKLNEDQLGDVVGG	GTTNTCNNVPAQELEAIPTIGSCQACSCNGG
WP_044000684.1_218508	WP_044000684.1	Bacteroidetes	Hymenobacter swuensis DY53	NZ_CP007145.1	genome	218508	218718	f	MRKKYVQLNAALALDKETITRLNEEQLQDLVGGQVTEGVITQSSCGAFSCNPVDCYGGPRGTEAPNQPG	MRKKYVQLNAALALDKETITRLNEEQLQDLVGG	QVTEGVITQSSCGAFSCNPVDCYGGPRGTEAPNQPG
WP_063751904.1_7877848	WP_063751904.1	Actinobacteria	Kutzneria albida DSM 43870	NZ_CP007155.1	genome	7877848	7878013	f	LEGDSAVQPTLELTELDSLIDQLDTQVSEIAVDARTPDSAICTLVGCSISRWEC	LEGDSAVQPTLELTELDSLIDQLDTQVSEIAVDA	RTPDSAICTLVGCSISRWEC
WP_044585124.1_40636	WP_044585124.1	Firmicutes	Bacillus bombysepticus	NZ_CP007513.1	plasmid	40636	40816	r	VITNKKTHLEELIMKNAFDLDVQKDAVKLQGDVQPDTIGTIIKQSLRRCPTAICISFGC	VITNKKTHLEELIMKNAFDLDVQKDAVKLQGDVQPDTIGTIIK	QSLRRCPTAICISFGC
WP_051661554.1_813940	WP_051661554.1	Actinobacteria	Streptomyces albulus	NZ_CP007574.1	genome	813940	814111	r	MPTTIELTDLDNLIGDLDARITESELPSAEAYTGGCSGVCTVIVCDTVLFCSGVVC	MPTTIELTDLDNLIGDLDARITESEL	PSAEAYTGGCSGVCTVIVCDTVLFCSGVVC
WP_038518365.1_2329170	WP_038518365.1	Actinobacteria	Streptomyces albulus	NZ_CP007574.1	genome	2329170	2329344	r	MSDAFDLDAKVSAPPAGSASEMAPLSISSVATRTVCTKVGCSVTKTCVCTSMCTIFC	MSDAFDLDAKVSAPPAGSASEMAPLS	ISSVATRTVCTKVGCSVTKTCVCTSMCTIFC
WP_038522702.1_7181813	WP_038522702.1	Actinobacteria	Streptomyces albulus	NZ_CP007574.1	genome	7181813	7182002	f	MIHTALLDPTEVDGEEDFAPLDVKVVVAAHPHGKLLCATNDGCGNTCANGASACTSFTEDPA	MIHTALLDPTEVDGEEDFAPLDVKVVVAAHPHGKLLC	ATNDGCGNTCANGASACTSFTEDPA
WP_046925218.1_1802776	WP_046925218.1	Actinobacteria	Streptomyces lydicus	NZ_CP007699.2	genome	1802776	1803010	f	LREVRIAIHAHPHVHVISTEDTMGINGPAQTQDDGMFDLDLEIGVEKSVAGPAVTSISYCTPGCTSDGGGSGCSHCC	LREVRIAIHAHPHVHVISTEDTMGINGPAQTQDDGMFDLDLEIGVEKSVAGPA	VTSISYCTPGCTSDGGGSGCSHCC
WP_078984162.1_9185787	WP_078984162.1	Actinobacteria	Streptomyces lydicus	NZ_CP007699.2	genome	9185787	9185925	r	MHDVTTEEEFDLDLDVEIVKHRTDISETAAVTGTCWVTCPMCLQQ	MHDVTTEEEFDLDLDVEIVKHRTDIS	ETAAVTGTCWVTCPMCLQQ
WP_017987187.1_1263496	WP_017987187.1	Actinobacteria	Amycolatopsis methanolica 239	NZ_CP009110.1	genome	1263496	1263688	r	VGRGNQRKEFIMEATLELSELDGLVERLDARISSSGDPETGKPPSLLLCSGYCGDEESSWFVC	VGRGNQRKEFIMEATLELSELDGLVERLDARISSSGDPETGKP	PSLLLCSGYCGDEESSWFVC
WP_061441532.1_1499510	WP_061441532.1	Actinobacteria	Streptomyces sp. CCM_MD2014	NZ_CP009754.1	genome	1499510	1499690	f	VTPRVTDQGMRTASASAAQDPFDLDISVIESGGTVGACIASDGGCGSTCGGNACISSGS	VTPRVTDQGMRTASASAAQDPFDLDISVI	ESGGTVGACIASDGGCGSTCGGNACISSGS
WP_061441532.1_1499604	WP_061441532.1	Actinobacteria	Streptomyces sp. CCM_MD2014	NZ_CP009754.1	genome	1499604	1499928	f	VARSGRVSPPTAAAAQPAVATPVSPAAPDHTRPPARRPCPVGAAHAARPSRLDRSRARQRRNHHMQNDEFDLDISVLESDDGSATLINLTDDGCGSTCSSPCATNVA	VARSGRVSPPTAAAAQPAVATPVSPAAPDHTRPPARRPCPVGAAHAARPSRLDRSRARQRRNHHMQNDEFDLDISVLESDDGSATLIN	LTDDGCGSTCSSPCATNVA
WP_061441532.1_1499965	WP_061441532.1	Actinobacteria	Streptomyces sp. CCM_MD2014	NZ_CP009754.1	genome	1499965	1500145	f	MNANTIKGQAQSPAATAGGDAFDLDISVLESGDGSATVINLTDDGCKPSCQGSCATNVA	MNANTIKGQAQSPAATAGGDAFDLDISVLESGDGSATVIN	LTDDGCKPSCQGSCATNVA
WP_025366110.1_2711342	WP_025366110.1	Firmicutes	Paenibacillus polymyxa	NZ_CP009909.1	genome	2711342	2711540	r	MKGGNEMAENLFDLDVQVNKSQGSIEPRLTSVARCSGGCGDDKTDNTKCVATCGKNCYTNIGAFC	MKGGNEMAENLFDLDVQVNKSQGSIEPR	LTSVARCSGGCGDDKTDNTKCVATCGKNCYTNIGAFC
WP_025364475.1_4761778	WP_025364475.1	Firmicutes	Paenibacillus polymyxa	NZ_CP009909.1	genome	4761778	4761931	f	MKNQFDLDLQVAKNEVAPKEVQPASGLICTPSCATGTLNCQVSLSFCKTC	MKNQFDLDLQVAKNEVAPKEVQP	ASGLICTPSCATGTLNCQVSLSFCKTC
WP_053116244.1_3922890	WP_053116244.1	Actinobacteria	Streptomyces xiamenensis	NZ_CP009922.2	genome	3922890	3923073	f	MGADLITAAANEELSDLDLDLTFAPNDENTHVMLACAVDSMGNNVNTSRGIIPQAPVCCA	MGADLITAAANEELSDLDLDLTFAPNDE	NTHVMLACAVDSMGNNVNTSRGIIPQAPVCCA
WP_053327665.1_1771930	WP_053327665.1	Bacteroidetes	Chryseobacterium gallinarum	NZ_CP009928.1	genome	1771930	1772191	f	LINSITDELVSMKSIKKTLNLKKETLIKLQEKQMKALAGAGDMSNSEYNELALLDNSCCKRSCNVAGIEIGLELLDESCCKRTCNR	LINSITDELVSMKSIKKTLNLKKETLIKLQEKQMKALAGA	GDMSNSEYNELALLDNSCCKRSCNVAGIEIGLELLDESCCKRTCNR
WP_053327665.1_1772224	WP_053327665.1	Bacteroidetes	Chryseobacterium gallinarum	NZ_CP009928.1	genome	1772224	1772434	f	MKNNQNKKVLNLKKETLVRLQEKQMRALVGAEEMSNKSGVCGNTIEVPIGILGLAAAGDSCCKRSCNGK	MKNNQNKKVLNLKKETLVRLQEKQMRALVGA	EEMSNKSGVCGNTIEVPIGILGLAAAGDSCCKRSCNGK
WP_053327665.1_1772462	WP_053327665.1	Bacteroidetes	Chryseobacterium gallinarum	NZ_CP009928.1	genome	1772462	1772669	f	MKNNQNKKVLNLKKETLVRLQEKQMRALVGAEEMSNKSGACGNTIEVPIGTLGLAAGDSCCKRSCNGK	MKNNQNKKVLNLKKETLVRLQEKQMRALVGA	EEMSNKSGACGNTIEVPIGTLGLAAGDSCCKRSCNGK
WP_053327665.1_1772698	WP_053327665.1	Bacteroidetes	Chryseobacterium gallinarum	NZ_CP009928.1	genome	1772698	1772896	f	MKKDQNKKVLNLKKETLVRLQEKQMKALIGAAEMSNNSGVCDNTIKVPIGGLGAVAASCCKRSCN	MKKDQNKKVLNLKKETLVRLQEKQMKALIGA	AEMSNNSGVCDNTIKVPIGGLGAVAASCCKRSCN
WP_053328960.1_4150426	WP_053328960.1	Bacteroidetes	Chryseobacterium gallinarum	NZ_CP009928.1	genome	4150426	4150639	r	VPASCRHNISNQSIKLFSMKTRKILKFSKETVILLDKTAKQSINGGNVYKQEKASELLNCSFIICDINIK	VPASCRHNISNQSIKLFSMKTRKILKFSKETVILLDKTAKQSINGG	NVYKQEKASELLNCSFIICDINIK
WP_053328960.1_4150657	WP_053328960.1	Bacteroidetes	Chryseobacterium gallinarum	NZ_CP009928.1	genome	4150657	4150807	r	MKTKKSLKFSKETVILLDNTAKKLINGGNQAFASNTRPQCTSRISDCFC	MKTKKSLKFSKETVILLDNTAKKLINGG	NQAFASNTRPQCTSRISDCFC
WP_053328960.1_4151068	WP_053328960.1	Bacteroidetes	Chryseobacterium gallinarum	NZ_CP009928.1	genome	4151068	4151299	r	VFMLYMDLSRASKINYSNQPKLFIMKTRKTLKFSKETVILLDKTAKKSINGGAKQLNAGASSPPVCATGRWSDCWC	VFMLYMDLSRASKINYSNQPKLFIMKTRKTLKFSKETVILLDKTAKKSINGG	AKQLNAGASSPPVCATGRWSDCWC
WP_053328960.1_4151475	WP_053328960.1	Bacteroidetes	Chryseobacterium gallinarum	NZ_CP009928.1	genome	4151475	4151634	r	MKTRKTLKFSKETVILLDKTVKKSINGGAKQLNAGASSPPVCATGRWSDCWC	MKTRKTLKFSKETVILLDKTVKKSINGG	AKQLNAGASSPPVCATGRWSDCWC
WP_040102766.1_3297325	WP_040102766.1	Firmicutes	Paenibacillus polymyxa	NZ_CP010268.1	genome	3297325	3297490	f	MNSLELFVLEQEDTLDLDLQVNAFSSEPVTMACTGTVTCAVSACYDTYVTCNCC	MNSLELFVLEQEDTLDLDLQVNA	FSSEPVTMACTGTVTCAVSACYDTYVTCNCC
WP_078845384.1_1593091	WP_078845384.1	Actinobacteria	Streptomyces albus	NZ_CP010519.1	genome	1593091	1593367	f	VPLARLLMRHLLRPDCLPHDSPRNACRPEEAPVPGIALVEQCEDSALQEFDLDIKVEVAGIGGAPASSDLSAICWLTTEHCPTGISGCYCS	VPLARLLMRHLLRPDCLPHDSPRNACRPEEAPVPGIALVEQCEDSALQEFDLDIKVEVAGIGG	APASSDLSAICWLTTEHCPTGISGCYCS
WP_040246934.1_1632375	WP_040246934.1	Actinobacteria	Streptomyces albus	NZ_CP010519.1	genome	1632375	1632561	f	MTAIQTERPTAPAQADLVKNDNDPFGLDITFIEGTPATETALMCGTGDNCGSSCPSACTTS	MTAIQTERPTAPAQADLVKNDNDPFGLDITFIEGTP	ATETALMCGTGDNCGSSCPSACTTS
WP_023522748.1_3707944	WP_023522748.1	Firmicutes	Bacillus cereus	NZ_CP011151.1	genome	3707944	3708085	r	MINEKNLFDLDVQVTTATGDVDPQITSISACTPGCGNTGSFNSFCC	MINEKNLFDLDVQVTTATGDVDPQ	ITSISACTPGCGNTGSFNSFCC
WP_023522748.1_3708134	WP_023522748.1	Firmicutes	Bacillus cereus	NZ_CP011151.1	genome	3708134	3708275	r	MINEKNLFDLDVQVTTATGDVDPQITSISACTPGCGNTGSFNSFCC	MINEKNLFDLDVQVTTATGDVDPQ	ITSISACTPGCGNTGSFNSFCC
WP_023522748.1_3708324	WP_023522748.1	Firmicutes	Bacillus cereus	NZ_CP011151.1	genome	3708324	3708465	r	MINEKNLFDLDVQVTTATGDVDPQITSISACTPGCGNTGSFNSFCC	MINEKNLFDLDVQVTTATGDVDPQ	ITSISACTPGCGNTGSFNSFCC
WP_023522748.1_3708514	WP_023522748.1	Firmicutes	Bacillus cereus	NZ_CP011151.1	genome	3708514	3708655	r	MINEKNLFDLDVQVTTATGDVDPQITSISACTPGCGNTGSFNSFCC	MINEKNLFDLDVQVTTATGDVDPQ	ITSISACTPGCGNTGSFNSFCC
WP_067353656.1_7341168	WP_067353656.1	Actinobacteria	Streptomyces noursei ATCC 11455	NZ_CP011533.1	genome	7341168	7341315	f	MENATISMDEFDLDLDVDIVDSATVAVDAQESKLMTQVCPSTSWRCGW	MENATISMDEFDLDLDVDIVDSATVAVDAQ	ESKLMTQVCPSTSWRCGW
WP_008737247.1_5120778	WP_008737247.1	Actinobacteria	Streptomyces sp. Mg1	NZ_CP011664.1	genome	5120778	5120973	r	MTSAILLSTPTMDLSDFDLEIQTVLTGDPNTPITPVARFTSVTCEPANTTNNFAQGNVQGPICC	MTSAILLSTPTMDLSDFDLEIQTVLTGDPNTPITPVAR	FTSVTCEPANTTNNFAQGNVQGPICC
WP_008740884.1_474973	WP_008740884.1	Actinobacteria	Streptomyces sp. Mg1	NZ_CP011665.1	plasmid	474973	475156	f	MTAVLIEPIVRDLVMDDFDLDVRIAVSADFETAEAGFSNWYSCKSTCVRECLGLSINGCN	MTAVLIEPIVRDLVMDDFDLDVRIAVSADFETAEAG	FSNWYSCKSTCVRECLGLSINGCN
WP_010377620.1_3184968	WP_010377620.1	Proteobacteria	Pseudoalteromonas piscicida	NZ_CP011924.1	ND	3184968	3185142	f	MKLSLNKKKIKALSADKQTVPAVMTPQVAGGALRFSQDRLTHCVANTCGRHTCPDIY	MKLSLNKKKIKALSADKQTVPAVMTPQVAGG	ALRFSQDRLTHCVANTCGRHTCPDIY
WP_010377620.1_3192137	WP_010377620.1	Proteobacteria	Pseudoalteromonas piscicida	NZ_CP011924.1	ND	3192137	3192326	f	MKLALNKKCIKALSNDSKSIPANMTPQIAGGRMQADYLLTDRFGDCWTGRNHSCREHTCQIP	MKLALNKKCIKALSNDSKSIPANMTPQIAGG	RMQADYLLTDRFGDCWTGRNHSCREHTCQIP
WP_079030596.1_7946456	WP_079030596.1	Actinobacteria	Streptomyces ambofaciens ATCC 23877	NZ_CP012382.1	genome	7946456	7946735	r	MARFRLPTVSGVSKGCACPGLDRGPGCSSPCNPTTQGRSMRTEIVLSHEAPELDLDLDLRVSDLPEQAESFGQGTFTSPSSYAIGTRCPICC	MARFRLPTVSGVSKGCACPGLDRGPGCSSPCNPTTQGRSMRTEIVLSHEAPELDLDLDLRVSDLPEQAESFGQGTFTS	PSSYAIGTRCPICC
WP_053775906.1_34386	WP_053775906.1	Actinobacteria	Clavibacter michiganensis subsp. capsici	NZ_CP012575.1	plasmid	34386	34563	f	MSDISSEFDLDPKVGASSGNASPQTTPVFGLTFKLTVKVCRTIITTTACGSTQTSGRC	MSDISSEFDLDPKVGASSGNASPQTTPVFG	LTFKLTVKVCRTIITTTACGSTQTSGRC
WP_082355216.1_1709915	WP_082355216.1	Firmicutes	Bacillus sp. FJAT-22090	NZ_CP012601.1	genome	1709915	1710131	r	VKIYVMKGGENMPNFDDFDLDIVLKPVEGSVTPSCSIATTTVWVTSAASCYSSCGGSSNTAASCTTSCHGC	VKIYVMKGGENMPNFDDFDLDIVLKPVE	GSVTPSCSIATTTVWVTSAASCYSSCGGSSNTAASCTTSCHGC
WP_096794038.1_3917811	WP_096794038.1	Proteobacteria	Pseudoalteromonas sp. 1_2015MBL_MicDiv	NZ_CP012737.1	ND	3917811	3917982	r	MNIKMNKKAIKNLSQQGRSANVATKEVAGGARYPVEQPTGNMFTLNSCGIVCISEM	MNIKMNKKAIKNLSQQGRSANVATKEVAGG	ARYPVEQPTGNMFTLNSCGIVCISEM
WP_054288330.1_1083902	WP_054288330.1	Actinobacteria	Kibdelosporangium phytohabitans	NZ_CP012752.1	genome	1083902	1084064	r	VGMTAQIDTPNGSAFDLDLTIVESGPVIPVLMGNTDDNCGVSCQSACSNSNCE	VGMTAQIDTPNGSAFDLDLTIVESGPVIPVLMG	NTDDNCGVSCQSACSNSNCE
WP_054290084.1_3395592	WP_054290084.1	Actinobacteria	Kibdelosporangium phytohabitans	NZ_CP012752.1	genome	3395592	3395832	f	MTGCSAAANVSYQGKPLLDHASRYMEEPLMSAPTIDTVADSDFDLDLRITTTVTPGVASACDTSDGCDPTCASSCISTV	MTGCSAAANVSYQGKPLLDHASRYMEEPLMSAPTIDTVADSDFDLDLRITTT	VTPGVASACDTSDGCDPTCASSCISTV
WP_054290207.1_3570260	WP_054290207.1	Actinobacteria	Kibdelosporangium phytohabitans	NZ_CP012752.1	genome	3570260	3570587	r	MSLPNTRPGCVMRIAGCQRKQHWWADCPRFTAAGFVQEDATGSRSKGVHTVGEFDLDLKIEGVAGAGWAAHLNESGVALADHPEHDSAALNTCTSPCTSVACTHSGSC	MSLPNTRPGCVMRIAGCQRKQHWWADCPRFTAAGFVQEDATGSRSKGVHTVGEFDLDLKIEGVAGA	GWAAHLNESGVALADHPEHDSAALNTCTSPCTSVACTHSGSC
WP_054297289.1_9141953	WP_054297289.1	Actinobacteria	Kibdelosporangium phytohabitans	NZ_CP012752.1	genome	9141953	9142121	r	MTIQLDTPTPAAAPDTDFDLDISIVASGPVVADLMRNTDDNCGSSCQSACSNSTC	MTIQLDTPTPAAAPDTDFDLDISIVASGPVVADLMR	NTDDNCGSSCQSACSNSTC
WP_079155743.1_7731758	WP_079155743.1	Actinobacteria	Streptomyces ambofaciens	NZ_CP012949.1	genome	7731758	7732037	r	MARFRLPTVSGVSKGCACPGLDRGPGCSSPCNPTTQGRSMRTEIVLSHEAPELDLDLDLRVSDLPEQAESFGQGTFTSPSSYAIGTRCPICC	MARFRLPTVSGVSKGCACPGLDRGPGCSSPCNPTTQGRSMRTEIVLSHEAPELDLDLDLRVSDLPEQAESFGQGTFTS	PSSYAIGTRCPICC
WP_060531431.1_505344	WP_060531431.1	Firmicutes	Paenibacillus bovis	NZ_CP013023.1	genome	505344	505512	r	LRGAFIMAEKKGMFDLDVQVLKSSEVTPQIKSKSLCTPGCNPTATLCTSCIFACA	LRGAFIMAEKKGMFDLDVQVLKSSEVTPQI	KSKSLCTPGCNPTATLCTSCIFACA
WP_055643643.1_2874788	WP_055643643.1	Actinobacteria	Streptomyces venezuelae	NZ_CP013129.1	genome	2874788	2874992	f	MTSATLAPPPVAPAPSADLDDDFAPLDVKVVIAEHSYGHLMCSTGDGCGTTCATGASACGSFTEDPA	MTSATLAPPPVAPAPSADLDDDFAPLDVKVVIAE	HSYGHLMCSTGDGCGTTCATGASACGSFTEDPA
WP_107115442.1_594996	WP_107115442.1	Actinobacteria	Streptomyces sp. 4F	NZ_CP013142.1	genome	594996	595281	f	VINGLISPTTYLRQPRRIRMPSHHSGPARSSPCTPNTRGRSMRTEIVLSQDAPELDLDLDLRVSDLPEQAESFGQGTYTSPSSYAIGTRCPVCC	VINGLISPTTYLRQPRRIRMPSHHSGPARSSPCTPNTRGRSMRTEIVLSQDAPELDLDLDLRVSDLPEQAESFGQGTYTS	PSSYAIGTRCPVCC
WP_134912021.1_2955570	WP_134912021.1	Firmicutes	Paenibacillus sp. IHB B 3084	NZ_CP013203.1	genome	2955570	2955747	f	MADNLFDLDVQVNKSQGSVEPQVLSIVACSSGCGSGKTAASCVATCGNKCFTNVGSLC	MADNLFDLDVQVNKSQGSVEPQV	LSIVACSSGCGSGKTAASCVATCGNKCFTNVGSLC
WP_107112936.1_7054507	WP_107112936.1	Actinobacteria	Streptomyces hygroscopicus subsp. limoneus	NZ_CP013219.1	ND	7054507	7054693	r	MTAIQAERPTTPAQADPVKTDDDPFGLDITFIEGTPATETVLMCSTGDTCGSSCPSACTTS	MTAIQAERPTTPAQADPVKTDDDPFGLDITFIEGTP	ATETVLMCSTGDTCGSSCPSACTTS
WP_081289092.1_1215038	WP_081289092.1	Firmicutes	Staphylococcus equorum	NZ_CP013714.1	genome	1215038	1215251	f	MGKLKFENAFDNIQIEDFKLDFEEKEIKDVEKEMFGEMDTKTITTTRRFITKITCRGSCTCNCTSVCFAR	MGKLKFENAFDNIQIEDFKLDFEEKEIKDVEKEMFGEMDTKTITTTRRF	ITKITCRGSCTCNCTSVCFAR
WP_083275277.1_1035559	WP_083275277.1	Actinobacteria	Pseudonocardia sp. HH130630-07	NZ_CP013854.1	genome	1035559	1035790	r	VLRCPPCGSWSVAELRDSSVATANVEVFMNHDVSSFSGGIGGEFDLDMKIVESGPVAAALLGNTDDGCDTRRDGDC	VLRCPPCGSWSVAELRDSSVATANVEVFMNHDVSSFSGGIGGEFDLDMKIVESGPVAAALLG	NTDDGCDTRRDGDC
WP_057899909.1_3241614	WP_057899909.1	Firmicutes	Aneurinibacillus sp. XH2	NZ_CP014140.1	genome	3241614	3241785	r	MAKFDDFDLDIVVKKQDNTVQPNVTSKSLCTPGCITGVLMCLTQNSCVSCNSCIKC	MAKFDDFDLDIVVKKQDNTVQPN	VTSKSLCTPGCITGVLMCLTQNSCVSCNSCIKC
WP_038675133.1_90209	WP_038675133.1	Firmicutes	Streptococcus salivarius	NZ_CP014144.1	genome	90209	90383	f	MSTKDFNLDLVEVSKSNTGASARITSYSLCTPGCITGVLMGCHIQSIGCNVHVHVSK	MSTKDFNLDLVEVSKSNTGA	SARITSYSLCTPGCITGVLMGCHIQSIGCNVHVHVSK
WP_038675133.1_90579	WP_038675133.1	Firmicutes	Streptococcus salivarius	NZ_CP014144.1	genome	90579	90753	f	MSTKDFNLDLVEVSKSNTGASARITSYSLCTPGCITGVLMGCHIQSIGCNVHVHVSK	MSTKDFNLDLVEVSKSNTGA	SARITSYSLCTPGCITGVLMGCHIQSIGCNVHVHVSK
WP_038675133.1_90949	WP_038675133.1	Firmicutes	Streptococcus salivarius	NZ_CP014144.1	genome	90949	91123	f	MSTKDFNLDLVEVSKSNTGASARITSYSLCTPGCITGVLMGCHIQSIGCNVHVHVSK	MSTKDFNLDLVEVSKSNTGA	SARITSYSLCTPGCITGVLMGCHIQSIGCNVHVHVSK
WP_085321196.1_7739	WP_085321196.1	Firmicutes	Clostridium botulinum	NZ_CP014172.1	plasmid	7739	7919	r	MGKFDDFDLDVNVNKGKEKQSRIYSCTPGTCARTCDEACAPNYTFGTNCCASFNICFFQ	MGKFDDFDLDVNVNKGKEK	QSRIYSCTPGTCARTCDEACAPNYTFGTNCCASFNICFFQ
WP_077131974.1_3531052	WP_077131974.1	Bacteroidetes	Spirosoma montaniterrae	NZ_CP014263.1	genome	3531052	3531274	f	MKRKRVDLGRLALGKETLAHMDGVQGGAWPQTSGMGGYSPTCGISCGCTSGCTHMNHCETIVTVYKSWVIPCF	MKRKRVDLGRLALGKETLAHMDGVQGGAWPQTSGMGG	YSPTCGISCGCTSGCTHMNHCETIVTVYKSWVIPCF
WP_077131974.1_3531310	WP_077131974.1	Bacteroidetes	Spirosoma montaniterrae	NZ_CP014263.1	genome	3531310	3531541	f	MKRRTLNLGRLSLQKETLASMDSVQGGSWPQTSGMGGYSPTCGVSCGCTNYCTEGLFCQAYSANNTCWVRQQTTCY	MKRRTLNLGRLSLQKETLASMDSVQGGSWPQTSGMGG	YSPTCGVSCGCTNYCTEGLFCQAYSANNTCWVRQQTTCY
WP_077131974.1_3531559	WP_077131974.1	Bacteroidetes	Spirosoma montaniterrae	NZ_CP014263.1	genome	3531559	3531793	f	MKKQRVDLGKLTLNKQTLTNMDQLQGGSWPQTSGPGGYMPTCGPTCGCTITCTDRCTNQVCGVSILVSVATFSLAVC	MKKQRVDLGKLTLNKQTLTNMDQLQGGSWPQTSGPGG	YMPTCGPTCGCTITCTDRCTNQVCGVSILVSVATFSLAVC
WP_077131974.1_3531823	WP_077131974.1	Bacteroidetes	Spirosoma montaniterrae	NZ_CP014263.1	genome	3531823	3532003	f	MKKKTVNLGKLSLSKETLANMDQLLGGSWPQTSGMGGYSPTCGASCNCLSSLASVLICK	MKKKTVNLGKLSLSKETLANMDQLLGGSWPQTSGMGG	YSPTCGASCNCLSSLASVLICK
WP_068398526.1_1679912	WP_068398526.1	Bacteroidetes	Pedobacter cryoconitis	NZ_CP014504.1	genome	1679912	1680092	f	MKEEKKQFKFSLNKKVISSMANSQPTNLGQGANQLVDSSTCQVQSCHQCITVPIPTISF	MKEEKKQFKFSLNKKVISSMANSQPTNLGQGA	NQLVDSSTCQVQSCHQCITVPIPTISF
WP_068401954.1_3240389	WP_068401954.1	Bacteroidetes	Pedobacter cryoconitis	NZ_CP014504.1	genome	3240389	3240554	r	MKKIKLNSERLRLKKEKVASLTTAQMGKVYGGIPLTAHTGRFCCDFSDVQVCVV	MKKIKLNSERLRLKKEKVASLTTAQMGKVYGG	IPLTAHTGRFCCDFSDVQVCVV
WP_068401954.1_3240635	WP_068401954.1	Bacteroidetes	Pedobacter cryoconitis	NZ_CP014504.1	genome	3240635	3240797	r	MKKIKLNSERLRLKKEKVASLTTDQMGKVYGGAPITTETRRFCCLLTIEAICA	MKKIKLNSERLRLKKEKVASLTTDQMGKVYGG	APITTETRRFCCLLTIEAICA
WP_068401954.1_3240866	WP_068401954.1	Bacteroidetes	Pedobacter cryoconitis	NZ_CP014504.1	genome	3240866	3241034	r	MKKIKLNSERLRLKKEKVASLTTEQMGKVYGGIPVTTITRRFCCDLSDSICPVEP	MKKIKLNSERLRLKKEKVASLTTEQMGKVYGG	IPVTTITRRFCCDLSDSICPVEP
WP_068401954.1_3241108	WP_068401954.1	Bacteroidetes	Pedobacter cryoconitis	NZ_CP014504.1	genome	3241108	3241276	r	MKKIKLNSERLRLKKEKVASLTTAQMGKVYGGIPVTTITRRFCCDLSDSICPVEP	MKKIKLNSERLRLKKEKVASLTTAQMGKVYGG	IPVTTITRRFCCDLSDSICPVEP
WP_068401954.1_3241352	WP_068401954.1	Bacteroidetes	Pedobacter cryoconitis	NZ_CP014504.1	genome	3241352	3241520	r	MKKIKLNSERLRLKKEKVASLTTDQMGKVYGGIPITTATRKFCCDWSEAICPEVL	MKKIKLNSERLRLKKEKVASLTTDQMGKVYGG	IPITTATRKFCCDWSEAICPEVL
WP_068405120.1_5158099	WP_068405120.1	Bacteroidetes	Pedobacter cryoconitis	NZ_CP014504.1	genome	5158099	5158348	r	MKKQKIEKQLIFDKQIIGDLSAIKGGSAPVTMDVSTYQCQTAGAKCGTADPLPNPNTCSCGTPGDYNDTLRSCGTLPGIRVC	MKKQKIEKQLIFDKQIIGDLSAIKGGSAP	VTMDVSTYQCQTAGAKCGTADPLPNPNTCSCGTPGDYNDTLRSCGTLPGIRVC
WP_068406535.1_5793642	WP_068406535.1	Bacteroidetes	Pedobacter cryoconitis	NZ_CP014504.1	genome	5793642	5793882	r	VARPGCFMNIKTNYNLMKNQSEKIKLNLEDLQLESFVTSIDSEVAMRLSGGLGNVSEPTHTEPTDDHHTPAIKCTTVIC	VARPGCFMNIKTNYNLMKNQSEKIKLNLEDLQLESFVTSIDSEVAMRLSGG	LGNVSEPTHTEPTDDHHTPAIKCTTVIC
WP_061890157.1_3520429	WP_061890157.1	Bacteroidetes	Elizabethkingia anophelis	NZ_CP015068.2	genome	3520429	3520603	f	MKKQKIKKKLLIKKEILVDLSKIKGGIAPPEESAFMGVCETQHGSRCVLYTLPPGGC	MKKQKIKKKLLIKKEILVDLSKIKGGIAPPE	ESAFMGVCETQHGSRCVLYTLPPGGC
WP_061890157.1_3520621	WP_061890157.1	Bacteroidetes	Elizabethkingia anophelis	NZ_CP015068.2	genome	3520621	3520897	f	MKKQAINKKLLFKKEIVKDLKSISGGIAPETQPVNTYGCGETYGYPCGPDPYPNLNTCDCVSPIPTKDTFAACATGHGYGCVTKTFGCTNG	MKKQAINKKLLFKKEIVKDLKSISGGIAP	ETQPVNTYGCGETYGYPCGPDPYPNLNTCDCVSPIPTKDTFAACATGHGYGCVTKTFGCTNG
WP_113694549.1_5308969	WP_113694549.1	Actinobacteria	Amycolatopsis albispora	NZ_CP015163.1	genome	5308969	5309155	r	VTVQMEWSPTTVATPAAEVEMGSEFDLDITLVEVVDPAHLINMTDDGCGTTCEKSTCISAA	VTVQMEWSPTTVATPAAEVEMGSEFDLDITLVEVVDPAHLIN	MTDDGCGTTCEKSTCISAA
WP_065484958.1_3866407	WP_065484958.1	Firmicutes	Bacillus thuringiensis	NZ_CP015350.1	genome	3866407	3866548	r	MINEKNLFDLDVQVTTATGDVDPQITSISACTPGCGNTGSFNSFCC	MINEKNLFDLDVQVTTATGDVDPQ	ITSISACTPGCGNTGSFNSFCC
WP_065484958.1_3866597	WP_065484958.1	Firmicutes	Bacillus thuringiensis	NZ_CP015350.1	genome	3866597	3866738	r	MINEKNLFDLDVQVTTATGDVDPQITSISACTPGCGNTGSFNSFCC	MINEKNLFDLDVQVTTATGDVDPQ	ITSISACTPGCGNTGSFNSFCC
WP_065484958.1_3866795	WP_065484958.1	Firmicutes	Bacillus thuringiensis	NZ_CP015350.1	genome	3866795	3866936	r	MINEKNLFDLDVQVTTATGDVDPQITSISACTPGCGNTGSFNSFCC	MINEKNLFDLDVQVTTATGDVDPQ	ITSISACTPGCGNTGSFNSFCC
WP_046354854.1_4855792	WP_046354854.1	Proteobacteria	Pseudoalteromonas luteoviolacea	NZ_CP015415.1	ND	4855792	4856101	r	VLTQIHKVMNVKFNKQSENNMKLNLKKKNVKMLSKNANAIGHAQTAAIAGGAFALPGKGHANTVPEIYCVAPSSDVCNQYFSLPCHHESDVTHCRPSALACI	VLTQIHKVMNVKFNKQSENNMKLNLKKKNVKMLSKNANAIGHAQTAAIAGG	AFALPGKGHANTVPEIYCVAPSSDVCNQYFSLPCHHESDVTHCRPSALACI
WP_046354854.1_4856165	WP_046354854.1	Proteobacteria	Pseudoalteromonas luteoviolacea	NZ_CP015415.1	ND	4856165	4856387	r	MKLMLKKKSIKTLSSSTVRVMNDVKTVAVAGGGQTSENIAPIFTSPHKHCQIDSLECIKPSVMAQHCIVPTLK	MKLMLKKKSIKTLSSSTVRVMNDVKTVAVAGG	GQTSENIAPIFTSPHKHCQIDSLECIKPSVMAQHCIVPTLK
WP_061831964.1_2537256	WP_061831964.1	Firmicutes	Paenibacillus polymyxa	NZ_CP015423.1	genome	2537256	2537475	r	LKADGVSKRKGGNAMAENLFDLDVQVNKSQGSVEPQVLSIVACSSGCGSGKTAASCVETCGNRCFTNVGSLC	LKADGVSKRKGGNAMAENLFDLDVQVNKSQGSVEPQV	LSIVACSSGCGSGKTAASCVETCGNRCFTNVGSLC
WP_076683631.1_1763217	WP_076683631.1	Actinobacteria	Streptomyces alfalfae	NZ_CP015588.1	genome	1763217	1763430	f	MSCRRRPRGTSAAARSKPRRTQRRTQHMQNDEFDLDISVLESDDGSAPLINLTDDGCGSTCSSPCATNVA	MSCRRRPRGTSAAARSKPRRTQRRTQHMQNDEFDLDISVLESDDGSAPLIN	LTDDGCGSTCSSPCATNVA
WP_063734462.1_3746180	WP_063734462.1	Actinobacteria	Streptomyces sp. RTd22	NZ_CP015726.1	genome	3746180	3746375	r	MSASTVQDKAQVRDIPEVVSGAVQDPFDLDVDVLELAGGTVPLITLTDDGCKPSCPASCATNVA	MSASTVQDKAQVRDIPEVVSGAVQDPFDLDVDVLELAGG	TVPLITLTDDGCKPSCPASCATNVA
WP_064530787.1_9342	WP_064530787.1	Actinobacteria	Streptomyces sp. SAT1	NZ_CP015849.1	genome	9342	9486	r	VPENLTQDLFDIDLTETAIQDTAPESGGIALSGGETCFRTCTTCAVC	VPENLTQDLFDIDLTETAIQDTAPESGG	IALSGGETCFRTCTTCAVC
WP_064536951.1_7171934	WP_064536951.1	Actinobacteria	Streptomyces sp. SAT1	NZ_CP015849.1	genome	7171934	7172090	f	MPHTELTELDALISDLDERISDSDLPSAAASTVGCSGLCTIIVCATVVICA	MPHTELTELDALISDLDERISDSDL	PSAAASTVGCSGLCTIIVCATVVICA
WP_081199358.1_631037	WP_081199358.1	Firmicutes	Lactococcus lactis subsp. lactis	NZ_CP015903.1	genome	631037	631211	f	MSTKDFNLDLVSVSKKDSGASPRITSISLCTPGCKTGALMGCNMKTATCNCSIHVSK	MSTKDFNLDLVSVSKKDSGA	SPRITSISLCTPGCKTGALMGCNMKTATCNCSIHVSK
WP_082225071.1_631047	WP_082225071.1	Firmicutes	Lactococcus lactis subsp. lactis	NZ_CP015904.1	genome	631047	631221	f	MSTKDFNLDLVSVSKKDSGASPRITSISLCTPGCKTGALMGCNMKTATCNCSIHVSK	MSTKDFNLDLVSVSKKDSGA	SPRITSISLCTPGCKTGALMGCNMKTATCNCSIHVSK
WP_078395368.1_819295	WP_078395368.1	Bacteroidetes	Elizabethkingia anophelis	NZ_CP016374.1	genome	819295	819523	r	VGGTRKSLIRVEIISKFNVMKKEFSKLELCKRTIAKMNDAQLSTVKGGNMAMDPNRSGCNITCQSTGVTNVRTAK	VGGTRKSLIRVEIISKFNVMKKEFSKLELCKRTIAKMNDAQLSTVKGG	NMAMDPNRSGCNITCQSTGVTNVRTAK
WP_019050778.1_150057	WP_019050778.1	Bacteroidetes	Elizabethkingia meningoseptica	NZ_CP016376.1	genome	150057	150336	r	MKKQKINKKLLFKKEIVKDLKSVTGGDEPETMPVNSYACGDTYRFMCTTPDPLPNLDTCNCGTSGFNDTLNACHTKHGVTCVLNTVVNCTTP	MKKQKINKKLLFKKEIVKDLKSVTGGDEP	ETMPVNSYACGDTYRFMCTTPDPLPNLDTCNCGTSGFNDTLNACHTKHGVTCVLNTVVNCTTP
WP_019050778.1_150354	WP_019050778.1	Bacteroidetes	Elizabethkingia meningoseptica	NZ_CP016376.1	genome	150354	150528	r	MKKQKIKKKLLIKKEILVDLSKIRGGNDPINESAFMGVCHTQHGAGCVLYTLPPGGC	MKKQKIKKKLLIKKEILVDLSKIRGGNDPIN	ESAFMGVCHTQHGAGCVLYTLPPGGC
WP_089171600.1_3576860	WP_089171600.1	Firmicutes	Bacillus cereus	NZ_CP017060.1	genome	3576860	3577001	r	MINEKNLFDLDVQVTTATGDVDPQITSISACTPGCGNTGSFNSFCC	MINEKNLFDLDVQVTTATGDVDPQ	ITSISACTPGCGNTGSFNSFCC
WP_089171600.1_3577050	WP_089171600.1	Firmicutes	Bacillus cereus	NZ_CP017060.1	genome	3577050	3577191	r	MINEKNLFDLDVQVTTATGDVDPQITSISACTPGCGNTGSFNSFCC	MINEKNLFDLDVQVTTATGDVDPQ	ITSISACTPGCGNTGSFNSFCC
WP_089171600.1_3577240	WP_089171600.1	Firmicutes	Bacillus cereus	NZ_CP017060.1	genome	3577240	3577381	r	MINEKNLFDLDVQVTTATGDVDPQITSISACTPGCGNTGSFNSFCC	MINEKNLFDLDVQVTTATGDVDPQ	ITSISACTPGCGNTGSFNSFCC
WP_069377885.1_665209	WP_069377885.1	Bacteroidetes	Pedobacter steynii	NZ_CP017141.1	genome	665209	665401	r	MNNSLDKIKLNLEDLQLESFVTSIDSEVANRLSGGLGNVSEPTHTEPTDDHHTPPVKCTTVVC	MNNSLDKIKLNLEDLQLESFVTSIDSEVANRLSGG	LGNVSEPTHTEPTDDHHTPPVKCTTVVC
WP_069783457.1_2000910	WP_069783457.1	Actinobacteria	Streptomyces puniciscabiei	NZ_CP017248.1	genome	2000910	2001195	r	VWRTSRIGIKQRPTLRNSVIRRNCHAKGNHMSGNAFDLDVRVTSPSTAGLDRAPASISSLLTRAVCTRVTCKANCTYVCTTVCTSGICPKEHSH	VWRTSRIGIKQRPTLRNSVIRRNCHAKGNHMSGNAFDLDVRVTSPSTAGLDRAPAS	ISSLLTRAVCTRVTCKANCTYVCTTVCTSGICPKEHSH
WP_079139994.1_621336	WP_079139994.1	Actinobacteria	Streptomyces rubrolavendulae	NZ_CP017316.1	genome	621336	621495	f	MPQTLELTDLDSLIDDLDTRITETELPDAQAATAACSGLCTIIICATVIICA	MPQTLELTDLDSLIDDLDTRITETELPDAQA	ATAACSGLCTIIICATVIICA
WP_099233046.1_1771815	WP_099233046.1	Firmicutes	Geobacillus thermoleovorans	NZ_CP017690.1	genome	1771815	1771986	r	MAKFDDFDLDIVVKKQDDVVQPNVTSKSLCTPGCITGVLMCLTQNSCVSCNSCIRC	MAKFDDFDLDIVVKKQDDVVQPN	VTSKSLCTPGCITGVLMCLTQNSCVSCNSCIRC
WP_071640089.1_1795451	WP_071640089.1	Firmicutes	Paenibacillus polymyxa	NZ_CP017967.2	genome	1795451	1795604	f	MKNQFDLDLQVAKDEVASKGVQPASGIICTPSCATGTLNCQVSLTFCKTC	MKNQFDLDLQVAKDEVASKGVQP	ASGIICTPSCATGTLNCQVSLTFCKTC
WP_078638077.1_244411	WP_078638077.1	Actinobacteria	Streptomyces hygroscopicus	NZ_CP018627.1	genome	244411	244633	f	VEGVKMAPPTPQAQPTRKLAELPEELADAFDLDPTQEDIGRLGGWLGGDEDDEGDTTGDGCGESPPQGPTTGC	VEGVKMAPPTPQAQPTRKLAELPEELADAFDLDPTQEDIGRLGG	WLGGDEDDEGDTTGDGCGESPPQGPTTGC
WP_078639834.1_2990305	WP_078639834.1	Actinobacteria	Streptomyces hygroscopicus	NZ_CP018627.1	genome	2990305	2990524	f	VYERHWVRTAAVAPLPKELTMSIAVPAESAKEMSEFDLDVRVELDEPTAAHSASTGTPAASIIWCTVVAPAC	VYERHWVRTAAVAPLPKELTMSIAVPAESAKEMSEFDLDVRVELDEPTAAHSAST	GTPAASIIWCTVVAPAC
WP_107484852.1_6095856	WP_107484852.1	Actinobacteria	Streptomyces sp. TN58	NZ_CP018870.1	genome	6095856	6096030	r	MATNPNAGMTQAQPKATVKEPFHLDVELLEVGDAGALKTLTDDNCGSTCGACTTGVH	MATNPNAGMTQAQPKATVKEPFHLDVELLEVGDAGA	LKTLTDDNCGSTCGACTTGVH
WP_080715648.1_3902617	WP_080715648.1	Bacteroidetes	Bacteroides fragilis	NZ_CP018937.1	genome	3902617	3902866	r	LYCLLMKKLKKLTLKKETIAKLDQQNLSDLKGGYTTSTVCGNPTTETVACLTRGNCDIPTIGHDDGPNCLSKSDSWCWCYGI	LYCLLMKKLKKLTLKKETIAKLDQQNLSDLKGG	YTTSTVCGNPTTETVACLTRGNCDIPTIGHDDGPNCLSKSDSWCWCYGI
WP_100924802.1_1771638	WP_100924802.1	Bacteroidetes	Tenacibaculum sp. SZ-18	NZ_CP019335.1	genome	1771638	1771797	r	MNKIKLTKGLQINKEVVSKLQEDQMADVKGGKAALSCLWKSCNGSKEDKLEA	MNKIKLTKGLQINKEVVSKLQEDQMADVKGG	KAALSCLWKSCNGSKEDKLEA
WP_100924802.1_1771902	WP_100924802.1	Bacteroidetes	Tenacibaculum sp. SZ-18	NZ_CP019335.1	genome	1771902	1772061	r	MKKIKLTKGLQINKEAVSKLQEDQMTEVKGGKAALSCLWKSCNSSSEESIEA	MKKIKLTKGLQINKEAVSKLQEDQMTEVKGG	KAALSCLWKSCNSSSEESIEA
WP_100924802.1_1772162	WP_100924802.1	Bacteroidetes	Tenacibaculum sp. SZ-18	NZ_CP019335.1	genome	1772162	1772378	r	MSLGLKIGNSELININFNKMKKIKLTKGLKINKEAISKLQEDQMTEVKGGKAALSCLWDSCNGSSEEKLEL	MSLGLKIGNSELININFNKMKKIKLTKGLKINKEAISKLQEDQMTEVKGG	KAALSCLWDSCNGSSEEKLEL
WP_079257512.1_3913573	WP_079257512.1	Actinobacteria	Streptomyces autolyticus	NZ_CP019458.1	genome	3913573	3913771	r	MCPGRTRRRLDRGDVSDSTSGGLVEDEFELDITVLESGDRSAKLINLTDDGCGSTCSSPCASSVA	MCPGRTRRRLDRGDVSDSTSGGLVEDEFELDITVLESGDRSAKLIN	LTDDGCGSTCSSPCASSVA
WP_080675850.1_3084385	WP_080675850.1	Firmicutes	Paenibacillus larvae subsp. larvae DSM 25430	NZ_CP019652.1	genome	3084385	3084742	f	LCPNIILTEGYEYGSFHFLEPSFLHNYTDSTLNDYISFILKQLYYTYNLQVLTINRLIDTFGSRNIIPTILINGVFTLANDIFELDVQIEMMNEEENSNQEVGYTGHSKNWLSFCVSC	LCPNIILTEGYEYGSFHFLEPSFLHNYTDSTLNDYISFILKQLYYTYNLQVLTINRLIDTFGSRNIIPTILINGVFTLANDIFELDVQIEMMNEEENSNQEVGYTG	HSKNWLSFCVSC
WP_077995990.1_3700328	WP_077995990.1	Firmicutes	Paenibacillus larvae subsp. larvae	NZ_CP019655.1	genome	3700328	3700607	f	LAAQGLNDYISFILKQLYYTYSLQVLTINRLIDTFGSRNIIPTILINGVFTLANDIFELDVQIEMMNEEENSNQEVGYTGHSKNWLSFCVSC	LAAQGLNDYISFILKQLYYTYSLQVLTINRLIDTFGSRNIIPTILINGVFTLANDIFELDVQIEMMNEEENSNQEVGYTG	HSKNWLSFCVSC
WP_055419964.1_1930289	WP_055419964.1	Actinobacteria	Streptomyces pactum	NZ_CP019724.1	genome	1930289	1930646	r	VSTSVAASGFPDVIRLRMTSRKRRPAAVSPDSRPDQAAPCRTAGGGLHRTEAFRRRGVGMTRSTVVPSNTQVNGRTPRPSDGFDLDVSLVEVADPAGLVNLTDDNCGSTCGACTTNVA	VSTSVAASGFPDVIRLRMTSRKRRPAAVSPDSRPDQAAPCRTAGGGLHRTEAFRRRGVGMTRSTVVPSNTQVNGRTPRPSDGFDLDVSLVEVADPAGLVN	LTDDNCGSTCGACTTNVA
WP_107373352.1_99031	WP_107373352.1	Firmicutes	Streptococcus equinus	NZ_CP020439.1	plasmid	99031	99172	r	MKNTIKDFDLDLKTTKNNSDEPLVGSRYLCTPGSCWKLVCFTTTVK	MKNTIKDFDLDLKTTKNNSDEPLV	GSRYLCTPGSCWKLVCFTTTVK
WP_084747563.1_3919975	WP_084747563.1	Actinobacteria	Kitasatospora albolonga	NZ_CP020563.1	genome	3919975	3920299	f	MSRSRPTGSSTRCTAGSRSPGPRHNPREPGHPAPPQQEEGHIMTSATLASPLVTPSADLDDDFAPLDVKVVIAEHSYGHLMCSTGDGCGSTCATGASACGSFTEDPA	MSRSRPTGSSTRCTAGSRSPGPRHNPREPGHPAPPQQEEGHIMTSATLASPLVTPSADLDDDFAPLDVKVVIAE	HSYGHLMCSTGDGCGSTCATGASACGSFTEDPA
WP_083103521.1_1300005	WP_083103521.1	Actinobacteria	Streptomyces gilvosporeus	NZ_CP020569.1	genome	1300005	1300251	r	MEYPGGCERPSHPPELLRRSQKRSGIQRLSLEGTMENVTINMDEFDLDLDMDIMDSATVTVPAQESKLMTQVCPPTSWNCG	MEYPGGCERPSHPPELLRRSQKRSGIQRLSLEGTMENVTINMDEFDLDLDMDIMDSATVTVPAQ	ESKLMTQVCPPTSWNCG
WP_083103664.1_1492911	WP_083103664.1	Actinobacteria	Streptomyces gilvosporeus	NZ_CP020569.1	genome	1492911	1493163	r	VPLTAPCADSGDVCRLACLCTHPSRGGRGMTENGIETTTPYDILDLDVREIRTADPAETSAMLSGLMCNLSLWTCPLDHPGTH	VPLTAPCADSGDVCRLACLCTHPSRGGRGMTENGIETTTPYDILDLDVREIRTADPAE	TSAMLSGLMCNLSLWTCPLDHPGTH
WP_083192933.1_4177293	WP_083192933.1	Actinobacteria	Streptomyces violaceoruber	NZ_CP020570.1	genome	4177293	4177485	r	MTFATLAPPAPLAGLDDDFAPLDVKVVIAEHAYGKLMCSTGDGCGTTCATGASACGSFTEDPA	MTFATLAPPAPLAGLDDDFAPLDVKVVIAEHAYGKLM	CSTGDGCGTTCATGASACGSFTEDPA
WP_086159719.1_3216619	WP_086159719.1	Actinobacteria	Streptomyces sp. SCSIO 03032	NZ_CP021121.1	genome	3216619	3216805	r	MTPSSAPSPAPAPELADAFDLDLRQQPVSGLHVWLSGGEEEGDTTGDGCGESPPQGPTTGC	MTPSSAPSPAPAPELADAFDLDLRQQPVSGLHVWLSGG	EEEGDTTGDGCGESPPQGPTTGC
WP_086160495.1_4287016	WP_086160495.1	Actinobacteria	Streptomyces sp. SCSIO 03032	NZ_CP021121.1	genome	4287016	4287256	r	VGSGTVHHSSMPKEAGMEVPMESLATSAHSAGVLMSSGEPADWELDVSIVEGGPAADQLIRLTGDGCNSTCATACVSCP	VGSGTVHHSSMPKEAGMEVPMESLATSAHSAGVLMSSGEPADWELDVSIVEGG	PAADQLIRLTGDGCNSTCATACVSCP
WP_087458955.1_5077446	WP_087458955.1	Firmicutes	Tumebacillus avium	NZ_CP021434.1	genome	5077446	5077560	r	MENHFDLDVQVGEATVDVTRRDLTGNTSCLISCDIDI	MENHFDLDVQVGEATVDVTRRD	LTGNTSCLISCDIDI
WP_034734737.1_4463573	WP_034734737.1	Bacteroidetes	Chryseobacterium indologenes	NZ_CP022058.2	genome	4463573	4463759	r	MKSKIQMKGLQFNKEAVTKLNDDQISQLKGGILGASSRGDNCSCCHDSCNPKTTTTINKAI	MKSKIQMKGLQFNKEAVTKLNDDQISQLKGG	ILGASSRGDNCSCCHDSCNPKTTTTINKAI
WP_034734737.1_4463789	WP_034734737.1	Bacteroidetes	Chryseobacterium indologenes	NZ_CP022058.2	genome	4463789	4463960	r	MKSKIQMKGLQFNKEAVTKLNDDQISQLKGGILGASSRGDNCSCCHGSCNSKTIEQ	MKSKIQMKGLQFNKEAVTKLNDDQISQLKGG	ILGASSRGDNCSCCHGSCNSKTIEQ
WP_095979883.1_6068164	WP_095979883.1	Proteobacteria	Melittangium boletus DSM 14713	NZ_CP022163.1	genome	6068164	6068362	r	MKNTKKLSLHKQTIRNLSDETLDQVNGGNGDSAGIVCVFSILIICGDSVICSVLAGACENDNGSH	MKNTKKLSLHKQTIRNLSDETLDQVNGG	NGDSAGIVCVFSILIICGDSVICSVLAGACENDNGSH
WP_089026910.1_1427683	WP_089026910.1	Bacteroidetes	Chryseobacterium sp. T16E-39	NZ_CP022282.1	genome	1427683	1427878	r	MENNKKMKLNIDDLKIESFVTALDKDLSKKLQGGLGISPAGDHDHPTHTIKTQDRLHVCGTVQC	MENNKKMKLNIDDLKIESFVTALDKDLSKKLQGG	LGISPAGDHDHPTHTIKTQDRLHVCGTVQC
WP_089028164.1_2974726	WP_089028164.1	Bacteroidetes	Chryseobacterium sp. T16E-39	NZ_CP022282.1	genome	2974726	2974996	r	MKKVKKLSLKKEKISSLTNSDMQSIKGGLGDPNAKTAPGSVGSSNHDFTCCWCTGGGPQPTESCGSTCPTDTNTTNPMSAGQLTCVSCP	MKKVKKLSLKKEKISSLTNSDMQSIKGG	LGDPNAKTAPGSVGSSNHDFTCCWCTGGGPQPTESCGSTCPTDTNTTNPMSAGQLTCVSCP
WP_089028164.1_2975167	WP_089028164.1	Bacteroidetes	Chryseobacterium sp. T16E-39	NZ_CP022282.1	genome	2975167	2975416	r	MKKVKKLSLKKEKISSLTNSDMQSIKGGLGDPTAKTAPGSAGSSNHDFTCCWCTGGNTPQPTESCGNTCPPDTGLTLQNTCA	MKKVKKLSLKKEKISSLTNSDMQSIKGG	LGDPTAKTAPGSAGSSNHDFTCCWCTGGNTPQPTESCGNTCPPDTGLTLQNTCA
WP_089028164.1_2979782	WP_089028164.1	Bacteroidetes	Chryseobacterium sp. T16E-39	NZ_CP022282.1	genome	2979782	2980037	f	MKKTKKLSLKKEKISSLTNSDMQSIKGGEGDPNAKTAPGSAGSSNNDFTCCWCTGGPNSTTCNTGPVGPTNPTTGGNLTCVSCP	MKKTKKLSLKKEKISSLTNSDMQSIKGG	EGDPNAKTAPGSAGSSNNDFTCCWCTGGPNSTTCNTGPVGPTNPTTGGNLTCVSCP
WP_100111167.1_3284332	WP_100111167.1	Actinobacteria	Streptomyces peucetius subsp. caesius ATCC 27952	NZ_CP022438.1	genome	3284332	3284617	r	VARSRPGSSRLATLQWRHWWALQPSNTTTIARSCSMTRSTVVPSRTEVRPQIPGASDGFDLDVSLVEIADPAGLVNLTDDNCGSTCGACTTNVA	VARSRPGSSRLATLQWRHWWALQPSNTTTIARSCSMTRSTVVPSRTEVRPQIPGASDGFDLDVSLVEIADPAGLVN	LTDDNCGSTCGACTTNVA
WP_102057806.1_4068532	WP_102057806.1	Proteobacteria	Pseudoalteromonas sp. NC201	NZ_CP022522.1	genome	4068532	4068706	f	MKLSLNKKKIKALSADKQTVPAVMTPQIAGGALRFSQDRLTHCVANTCGRHTCPDIY	MKLSLNKKKIKALSADKQTVPAVMTPQIAGG	ALRFSQDRLTHCVANTCGRHTCPDIY
WP_102057806.1_4075698	WP_102057806.1	Proteobacteria	Pseudoalteromonas sp. NC201	NZ_CP022522.1	genome	4075698	4075887	f	MKLALNKKCIKALSNDSKSIPANMTPQIAGGKSPAAALFTDRYGDCWTGRNRSCREHTCQIP	MKLALNKKCIKALSNDSKSIPANMTPQIAGG	KSPAAALFTDRYGDCWTGRNRSCREHTCQIP
WP_119983842.1_253717	WP_119983842.1	Actinobacteria	Streptomyces sp. 11-1-2	NZ_CP022545.1	genome	253717	253939	f	VEGVKMAPPTPQAQPTRKLAELPEELADAFDLDPTQEDIGRLGGWLGGDEDDEGDTTGDGCGESPPQGPTTGC	VEGVKMAPPTPQAQPTRKLAELPEELADAFDLDPTQEDIGRLGG	WLGGDEDDEGDTTGDGCGESPPQGPTTGC
WP_119987980.1_3934534	WP_119987980.1	Actinobacteria	Streptomyces sp. 11-1-2	NZ_CP022545.1	genome	3934534	3934858	r	MLHDGSRMRGPRAPLLARCASSIAQHFGGSAMSVQIAESAAPPIGPTTAFSGEDAPPIGPSAAILPFSGEDWELEVSVTDTPRPVASDDCDTSDGCESSCASSCTSD	MLHDGSRMRGPRAPLLARCASSIAQHFGGSAMSVQIAESAAPPIGPTTAFSGEDAPPIGPSAAILPFSGEDWELEVSVTDTPRPV	ASDDCDTSDGCESSCASSCTSD
WP_119992325.1_9110694	WP_119992325.1	Actinobacteria	Streptomyces sp. 11-1-2	NZ_CP022545.1	genome	9110694	9110910	r	VYERHWVRTAAVAPLPKELTMSIAVPAESAKEMSEFDLDVRVELDEPTAAHSASVTPTASIIWCTVAAPAC	VYERHWVRTAAVAPLPKELTMSIAVPAESAKEMSEFDLDVRVELDEPTAAHSAS	VTPTASIIWCTVAAPAC
WP_096811781.1_1253531	WP_096811781.1	Firmicutes	Streptococcus thermophilus	NZ_CP022547.1	genome	1253531	1253636	f	MENTEFSLELDVTEVSTEQGYVSGGVTSTGCCKD	MENTEFSLELDVTEVSTEQGY	VSGGVTSTGCCKD
WP_094235936.1_1497990	WP_094235936.1	Firmicutes	Tumebacillus algifaecis	NZ_CP022657.1	genome	1497990	1498101	f	MENMFDLDVQVGNIAKDGLEKISGNTSCINGCDIDN	MENMFDLDVQVGNIAKDGLEK	ISGNTSCINGCDIDN
WP_098240282.1_131784	WP_098240282.1	Actinobacteria	Streptomyces formicae	NZ_CP022685.1	genome	131784	131943	f	MEGIPMPESMTQDLFDIDLTETSIQDVAQDSAAGAISGEESCFRTCTTCSLC	MEGIPMPESMTQDLFDIDLTETSIQDVAQDSAAGA	ISGEESCFRTCTTCSLC
WP_098240421.1_327191	WP_098240421.1	Actinobacteria	Streptomyces formicae	NZ_CP022685.1	genome	327191	327380	f	VMDGEMTTAEAYVVHELDDVDALIDQLETEFDDSQLLKVGIVGTTQGCTQVGGCTGSCPCNQ	VMDGEMTTAEAYVVHELDDVDALIDQLETEFDDSQLLKVGIV	GTTQGCTQVGGCTGSCPCNQ
WP_098241247.1_1548166	WP_098241247.1	Actinobacteria	Streptomyces formicae	NZ_CP022685.1	genome	1548166	1548313	r	MNNISAAETEFDLDLDLDTAFEDAPAMEAKSFTGTGTCLSCPVTSWHC	MNNISAAETEFDLDLDLDTAFEDAPAMEA	KSFTGTGTCLSCPVTSWHC
WP_098246242.1_8433996	WP_098246242.1	Actinobacteria	Streptomyces formicae	NZ_CP022685.1	genome	8433996	8434143	r	MSNTTASHRDPFDLDVSVTTDPANGDDTPCTTDDGCDPTCDSSCNSSV	MSNTTASHRDPFDLDVSVTTDPANGD	DTPCTTDDGCDPTCDSSCNSSV
WP_065541929.1_1408112	WP_065541929.1	Firmicutes	Blautia coccoides	NZ_CP022713.1	genome	1408112	1408262	r	MAKFDDFDLDVTRMESGNNKTQPRITSISLCTSGCKTAFFGTCSFTKDK	MAKFDDFDLDVTRMESGNNKTQPR	ITSISLCTSGCKTAFFGTCSFTKDK
WP_065541929.1_1408289	WP_065541929.1	Firmicutes	Blautia coccoides	NZ_CP022713.1	genome	1408289	1408463	r	MAKFDDFDLDVTKTAAGEGGVEPRITSKSLCTPGCVTGILMTCPVQTATCGCQITGK	MAKFDDFDLDVTKTAAGEGG	VEPRITSKSLCTPGCVTGILMTCPVQTATCGCQITGK
WP_065541929.1_1408491	WP_065541929.1	Firmicutes	Blautia coccoides	NZ_CP022713.1	genome	1408491	1408665	r	MAKFDDFDLDVTKTAAGEGGVEPRITSKSLCTPGCVTGILMTCPVQTATCGCQITGK	MAKFDDFDLDVTKTAAGEGG	VEPRITSKSLCTPGCVTGILMTCPVQTATCGCQITGK
WP_115276657.1_1939461	WP_115276657.1	Firmicutes	Staphylococcus aureus	NZ_CP022902.1	genome	1939461	1939605	r	MEKVLDLDVQVKANNNSNDSAGDERITSHSLCTPGCAKTGSFNSFCC	MEKVLDLDVQVKANNNSNDSAGDER	ITSHSLCTPGCAKTGSFNSFCC
WP_115276657.1_1940341	WP_115276657.1	Firmicutes	Staphylococcus aureus	NZ_CP022902.1	genome	1940341	1940485	r	LEKVLDLDVQVKGNNNTNDSAGDERITSHLFCSFGCEKTGSFNSFCC	LEKVLDLDVQVKGNNNTNDSAGDER	ITSHLFCSFGCEKTGSFNSFCC
WP_100074779.1_1059774	WP_100074779.1	Bacteroidetes	Chryseobacterium camelliae	NZ_CP022986.1	genome	1059774	1060017	r	MKHLKKLSLKKEKISSLTNSDMQSITGGKKTDNGTGSAGSSRHDFTCCWCTGGNETDITNSGCPGPNPGTSGNQLTCISC	MKHLKKLSLKKEKISSLTNSDMQSITGG	KKTDNGTGSAGSSRHDFTCCWCTGGNETDITNSGCPGPNPGTSGNQLTCISC
WP_100074779.1_1060241	WP_100074779.1	Bacteroidetes	Chryseobacterium camelliae	NZ_CP022986.1	genome	1060241	1060490	r	MKHLKKLSLKKEKISSLTNSDMQSITGGKQIDNGTGSVGSSRHDFTCCWCTGGNGTNITDPNSGCPNPNPGTSGGQLTCISC	MKHLKKLSLKKEKISSLTNSDMQSITGG	KQIDNGTGSVGSSRHDFTCCWCTGGNGTNITDPNSGCPNPNPGTSGGQLTCISC
WP_100074779.1_1064902	WP_100074779.1	Bacteroidetes	Chryseobacterium camelliae	NZ_CP022986.1	genome	1064902	1065139	f	VNYSMKKGKKLSLKKEKISSLTNSDMQSITGGKQIDNGAASTRHNFTCDWCTGSDNSTDCSTYTKITTGGQLTCVSCP	VNYSMKKGKKLSLKKEKISSLTNSDMQSITGG	KQIDNGAASTRHNFTCDWCTGSDNSTDCSTYTKITTGGQLTCVSCP
WP_100074822.1_1116261	WP_100074822.1	Bacteroidetes	Chryseobacterium camelliae	NZ_CP022986.1	genome	1116261	1116429	f	MKKRSFSPLKLDKKTIAKLNDEQLKTLKGGNRGVDGISQPGTTVNTSGCTSNSCN	MKKRSFSPLKLDKKTIAKLNDEQLKTLKGG	NRGVDGISQPGTTVNTSGCTSNSCN
WP_100074822.1_1116563	WP_100074822.1	Bacteroidetes	Chryseobacterium camelliae	NZ_CP022986.1	genome	1116563	1116731	f	MKKRSFSPLKLDKKTIAKLNDEQLKTLKGGTREVESVSQPGTSARTSNCVHHSCI	MKKRSFSPLKLDKKTIAKLNDEQLKTLKGG	TREVESVSQPGTSARTSNCVHHSCI
WP_051887332.1_3594708	WP_051887332.1	Bacteroidetes	Chryseobacterium piperi	NZ_CP023049.2	genome	3594708	3594894	f	MKTNKFSALQLNKKSIAKLNDGQLTSVKGGNRGNQLEADCTNGGITCSTAGSTVIIKDQVS	MKTNKFSALQLNKKSIAKLNDGQLTSVKGG	NRGNQLEADCTNGGITCSTAGSTVIIKDQVS
WP_051887332.1_3594978	WP_051887332.1	Bacteroidetes	Chryseobacterium piperi	NZ_CP023049.2	genome	3594978	3595164	f	MKTNKFSALQLNKKSIARLNDGQLTSVKGGNRGNQLEDNCTNGGITCSTAGSTIIIKDQVS	MKTNKFSALQLNKKSIARLNDGQLTSVKGG	NRGNQLEDNCTNGGITCSTAGSTIIIKDQVS
WP_051887332.1_3595247	WP_051887332.1	Bacteroidetes	Chryseobacterium piperi	NZ_CP023049.2	genome	3595247	3595433	f	MKTNKFSALQLNKKSIAKLNDTQLTSVKGGNRGNQLEDNCTNGGITCSTAGSTIIIKDQVS	MKTNKFSALQLNKKSIAKLNDTQLTSVKGG	NRGNQLEDNCTNGGITCSTAGSTIIIKDQVS
WP_051887332.1_3595517	WP_051887332.1	Bacteroidetes	Chryseobacterium piperi	NZ_CP023049.2	genome	3595517	3595703	f	MKTNKFSALQLNKKSIAKLNDTQLTSVKGGNRGNQLEADCTNGGITCSTAGSTIIIKDQVS	MKTNKFSALQLNKKSIAKLNDTQLTSVKGG	NRGNQLEADCTNGGITCSTAGSTIIIKDQVS
WP_051887332.1_3595787	WP_051887332.1	Bacteroidetes	Chryseobacterium piperi	NZ_CP023049.2	genome	3595787	3595973	f	MKTNKFSALQLNKKSIAKLNDSQLTSVKGGSRENQVAADCSNGGITCSTAGSTIIVQTQVS	MKTNKFSALQLNKKSIAKLNDSQLTSVKGG	SRENQVAADCSNGGITCSTAGSTIIVQTQVS
WP_019710800.1_1081063	WP_019710800.1	Actinobacteria	Streptomyces xinghaiensis S187	NZ_CP023202.1	genome	1081063	1081243	f	MTRSTVVPSRTEVRPQIPGASDGFDLDVSLVEIADPAGLVNLTDDNCGSTCGACTTNVA	MTRSTVVPSRTEVRPQIPGASDGFDLDVSLVEIADPAGLVN	LTDDNCGSTCGACTTNVA
WP_095757442.1_5350833	WP_095757442.1	Actinobacteria	Streptomyces xinghaiensis S187	NZ_CP023202.1	genome	5350833	5351016	r	MAPAAVLTKPIAETTTAPAEDPFDVQVEVVTEIDAEQLPQACGTGDGCKSTCASSCASAV	MAPAAVLTKPIAETTTAPAEDPFDVQVEVVTEIDAEQLPQAC	GTGDGCKSTCASSCASAV
WP_119684382.1_397095	WP_119684382.1	Firmicutes	Bacillus cereus	NZ_CP023246.1	plasmid	397095	397260	r	VLSLADMFDLEVKVSQVSQNGSVDPDTKKTILSCITCKSTCTCVCTFNCTMLIC	VLSLADMFDLEVKVSQVSQNGSVDP	DTKKTILSCITCKSTCTCVCTFNCTMLIC
WP_119684382.1_397284	WP_119684382.1	Firmicutes	Bacillus cereus	NZ_CP023246.1	plasmid	397284	397485	r	LFYIHIERGGTNMATATTNMFDLEVKVNHGNLNHAEPDTKRTIITCITCKYTCTCVCTSYCTISCF	LFYIHIERGGTNMATATTNMFDLEVKVNHGNLNHAEP	DTKRTIITCITCKYTCTCVCTSYCTISCF
WP_095837639.1_2167031	WP_095837639.1	Bacteroidetes	Chitinophaga sp. MD30	NZ_CP023254.1	ND	2167031	2167217	r	MKKKTQKKLVISKLTIANLSVPSFEANGISGVVCPSRECVSVFLTCASQGAPVCSEDSCHF	MKKKTQKKLVISKLTIANLSVPSFEANG	ISGVVCPSRECVSVFLTCASQGAPVCSEDSCHF
WP_095837639.1_2167250	WP_095837639.1	Bacteroidetes	Chitinophaga sp. MD30	NZ_CP023254.1	ND	2167250	2167421	r	MKKKIEKKLSLSKIKIGTLTQSSVDEAGISGKFCVSVVIACISQGAPVCSEDSCRF	MKKKIEKKLSLSKIKIGTLTQSSVDEAG	ISGKFCVSVVIACISQGAPVCSEDSCRF
WP_095837639.1_2167582	WP_095837639.1	Bacteroidetes	Chitinophaga sp. MD30	NZ_CP023254.1	ND	2167582	2167714	r	MKKIETKKLNLGKVKISNLSHQQGEAVRPTYTGCSLKCPPPTR	MKKIETKKLNLGKVKISNLSHQQGEAVR	PTYTGCSLKCPPPTR
WP_095837639.1_2167749	WP_095837639.1	Bacteroidetes	Chitinophaga sp. MD30	NZ_CP023254.1	ND	2167749	2167896	r	MKKRTESKLNLGKIKVAKLSQSNQEVAFRPTYTGCSLKCTPPISLAGC	MKKRTESKLNLGKIKVAKLSQSNQEVAFR	PTYTGCSLKCTPPISLAGC
WP_095839326.1_4567533	WP_095839326.1	Bacteroidetes	Chitinophaga sp. MD30	NZ_CP023254.1	ND	4567533	4567719	f	MKENNADKIKLSLDDLKIESFVTSIDSEMSMRLAGGLAAQSHPTHTQQTDDEHHFCTTKVC	MKENNADKIKLSLDDLKIESFVTSIDSEMSMRLAGG	LAAQSHPTHTQQTDDEHHFCTTKVC
WP_121546594.1_3687722	WP_121546594.1	Actinobacteria	Streptomyces fungicidicus	NZ_CP023407.1	genome	3687722	3688040	f	MTRSRPTGSSTRCTAGSRSPGLRRNAGSQVVPHHPNKRKGITMTSATLAPPAPLAGLDDDFAPLDVKVVIAEHAYGKLMCSTGDGCGTTCATGASACGSFTEDPA	MTRSRPTGSSTRCTAGSRSPGLRRNAGSQVVPHHPNKRKGITMTSATLAPPAPLAGLDDDFAPLDVKVVIAEHAYGKLM	CSTGDGCGTTCATGASACGSFTEDPA
WP_098195570.1_4701878	WP_098195570.1	Bacteroidetes	Chitinophaga caeni	NZ_CP023777.1	genome	4701878	4702064	f	LFHKNQLVMKKTPAKKLTLNKVTVANLSSQVKERGDLKAPTYTGCSLFAKCEPPATKTTCA	LFHKNQLVMKKTPAKKLTLNKVTVANLSSQVKERGDLKA	PTYTGCSLFAKCEPPATKTTCA
WP_098195570.1_4702118	WP_098195570.1	Bacteroidetes	Chitinophaga caeni	NZ_CP023777.1	genome	4702118	4702301	f	MKKMIEKKLNLGKIKVADLSKKTNSSGEQFITQIGCTGASVKITCISQGAPICSEDSCRF	MKKMIEKKLNLGKIKVADLSKKTNSSGEQF	ITQIGCTGASVKITCISQGAPICSEDSCRF
WP_098195570.1_4702336	WP_098195570.1	Bacteroidetes	Chitinophaga caeni	NZ_CP023777.1	genome	4702336	4702528	f	MKKSVEKKLHLGKIKVANFSSPVLQGNALLQTANTCSTVCSFRICDANTSQTAPVCSVDSCRY	MKKSVEKKLHLGKIKVANFSSPVLQGNALL	QTANTCSTVCSFRICDANTSQTAPVCSVDSCRY
WP_122978793.1_4193336	WP_122978793.1	Actinobacteria	Actinoplanes teichomyceticus ATCC 31121	NZ_CP023865.1	genome	4193336	4193516	r	LPIDLFTQLPPADETIDDVFDLDVEVTVETTTSAIYHSGLICTPTCISPNGGSFCSFCC	LPIDLFTQLPPADETIDDVFDLDVEVTVETTTSAIY	HSGLICTPTCISPNGGSFCSFCC
WP_099016938.1_3449661	WP_099016938.1	Actinobacteria	Streptomyces malaysiensis	NZ_CP023992.1	ND	3449661	3449982	r	MTDFPRGASWTGRTRGSRSPGRSAEGSAARQQEHIPSTATGGHEMSAQQTSPMPKAGTSYAAEATSDFDLNIEVLASAPVVPGLLNDTGDGCTATCQSACSNSTCG	MTDFPRGASWTGRTRGSRSPGRSAEGSAARQQEHIPSTATGGHEMSAQQTSPMPKAGTSYAAEATSDFDLNIEVLASAPVVPGLLN	DTGDGCTATCQSACSNSTCG
WP_120569130.1_957482	WP_120569130.1	Actinobacteria	Micromonospora tulbaghiae	NZ_CP024087.1	genome	957482	957833	r	VIVSCVAGKALGRQSAASEPTWKSGKARVAARPATAAPGTRSRLRRKREVADGLVAARSACPPIEVSLEGPVMENLLAVSGEPFQLDVEIVTEGPVAAALLGDTDDGCDTVRGGDC	VIVSCVAGKALGRQSAASEPTWKSGKARVAARPATAAPGTRSRLRRKREVADGLVAARSACPPIEVSLEGPVMENLLAVSGEPFQLDVEIVTEGPVAAALLG	DTDDGCDTVRGGDC
WP_120571807.1_4663755	WP_120571807.1	Actinobacteria	Micromonospora tulbaghiae	NZ_CP024087.1	genome	4663755	4663911	r	MNDTETSEFVLDVSLVDAGPTAGGYATATDDGCGSGNTGSNACTTKCDGGN	MNDTETSEFVLDVSLVDAGPTAGG	YATATDDGCGSGNTGSNACTTKCDGGN
WP_017864236.1_592346	WP_017864236.1	Firmicutes	Lactococcus lactis subsp. lactis	NZ_CP024958.1	genome	592346	592520	f	MSTKDFNLDLVSVSKKDSGASPRITSISLCTPGCKTGALMGCNMKTATCNCSIHVSK	MSTKDFNLDLVSVSKKDSGA	SPRITSISLCTPGCKTGALMGCNMKTATCNCSIHVSK
WP_002943314.1_1291007	WP_002943314.1	Firmicutes	Streptococcus suis	NZ_CP024974.1	genome	1291007	1291247	r	MNKFLTRYLTIYLFEQRKNNWRNFIMNNEDFNLDLVTISKENNSGASPRVTSISLCTPGCKTGILMTCAIKTATCGCHF	MNKFLTRYLTIYLFEQRKNNWRNFIMNNEDFNLDLVTISKENNSGA	SPRVTSISLCTPGCKTGILMTCAIKTATCGCHF
WP_100809362.1_7256118	WP_100809362.1	Actinobacteria	Streptomyces sp. M56	NZ_CP025018.1	ND	7256118	7256439	f	MTDFPRVASWTGRTRGSRSPGRNAEGSAARQQEHIPPTATGGHEMSAQQTSPMPKAGTSYAADATSDFDLNIEVLADALVVPGLLNDTGDGCTATCQSACSNSTCG	MTDFPRVASWTGRTRGSRSPGRNAEGSAARQQEHIPPTATGGHEMSAQQTSPMPKAGTSYAADATSDFDLNIEVLADALVVPGLLN	DTGDGCTATCQSACSNSTCG
WP_069013015.1_3492555	WP_069013015.1	Firmicutes	Bacillus velezensis	NZ_CP025079.1	genome	3492555	3492735	r	VTNMSKFDDFDLDVVKVSKQDSKITPQWKSESVCTPGCVTGVLQTCFLQTITCNCHISK	VTNMSKFDDFDLDVVKVSKQDSKITPQW	KSESVCTPGCVTGVLQTCFLQTITCNCHISK
WP_069013015.1_3493153	WP_069013015.1	Firmicutes	Bacillus velezensis	NZ_CP025079.1	genome	3493153	3493324	r	VTNMSKFDDFDLDVVKVSKQDSKITPQVLSKSLCTPGCITGPLQTCYLCFPTFAKC	VTNMSKFDDFDLDVVKVSKQDSKITPQV	LSKSLCTPGCITGPLQTCYLCFPTFAKC
WP_104815416.1_1840208	WP_104815416.1	Actinobacteria	Kitasatospora sp. MMS16-BH015	NZ_CP025394.1	genome	1840208	1840343	f	MSEILDLDVTEITTSAQEETEAQDGAANTSWPYSCTSTRNSRCC	MSEILDLDVTEITTSAQEETEAQDGA	ANTSWPYSCTSTRNSRCC
WP_058712041.1_5539044	WP_058712041.1	Firmicutes	Paenibacillus sp. lzh-N1	NZ_CP025696.1	genome	5539044	5539218	r	MSNNQFDLDVQVSKNVGKIEPQVTSWFACTGGCLTGSNCGSSECGTVPCGKTTSKYC	MSNNQFDLDVQVSKNVGKIEPQ	VTSWFACTGGCLTGSNCGSSECGTVPCGKTTSKYC
WP_103042325.1_1752189	WP_103042325.1	Firmicutes	Paenibacillus polymyxa	NZ_CP025957.1	genome	1752189	1752342	f	MKNQFDLDLQVAKNEVAPKEVQPASGLICTPSCATGTLNCQVSLSFCKTC	MKNQFDLDLQVAKNEVAPKEVQP	ASGLICTPSCATGTLNCQVSLSFCKTC
WP_051314334.1_6479305	WP_051314334.1	Actinobacteria	Actinoalloteichus sp. AHMU CJ021	NZ_CP025990.1	genome	6479305	6479665	r	VRCVLPVRWRNPPAGVRSARFRWLLVCCSDPSRVRGPSPPPTVFRPSGYQGGNVTTATAAMKTEAEPGLADLDLDIQLEVTGGADATFRPEMFTFVTCETTGTSGTSCNLTNGCNPPCC	VRCVLPVRWRNPPAGVRSARFRWLLVCCSDPSRVRGPSPPPTVFRPSGYQGGNVTTATAAMKTEAEPGLADLDLDIQLEVTGG	ADATFRPEMFTFVTCETTGTSGTSCNLTNGCNPPCC
WP_053164057.1_841582	WP_053164057.1	Actinobacteria	Streptomyces albulus	NZ_CP026094.1	genome	841582	841753	r	MPTTIELTDLDNLIGDLDARITESELPSAEAYTGGCSGVCTVIVCDTVLFCSGVVC	MPTTIELTDLDNLIGDLDARITESEL	PSAEAYTGGCSGVCTVIVCDTVLFCSGVVC
WP_107443179.1_2335889	WP_107443179.1	Actinobacteria	Streptomyces sp. P3	NZ_CP028369.1	genome	2335889	2336165	f	LRQSIRRPGGTTNRSDPSDRRGSAMTATMLTPITTATTGASAATAAPGASADPFDVDLTIVTEIGADLLPKACGTGDGCAPSCASSCASAV	LRQSIRRPGGTTNRSDPSDRRGSAMTATMLTPITTATTGASAATAAPGASADPFDVDLTIVTEIGA	DLLPKACGTGDGCAPSCASSCASAV
WP_107446629.1_7370950	WP_107446629.1	Actinobacteria	Streptomyces sp. P3	NZ_CP028369.1	genome	7370950	7371289	r	MTGSPATGSSTRGTAGFRSPGRPSEPRRWARAFCTIPSDKESDHMTTAVLHSVPAPVGLPVDALADDDFELDIRVVISESPLTVFMCPTSDGCGNTCVNGASACQSSIEDAA	MTGSPATGSSTRGTAGFRSPGRPSEPRRWARAFCTIPSDKESDHMTTAVLHSVPAPVGLPVDALADDDFELDIRVVIS	ESPLTVFMCPTSDGCGNTCVNGASACQSSIEDAA
WP_108466985.1_4058818	WP_108466985.1	Firmicutes	Paenibacillus sp. CAA11	NZ_CP028922.1	genome	4058818	4059013	r	LKGVRQMAKNSMFDLDVQVTSVKEEASAQLAQSRLICTPGSCDGDRCWLTTFKGCPTYGPKCDI	LKGVRQMAKNSMFDLDVQVTSVKEEASAQLA	QSRLICTPGSCDGDRCWLTTFKGCPTYGPKCDI
WP_108908579.1_7133929	WP_108908579.1	Actinobacteria	Streptomyces tirandamycinicus	NZ_CP029188.1	genome	7133929	7134124	r	MAPQNASTTLKAATDFTVDGGSDFDLTIETVQSTPIVGALLNDTGDGCGSTCQSACSNSTCIGG	MAPQNASTTLKAATDFTVDGG	SDFDLTIETVQSTPIVGALLNDTGDGCGSTCQSACSNSTCIGG
WP_109293892.1_1891694	WP_109293892.1	Actinobacteria	Streptomyces spongiicola	NZ_CP029254.1	genome	1891694	1891874	r	MTAVVTEKSVQPTTAEAVEDPFALDLTVTVDSGGLQMPSACGTGDGCSSTCASSCASAV	MTAVVTEKSVQPTTAEAVEDPFALDLTVTVDSGG	LQMPSACGTGDGCSSTCASSCASAV
WP_109296519.1_5769945	WP_109296519.1	Actinobacteria	Streptomyces spongiicola	NZ_CP029254.1	genome	5769945	5770125	r	MNANTIKGQAQSPAATAGGDAFDLDISVLESDDGSATVINLTDDGCKPSCQGSCATNVA	MNANTIKGQAQSPAATAGGDAFDLDISVLESDDGSATVIN	LTDDGCKPSCQGSCATNVA
WP_109296519.1_5770162	WP_109296519.1	Actinobacteria	Streptomyces spongiicola	NZ_CP029254.1	genome	5770162	5770486	r	VARSGRVSPPTAAAAQPAVATPVSPAAPDRTRPPARRPCPVGAAHAARPSRLDQSRARQRRNHHMQNDEFDLDISVLESDDGSATLINLTDDGCGSTCSSPCATNVA	VARSGRVSPPTAAAAQPAVATPVSPAAPDRTRPPARRPCPVGAAHAARPSRLDQSRARQRRNHHMQNDEFDLDISVLESDDGSATLIN	LTDDGCGSTCSSPCATNVA
WP_109296519.1_5770400	WP_109296519.1	Actinobacteria	Streptomyces spongiicola	NZ_CP029254.1	genome	5770400	5770580	r	VTPRVTDQGMRTASASAAQDPFDLDISVIESGGTVGASIASDGGCGSTCGGNACISSGS	VTPRVTDQGMRTASASAAQDPFDLDISVIESGG	TVGASIASDGGCGSTCGGNACISSGS
WP_109193182.1_3693390	WP_109193182.1	Bacteroidetes	Flavobacterium crocinum	NZ_CP029255.1	genome	3693390	3693627	f	MKKEKKTLESFALSKQAISKLQMETVEGGVEDGLTYLFPGCHTHPKLCIINMTNDRYCQNVTVVGCSPIGPTMECTVA	MKKEKKTLESFALSKQAISKLQMETVEGG	VEDGLTYLFPGCHTHPKLCIINMTNDRYCQNVTVVGCSPIGPTMECTVA
WP_109193762.1_4569439	WP_109193762.1	Bacteroidetes	Flavobacterium crocinum	NZ_CP029255.1	genome	4569439	4569628	r	MKKLQLNKKTVTALNKAEMRMINGGQQEAISIASCKRGSDRGKDCCNSGRVDISASTVSTSC	MKKLQLNKKTVTALNKAEMRMINGG	QQEAISIASCKRGSDRGKDCCNSGRVDISASTVSTSC
WP_109193762.1_4575929	WP_109193762.1	Bacteroidetes	Flavobacterium crocinum	NZ_CP029255.1	genome	4575929	4576103	f	MKAKKVNREANKFSLEKFEVAKLKNLRLITGGGIEQDDPPIDDTKSNGKGSSNQCNK	MKAKKVNREANKFSLEKFEVAKLKNLRLITGG	GIEQDDPPIDDTKSNGKGSSNQCNK
WP_109894837.1_8802148	WP_109894837.1	Actinobacteria	Streptomyces sp. NEAU-S7GS2	NZ_CP029541.1	genome	8802148	8802481	r	VRGGGGRGRAQRNTGPQQGSCSSAKDRTCLTPVRGLGWNTSAVAQYRRNNRKYSGIESSFLEGIMENVAISVDEFDLDLDMDLMEPAETAAKAQDPQLMTQVCSPTTWPC	VRGGGGRGRAQRNTGPQQGSCSSAKDRTCLTPVRGLGWNTSAVAQYRRNNRKYSGIESSFLEGIMENVAISVDEFDLDLDMDLMEPAETAAKAQDPQL	MTQVCSPTTWPC
WP_118945653.1_1788872	WP_118945653.1	Actinobacteria	Actinosynnema pretiosum subsp. pretiosum	NZ_CP029607.1	genome	1788872	1789067	f	LEPTMTALSLVTPVDSSLIGAANLDAEFDLDLQVSTDALPGISGGCATDDGCDPTCASSCISNA	LEPTMTALSLVTPVDSSLIGAANLDAEFDLDLQVSTDALPG	ISGGCATDDGCDPTCASSCISNA
WP_125939175.1_4845129	WP_125939175.1	Actinobacteria	Streptomyces sp. WAC 06738	NZ_CP029618.1	genome	4845129	4845459	r	MSRRKGKGTGVVCRHTLTSPHDPAAQTQLPVSRSWRRSTSRPGRITSEKHHRPVGGTMLTTDELTQATAPVADGIDLDLNVSIVTTGPVAAALLSSTDDGCDTVRGGDC	MSRRKGKGTGVVCRHTLTSPHDPAAQTQLPVSRSWRRSTSRPGRITSEKHHRPVGGTMLTTDELTQATAPVADGIDLDLNVSIVTTGPVAAAL	LSSTDDGCDTVRGGDC
WP_128100887.1_1747194	WP_128100887.1	Firmicutes	Paenibacillus sp. DCT19	NZ_CP029639.1	genome	1747194	1747368	f	MNKDFDLNLKIAKGKDDSVQPQITSVAYCTPGCNTGSTCGSSECGLTRQCTNTWLCA	MNKDFDLNLKIAKGKDDSVQPQ	ITSVAYCTPGCNTGSTCGSSECGLTRQCTNTWLCA
WP_135231137.1_389298	WP_135231137.1	Actinobacteria	Nocardia sp. CS682	NZ_CP029710.1	genome	389298	389565	r	VQRLALRDLRVGLQHRASAAVHQVLHGLGDEMSAPVDEFDLDIRVGEPPVQFEVGMGVTQLEPCTEVGCPTAATGCCTHRVCTGSRYC	VQRLALRDLRVGLQHRASAAVHQVLHGLGDEMSAPVDEFDLDIRVGEPPVQFEVGMG	VTQLEPCTEVGCPTAATGCCTHRVCTGSRYC
WP_135231137.1_389480	WP_135231137.1	Actinobacteria	Nocardia sp. CS682	NZ_CP029710.1	genome	389480	389666	r	MSAPVDDFDLDIRIGAASRLLDPAMAARTSDFETCNDSHCATCGSACNTEHPPRCTRYCTV	MSAPVDDFDLDIRIGAASRLLDPAMAA	RTSDFETCNDSHCATCGSACNTEHPPRCTRYCTV
WP_135231137.1_389678	WP_135231137.1	Actinobacteria	Nocardia sp. CS682	NZ_CP029710.1	genome	389678	389840	r	MTTPVDEFDLDIRLGAVRAEVLTDPMVLRTNESVCPTDDCSSYPMCKTTERTC	MTTPVDEFDLDIRLGAVRAEVLTDPMVL	RTNESVCPTDDCSSYPMCKTTERTC
WP_112438289.1_1767620	WP_112438289.1	Actinobacteria	Streptomyces sp. ZFG47	NZ_CP030073.1	genome	1767620	1767809	f	MTAVQTERPTAPVQSDLATTDETDPFGLDITFIEGTPATETVLMCSTGDTCGSSCPSACTTS	MTAVQTERPTAPVQSDLATTDETDPFGLDITFIEGTP	ATETVLMCSTGDTCGSSCPSACTTS
WP_114058562.1_2160103	WP_114058562.1	Actinobacteria	Streptomyces globosus	NZ_CP030862.1	genome	2160103	2160277	r	MATNPNPGMTQAQPKATAKDPFHLDVELLEVGDAGALKTLTDDNCGSTCGACTTGVH	MATNPNPGMTQAQPKATAKDPFHLDVELLEVGDAGA	LKTLTDDNCGSTCGACTTGVH
WP_114059326.1_341322	WP_114059326.1	Actinobacteria	Streptomyces globosus	NZ_CP030864.1	plasmid	341322	341514	r	MARQNNPVLKAATDYASGTDSDFNLDIETLASAPVVAGLLNDTGDGCGSTCQSACSNSTCISG	MARQNNPVLKAATDYASGTDSDFNLDIETLASAPVVAGLLN	DTGDGCGSTCQSACSNSTCISG
WP_114059390.1_415486	WP_114059390.1	Actinobacteria	Streptomyces globosus	NZ_CP030864.1	plasmid	415486	415681	f	MPVSLATPGVQEFDVDEFDLDVRIAVNADIPSVEGGFSNWYSCKGSCASYCCDGLGSLRCTINP	MPVSLATPGVQEFDVDEFDLDVRIAVNADIPSVEGG	FSNWYSCKGSCASYCCDGLGSLRCTINP
WP_116511892.1_6193281	WP_116511892.1	Actinobacteria	Micromonospora sp. B006	NZ_CP030865.1	genome	6193281	6193638	r	VARAGRRRRHGRVSRHRATTTSANPADCRFKLRPHRAVGVTRHRDAATRHHLGSPRPEGISRSEEDMSTSTAEQSTTADGGDFDLDVSLLEVADVAGLVNLTDDGCGSTCTACTTNVA	VARAGRRRRHGRVSRHRATTTSANPADCRFKLRPHRAVGVTRHRDAATRHHLGSPRPEGISRSEEDMSTSTAEQSTTADGGDFDLDVSLLEVADVAGLVN	LTDDGCGSTCTACTTNVA
WP_122934038.1_7196778	WP_122934038.1	Bacteroidetes	Runella sp. SP2	NZ_CP031030.1	genome	7196778	7197006	f	LQCQSRQTNHSNTKHKTNTTMKKQLSKLNLKTDKVVNLSKDNSQGVVGGRPQSNPTSKHYCHSDLCSFTCPSWSC	LQCQSRQTNHSNTKHKTNTTMKKQLSKLNLKTDKVVNLSKDNSQGVVGG	RPQSNPTSKHYCHSDLCSFTCPSWSC
WP_122934038.1_7197055	WP_122934038.1	Bacteroidetes	Runella sp. SP2	NZ_CP031030.1	genome	7197055	7197223	f	MKKQLSKLNLKTDKVVNLSKDNSQGVVGGRPQSNPTSKHYCHSDLCTFTCPSWSC	MKKQLSKLNLKTDKVVNLSKDNSQGVVGG	RPQSNPTSKHYCHSDLCTFTCPSWSC
WP_122934038.1_7197189	WP_122934038.1	Bacteroidetes	Runella sp. SP2	NZ_CP031030.1	genome	7197189	7197447	f	VHIYLPILELLIFNFSFFKSFKHKHKTNTTMNKQLSKLNLKTDKVVNLSKDNSQGVVGGRPQSNPNSKVYCVSDLCTFTGATFSC	VHIYLPILELLIFNFSFFKSFKHKHKTNTTMNKQLSKLNLKTDKVVNLSKDNSQGVVGG	RPQSNPNSKVYCVSDLCTFTGATFSC
WP_114901586.1_869202	WP_114901586.1	Bacteroidetes	Kordia sp. SMS9	NZ_CP031153.1	genome	869202	869418	f	MRSLKLKKIKISRVGNPHMVVGGAQNAENANKPDHPVTYTLDTKYDDSCRPGTNGTTTTLGNATGLNINRD	MRSLKLKKIKISRVGNPHMVVGG	AQNAENANKPDHPVTYTLDTKYDDSCRPGTNGTTTTLGNATGLNINRD
WP_114901586.1_871549	WP_114901586.1	Bacteroidetes	Kordia sp. SMS9	NZ_CP031153.1	genome	871549	871795	f	MKSLKLKKVKISRIGNPHILLGGATNGVCTTLPPPPPPVTLDEECMNSIRNPEECPTNTNTTGTRTIDPGGIETVGCGIGG	MKSLKLKKVKISRIGNPHILLGG	ATNGVCTTLPPPPPPVTLDEECMNSIRNPEECPTNTNTTGTRTIDPGGIETVGCGIGG
WP_114901586.1_871963	WP_114901586.1	Bacteroidetes	Kordia sp. SMS9	NZ_CP031153.1	genome	871963	872209	f	MKKQKLGLNKLSLTKSRIAELNQLSVKGGNRESTAPGCILTGVIDGCEITSNCPGGGTGGNGGSNDPTCNTQAILSCLFAC	MKKQKLGLNKLSLTKSRIAELNQLSVKGG	NRESTAPGCILTGVIDGCEITSNCPGGGTGGNGGSNDPTCNTQAILSCLFAC
WP_114658457.1_1075104	WP_114658457.1	Actinobacteria	Streptomyces sp. GSSD-12	NZ_CP031194.1	genome	1075104	1075386	r	VTAVRVPDRTRPSAPPTYSGAVSLSVPEPPRVATPPAARSRPRTLRRRKHMEHDDFDLDISVLESGDGQATLINLTDDGCGSTCSSPCATNVA	VTAVRVPDRTRPSAPPTYSGAVSLSVPEPPRVATPPAARSRPRTLRRRKHMEHDDFDLDISVLESGDGQATLIN	LTDDGCGSTCSSPCATNVA
WP_114661148.1_4886756	WP_114661148.1	Actinobacteria	Streptomyces sp. GSSD-12	NZ_CP031194.1	genome	4886756	4886963	r	VNAMIDGPTALAARPDGAAQDDDFAPLDIKIVVAVHPIGKLMCATNDGCGQTCANGASACSSFIEDPA	VNAMIDGPTALAARPDGAAQDDDFAPLDIKIVVAVHPIGKLMC	ATNDGCGQTCANGASACSSFIEDPA
WP_030500417.1_6490202	WP_030500417.1	Actinobacteria	Micromonospora aurantiaca	NZ_CP031263.1	genome	6490202	6490496	f	VAQHQATRRPRRRLVLRDFGAHLSGPRRGERRGTPITATREVVMAQLATVQPDVEGGTLDDFDLDIEFIEAGGTVEHIIKMTEDNCGSTCASACTSC	VAQHQATRRPRRRLVLRDFGAHLSGPRRGERRGTPITATREVVMAQLATVQPDVEGGTLDDFDLDIEFIEAGG	TVEHIIKMTEDNCGSTCASACTSC
WP_111489958.1_1923033	WP_111489958.1	Actinobacteria	Streptacidiphilus sp. DSM 106435	NZ_CP031264.1	genome	1923033	1923249	f	VIEMADTRVSGGATALAERPAADGAFADEFSLDVRVVVAAHPNGKLACSTSDGCGSSCSGSACTSFTDDPV	VIEMADTRVSGGATALAERPAADGAFADEFSLDVRVVVAAHPNGKLA	CSTSDGCGSSCSGSACTSFTDDPV
WP_111489473.1_3981952	WP_111489473.1	Actinobacteria	Streptacidiphilus sp. DSM 106435	NZ_CP031264.1	genome	3981952	3982159	f	LFRRNEMAPQSSTLKAATDFSGEGMSDFDLSIETVASAPIVPGLLNDTGDGCGSTCQSACSNSTCISG	LFRRNEMAPQSSTLKAATDFSGEGMSDFDLSIETVASAPIVPGLLN	DTGDGCGSTCQSACSNSTCISG
WP_111491363.1_5106067	WP_111491363.1	Actinobacteria	Streptacidiphilus sp. DSM 106435	NZ_CP031264.1	genome	5106067	5106286	r	VHHQPTAPKEACMTVQMEPPVAPAQPTAEQQDLTGFDLDITIVEGGPAADQLIRLTDDGCNSTCATACVSCP	VHHQPTAPKEACMTVQMEPPVAPAQPTAEQQDLTGFDLDITIVEGG	PAADQLIRLTDDGCNSTCATACVSCP
WP_131437266.1_3400226	WP_131437266.1	Bacteroidetes	Chryseobacterium gleum	NZ_CP031676.1	ND	3400226	3400505	f	MKKRIVKLEINKEDILNLSQSESQKIVGGGDTLTYDNGDTCQQLTLPDDCNRTEEGCQGYTEGLDSCDGACGVSDDRNCYTGDVFQCNGTRT	MKKRIVKLEINKEDILNLSQSESQKIVGG	GDTLTYDNGDTCQQLTLPDDCNRTEEGCQGYTEGLDSCDGACGVSDDRNCYTGDVFQCNGTRT
WP_131437266.1_3400526	WP_131437266.1	Bacteroidetes	Chryseobacterium gleum	NZ_CP031676.1	ND	3400526	3400790	f	MNKKKIIKLEINKEDILNLSEKEAYGIVGGGLNTEDQCPESQNVRCTVGCIEPTYDCWDNTVQDTEMCNLSNGGNCDTGFQGDCIRT	MNKKKIIKLEINKEDILNLSEKEAYGIVGG	GLNTEDQCPESQNVRCTVGCIEPTYDCWDNTVQDTEMCNLSNGGNCDTGFQGDCIRT
WP_131437266.1_3400813	WP_131437266.1	Bacteroidetes	Chryseobacterium gleum	NZ_CP031676.1	ND	3400813	3401098	f	MRKKKIIKLEINKEDILDLSQNESQKIMGGGGAIVTVDLSQCPGNACDQTDGCNTNDCTDEDCTYGGCTMNETDDMACVTDITQDGSGMCDDRT	MRKKKIIKLEINKEDILDLSQNESQKIMGG	GGAIVTVDLSQCPGNACDQTDGCNTNDCTDEDCTYGGCTMNETDDMACVTDITQDGSGMCDDRT
WP_088532179.1_4099777	WP_088532179.1	Proteobacteria	Pseudoalteromonas piscicida	NZ_CP031759.1	ND	4099777	4099978	f	MKLTLNKKCIKALSNDSKSIPANMTPQIAGGDVQANSPAGSIFTDRYGDCWTGRNHSCREHTCQIP	MKLTLNKKCIKALSNDSKSIPANMTPQIAGG	DVQANSPAGSIFTDRYGDCWTGRNHSCREHTCQIP
WP_118459489.1_3141150	WP_118459489.1	Bacteroidetes	Aquimarina sp. BL5	NZ_CP031963.1	genome	3141150	3141336	r	MKKSLKNLELNKQTISNLNLKNIKGGSVTGTMSFGCGGPNATNALCNSVPIWEGGIGCVAK	MKKSLKNLELNKQTISNLNLKNIKGG	SVTGTMSFGCGGPNATNALCNSVPIWEGGIGCVAK
WP_119733791.1_3351375	WP_119733791.1	Firmicutes	Brevibacillus laterosporus	NZ_CP032410.1	genome	3351375	3351507	r	MNKHDVFDLDVQVKEANLVQPDSWLSEAVCTTFCTGTGNSFCC	MNKHDVFDLDVQVKEANLVQP	DSWLSEAVCTTFCTGTGNSFCC
WP_121643293.1_3328226	WP_121643293.1	Firmicutes	Bacillus vallismortis	NZ_CP033052.1	genome	3328226	3328406	r	VTNMSKFDDFDLDVVKVSKQDSKITPQWKSESLCTPGCVTGALQTCFLQTLTCNCKISK	VTNMSKFDDFDLDVVKVSKQDSKITPQW	KSESLCTPGCVTGALQTCFLQTLTCNCKISK
WP_128751153.1_1692443	WP_128751153.1	Firmicutes	Bacillus sp. WR11	NZ_CP033064.1	genome	1692443	1692677	f	LTYKQNICYISIKREVIGLEKDIFDLDLKIQTSKSNVEPNSIRLTFGCSGGVASKALCSRAMCDGIVITKNYGYCDA	LTYKQNICYISIKREVIGLEKDIFDLDLKIQTSKSNVEP	NSIRLTFGCSGGVASKALCSRAMCDGIVITKNYGYCDA
WP_129536881.1_4194067	WP_129536881.1	Bacteroidetes	Chryseobacterium sp. 3008163	NZ_CP033070.1	genome	4194067	4194277	r	LYNCNVNKQTNKLMNTEKKQKLSLKKKSINDLNRDELSKIKGGTAKCSLEWSLSCSNSICDAFSVGPRC	LYNCNVNKQTNKLMNTEKKQKLSLKKKSINDLNRDELSKIKG	GTAKCSLEWSLSCSNSICDAFSVGPRC
WP_121791185.1_4509622	WP_121791185.1	Actinobacteria	Streptomyces sp. Z022	NZ_CP033073.1	genome	4509622	4509964	f	VREAAREDFLRGARPLAPGGQEPSGGAAVWQRSRGGTWWALQPSNTTTITRSCSMTRSTVVPSRTEVRPQIPGASDGFDLDVSLVEIADPAGLVNLTDDNCGSTCGACTTNVA	VREAAREDFLRGARPLAPGGQEPSGGAAVWQRSRGGTWWALQPSNTTTITRSCSMTRSTVVPSRTEVRPQIPGASDGFDLDVSLVEIADPAGLVN	LTDDNCGSTCGACTTNVA
WP_129304737.1_1000552	WP_129304737.1	Firmicutes	Streptococcus pyogenes	NZ_CP033336.1	genome	1000552	1000693	r	MNNTIKDFDLDLKTNKKDTATPYVGSRYLCTPGSCWKLVCFTTTVK	MNNTIKDFDLDLKTNKKDTATPYV	GSRYLCTPGSCWKLVCFTTTVK
WP_123080225.1_5273969	WP_123080225.1	Actinobacteria	Streptomyces sp. ADI95-16	NZ_CP033581.1	genome	5273969	5274164	r	MTSATLLSTPTMDLSDFDLEIQTVLTGDPNTPITPVARFTSVTCEPANTTNNFAQGNVQGPICC	MTSATLLSTPTMDLSDFDLEIQTVLTGDPNTPITPVAR	FTSVTCEPANTTNNFAQGNVQGPICC
WP_123946257.1_15765	WP_123946257.1	Bacteroidetes	Chryseobacterium sp. G0186	NZ_CP033919.1	plasmid	15765	15945	r	MNNKSVKLGKEVTLSKDAVTKLQEDQLNKVKGGKNVGDADQSLEGGSWSCIGASCNFCG	MNNKSVKLGKEVTLSKDAVTKLQEDQLNKVKGG	KNVGDADQSLEGGSWSCIGASCNFCG
WP_123946257.1_15992	WP_123946257.1	Bacteroidetes	Chryseobacterium sp. G0186	NZ_CP033919.1	plasmid	15992	16172	r	MNNKSVKLGKEVTLNKDAVTKLQEDQLNKVKGGKKVGDMDQELEGGSFSCVAASCNGCG	MNNKSVKLGKEVTLNKDAVTKLQEDQLNKVKGG	KKVGDMDQELEGGSFSCVAASCNGCG
WP_123946257.1_16212	WP_123946257.1	Bacteroidetes	Chryseobacterium sp. G0186	NZ_CP033919.1	plasmid	16212	16392	r	MNNKSVKLGKEVTLNKDAVTKLQEDQLNKVKGGKKVGDMDQDLEGGSFSCIGASCNWCG	MNNKSVKLGKEVTLNKDAVTKLQEDQLNKVKGG	KKVGDMDQDLEGGSFSCIGASCNWCG
WP_123946257.1_16432	WP_123946257.1	Bacteroidetes	Chryseobacterium sp. G0186	NZ_CP033919.1	plasmid	16432	16612	r	MNNKSVKLGKEVTLNKDAVTKLQEDQLNKVKGGKKVGDMDQDLEGGSFSCIGASCNWCG	MNNKSVKLGKEVTLNKDAVTKLQEDQLNKVKGG	KKVGDMDQDLEGGSFSCIGASCNWCG
WP_123946257.1_16660	WP_123946257.1	Bacteroidetes	Chryseobacterium sp. G0186	NZ_CP033919.1	plasmid	16660	16840	r	MNNKSVKLGKEVTLNKDAVTKLQEDQLNKVKGGKKVGDMDQDLEGGSWSCVGLSCNGCG	MNNKSVKLGKEVTLNKDAVTKLQEDQLNKVKGG	KKVGDMDQDLEGGSWSCVGLSCNGCG
WP_123946257.1_16888	WP_123946257.1	Bacteroidetes	Chryseobacterium sp. G0186	NZ_CP033919.1	plasmid	16888	17065	r	MSNKSVKLGKEVTLNKDAVTKLQEDQLNKVKGGKKVGDMDQDLEGSFSCVGLSCNGCG	MSNKSVKLGKEVTLNKDAVTKLQEDQLNKVKGG	KKVGDMDQDLEGSFSCVGLSCNGCG
WP_123946257.1_17112	WP_123946257.1	Bacteroidetes	Chryseobacterium sp. G0186	NZ_CP033919.1	plasmid	17112	17292	r	MNNKSVKLGKEVTLNKDAVTKLQEDQLNKVKGGKNVGDADQSLEGGSWSCIGASCNGCG	MNNKSVKLGKEVTLNKDAVTKLQEDQLNKVKGG	KNVGDADQSLEGGSWSCIGASCNGCG
WP_123946258.1_17339	WP_123946258.1	Bacteroidetes	Chryseobacterium sp. G0186	NZ_CP033919.1	plasmid	17339	17519	r	MSNKSVKLGKEVTLNKDAVTKLQEDQLNKVKGGKNVGDADQSLEGGSWSCIGASCNGCG	MSNKSVKLGKEVTLNKDAVTKLQEDQLNKVKGG	KNVGDADQSLEGGSWSCIGASCNGCG
WP_123881427.1_2724991	WP_123881427.1	Bacteroidetes	Chryseobacterium carnipullorum	NZ_CP033921.1	genome	2724991	2725210	r	MKKLTKLKFDKKVINELTKVEQSSVKGGAAEIEVGVSKDFDTPTFNDKCFDGGSTTFKKACTWCGFFHSTKW	MKKLTKLKFDKKVINELTKVEQSSVKGG	AAEIEVGVSKDFDTPTFNDKCFDGGSTTFKKACTWCGFFHSTKW
WP_123876949.1_4115846	WP_123876949.1	Bacteroidetes	Chryseobacterium carnipullorum	NZ_CP033921.1	genome	4115846	4116050	f	MKKLKLNPLSLDKQTIALLDEKQLQEIKGGKTGFSPCPAGATTCDPNGSGGGSTGCGAGTSACPVQS	MKKLKLNPLSLDKQTIALLDEKQLQEIKGG	KTGFSPCPAGATTCDPNGSGGGSTGCGAGTSACPVQS
WP_123876949.1_4116135	WP_123876949.1	Bacteroidetes	Chryseobacterium carnipullorum	NZ_CP033921.1	genome	4116135	4116363	f	MKKLELDPLSLDKETIALLDEKQLMEIIGGKGAAPAGSTGCGTGGSTCDNTGTGASTGCGSGGSTCSVTDTISAN	MKKLELDPLSLDKETIALLDEKQLMEIIGG	KGAAPAGSTGCGTGGSTCDNTGTGASTGCGSGGSTCSVTDTISAN
WP_123876949.1_4116520	WP_123876949.1	Bacteroidetes	Chryseobacterium carnipullorum	NZ_CP033921.1	genome	4116520	4116742	f	MKKLELDPLSLDKETIALLDEKQLQEIVGGQAAAPGTSTGCGSGGSGCGAGGGSTGCGSGGSTCVSQAEVAIK	MKKLELDPLSLDKETIALLDEKQLQEIVGG	QAAAPGTSTGCGSGGSGCGAGGGSTGCGSGGSTCVSQAEVAIK
WP_123876949.1_4116805	WP_123876949.1	Bacteroidetes	Chryseobacterium carnipullorum	NZ_CP033921.1	genome	4116805	4117045	f	MKKLELDPLSLDKETIALLDEKQLMEIIGGKAVAPGTSTGCGTGGSTCGAAQTTTISTGGGSTGCGSGGSTCSAQSTAG	MKKLELDPLSLDKETIALLDEKQLMEIIGG	KAVAPGTSTGCGTGGSTCGAAQTTTISTGGGSTGCGSGGSTCSAQSTAG
WP_123910791.1_4033005	WP_123910791.1	Bacteroidetes	Chryseobacterium sp. G0162	NZ_CP033922.1	genome	4033005	4033194	r	MNNKFSQLQLNKKTIAKLNERQLSTVKGGNKVIAPVRDGDCTTTSVTNNCTTTSTTGATTNL	MNNKFSQLQLNKKTIAKLNERQLSTVKGG	NKVIAPVRDGDCTTTSVTNNCTTTSTTGATTNL
WP_123856928.1_1456493	WP_123856928.1	Bacteroidetes	Chryseobacterium nakagawai	NZ_CP033923.1	genome	1456493	1456682	f	MNNKFSQLQLNKKTIAKLNERQLSTVKGGNKVIAPVREGDCTTTSVTNNCTTTSTTGATTNL	MNNKFSQLQLNKKTIAKLNERQLSTVKGG	NKVIAPVREGDCTTTSVTNNCTTTSTTGATTNL
WP_115621852.1_4132135	WP_115621852.1	Bacteroidetes	Chryseobacterium indoltheticum	NZ_CP033928.1	genome	4132135	4132348	r	MKKLQLNKKTIQTLNKEQMQQIDGGLCLISCASGSRKGKECCTPGSQVDIKIKLTLGGDGGAEPPFPRPQ	MKKLQLNKKTIQTLNKEQMQQIDGG	LCLISCASGSRKGKECCTPGSQVDIKIKLTLGGDGGAEPPFPRPQ
WP_115621852.1_4132544	WP_115621852.1	Bacteroidetes	Chryseobacterium indoltheticum	NZ_CP033928.1	genome	4132544	4132745	r	MKKLQLNKKTIQTLNKEQMQQIDGGLCLISCASGSRKGKACCDRPSQDITITPKLDKDGFSIGAEL	MKKLQLNKKTIQTLNKEQMQQIDGG	LCLISCASGSRKGKACCDRPSQDITITPKLDKDGFSIGAEL
WP_123901740.1_4672971	WP_123901740.1	Bacteroidetes	Chryseobacterium bernardetii	NZ_CP033931.1	genome	4672971	4673193	r	MKNSNKKLTISKKNVQNLSKNNLLEIKGGKAIEIGGDVGLFTAGCSDGCMSQFMHTHLLNCSKANCTADCSNC	MKNSNKKLTISKKNVQNLSKNNLLEIKGG	KAIEIGGDVGLFTAGCSDGCMSQFMHTHLLNCSKANCTADCSNC
WP_129548742.1_1078312	WP_129548742.1	Firmicutes	Paenibacillus sp. M-152	NZ_CP034141.1	genome	1078312	1078474	f	MKVDQMFDLDLRKSYEASELSPQASIIKTTIKVSKAVCKTLTCICTGSCSNCK	MKVDQMFDLDLRKSYEASELSPQASIIK	TTIKVSKAVCKTLTCICTGSCSNCK
WP_124800948.1_189647	WP_124800948.1	Bacteroidetes	Chryseobacterium sp. F5649	NZ_CP034161.1	genome	189647	189827	r	MKQKKLSLNKERVVKLTREQSASINGGKASASSSWNDFTCCWCTKGGDGPSKTLNCDGV	MKQKKLSLNKERVVKLTREQSASINGG	KASASSSWNDFTCCWCTKGGDGPSKTLNCDGV
WP_124800948.1_189860	WP_124800948.1	Bacteroidetes	Chryseobacterium sp. F5649	NZ_CP034161.1	genome	189860	190058	r	MKQKLKLNKEKVSRLTDLQSASIKGGLQAVSTRHNFTCGLCTGGDGTKDSWNTCAKSVCFACNEV	MKQKLKLNKEKVSRLTDLQSASIKGG	LQAVSTRHNFTCGLCTGGDGTKDSWNTCAKSVCFACNEV
WP_125824645.1_393393	WP_125824645.1	Actinobacteria	Streptomyces sp. W1SF4	NZ_CP034351.1	plasmid	393393	393594	r	MAVATLMPATAADLSDFDLELDLAVSAELDASLQPMAGFTKITCGSKSATSTIISCVDELGPTCCA	MAVATLMPATAADLSDFDLELDLAVSAELDASLQPMAG	FTKITCGSKSATSTIISCVDELGPTCCA
WP_126272011.1_3918772	WP_126272011.1	Actinobacteria	Streptomyces sp. GGCR-6	NZ_CP034463.1	genome	3918772	3918982	f	VIAMTTAVLELPSTTSPVDSLAEDDFELDIRVVISESPYTVFMCPTSDGCGNTCENGASACQSSIEDAA	VIAMTTAVLELPSTTSPVDSLAEDDFELDIRVVIS	ESPYTVFMCPTSDGCGNTCENGASACQSSIEDAA
WP_126616748.1_4059672	WP_126616748.1	Bacteroidetes	Flammeovirga sp. L12M1	NZ_CP034562.1	ND	4059672	4059843	f	MKKKIKLNKETLVSLQEDQMKSSFGAEQSNDSGAVCDNEIGALAIAADSCCKKSCN	MKKKIKLNKETLVSLQEDQMKSSFGA	EQSNDSGAVCDNEIGALAIAADSCCKKSCN
WP_126915193.1_3827391	WP_126915193.1	Actinobacteria	Streptomyces luteoverticillatus	NZ_CP034587.1	genome	3827391	3827616	r	LCPGERTGRSRRPGTGTSRKDETMSDFDLDAKVLNDEQAANSPMITSISLCTPGCPSAAGCTTSVCTQGCHISK	LCPGERTGRSRRPGTGTSRKDETMSDFDLDAKVLNDEQAANSPM	ITSISLCTPGCPSAAGCTTSVCTQGCHISK
WP_126652877.1_3219723	WP_126652877.1	Bacteroidetes	Chryseobacterium sp. 17S1E7	NZ_CP034661.1	ND	3219723	3219903	f	MHKIKLTKGLQINKEQISKLQEEQMNSLKGGVNSLQAAAQSCGQCSCGGNTVVKTRATQ	MHKIKLTKGLQINKEQISKLQEEQMNSLKGG	VNSLQAAAQSCGQCSCGGNTVVKTRATQ
WP_126652877.1_3219958	WP_126652877.1	Bacteroidetes	Chryseobacterium sp. 17S1E7	NZ_CP034661.1	ND	3219958	3220138	f	MHKIKLTKGLQINKEQISKLQEEQMNSLKGGVNSLQAAAQSCGQCSCGGNTVVKTRAAQ	MHKIKLTKGLQINKEQISKLQEEQMNSLKGG	VNSLQAAAQSCGQCSCGGNTVVKTRAAQ
WP_126652877.1_3220191	WP_126652877.1	Bacteroidetes	Chryseobacterium sp. 17S1E7	NZ_CP034661.1	ND	3220191	3220371	f	MNKMKLSKGLQINKEQISKLQEEQMNGLKGGVNSLQAAAQSCGQCSCGGNTVVQTRIAK	MNKMKLSKGLQINKEQISKLQEEQMNGLKGG	VNSLQAAAQSCGQCSCGGNTVVQTRIAK
WP_126652877.1_3220417	WP_126652877.1	Bacteroidetes	Chryseobacterium sp. 17S1E7	NZ_CP034661.1	ND	3220417	3220597	f	MHKIKLTKGLQINKEQISKLQEEQMNSLKGGVNSLQAAAQSCGQCSCGGNTIVKTRAAQ	MHKIKLTKGLQINKEQISKLQEEQMNSLKGG	VNSLQAAAQSCGQCSCGGNTIVKTRAAQ
WP_126652877.1_3220650	WP_126652877.1	Bacteroidetes	Chryseobacterium sp. 17S1E7	NZ_CP034661.1	ND	3220650	3220824	f	MNKMKLTKGLQINKEQISKLQEEQMNSLKGGVNSLQAAAQSCGQCSCGGNTVVQTRK	MNKMKLTKGLQINKEQISKLQEEQMNSLKGG	VNSLQAAAQSCGQCSCGGNTVVQTRK
WP_128796609.1_3803066	WP_128796609.1	Proteobacteria	Corallococcus coralloides	NZ_CP034669.1	genome	3803066	3803243	r	MESRSQPSPKKLTVSKESIRMLAQKQLSTEANMMPPQTDTSNPTSGHCCFDPTDTCLL	MESRSQPSPKKLTVSKESIRMLAQKQLSTEANMMPPQT	DTSNPTSGHCCFDPTDTCLL
WP_041850824.1_1703115	WP_041850824.1	Firmicutes	Bacillus subtilis	NZ_CP035167.1	genome	1703115	1703349	f	LTYKQNICYISIKREVIGLEKDIFDLDLKIQTSKSNVEPNSIRLTFGCSGGVASKALCSRAMCDGIVITKNYGYCDA	LTYKQNICYISIKREVIGLEKDIFDLDLKIQTSKSNVEP	NSIRLTFGCSGGVASKALCSRAMCDGIVITKNYGYCDA
WP_043940195.1_3297221	WP_043940195.1	Firmicutes	Bacillus subtilis	NZ_CP035167.1	genome	3297221	3297401	r	VTNMSKFDDFDLDVVKVSKQDSKITPQWKSESLCTPGCVTGVLQTCFLQTITCNCKISK	VTNMSKFDDFDLDVVKVSKQDSKITPQW	KSESLCTPGCVTGVLQTCFLQTITCNCKISK
WP_129886033.1_1131085	WP_129886033.1	Chloroflexi	Ktedonobacterales bacterium SCAWS-G2	NZ_CP035758.1	genome	1131085	1131412	r	MLHEAVLDMPIVENLVSPDEFELDVRVSVPSEAPHIVASGSDCSVCTSCYNSCATCNSCVNPEKGKLEAEFELDVRVSVPNEAPQIVASGSDCSVCTSCYNSCAGCGC	MLHEAVLDMPIVENLVSPDEFELDVRVSVPSEAPHIVASGSDCSVCTSCYNSCATCNSCVNPEKGKLEAEFELDVRVSVPNEAPQIV	ASGSDCSVCTSCYNSCAGCGC
WP_129886033.1_1133570	WP_129886033.1	Chloroflexi	Ktedonobacterales bacterium SCAWS-G2	NZ_CP035758.1	genome	1133570	1133723	r	LRGSNELPIEAEFELDVRVSVPDEAPHIVASGSDCTVCISCYYSCITSGC	LRGSNELPIEAEFELDVRVSVPDEAPHIV	ASGSDCTVCISCYYSCITSGC
WP_129886033.1_1133695	WP_129886033.1	Chloroflexi	Ktedonobacterales bacterium SCAWS-G2	NZ_CP035758.1	genome	1133695	1133926	r	MSHEAVLDMPIIEKLINTDEFELDVRVNVPSEAPHIVASGSDCTVCETCYDSCMGYCETNGCGSAGNPCVAPMNYR	MSHEAVLDMPIIEKLINTDEFELDVRVNVPSEAPHIV	ASGSDCTVCETCYDSCMGYCETNGCGSAGNPCVAPMNYR
WP_129887821.1_2707452	WP_129887821.1	Chloroflexi	Ktedonobacterales bacterium SCAWS-G2	NZ_CP035758.1	genome	2707452	2707647	r	MGMTTYTPIISTNVDDSLLSEFNLDIRTSLQEENRVEGDYNVYTDTCATCDFNTTCAATCSYSC	MGMTTYTPIISTNVDDSLLSEFNLDIRTSLQEENRVEGDYNV	YTDTCATCDFNTTCAATCSYSC
WP_129888375.1_3456047	WP_129888375.1	Chloroflexi	Ktedonobacterales bacterium SCAWS-G2	NZ_CP035758.1	genome	3456047	3456212	f	MTENDFELDIQLSSEETEEQDANIPDAYTWGNTCTGHYLCTTEPCECGALPPNN	MTENDFELDIQLSSEETEEQDANIPDA	YTWGNTCTGHYLCTTEPCECGALPPNN
WP_129893683.1_10357254	WP_129893683.1	Chloroflexi	Ktedonobacterales bacterium SCAWS-G2	NZ_CP035758.1	genome	10357254	10357455	f	LSVRCISDKEIIMLQEEKQVFTQEFNLNIRISFTPEKFDLRTSPDMSTGTDDSCSQGLIPSPPNEE	LSVRCISDKEIIMLQEEKQVFTQEFNLNIRISFTPEKFDLRTSPD	MSTGTDDSCSQGLIPSPPNEE
WP_129893683.1_10366037	WP_129893683.1	Chloroflexi	Ktedonobacterales bacterium SCAWS-G2	NZ_CP035758.1	genome	10366037	10366247	f	MADDEFELDIRISAGGTKFSTQVEYASAGTGGGLSCASYCTSCNSCSCGCSYDSCYDTCNVACGGTTHC	MADDEFELDIRISAGG	TKFSTQVEYASAGTGGGLSCASYCTSCNSCSCGCSYDSCYDTCNVACGGTTHC
WP_129893983.1_10767786	WP_129893983.1	Chloroflexi	Ktedonobacterales bacterium SCAWS-G2	NZ_CP035758.1	genome	10767786	10768023	f	MRCFTFSSVAGEREKTSAAHNKEITMSLEDFDLDLQLSEEEGNNSAAQDLDLPFGTTTPTCTGTVCHNSVCQTDCLID	MRCFTFSSVAGEREKTSAAHNKEITMSLEDFDLDLQLSEEEGNNSAAQDLDLPF	GTTTPTCTGTVCHNSVCQTDCLID
WP_129893983.1_10773069	WP_129893983.1	Chloroflexi	Ktedonobacterales bacterium SCAWS-G2	NZ_CP035758.1	genome	10773069	10773207	f	LRLGKSLSCFWNMSEYLCSFSLLSDLPDLNLDVTASLCNEGTESK	LRLGKSLSCFWNMSEYLCSFSL	LSDLPDLNLDVTASLCNEGTESK
WP_131100794.1_5051009	WP_131100794.1	Actinobacteria	Streptomonospora sp. M2	NZ_CP036455.1	genome	5051009	5051327	f	VAPTERTVTSTVRASARGAIQQRNNPAGHHLRPVVPQQMLGVQLMSTSTIDQPAELQQITDPGNETDPFGLDITFIENTPATETELLCSTGDNCGSSCPSACTTS	VAPTERTVTSTVRASARGAIQQRNNPAGHHLRPVVPQQMLGVQLMSTSTIDQPAELQQITDPGNETDPFGLDITFIENTP	ATETELLCSTGDNCGSSCPSACTTS
WP_136236476.1_6649049	WP_136236476.1	Actinobacteria	Streptomyces sp. SS52	NZ_CP039123.1	genome	6649049	6649229	r	MNANTIKVQAQSPAATAGGDAFDLDISVLESGDGSATVINLTDDGCKPSCQGSCATNVA	MNANTIKVQAQSPAATAGGDAFDLDISVLESGDGSATVIN	LTDDGCKPSCQGSCATNVA
WP_136236476.1_6649266	WP_136236476.1	Actinobacteria	Streptomyces sp. SS52	NZ_CP039123.1	genome	6649266	6649590	r	VARSGRVSPPTAAAAQPAVAPPVSPAAPDRTRPPARRPCPVGAAHAARPSRLDRSRARQRRNHHMQNDEFDLDISVLESDDGSATLINLTDDGCGSTCSSPCATNVA	VARSGRVSPPTAAAAQPAVAPPVSPAAPDRTRPPARRPCPVGAAHAARPSRLDRSRARQRRNHHMQNDEFDLDISVLESDDGSATLIN	LTDDGCGSTCSSPCATNVA
WP_136236476.1_6649504	WP_136236476.1	Actinobacteria	Streptomyces sp. SS52	NZ_CP039123.1	genome	6649504	6649849	r	VSRPQLLFRTAVLVSEEVAGEDPTGAGHTAAAHRGRPYRNTPNRSVPPDQSGGFPVTPRVTDQGMRTASASAAQDPFDLDISVIETGGTVGASITSDGGCGSTCGGTACISSGS	VSRPQLLFRTAVLVSEEVAGEDPTGAGHTAAAHRGRPYRNTPNRSVPPDQSGGFPVTPRVTDQGMRTASASAAQDPFDLDISVIETGG	TVGASITSDGGCGSTCGGTACISSGS
WP_136236824.1_7862227	WP_136236824.1	Actinobacteria	Streptomyces sp. SS52	NZ_CP039123.1	genome	7862227	7862512	f	LILGSISSTRRQWREQRLRLSKPRPGPWMFESVHPITQGRSMRTEIVLSHEAPELDLELDLRVSDLPEQAESFGQGTFTSPSSYAIGTRCPICC	LILGSISSTRRQWREQRLRLSKPRPGPWMFESVHPITQGRSMRTEIVLSHEAPELDLELDLRVSDLPEQAESFGQGTFTS	PSSYAIGTRCPICC
WP_050306718.1_88584	WP_050306718.1	Firmicutes	Streptococcus pneumoniae	NZ_CPOG01000001.1	genome	88584	88710	r	LEEESFIMENTEFSLELDVTEVATEQDYVSSGVTSTGCCKN	LEEESFIMENTEFSLELDVTEVATEQDY	VSSGVTSTGCCKN
WP_050237095.1_191861	WP_050237095.1	Firmicutes	Streptococcus pneumoniae	NZ_CPSJ01000001.1	genome	191861	191987	r	LEEESFIMENTEFSLELDVTEVATEQDYVSSGVTSTGCCKN	LEEESFIMENTEFSLELDVTEVATEQDY	VSSGVTSTGCCKN
WP_050958928.1_16090	WP_050958928.1	Firmicutes	Staphylococcus aureus	NZ_CSDI01000028.1	genome	16090	16234	r	MEKVLDLDVQVKANNNSNDSAGDERITSHSLCTPGCAKTGSFNSFCC	MEKVLDLDVQVKANNNSNDSAGDER	ITSHSLCTPGCAKTGSFNSFCC
WP_050958928.1_16970	WP_050958928.1	Firmicutes	Staphylococcus aureus	NZ_CSDI01000028.1	genome	16970	17114	r	LEKVLDLDVQVKGNNNTNDSAGDERITSHLFCSFGCEKTGSFNSFCC	LEKVLDLDVQVKGNNNTNDSAGDER	ITSHLFCSFGCEKTGSFNSFCC
WP_050957781.1_38533	WP_050957781.1	Firmicutes	Staphylococcus aureus	NZ_CSEB01000011.1	genome	38533	38677	f	LEKVLDLDVQVKGNNNTNDSAGDERITSHLFCSFGCEKTGSFNSFCC	LEKVLDLDVQVKGNNNTNDSAGDER	ITSHLFCSFGCEKTGSFNSFCC
WP_050957781.1_39413	WP_050957781.1	Firmicutes	Staphylococcus aureus	NZ_CSEB01000011.1	genome	39413	39557	f	MEKVLDLDVQVKANNNSNDSAGDERITSHSLCTPGCAKTGSFNSFCC	MEKVLDLDVQVKANNNSNDSAGDER	ITSHSLCTPGCAKTGSFNSFCC
WP_050975758.1_39760	WP_050975758.1	Firmicutes	Staphylococcus aureus	NZ_CSGM01000007.1	genome	39760	39904	f	LEKVLDLDVQVKGNNNTNDSAGDERITSHLFCSFGCEKTGSFNSFCC	LEKVLDLDVQVKGNNNTNDSAGDER	ITSHLFCSFGCEKTGSFNSFCC
WP_050975758.1_40640	WP_050975758.1	Firmicutes	Staphylococcus aureus	NZ_CSGM01000007.1	genome	40640	40784	f	MEKVLDLDVQVKANNNSNDSAGDERITSHSLCTPGCAKTGSFNSFCC	MEKVLDLDVQVKANNNSNDSAGDER	ITSHSLCTPGCAKTGSFNSFCC
WP_046595392.1_38525	WP_046595392.1	Firmicutes	Staphylococcus aureus	NZ_CSGU01000009.1	genome	38525	38669	f	LEKVLDLDVQVKGNNNTNDSAGDERITSHLFCSFGCEKTGSFNSFCC	LEKVLDLDVQVKGNNNTNDSAGDER	ITSHLFCSFGCEKTGSFNSFCC
WP_046595392.1_39405	WP_046595392.1	Firmicutes	Staphylococcus aureus	NZ_CSGU01000009.1	genome	39405	39549	f	MEKVLDLDVQVKANNNSNDSAGDERITSHSLCTPGCAKTGSFNSFCC	MEKVLDLDVQVKANNNSNDSAGDER	ITSHSLCTPGCAKTGSFNSFCC
WP_050978041.1_38538	WP_050978041.1	Firmicutes	Staphylococcus aureus	NZ_CSIK01000009.1	genome	38538	38682	f	LEKVLDLDVQVKGNNNTNDSAGDERITSHLFCSFGCEKTGSFNSFCC	LEKVLDLDVQVKGNNNTNDSAGDER	ITSHLFCSFGCEKTGSFNSFCC
WP_050978041.1_39418	WP_050978041.1	Firmicutes	Staphylococcus aureus	NZ_CSIK01000009.1	genome	39418	39562	f	MEKVLDLDVQVKANNNSNDSAGDERITSHSLCTPGCAKTGSFNSFCC	MEKVLDLDVQVKANNNSNDSAGDER	ITSHSLCTPGCAKTGSFNSFCC
WP_049686312.1_102861	WP_049686312.1	Firmicutes	Staphylococcus capitis	NZ_CTEM01000005.1	genome	102861	103005	r	VIRMKVVKEKKELFDLDVKVNARDMNNSESGPPNTSLIWCTDGCAKR	VIRMKVVKEKKELFDLDVKVNARDMNNSESGPP	NTSLIWCTDGCAKR
WP_052998198.1_12647	WP_052998198.1	Firmicutes	Staphylococcus aureus	NZ_CTWD01000018.1	genome	12647	12791	r	MEKVLDLDVQVKANNNSNDSAGDERITSHSLCTPGCAKTGSFNSFCC	MEKVLDLDVQVKANNNSNDSAGDER	ITSHSLCTPGCAKTGSFNSFCC
WP_052998198.1_13527	WP_052998198.1	Firmicutes	Staphylococcus aureus	NZ_CTWD01000018.1	genome	13527	13671	r	LEKVLDLDVQVKGNNNTNDSAGDERITSHLFCSFGCEKTGSFNSFCC	LEKVLDLDVQVKGNNNTNDSAGDER	ITSHLFCSFGCEKTGSFNSFCC
WP_080398755.1_256260	WP_080398755.1	Proteobacteria	Stenotrophomonas maltophilia	NZ_CVIW01000001.1	genome	256260	256575	r	MDWRMQGRFVQEKGVVMNKKLELNARSLQGLSEEEMKQVAGGGWLTDIIGTPSVFSCGGDQPTAWCTAFGGGGGSGGNGGGSSGGGDNDSPAPTTMNVCSPGPA	MDWRMQGRFVQEKGVVMNKKLELNARSLQGLSEEEMKQVAGG	GWLTDIIGTPSVFSCGGDQPTAWCTAFGGGGGSGGNGGGSSGGGDNDSPAPTTMNVCSPGPA
WP_093798519.1_1510494	WP_093798519.1	Actinobacteria	Streptomyces sp. Wb2n-11	NZ_CVPB01000001.1	genome	1510494	1510770	f	MNPWRSPVATPRSSVRWQAPPVLHTNESPGDVMTRIVTKSTTQVQEPAAGGQSDGFDLNVSLLEVSDAAGLTVLTDDGCGSSCGACVTFTD	MNPWRSPVATPRSSVRWQAPPVLHTNESPGDVMTRIVTKSTTQVQEPAAGGQSDGFDLNVSLLEVSDAAG	LTVLTDDGCGSSCGACVTFTD
WP_090736717.1_1485777	WP_090736717.1	Firmicutes	Paenibacillus sp. Mc5Re-14	NZ_CVPD01000001.1	genome	1485777	1485939	r	MKVDQMFDLDLRKSYEASELSPQASIIKTTIKVSKAVCKTLTCICTGSCSNCK	MKVDQMFDLDLRKSYEASELSPQASIIK	TTIKVSKAVCKTLTCICTGSCSNCK
WP_053865136.1_38406	WP_053865136.1	Firmicutes	Staphylococcus aureus	NZ_CYJA01000010.1	genome	38406	38550	f	LEKVLDLDVQVKGNNNTNDSAGDERITSHLFCSFGCEKTGSFNSFCC	LEKVLDLDVQVKGNNNTNDSAGDER	ITSHLFCSFGCEKTGSFNSFCC
WP_053865136.1_39286	WP_053865136.1	Firmicutes	Staphylococcus aureus	NZ_CYJA01000010.1	genome	39286	39430	f	MEKVLDLDVQVKANNNSNDSAGDERITSHSLCTPGCAKTGSFNSFCC	MEKVLDLDVQVKANNNSNDSAGDER	ITSHSLCTPGCAKTGSFNSFCC
WP_031808244.1_16468	WP_031808244.1	Firmicutes	Staphylococcus aureus	NZ_CYJH01000008.1	genome	16468	16612	r	MEKVLDLDVQVKANNNSNDSAGDERITSHSLCTPGCAKTGSFNSFCC	MEKVLDLDVQVKANNNSNDSAGDER	ITSHSLCTPGCAKTGSFNSFCC
WP_031808244.1_17348	WP_031808244.1	Firmicutes	Staphylococcus aureus	NZ_CYJH01000008.1	genome	17348	17492	r	LEKVLDLDVQVKGNNNTNDSAGDERITSHLFCSFGCEKTGSFNSFCC	LEKVLDLDVQVKGNNNTNDSAGDER	ITSHLFCSFGCEKTGSFNSFCC
WP_053862702.1_38525	WP_053862702.1	Firmicutes	Staphylococcus aureus	NZ_CYPJ01000009.1	genome	38525	38669	f	LEKVLDLDVQVKGNNNTNDSAGDERITSHLFCSFGCEKTGSFNSFCC	LEKVLDLDVQVKGNNNTNDSAGDER	ITSHLFCSFGCEKTGSFNSFCC
WP_053862702.1_39405	WP_053862702.1	Firmicutes	Staphylococcus aureus	NZ_CYPJ01000009.1	genome	39405	39549	f	MEKVLDLDVQVKANNNSNDSAGDERITSHSLCTPGCAKTGSFNSFCC	MEKVLDLDVQVKANNNSNDSAGDER	ITSHSLCTPGCAKTGSFNSFCC
WP_024413655.1_86114	WP_024413655.1	Firmicutes	Streptococcus suis	NZ_CZEY01000059.1	genome	86114	86321	r	LFEQRKNNWRNFIMNNEDFNLDLVTISKENNSGASPRVTSKSLCTPGCKTGILMTCAIKTATCGCHFG	LFEQRKNNWRNFIMNNEDFNLDLVTISKENNSGA	SPRVTSKSLCTPGCKTGILMTCAIKTATCGCHFG
WP_074116453.1_6635	WP_074116453.1	Firmicutes	Clostridioides difficile	NZ_CZZI01000064.1	genome	6635	6854	f	MKRCCLMGKFEDFDLDLRENKDDNHSEGKAGSSWPCATFISNASLKVCGDITKKNCSKNCNDITKISKCTGR	MKRCCLMGKFEDFDLDLRENKDDNHSEGKA	GSSWPCATFISNASLKVCGDITKKNCSKNCNDITKISKCTGR
WP_127924047.1_334271	WP_127924047.1	Proteobacteria	Pseudoalteromonas sp. '520P1 No. 412'	NZ_DF820554.1	genome	334271	334544	f	MKLRLKKKKIKNLVSKLGELPLAATPNVAGGITPATNFDVCDGTTFCHTNKVNQCAPVHTDDCNTTIGDTFTGAAICQTGVCGSTGRVCG	MKLRLKKKKIKNLVSKLGELPLAATPNVAGG	ITPATNFDVCDGTTFCHTNKVNQCAPVHTDDCNTTIGDTFTGAAICQTGVCGSTGRVCG
WP_059414948.1_35251	WP_059414948.1	Actinobacteria	Streptomyces azureus	NZ_DF968202.1	genome	35251	35455	r	MTATMLSPIMTATTGASAATAVPEVPADPFDVDLTIVTEIGADLLPKACGTGDGCAASCASSCASAV	MTATMLSPIMTATTGASAATAVPEVPADPFDVDLTIVTEIGA	DLLPKACGTGDGCAASCASSCASAV
WP_007095641.1_3421525	WP_007095641.1	Bacteroidetes	Kordia algicida OT-1	NZ_DS544873.1	genome	3421525	3421759	f	MKSLKLKKVKISRIGNPHILFGGASNDNGCTTAPPPPPLTLNIECIKSMHNECDTVTNTTGGQRTSGRFSGGTDDGE	MKSLKLKKVKISRIGNPHILFGG	ASNDNGCTTAPPPPPLTLNIECIKSMHNECDTVTNTTGGQRTSGRFSGGTDDGE
WP_007095641.1_3421925	WP_007095641.1	Bacteroidetes	Kordia algicida OT-1	NZ_DS544873.1	genome	3421925	3422201	f	MKKQKLGLNKLNLAKSKIAELNSHNAKGGWNTASTNPDCLATGIYDGCEVTGNCNTANHCGNTNNGCQTNGCSNGCGNTQTREIISCYEAC	MKKQKLGLNKLNLAKSKIAELNSHNAKGG	WNTASTNPDCLATGIYDGCEVTGNCNTANHCGNTNNGCQTNGCSNGCGNTQTREIISCYEAC
WP_091273078.1_68954	WP_091273078.1	Actinobacteria	Frankia irregularis	NZ_FAOZ01000004.1	genome	68954	69146	r	MTPTSAVLAPAATPSDLDPFDVDLDLRVIEAVGPLVITMCATDDNCGTTCKPSACSTSSDNPS	MTPTSAVLAPAATPSDLDPFDVDLDLRVIEAVGPLV	ITMCATDDNCGTTCKPSACSTSSDNPS
WP_091282412.1_675	WP_091282412.1	Actinobacteria	Frankia irregularis	NZ_FAOZ01000022.1	genome	675	951	f	VGMFHRPGRSIVTARPRGVALLPPSKGLMTMTLGGSASAVLERTEAPPLGLLDEFQLDVQVTVEAAPGYTMRACDTSDTCGSTCASACASD	VGMFHRPGRSIVTARPRGVALLPPSKGLMTMTLGGSASAVLERTEAPPLGLLDEFQLDVQVTVEAAPG	YTMRACDTSDTCGSTCASACASD
WP_090090070.1_225033	WP_090090070.1	Firmicutes	Leuconostoc gelidum subsp. gasicomitatum	NZ_FBTD01000003.1	genome	225033	225207	r	MSANDFNLDLVSASKSNSGASPRITSVSLCTPGCKTGALMGCNMKTASCGCHVHVSK	MSANDFNLDLVSASKSNSGA	SPRITSVSLCTPGCKTGALMGCNMKTASCGCHVHVSK
WP_077699974.1_14101	WP_077699974.1	Firmicutes	Staphylococcus hominis	NZ_FBVJ01000023.1	genome	14101	14272	r	MENNKNLFDLEIKKDNVENNNELEAQSLGTAIKATKNACPKVTRLVTVSCQKSDCQ	MENNKNLFDLEIKKDNVENNNELEAQSLGTAIK	ATKNACPKVTRLVTVSCQKSDCQ
WP_061390869.1_59186	WP_061390869.1	Firmicutes	Streptococcus pneumoniae	NZ_FDQX01000002.1	genome	59186	59312	f	LEEESFIMENTEFSLELDVTEVATEQDYVSSGVTSTGCCKN	LEEESFIMENTEFSLELDVTEVATEQDY	VSSGVTSTGCCKN
WP_061649532.1_44745	WP_061649532.1	Firmicutes	Streptococcus pneumoniae	NZ_FELQ01000002.1	genome	44745	44871	f	LEEESFIMENTEFSLELDVTEVATEQDYVSSGVTSTGCCKN	LEEESFIMENTEFSLELDVTEVATEQDY	VSSGVTSTGCCKN
WP_061737213.1_252	WP_061737213.1	Firmicutes	Staphylococcus aureus	NZ_FFVU01000036.1	genome	252	396	f	MEKVLDLDVQVKANNNSNDSAGDERITSHSLCTPGCAKTGSFNSFCC	MEKVLDLDVQVKANNNSNDSAGDER	ITSHSLCTPGCAKTGSFNSFCC
WP_061838187.1_16140	WP_061838187.1	Firmicutes	Staphylococcus aureus	NZ_FFXS01000038.1	genome	16140	16284	r	MEKVLDLDVQVKANNNSNDSAGDERITSHSLCTPGCAKTGSFNSFCC	MEKVLDLDVQVKANNNSNDSAGDER	ITSHSLCTPGCAKTGSFNSFCC
WP_061826554.1_15640	WP_061826554.1	Firmicutes	Staphylococcus aureus	NZ_FGNT01000006.1	genome	15640	15784	r	MEKVLDLDVQVKANNNSNDSAGDERITSHSLCTPGCAKTGSFNSFCC	MEKVLDLDVQVKANNNSNDSAGDER	ITSHSLCTPGCAKTGSFNSFCC
WP_061826554.1_16519	WP_061826554.1	Firmicutes	Staphylococcus aureus	NZ_FGNT01000006.1	genome	16519	16663	r	LEKVLDLDVQVKGNNNTNDSAGDERITSHFLCSFGCGKTGSFNSFCC	LEKVLDLDVQVKGNNNTNDSAGDER	ITSHFLCSFGCGKTGSFNSFCC
WP_079396656.1_36758	WP_079396656.1	Firmicutes	Streptococcus suis	NZ_FIFP01000001.1	genome	36758	36938	f	LEEIIMQNNDFNLDLVSTSKEKKQGASPRITSISLCTAGCITGRIMGCHKTPTVSCNCH	LEEIIMQNNDFNLDLVSTSKEKKQGA	SPRITSISLCTAGCITGRIMGCHKTPTVSCNCH
WP_061366394.1_22221	WP_061366394.1	Firmicutes	Streptococcus pneumoniae	NZ_FIXE01000025.1	genome	22221	22347	f	LEEESFIMENTEFSLELDVTEVATEQDYVSSGVTSTGCCKN	LEEESFIMENTEFSLELDVTEVATEQDY	VSSGVTSTGCCKN
WP_061735466.1_41600	WP_061735466.1	Firmicutes	Staphylococcus aureus	NZ_FJNO01000008.1	genome	41600	41744	f	MEKVLDLDVQVKGNNNTNDSAADERITSHFLCRFGCGKTGSFNSFCC	MEKVLDLDVQVKGNNNTNDSAADER	ITSHFLCRFGCGKTGSFNSFCC
WP_061735466.1_42479	WP_061735466.1	Firmicutes	Staphylococcus aureus	NZ_FJNO01000008.1	genome	42479	42623	f	MENVLDLDVQVKAKNDTSDSAGDERITSFIGCTPGCGKTGSFNSFCC	MENVLDLDVQVKAKNDTSDSAGDER	ITSFIGCTPGCGKTGSFNSFCC
WP_070043524.1_49670	WP_070043524.1	Firmicutes	Streptococcus agalactiae	NZ_FJRT01000052.1	genome	49670	49877	f	LFEQRKNNWRNFIMNNEDFNLDLVTISKENNSGASPRVTSKSLCTPGCKTGILMTCAIKTATCGCHFG	LFEQRKNNWRNFIMNNEDFNLDLVTISKENNSGA	SPRVTSKSLCTPGCKTGILMTCAIKTATCGCHFG
WP_093769590.1_69398	WP_093769590.1	Actinobacteria	Streptomyces sp. F-7	NZ_FKJH01000076.1	genome	69398	69683	f	VIDGVISSTTYHRQPRRIRMSGPRPRPGTFESVHPTTQGRSMRTEIVLSQDAPDLDLDLDLRVSDLPEQAESFGQGTYTSPSSYAIGTRCPICC	VIDGVISSTTYHRQPRRIRMSGPRPRPGTFESVHPTTQGRSMRTEIVLSQDAPDLDLDLDLRVSDLPEQAESFGQGTYTS	PSSYAIGTRCPICC
WP_070022904.1_63860	WP_070022904.1	Actinobacteria	Streptomyces sp. F-1	NZ_FKJI03000004.1	genome	63860	64046	r	MTAAQAERPTTPTQTELVKADADPFGLDVTFIEGTPATETVLMCSTGDTCGSSCPSACTTS	MTAAQAERPTTPTQTELVKADADPFGLDVTFIEGTP	ATETVLMCSTGDTCGSSCPSACTTS
WP_064279487.1_17341	WP_064279487.1	Firmicutes	Staphylococcus aureus	NZ_FKMK01000007.1	genome	17341	17485	r	MEKVLDLDVQVKANNNSNDSAGDERITSHSLCTPGCAKTGSFNSFCC	MEKVLDLDVQVKANNNSNDSAGDER	ITSHSLCTPGCAKTGSFNSFCC
WP_064279487.1_18220	WP_064279487.1	Firmicutes	Staphylococcus aureus	NZ_FKMK01000007.1	genome	18220	18364	r	LEKVLDLDVQVKGNNNTNDSAGDERITSHFLCSFGCGKTGSFNSFCC	LEKVLDLDVQVKGNNNTNDSAGDER	ITSHFLCSFGCGKTGSFNSFCC
WP_064132280.1_17414	WP_064132280.1	Firmicutes	Staphylococcus aureus	NZ_FKSG01000006.1	genome	17414	17558	r	MEKVLDLDVQVKANNNSNDSAGDERITSHSLCTPGCAKTGSFNSFCC	MEKVLDLDVQVKANNNSNDSAGDER	ITSHSLCTPGCAKTGSFNSFCC
WP_064132280.1_18294	WP_064132280.1	Firmicutes	Staphylococcus aureus	NZ_FKSG01000006.1	genome	18294	18438	r	LEKVLDLDVQVKGNNNTNDSAGDERITSHLFCSFGCEKTGSFNSFCC	LEKVLDLDVQVKGNNNTNDSAGDER	ITSHLFCSFGCEKTGSFNSFCC
WP_064138841.1_48659	WP_064138841.1	Firmicutes	Staphylococcus aureus	NZ_FKSY01000005.1	genome	48659	48803	f	LEKVLDLDVQVKGNNNTNDSAGDERITSHFLCSFGCGKTGSFNSFCC	LEKVLDLDVQVKGNNNTNDSAGDER	ITSHFLCSFGCGKTGSFNSFCC
WP_064138841.1_49538	WP_064138841.1	Firmicutes	Staphylococcus aureus	NZ_FKSY01000005.1	genome	49538	49682	f	MEKVLDLDVQVKANNNSNDSAGDERITSHSLCTPGCAKTGSFNSFCC	MEKVLDLDVQVKANNNSNDSAGDER	ITSHSLCTPGCAKTGSFNSFCC
WP_066580644.1_3898242	WP_066580644.1	Firmicutes	Clostridium sp. Marseille-P2538	NZ_FLKL01000002.1	genome	3898242	3898488	r	LQYGGKAMGKYDDFDLNVQDENIGGDSSGAQPKGFWSEVGKSVVSSLVTSCTGNCPSVKCTGNCTSTCTTSMTTNCLCHRR	LQYGGKAMGKYDDFDLNVQDENIGG	DSSGAQPKGFWSEVGKSVVSSLVTSCTGNCPSVKCTGNCTSTCTTSMTTNCLCHRR
WP_093719512.1_17717	WP_093719512.1	Actinobacteria	Streptomyces sp. DI166	NZ_FLSP01000012.1	genome	17717	17897	r	MTRSTVVPSRTEVRPQIPGASDGFDLDVSLVEIADPAGLVNLTDDNCGSTCGACTTNVA	MTRSTVVPSRTEVRPQIPGASDGFDLDVSLVEIADPAGLVN	LTDDNCGSTCGACTTNVA
WP_093719590.1_40997	WP_093719590.1	Actinobacteria	Streptomyces sp. DI166	NZ_FLSP01000012.1	genome	40997	41225	f	VIPPPGGIHHRKGNDMAGNEFDLDVRVTSPSAGAVDQPMSISSLLTRSLCTRVTCRGTCTCVCTTNCTAGCVQQP	VIPPPGGIHHRKGNDMAGNEFDLDVRVTSPSAGA	VDQPMSISSLLTRSLCTRVTCRGTCTCVCTTNCTAGCVQQP
WP_093720655.1_23152	WP_093720655.1	Actinobacteria	Streptomyces sp. DI166	NZ_FLSP01000025.1	genome	23152	23338	r	VTAIQTERPTAPVQADLVKSDDDPFRLDITFIEGTPATETALMCSTGDTCGSSCPSACTTS	VTAIQTERPTAPVQADLVKSDDDPFRLDITFIEGTP	ATETALMCSTGDTCGSSCPSACTTS
WP_093722299.1_32072	WP_093722299.1	Actinobacteria	Streptomyces sp. DI166	NZ_FLSP01000051.1	genome	32072	32270	r	MTSATLAPPAVAPAADLDDDFAPLDVKVVIAEHSYGHLMCSTGDGCGTTCATGASACGSFTEDPA	MTSATLAPPAVAPAADLDDDFAPLDVKVVIAE	HSYGHLMCSTGDGCGTTCATGASACGSFTEDPA
WP_065082440.1_304972	WP_065082440.1	Bacteroidetes	Elizabethkingia miricola	NZ_FLSS01000012.1	genome	304972	305167	r	MENNKKMKLKIEDLKIESFVTALDKDLSKKLQGGLGISAAGDHDHPTHTIKTQDRLHVCGTVQC	MENNKKMKLKIEDLKIESFVTALDKDLSKKLQGG	LGISAAGDHDHPTHTIKTQDRLHVCGTVQC
WP_078407112.1_123641	WP_078407112.1	Bacteroidetes	Elizabethkingia anophelis	NZ_FLSU01000025.1	genome	123641	123869	r	VGGTRKSLIRVEIISKFNVMKKEFSKLELCKRTIAKMNDAQLSTVKGGNMAMDPNRSGCNITCQSTGVTNVRTAK	VGGTRKSLIRVEIISKFNVMKKEFSKLELCKRTIAKMNDAQLSTVKGG	NMAMDPNRSGCNITCQSTGVTNVRTAK
WP_093542817.1_255031	WP_093542817.1	Actinobacteria	Streptomyces sp. DvalAA-43	NZ_FMBW01000044.1	genome	255031	255382	f	VLCPSPTPLAGTDLRHARGGREQLDRGSRTATVRRAEPAALQHPESRRSTYRIRRVHMAPRVIDQRARTVPASAAQGPFDLDISVVVSGGTVEASTASDGGCAATCGSSACISSGS	VLCPSPTPLAGTDLRHARGGREQLDRGSRTATVRRAEPAALQHPESRRSTYRIRRVHMAPRVIDQRARTVPASAAQGPFDLDISVVVSGG	TVEASTASDGGCAATCGSSACISSGS
WP_093542817.1_255490	WP_093542817.1	Actinobacteria	Streptomyces sp. DvalAA-43	NZ_FMBW01000044.1	genome	255490	255622	f	MENDQFDLDISVLESSEGQATLINLTDDGCGSTCSSPCATNVA	MENDQFDLDISVLESSEGQATLIN	LTDDGCGSTCSSPCATNVA
WP_093542817.1_255659	WP_093542817.1	Actinobacteria	Streptomyces sp. DvalAA-43	NZ_FMBW01000044.1	genome	255659	255839	f	MNANTIKGQAQSPSATVDGDAFDLDVSVLESGDGSATVINLTDDGCKPSCQGSCATNVA	MNANTIKGQAQSPSATVDGDAFDLDVSVLESGDGSATVIN	LTDDGCKPSCQGSCATNVA
WP_093548551.1_74500	WP_093548551.1	Actinobacteria	Streptomyces sp. DvalAA-43	NZ_FMBW01000074.1	genome	74500	74665	f	MSVMEITDLDTLIDELDERITSSDLPAVEASDSLLCATVLICGGSTICGSAINC	MSVMEITDLDTLIDELDERITSSDLPAVE	ASDSLLCATVLICGGSTICGSAINC
WP_107451955.1_52680	WP_107451955.1	Actinobacteria	Streptomyces sp. PpalLS-921	NZ_FMBY01000070.1	genome	52680	52878	f	MTSATLAPLPVTPSADLDDDFAPLDVKVVIAEHSYGHLMCQTGDGCGTTCATGASACGSFTEDPA	MTSATLAPLPVTPSADLDDDFAPLDVKVVIAE	HSYGHLMCQTGDGCGTTCATGASACGSFTEDPA
WP_028444066.1_8045	WP_028444066.1	Actinobacteria	Streptomyces sp. DpondAA-D4	NZ_FMCA01000105.1	genome	8045	8279	r	VRWQAPPVLHTNESPGVVMTRIVTKSTTQVQEPTAGGQSDGFDLNVSLLEVSDAAGLTVLTDDGCGSSCGACVTFTD	VRWQAPPVLHTNESPGVVMTRIVTKSTTQVQEPTAGGQSDGFDLNVSLLEVSDAAG	LTVLTDDGCGSSCGACVTFTD
WP_093549419.1_16844	WP_093549419.1	Actinobacteria	Streptomyces sp. di188	NZ_FMCG01000103.1	genome	16844	17042	f	MTILALNPPSATPTKVLDDDFAPLDVKIVIAEHGYGHLMCSTGDGCGTTCATGASACGSFTEDPA	MTILALNPPSATPTKVLDDDFAPLDVKIVIAEHGYGHLM	CSTGDGCGTTCATGASACGSFTEDPA
WP_093735671.1_21994	WP_093735671.1	Actinobacteria	Streptomyces sp. DvalAA-14	NZ_FMCH01000135.1	genome	21994	22141	r	MDQSTTATDFDLDVTFAEKGTAISELMNTTSDNCGSTNESACAGCITD	MDQSTTATDFDLDVTFAEKGTAISELM	NTTSDNCGSTNESACAGCITD
WP_093740236.1_21521	WP_093740236.1	Actinobacteria	Streptomyces sp. DvalAA-14	NZ_FMCH01000490.1	genome	21521	21701	f	MSPTITHTTKSNPASAGTTALDGFDLDVTLVEVGDIAGLVSLTDDGCGETCGACTTNVA	MSPTITHTTKSNPASAGTTALDGFDLDVTLVEVGDIAGL	VSLTDDGCGETCGACTTNVA
WP_093823871.1_31102	WP_093823871.1	Actinobacteria	Streptomyces sp. SolWspMP-5a-2	NZ_FMCI01000032.1	genome	31102	31399	f	VTREAHAYSPPAAVRQQTPGPDRASVSRTIHLSQEASMTAIQAEEPTVPAQADLVTTEDDPFGLDITFIEGTPATETVLMCSTGDTCGSSCPSACTTS	VTREAHAYSPPAAVRQQTPGPDRASVSRTIHLSQEASMTAIQAEEPTVPAQADLVTTEDDPFGLDITFIEGTP	ATETVLMCSTGDTCGSSCPSACTTS
WP_091270049.1_66712	WP_091270049.1	Actinobacteria	Micromonospora chaiyaphumensis	NZ_FMCS01000017.1	genome	66712	66871	r	MAISTTEQSTTADNEEFDLDVRLLEVADVAGLVNLTDDGCGSTCTACTTNVA	MAISTTEQSTTADNEEFDLDVRLLEVADVAGLVN	LTDDGCGSTCTACTTNVA
WP_074475009.1_42792	WP_074475009.1	Actinobacteria	Micromonospora carbonacea	NZ_FMCT01000006.1	genome	42792	42936	f	VDTKELEEYDLDVTLVDAGPAASGYATNTDDNCGSGNTGSNACSGGR	VDTKELEEYDLDVTLVDAGPAASGY	ATNTDDNCGSGNTGSNACSGGR
WP_091245166.1_450495	WP_091245166.1	Actinobacteria	Micromonospora matsumotoense	NZ_FMCU01000005.1	genome	450495	450732	f	MDAVLERRIDPPANVPVAAGATCPPNIPVPLEASMNSLLAVSNDPFELDVQIVTDGPVAAALLADTDDGCDTVKGSDC	MDAVLERRIDPPANVPVAAGATCPPNIPVPLEASMNSLLAVSNDPFELDVQIVTDGPVAAALLA	DTDDGCDTVKGSDC
WP_091253768.1_50865	WP_091253768.1	Actinobacteria	Micromonospora matsumotoense	NZ_FMCU01000028.1	genome	50865	51030	r	LSMTQLATLPDVEGALDAFDLDIEFIEAGSTVEHIIKMTEDSCGSTCESACTSC	LSMTQLATLPDVEGALDAFDLDIEFIEAGSTVEHIIK	MTEDSCGSTCESACTSC
WP_091051583.1_3223	WP_091051583.1	Actinobacteria	Micromonospora marina	NZ_FMCV01000042.1	genome	3223	3379	f	VNDTDTSEFALDVSLVDAGPTAGGYATATDDGCGSGNTGSNACTTKCDGGN	VNDTDTSEFALDVSLVDAGPTAGG	YATATDDGCGSGNTGSNACTTKCDGGN
WP_091286319.1_22009	WP_091286319.1	Actinobacteria	Micromonospora haikouensis	NZ_FMCW01000048.1	genome	22009	22213	r	VMSMAPPTAVLDAPTADADVVTDDDFALDLRVIEATTPLVVMACSTSDGCGSTCSTSACNTSSYDPA	VMSMAPPTAVLDAPTADADVVTDDDFALDLRVIE	ATTPLVVMACSTSDGCGSTCSTSACNTSSYDPA
WP_093436832.1_242429	WP_093436832.1	Actinobacteria	Streptomyces sp. Cmuel-A718b	NZ_FMDG01000019.1	genome	242429	242663	r	VRWQAPPVLHTNESPGVVMTRIVTKSTTQVQESTAGGQSDGFDLNVSLLEVSDTAGLTVLTDDGCGSSCGACVTFTD	VRWQAPPVLHTNESPGVVMTRIVTKSTTQVQESTAGGQSDGFDLNVSLLEVSDTAG	LTVLTDDGCGSSCGACVTFTD
WP_093701265.1_19783	WP_093701265.1	Actinobacteria	Streptomyces sp. MnatMP-M27	NZ_FMDJ01000266.1	genome	19783	19981	f	MCPGCTRRRLDRGDVSDSTSGGLVEDEFELDITVLESGDRFAKLINLTDDGCGSTCSSPCASSVA	MCPGCTRRRLDRGDVSDSTSGGLVEDEFELDITVLESGDRFAKLIN	LTDDGCGSTCSSPCASSVA
WP_093639435.1_215985	WP_093639435.1	Actinobacteria	Streptomyces sp. SceaMP-e96	NZ_FMHL01000011.1	genome	215985	216318	f	VRGGGGRGRAQRNTGPQQGSCSSAKDRTCLTPVRGLGWNTSAVAQYRRNNRKYSGIELSFLEGIMENVAISVDEFDLDLDMDLVEPAETAAKAQDPQLMTQVCSPTTWPC	VRGGGGRGRAQRNTGPQQGSCSSAKDRTCLTPVRGLGWNTSAVAQYRRNNRKYSGIELSFLEGIMENVAISVDEFDLDLDMDLVEPAETAAKAQDPQL	MTQVCSPTTWPC
WP_091082795.1_3738015	WP_091082795.1	Actinobacteria	Micromonospora nigra	NZ_FMHT01000003.1	genome	3738015	3738171	f	VNETEASEFALDVSLVDAGPSAGGYATATDDGCGSGNTGSNACTTKCDGGN	VNETEASEFALDVSLVDAGPSAGG	YATATDDGCGSGNTGSNACTTKCDGGN
WP_091456270.1_2349383	WP_091456270.1	Actinobacteria	Micromonospora inyonensis	NZ_FMHU01000001.1	genome	2349383	2349551	r	MTQLATVQPDIVEGGTLDDFDLDIEFIEAGGTVEHIIKMTQDNCGTTCESACTSC	MTQLATVQPDIVEGGTLDDFDLDIEFIEAGG	TVEHIIKMTQDNCGTTCESACTSC
WP_091460520.1_1044023	WP_091460520.1	Actinobacteria	Micromonospora inyonensis	NZ_FMHU01000002.1	genome	1044023	1044317	f	VPSRCPGADSYRRPSRGTGWITTLSKEAVVSIMTEERTAPLASPVAVDGKKDEFGPDDWELDITFVESGESVDKLIYMTNDGCGKTCQSACSTTCPA	VPSRCPGADSYRRPSRGTGWITTLSKEAVVSIMTEERTAPLASPVAVDGKKDEFGPDDWELDITFVESGESVDKLIY	MTNDGCGKTCQSACSTTCPA
WP_091639513.1_910617	WP_091639513.1	Actinobacteria	Micromonospora pallida	NZ_FMHW01000002.1	genome	910617	910929	f	MCRSATAPSPCPGADSYRRPSRDTGWITTLSKEAFVSIMTEERTAPLASPVAVDGKKDEFGPDDWELDITFIESGESVDKLIYMTNDGCGKTCQSACSTTCPA	MCRSATAPSPCPGADSYRRPSRDTGWITTLSKEAFVSIMTEERTAPLASPVAVDGKKDEFGPDDWELDITFIESGESVDKLIY	MTNDGCGKTCQSACSTTCPA
WP_091332234.1_6705945	WP_091332234.1	Actinobacteria	Micromonospora aurantiaca	NZ_FMHX01000003.1	genome	6705945	6706161	r	MPGGASGTPITPTREVVMAQLATVQPDVEGGTLDDFDLDIEFIEAGGTVEHIIKMTEDNCGSTCASACTSC	MPGGASGTPITPTREVVMAQLATVQPDVEGGTLDDFDLDIEFIEAGG	TVEHIIKMTEDNCGSTCASACTSC
WP_091120489.1_4499409	WP_091120489.1	Actinobacteria	Micromonospora eburnea	NZ_FMHY01000002.1	genome	4499409	4499664	r	MKTLVPAPPDSSDPFDLDLRTLRVGATQAVDLAPTSHLEDREFRVIGQADPPGWVSMRDCQSWSCVGSTCGYTCGGRTGQPCAC	MKTLVPAPPDSSDPFDLDLRTLRVGA	TQAVDLAPTSHLEDREFRVIGQADPPGWVSMRDCQSWSCVGSTCGYTCGGRTGQPCAC
WP_091120489.1_4503493	WP_091120489.1	Actinobacteria	Micromonospora eburnea	NZ_FMHY01000002.1	genome	4503493	4503802	r	MLNQWRHVKASGSNPSTAAGAPGVSGAIRAEEIAMKTLVPAPSDTSGDPFDLDLRTLSAGTAQPIELAGTGDCDTWGGTCWSCLGSTCGFTCGGRTGKPCAC	MLNQWRHVKASGSNPSTAAGAPGVSGAIRAEEIAMKTLVPAPSDTSGDPFDLDLRTLSAGTAQPIELA	GTGDCDTWGGTCWSCLGSTCGFTCGGRTGKPCAC
WP_080561751.1_36514	WP_080561751.1	Bacteroidetes	Tannerella forsythia	NZ_FMML01000003.1	genome	36514	36748	f	VMKKLKKIKLNQLCKAELNSREMAQLTGGLCCGCGCHGPSSTVDNQNANAENGYGSIGGNKICWCWDGGAWVKTETK	VMKKLKKIKLNQLCKAELNSREMAQ	LTGGLCCGCGCHGPSSTVDNQNANAENGYGSIGGNKICWCWDGGAWVKTETK
WP_000130811.1_808	WP_000130811.1	Firmicutes	Staphylococcus aureus	NZ_FMQJ01000033.1	genome	808	952	f	MENVLDLDVQVKAKNDTSDSAGDERITSFIGCTPGCGKTGSFNSFCC	MENVLDLDVQVKAKNDTSDSAGDER	ITSFIGCTPGCGKTGSFNSFCC
WP_000130810.1_7343	WP_000130810.1	Firmicutes	Staphylococcus aureus	NZ_FMRO01000031.1	genome	7343	7487	f	MENVLDLDVQVKAKNDTSDSAGDERITSFIGCTPGCGKTGSFNSFCC	MENVLDLDVQVKAKNDTSDSAGDER	ITSFIGCTPGCGKTGSFNSFCC
WP_070053267.1_15108	WP_070053267.1	Firmicutes	Staphylococcus xylosus	NZ_FMRS01000009.1	genome	15108	15279	r	VAIMNNSLFDLNITKGVEKQKNDLSPQTASITRTTPAVSKRICATLTCGCNITGGK	VAIMNNSLFDLNITKGVEKQKNDLSPQTASITR	TTPAVSKRICATLTCGCNITGGK
WP_070005022.1_17096	WP_070005022.1	Firmicutes	Staphylococcus aureus	NZ_FMRT01000030.1	genome	17096	17240	r	MEKVLDLDVQVKANNNSNDSAGDERITSFIGCTPGCGKTGSFNSFCC	MEKVLDLDVQVKANNNSNDSAGDER	ITSFIGCTPGCGKTGSFNSFCC
WP_070005022.1_17975	WP_070005022.1	Firmicutes	Staphylococcus aureus	NZ_FMRT01000030.1	genome	17975	18119	r	MEKVLDLDVQVKGNNNTNDSAGDERITSHFLCSFGCGKTGSFNSFCC	MEKVLDLDVQVKGNNNTNDSAGDER	ITSHFLCSFGCGKTGSFNSFCC
WP_090670894.1_124543	WP_090670894.1	Firmicutes	Paenibacillus tianmuensis	NZ_FMTT01000012.1	genome	124543	124744	f	MIRMTNNNFDLDVQVKSVNPANSSFNYTQSCYSSQCYSSKCYSDKCYSSDCYTGRHQCGYTHGASC	MIRMTNNNFDLDVQVKSVNPA	NSSFNYTQSCYSSQCYSSKCYSDKCYSSDCYTGRHQCGYTHGASC
WP_090670894.1_124815	WP_090670894.1	Firmicutes	Paenibacillus tianmuensis	NZ_FMTT01000012.1	genome	124815	125022	f	MILMANNNFDLDVEVKAVNSANSSFGFTADCFSSQCFSSKCFTDTCFSSDCFTGRHQCGYTRQPGCKR	MILMANNNFDLDVEVKAVNSA	NSSFGFTADCFSSQCFSSKCFTDTCFSSDCFTGRHQCGYTRQPGCKR
WP_090670894.1_125392	WP_090670894.1	Firmicutes	Paenibacillus tianmuensis	NZ_FMTT01000012.1	genome	125392	125584	f	MANNHFDLDVEVKAVNPLNSSLGVTATCITSQCITSKCITASCITSKCITGREQCGYTHGLSC	MANNHFDLDVEVKAVNPL	NSSLGVTATCITSQCITSKCITASCITSKCITGREQCGYTHGLSC
WP_090673327.1_63251	WP_090673327.1	Firmicutes	Paenibacillus tianmuensis	NZ_FMTT01000022.1	genome	63251	63425	r	MADNQFDLDIQVNKSQGSITPQVTSVVDCSWGCGDGETKNTCVDTCGRCFTNIGALC	MADNQFDLDIQVNKSQGSITPQ	VTSVVDCSWGCGDGETKNTCVDTCGRCFTNIGALC
WP_090774624.1_33568	WP_090774624.1	Firmicutes	Bacillus lonarensis	NZ_FMYM01000002.1	genome	33568	33802	f	LIMKKNQLSFTDADFDLDIETSSHNMASDGELDTLTITKTVTKLKTKATCGCTSKATCTCNCTSICTSMCPFEGGNK	LIMKKNQLSFTDADFDLDIETSSHNMASDGELDTLTITKT	VTKLKTKATCGCTSKATCTCNCTSICTSMCPFEGGNK
WP_092441007.1_5088	WP_092441007.1	Bacteroidetes	Williamwhitmania taraxaci	NZ_FMYP01000121.1	genome	5088	5283	r	MKKIEEYSKVLELSKEDVASLNNEELNSLQGGVRPTYYCTNPIYCVDTETTPRCLTIDPKIPCV	MKKIEEYSKVLELSKEDVASLNNEELNSLQGG	VRPTYYCTNPIYCVDTETTPRCLTIDPKIPCV
WP_091449228.1_532721	WP_091449228.1	Actinobacteria	Alloactinosynnema iranicum	NZ_FMZZ01000002.1	genome	532721	532964	r	VNHPAGAVSVARSSAKTGRKTVTAAIQIQPTPVVQELDLFDLDLEVGVDTMSVDPAVTSVSLCTPGCTSPGGGSNCSFCC	VNHPAGAVSVARSSAKTGRKTVTAAIQIQPTPVVQELDLFDLDLEVGVDTMSVDPA	VTSVSLCTPGCTSPGGGSNCSFCC
WP_091449755.1_64284	WP_091449755.1	Actinobacteria	Alloactinosynnema iranicum	NZ_FMZZ01000004.1	genome	64284	64455	r	MSATISADAPPVEDPFALDVRIITDVPPGHPLSACGNGTDDGCDPTCASACISDGV	MSATISADAPPVEDPFALDVRIITDVPPGHPLSACGN	GTDDGCDPTCASACISDGV
WP_091034610.1_216292	WP_091034610.1	Actinobacteria	Glycomyces harbinensis	NZ_FNAD01000006.1	genome	216292	216475	f	MDTLETPTSDSEIAVEDDGFDPDFRIVVGKEVQMPESGFSCSWYTCSQCCTITSRPDRCC	MDTLETPTSDSEIAVEDDGFDPDFRIVVGKEVQMP	ESGFSCSWYTCSQCCTITSRPDRCC
WP_091034610.1_227151	WP_091034610.1	Actinobacteria	Glycomyces harbinensis	NZ_FNAD01000006.1	genome	227151	227361	f	MTMIELPVIDTPPPSMSDDEFDLDVRVSVGADAELPEAGFSCSWYSCRGTCSGKSPCIVACQGSPTTQC	MTMIELPVIDTPPPSMSDDEFDLDVRVSVGA	DAELPEAGFSCSWYSCRGTCSGKSPCIVACQGSPTTQC
WP_091036727.1_225341	WP_091036727.1	Actinobacteria	Glycomyces harbinensis	NZ_FNAD01000008.1	genome	225341	225500	r	MSTQTQPPIVEADDDAFELDIQFIESGDLQTILYDTGDNCGQTCQSACNSCP	MSTQTQPPIVEADDDAFELDIQFIESGDLQTILY	DTGDNCGQTCQSACNSCP
WP_089830276.1_240769	WP_089830276.1	Bacteroidetes	Chitinophaga filiformis	NZ_FNBN01000002.1	genome	240769	241015	f	MKRKKLSLDKLVLGSLSEAEQSNVIGGDDGTGSVVYVNNVCVSNTTYQKTSITATCPLTQLGCVTSPKTGTNITCVSTHQY	MKRKKLSLDKLVLGSLSEAEQSNVIGG	DDGTGSVVYVNNVCVSNTTYQKTSITATCPLTQLGCVTSPKTGTNITCVSTHQY
WP_089835421.1_461285	WP_089835421.1	Bacteroidetes	Chitinophaga filiformis	NZ_FNBN01000006.1	genome	461285	461543	r	MSSSTGWQKLSTAVYSKSKTAFFMKKKTEKKLDLGKIRIASLNRAKQDMNNGLVAVPTTTILSFKVCTDDISQGAPICSVDSCRF	MSSSTGWQKLSTAVYSKSKTAFFMKKKTEKKLDLGKIRIASLNRAKQDMNNGLVAVP	TTTILSFKVCTDDISQGAPICSVDSCRF
WP_089835421.1_461512	WP_089835421.1	Bacteroidetes	Chitinophaga filiformis	NZ_FNBN01000006.1	genome	461512	461680	r	LLTMKKASSRKLTLGKIKIAKLSTTKQEVANQQALAPTYTGCSLFKCPPPQDGRN	LLTMKKASSRKLTLGKIKIAKLSTTKQEVANQQALA	PTYTGCSLFKCPPPQDGRN
WP_090496320.1_386975	WP_090496320.1	Bacteroidetes	Pedobacter terrae	NZ_FNCH01000001.1	genome	386975	387167	f	MKNQSEKITLSLEDLQLESFVTSIDSEVAMRLSGGLGNVSEPTHTEQTDDHHTPPVRCTTVIC	MKNQSEKITLSLEDLQLESFVTSIDSEVAMRLSGG	LGNVSEPTHTEQTDDHHTPPVRCTTVIC
WP_090503748.1_9778	WP_090503748.1	Bacteroidetes	Pedobacter terrae	NZ_FNCH01000025.1	genome	9778	10003	f	MKKKLVLNKKTITELSQKEQSKVLGGSNEAWTTSFGSCTGGLCCSAQPTTSQLRLCPSDNLPNGCPSNSPSPLH	MKKKLVLNKKTITELSQKEQSKVLGG	SNEAWTTSFGSCTGGLCCSAQPTTSQLRLCPSDNLPNGCPSNSPSPLH
WP_090289789.1_97030	WP_090289789.1	Firmicutes	Facklamia miroungae	NZ_FNCK01000004.1	genome	97030	97219	f	VIKVPKYDDFDLNLKQTSSSNQKNLRVTSFILCTPGTCNNKCPNTNWLCSNVCVTKTCWTCA	VIKVPKYDDFDLNLKQTSSSNQKNLR	VTSFILCTPGTCNNKCPNTNWLCSNVCVTKTCWTCA
WP_090289789.1_97240	WP_090289789.1	Firmicutes	Facklamia miroungae	NZ_FNCK01000004.1	genome	97240	97426	f	MPKYDDFDLNLKQNVSAPNKEARVTSLFWCTPGTCNNTCKGDSTLKSNCCGGSIICSLGGC	MPKYDDFDLNLKQNVSAPNKEAR	VTSLFWCTPGTCNNTCKGDSTLKSNCCGGSIICSLGGC
WP_093167273.1_266761	WP_093167273.1	Actinobacteria	Sinosporangium album	NZ_FNCN01000001.1	genome	266761	266887	r	MNPENELNLRLVDAGPAANAYATSTDDNCGSGNTGSDACSG	MNPENELNLRLVDAGPAANAY	ATSTDDNCGSGNTGSDACSG
WP_093168832.1_58498	WP_093168832.1	Actinobacteria	Sinosporangium album	NZ_FNCN01000004.1	genome	58498	58684	f	MSAPTIETQTQVASVEGQGGGFDPFDLDIAFIEGTPAADTVLMCGTGDTCGSSCPSACTTS	MSAPTIETQTQVASVEGQGGGFDPFDLDIAFIEGTPAA	DTVLMCGTGDTCGSSCPSACTTS
WP_093170085.1_198903	WP_093170085.1	Actinobacteria	Sinosporangium album	NZ_FNCN01000007.1	genome	198903	199056	f	MTVQSAAQDVAEPGSLLAGLDITVVEAGPATLSRRCSTDNGCDTLANGDC	MTVQSAAQDVAEPGSLLAGLDITVVEAGP	ATLSRRCSTDNGCDTLANGDC
WP_093170616.1_69183	WP_093170616.1	Actinobacteria	Sinosporangium album	NZ_FNCN01000010.1	genome	69183	69375	f	VRAASRGRIVWLMSAVETPAAMVADLFDLDAQVGPVHELPVGMDSEDCTSDTCTQTCAGCGGN	VRAASRGRIVWLMSAVETPAAMVADLFDLDAQVGPVHELPVGM	DSEDCTSDTCTQTCAGCGGN
WP_093174618.1_12718	WP_093174618.1	Actinobacteria	Sinosporangium album	NZ_FNCN01000038.1	genome	12718	13000	r	LSRSPGPPADQPLSQDALHPTQCEECDPMTPSLTLDATDIQNLADGVADEEFELDMRVVEATTPLVTMMCATDDGCGTTCSTSACSTSSNDPS	LSRSPGPPADQPLSQDALHPTQCEECDPMTPSLTLDATDIQNLADGVADEEFELDMRVVE	ATTPLVTMMCATDDGCGTTCSTSACSTSSNDPS
WP_090169706.1_68164	WP_090169706.1	Firmicutes	Pseudobutyrivibrio sp. 49	NZ_FNDP01000013.1	genome	68164	68341	r	MEKFNNDFNLDVTVSKDDTKKADVKITSKSLCTPGCVTGLLMGCAGSSATCNCSVHVG	MEKFNNDFNLDVTVSKDDTKKADVK	ITSKSLCTPGCVTGLLMGCAGSSATCNCSVHVG
WP_090169706.1_68413	WP_090169706.1	Firmicutes	Pseudobutyrivibrio sp. 49	NZ_FNDP01000013.1	genome	68413	68590	r	MEKFNNDFNLDVTVSKDDAKKADVKITSKSLCTPGCVTGLLMGCAGSSATCNCSVHVG	MEKFNNDFNLDVTVSKDDAKKADVK	ITSKSLCTPGCVTGLLMGCAGSSATCNCSVHVG
WP_090169706.1_68663	WP_090169706.1	Firmicutes	Pseudobutyrivibrio sp. 49	NZ_FNDP01000013.1	genome	68663	68840	r	MEKFNNDFNLDVTVSKDDTKKADVKITSKSLCTPGCVTGVLMGCNNKTATCNCSVHVG	MEKFNNDFNLDVTVSKDDTKKADVK	ITSKSLCTPGCVTGVLMGCNNKTATCNCSVHVG
WP_090169706.1_68906	WP_090169706.1	Firmicutes	Pseudobutyrivibrio sp. 49	NZ_FNDP01000013.1	genome	68906	69080	r	MAKLKNDFDLDLTVSKDNTKSADVQFKSISLCTPGCPTGILMGCHKCPSGSDTVYTK	MAKLKNDFDLDLTVSKDNTKSADVQF	KSISLCTPGCPTGILMGCHKCPSGSDTVYTK
WP_090014994.1_36478	WP_090014994.1	Actinobacteria	Lentzea violacea	NZ_FNET01000034.1	genome	36478	36676	f	MSEVQFSGGATALAERPAEDDEFALDVRVVVAYGPVMGDCPTDDGCGNTCEGDASSCGSFADDPS	MSEVQFSGGATALAERPAEDDEFALDVRVVVAYGPVMGDC	PTDDGCGNTCEGDASSCGSFADDPS
WP_091047514.1_952102	WP_091047514.1	Actinobacteria	Glycomyces sambucus	NZ_FNGF01000002.1	genome	952102	952348	f	LNRRVTTATSEGSEPMTTILIEPARNDDIFDLDFQSEVDVDLLPHGSQPTDNCATSPCATATCFTVSCNQCCAASDWKSGC	LNRRVTTATSEGSEPMTTILIEPARNDDIFDLDFQSEVDVDLLPH	GSQPTDNCATSPCATATCFTVSCNQCCAASDWKSGC
WP_091047526.1_952147	WP_091047526.1	Actinobacteria	Glycomyces sambucus	NZ_FNGF01000002.1	genome	952147	952348	f	MTTILIEPARNDDIFDLDFQSEVDVDLLPHGSQPTDNCATSPCATATCFTVSCNQCCAASDWKSGC	MTTILIEPARNDDIFDLDFQSEVDVDLLPH	GSQPTDNCATSPCATATCFTVSCNQCCAASDWKSGC
WP_091047514.1_958992	WP_091047514.1	Actinobacteria	Glycomyces sambucus	NZ_FNGF01000002.1	genome	958992	959181	f	MTMMETPCTTHPTTAELDDDGFDLDIRIAVAKDAALPEAGFSCSWYTCSKCCTHTSNPDRCC	MTMMETPCTTHPTTAELDDDGFDLDIRIAVAKDAALPEAG	FSCSWYTCSKCCTHTSNPDRCC
WP_074604095.1_268391	WP_074604095.1	Bacteroidetes	Pedobacter steynii	NZ_FNGY01000001.1	genome	268391	268586	f	MKKKSLTDNKLSLNKKAISKLDDVNLENIQGGISFTCCTEIIIKQGLEEAEAGDLSVHYSCGKA	MKKKSLTDNKLSLNKKAISKLDDVNLENIQGG	ISFTCCTEIIIKQGLEEAEAGDLSVHYSCGKA
WP_074604095.1_268625	WP_074604095.1	Bacteroidetes	Pedobacter steynii	NZ_FNGY01000001.1	genome	268625	268817	f	MKKKSLTDSKLSLNKKAISKLDDANLENIQGGITFTCCTKVTIEPKEKEQLAEVGSVHYSCGS	MKKKSLTDSKLSLNKKAISKLDDANLENIQGG	ITFTCCTKVTIEPKEKEQLAEVGSVHYSCGS
WP_074604113.1_268856	WP_074604113.1	Bacteroidetes	Pedobacter steynii	NZ_FNGY01000001.1	genome	268856	269045	f	MKKKSLTDSKLSLNKKAISKLDDANLENIQGGVTFTCCTEVIIKKPSLEEAIGDVSVHYSCK	MKKKSLTDSKLSLNKKAISKLDDANLENIQGG	VTFTCCTEVIIKKPSLEEAIGDVSVHYSCK
WP_074604113.1_269070	WP_074604113.1	Bacteroidetes	Pedobacter steynii	NZ_FNGY01000001.1	genome	269070	269262	f	MKKKSLNDSKLSLNKKAISKLDDANLENIQGGITFTCCTKVTIEPSKPKEEAFEDGSVHYSCG	MKKKSLNDSKLSLNKKAISKLDDANLENIQGG	ITFTCCTKVTIEPSKPKEEAFEDGSVHYSCG
WP_083361798.1_641030	WP_083361798.1	Bacteroidetes	Pedobacter steynii	NZ_FNGY01000003.1	genome	641030	641225	r	MNNSMDKIKLNLEDLQLESFVTSIDSEVAKRLSGGLGNVSEPTHTVPTDDHHPTEQVICTTVQC	MNNSMDKIKLNLEDLQLESFVTSIDSEVAKRLSGG	LGNVSEPTHTVPTDDHHPTEQVICTTVQC
WP_093783111.1_529700	WP_093783111.1	Actinobacteria	Streptomyces guanduensis	NZ_FNIE01000002.1	genome	529700	529889	r	MAQQSTGTVLKAATDYRTDEDFDLDIETVSAAPVLGSLLNDTSDNCTSTCASACSNSTCIGG	MAQQSTGTVLKAATDYRTDEDFDLDIETVSAAPVLGSLLN	DTSDNCTSTCASACSNSTCIGG
WP_093783312.1_14339	WP_093783312.1	Actinobacteria	Streptomyces guanduensis	NZ_FNIE01000003.1	genome	14339	14570	r	VLWQNHPVRTIQRVTWRVVMTPPVSQSATQVQEPTSQSDGFDLNVSLLEVSDAAGLTSLTDDNCGSTCGACTTNVA	VLWQNHPVRTIQRVTWRVVMTPPVSQSATQVQEPTSQSDGFDLNVSLLEVSDAAG	LTSLTDDNCGSTCGACTTNVA
WP_090104180.1_49940	WP_090104180.1	Actinobacteria	Lentzea jiangxiensis	NZ_FNIX01000023.1	genome	49940	50135	r	MSAALAPVAEALESPEIFDDGEFELDMRVVESTTRLVIMSCDTSDGCGDTCNTSACASGSNDPF	MSAALAPVAEALESPEIFDDGEFELDMRVVE	STTRLVIMSCDTSDGCGDTCNTSACASGSNDPF
WP_074694891.1_107979	WP_074694891.1	Actinobacteria	Microbacterium testaceum StLB037	NZ_FNJN01000003.1	genome	107979	108309	r	MVGRARGRRRCRRDHPRGRPGRVGGRGSSARRGLGVLRRLWRRDRQKHRESGETDMTDALEDFDLDPQLGARGAAVQPASTPVIRLSRIICKTILITGACGSTQTTGRC	MVGRARGRRRCRRDHPRGRPGRVGGRGSSARRGLGVLRRLWRRDRQKHRESGETDMTDALEDFDLDPQLGARGA	AVQPASTPVIRLSRIICKTILITGACGSTQTTGRC
WP_074694891.1_114866	WP_074694891.1	Actinobacteria	Microbacterium testaceum StLB037	NZ_FNJN01000003.1	genome	114866	115079	r	LHVLTTSSNRKGIQMNAFTIDVRVQSNSASADVEPASLGLVTRAICTRVTCKATCGCTPLCITQSPLACW	LHVLTTSSNRKGIQMNAFTIDVRVQSNSASADVEPASLGL	VTRAICTRVTCKATCGCTPLCITQSPLACW
WP_092604589.1_45239	WP_092604589.1	Actinobacteria	Actinopolyspora xinjiangensis	NZ_FNJR01000020.1	genome	45239	45437	r	VAVPDNTTSTVDEVGDFAGEQPLLPDDFDLDIRFVESGPVVEELMRPTDDGCGHTCESACNSCPE	VAVPDNTTSTVDEVGDFAGEQPLLPDDFDLDIRFVESGPVVEELMR	PTDDGCGHTCESACNSCPE
WP_093261175.1_4500021	WP_093261175.1	Actinobacteria	Thermostaphylospora chromogena	NZ_FNKK01000002.1	genome	4500021	4500192	f	MSDFDLDPEVDRHPQTPTPESPQITSVSLCTPGCQTGFLACFSQACNPTGGCKISK	MSDFDLDPEVDRHPQTPTPESPQ	ITSVSLCTPGCQTGFLACFSQACNPTGGCKISK
WP_092520697.1_489380	WP_092520697.1	Actinobacteria	Actinopolyspora saharensis	NZ_FNKO01000001.1	genome	489380	489602	r	MMEVVLTVSTDSEVTVPGVAEANADVGAEPPAVEDFDLDIRFAESGPIVEELMRPTDDGCGQTCESACMQTCP	MMEVVLTVSTDSEVTVPGVAEANADVGAEPPAVEDFDLDIRFAESGPIVEELMR	PTDDGCGQTCESACMQTCP
WP_092520697.1_491284	WP_092520697.1	Actinobacteria	Actinopolyspora saharensis	NZ_FNKO01000001.1	genome	491284	491491	r	LKPEGFVPAVPRRKRCPMAAALAGETVEDVFELDVQVTTEEVPFRERACQTDDGCGHTCEKSACTTTA	LKPEGFVPAVPRRKRCPMAAALAGETVEDVFELDVQVTTEEVPFRERAC	QTDDGCGHTCEKSACTTTA
WP_092723861.1_28813	WP_092723861.1	Bacteroidetes	Hydrobacter penzbergensis	NZ_FNNO01000008.1	genome	28813	28999	f	MKKENKKLNSIKKLTLNKKAIAKLNSKEMNSIVGGATTDPTTRGCATACDPTDTFGCCAAL	MKKENKKLNSIKKLTLNKKAIAKLNSKEMNSIVGG	ATTDPTTRGCATACDPTDTFGCCAAL
WP_091738779.1_157067	WP_091738779.1	Firmicutes	Marininema mesophilum	NZ_FNNQ01000006.1	genome	157067	157211	f	MANNKKDQFDLDVQVNKAKGDVEPQITSVSLCTPGCGETGSFNSYCC	MANNKKDQFDLDVQVNKAKGDVEPQ	ITSVSLCTPGCGETGSFNSYCC
WP_091738779.1_157234	WP_091738779.1	Firmicutes	Marininema mesophilum	NZ_FNNQ01000006.1	genome	157234	157396	f	LRRNITMANNKKDQFDLDVQVNKAKGDVEPQITSVSLCTPGCGETGSFNSYCC	LRRNITMANNKKDQFDLDVQVNKAKGDVEPQ	ITSVSLCTPGCGETGSFNSYCC
WP_091738779.1_157419	WP_091738779.1	Firmicutes	Marininema mesophilum	NZ_FNNQ01000006.1	genome	157419	157581	f	LRRNTTMANNKKDQFDLDVQVNKAKGDVEPQITSVSLCTPGCGETGSFNSYCC	LRRNTTMANNKKDQFDLDVQVNKAKGDVEPQ	ITSVSLCTPGCGETGSFNSYCC
WP_091741668.1_82281	WP_091741668.1	Firmicutes	Marininema mesophilum	NZ_FNNQ01000013.1	genome	82281	82419	f	VICNMANPFDLDLQSVEVKQGDVQAGSGLICTPGCDEGTFESWCC	VICNMANPFDLDLQSVEVKQGDVQA	GSGLICTPGCDEGTFESWCC
WP_090804137.1_413000	WP_090804137.1	Actinobacteria	Asanoa ishikariensis	NZ_FNQB01000005.1	genome	413000	413192	f	VLVAAGATRPSSRIPWRESMNDHLDVDGDPFELDVQIVTEGPVTAALLSSTDDGCDTVKGSDC	VLVAAGATRPSSRIPWRESMNDHLDVDGDPFELDVQIVTEGPVTAAL	LSSTDDGCDTVKGSDC
WP_088801362.1_516564	WP_088801362.1	Actinobacteria	Streptomyces sp. 2224.1	NZ_FNSB01000003.1	genome	516564	516756	f	VSNAFDLDARISTPAAGSAGEQAPPPSISVIATRTICTKVACQVTKTCACSSMCTSIFCAGGK	VSNAFDLDARISTPAAGSAGEQAPPPS	ISVIATRTICTKVACQVTKTCACSSMCTSIFCAGGK
WP_093641975.1_680196	WP_093641975.1	Actinobacteria	Streptomyces sp. 2224.1	NZ_FNSB01000003.1	genome	680196	680403	f	LRNPFATTGHNPGLTHLSLEGTMENIITSMDEFDLDLDMEITDSATVAMSAQESKLMTQVCPVTSWSC	LRNPFATTGHNPGLTHLSLEGTMENIITSMDEFDLDLDMEITDSATVAMSAQ	ESKLMTQVCPVTSWSC
WP_093483065.1_2489311	WP_093483065.1	Actinobacteria	Streptomyces sp. 2112.2	NZ_FNSG01000001.1	genome	2489311	2489620	r	LWEHLRHLVCQQRCLSNTSNSQDRRQRVLGAVGDGGTGSPSRTFGSASTLGGNPVEMKVEMKDEFDLDVSVLESGVDDGRLIVLTDDGCGSSCPSACATKVA	LWEHLRHLVCQQRCLSNTSNSQDRRQRVLGAVGDGGTGSPSRTFGSASTLGGNPVEMKVEMKDEFDLDVSVLESGVDDGRLIV	LTDDGCGSSCPSACATKVA
WP_093483065.1_2489574	WP_093483065.1	Actinobacteria	Streptomyces sp. 2112.2	NZ_FNSG01000001.1	genome	2489574	2489748	r	MMLSTLEGQPESTGAVAQDPFDLDITVLDAGKTTIELVASDGGCGSTCGTSCVSNAA	MMLSTLEGQPESTGAVAQDPFDLDITVLDAGKTTIELV	ASDGGCGSTCGTSCVSNAA
WP_093705173.1_1419776	WP_093705173.1	Actinobacteria	Streptomyces sp. 2131.1	NZ_FNSY01000001.1	genome	1419776	1420115	r	MWRQHNNGMSLCEPQILLKSIAGSTVSRQTRHKISHNRGNGFKESSMTASTLLPAQSEAELSDFDLELQIAVADDAPLTPVAGFTRLTCATSTYSTGILGCVTPDMGPTCCA	MWRQHNNGMSLCEPQILLKSIAGSTVSRQTRHKISHNRGNGFKESSMTASTLLPAQSEAELSDFDLELQIAVADDAPLTPVAG	FTRLTCATSTYSTGILGCVTPDMGPTCCA
WP_093622566.1_79714	WP_093622566.1	Actinobacteria	Streptomyces sp. 3213.3	NZ_FNTK01000001.1	genome	79714	79987	r	VAGHCLRDVAASKRFVRRCPVVPPFAARIRRTGVGMSPNINHTTTASTATASDGFDLDVRLVEVGDSAGLVNLTDDGCGSTCGACTTNVA	VAGHCLRDVAASKRFVRRCPVVPPFAARIRRTGVGMSPNINHTTTASTATASDGFDLDVRLVEVGDSAGLVN	LTDDGCGSTCGACTTNVA
WP_086672090.1_69602	WP_086672090.1	Actinobacteria	Amycolatopsis pretoriensis	NZ_FNUJ01000018.1	genome	69602	69821	r	VSGTTQRSEGVNRMSAALAAPPVDVVDDAEFELDLRVVESTTKLVITMCDTSDGCGNTCSTSACTTFSNDPY	VSGTTQRSEGVNRMSAALAAPPVDVVDDAEFELDLRVVE	STTKLVITMCDTSDGCGNTCSTSACTTFSNDPY
WP_103945756.1_35532	WP_103945756.1	Firmicutes	Bacillus sp. ok061	NZ_FNUW01000038.1	genome	35532	35724	r	MEVRKMENNLFDLDLKVEKSSNGVEPRVTSYAFCTPGTCACKEGPTFDSACCSVELTVYYCTR	MEVRKMENNLFDLDLKVEKSSNGVEPR	VTSYAFCTPGTCACKEGPTFDSACCSVELTVYYCTR
WP_103945756.1_35848	WP_103945756.1	Firmicutes	Bacillus sp. ok061	NZ_FNUW01000038.1	genome	35848	36022	r	MENNLFDLDLKVEKSSNGVEPRVTSYAFCTPGTCACEDGPTFDSACCSVELTIYNCK	MENNLFDLDLKVEKSSNGVEPR	VTSYAFCTPGTCACEDGPTFDSACCSVELTIYNCK
WP_103945756.1_36147	WP_103945756.1	Firmicutes	Bacillus sp. ok061	NZ_FNUW01000038.1	genome	36147	36321	r	MENNLFDLDLKVEKSSNGVEPRVTSYAFCTPGTCACEDGPTFDSACCSVELTIYNCK	MENNLFDLDLKVEKSSNGVEPR	VTSYAFCTPGTCACEDGPTFDSACCSVELTIYNCK
WP_103956843.1_300217	WP_103956843.1	Actinobacteria	Nonomuraea solani	NZ_FNVT01000004.1	genome	300217	300409	f	MENVRENVFDLQLRTVPAPAVDAGTRADTVHLTLCLADDGVGCPQTVWPTCFDTCCYQGSKVC	MENVRENVFDLQLRTVPAPAVDAGTRA	DTVHLTLCLADDGVGCPQTVWPTCFDTCCYQGSKVC
WP_103956843.1_306887	WP_103956843.1	Actinobacteria	Nonomuraea solani	NZ_FNVT01000004.1	genome	306887	307085	f	MAWNNGAFDLQLRSVPARKWVENTHQMTVPTAITCNECVSIVGSNTCWNTCKDTCCPVQTQTKVC	MAWNNGAFDLQLRSVPARKWVENTHQ	MTVPTAITCNECVSIVGSNTCWNTCKDTCCPVQTQTKVC
WP_103962275.1_107099	WP_103962275.1	Actinobacteria	Nonomuraea solani	NZ_FNVT01000019.1	genome	107099	107423	f	MLRNFYNSKPLCAGIPVASLSDQPEAGQSNGREDNVSPVAQVDLAEDVFDLDIELLVETDSVPPVYACSGSDTTCGTQVSWSGTCSGTQDCGTCSPTYGAKAPGMCI	MLRNFYNSKPLCAGIPVASLSDQPEAGQSNGREDNVSPVAQVDLAEDVFDLDIELLVET	DSVPPVYACSGSDTTCGTQVSWSGTCSGTQDCGTCSPTYGAKAPGMCI
WP_103963439.1_72852	WP_103963439.1	Actinobacteria	Nonomuraea solani	NZ_FNVT01000026.1	genome	72852	73212	f	VKHRQLPRTRQPLCAVGNGCGGRLRRAATAALSDGGTADNLNPLPFTNVNAGQEQKPMTTSTIEQATDQANEVAGAETEFDPFNLDIKLAENTPAANTSLRCGTGDTCGSSCPSACTTS	VKHRQLPRTRQPLCAVGNGCGGRLRRAATAALSDGGTADNLNPLPFTNVNAGQEQKPMTTSTIEQATDQANEVAGAETEFDPFNLDIKLAENTPAA	NTSLRCGTGDTCGSSCPSACTTS
WP_103889091.1_164860	WP_103889091.1	Actinobacteria	Streptomyces yanglinensis	NZ_FNVU01000016.1	genome	164860	165052	r	MTSATLSPITEPTSLDDDFAPLDVRVVVAAHPHGKLMCSTGDGCGSTCSNGASACNSFVEDPA	MTSATLSPITEPTSLDDDFAPLDVRVVVAAHPHGKLM	CSTGDGCGSTCSNGASACNSFVEDPA
WP_089689932.1_631184	WP_089689932.1	Bacteroidetes	Chryseobacterium culicis	NZ_FNWQ01000001.1	genome	631184	631370	r	MSKKLTKKLTLKKEKLSQLNSDEMKSVKAGKELVTSVFDCSHWTCTAGSSRSTNLCVCPVS	MSKKLTKKLTLKKEKLSQLNSDEMKSVKAGKEL	VTSVFDCSHWTCTAGSSRSTNLCVCPVS
WP_089693417.1_655607	WP_089693417.1	Bacteroidetes	Chryseobacterium culicis	NZ_FNWQ01000003.1	genome	655607	655787	r	MNKMKLTKGLQINKEQISKLQEEQMNSLKGGVNSLQAAAQSCGQCSCGGNTVVQTRIAK	MNKMKLTKGLQINKEQISKLQEEQMNSLKGG	VNSLQAAAQSCGQCSCGGNTVVQTRIAK
WP_089693417.1_655839	WP_089693417.1	Bacteroidetes	Chryseobacterium culicis	NZ_FNWQ01000003.1	genome	655839	656019	r	MHKIKLTKGLQINKEQISKLQEEQMNSLKGGVNSLQAAAQSCGQCSCGGNTIVKTRAAQ	MHKIKLTKGLQINKEQISKLQEEQMNSLKGG	VNSLQAAAQSCGQCSCGGNTIVKTRAAQ
WP_089693417.1_656065	WP_089693417.1	Bacteroidetes	Chryseobacterium culicis	NZ_FNWQ01000003.1	genome	656065	656245	r	MNKMKLSKGLQINKEQISKLQEEQMNGLKGGVNSLQAAAQSCGQCSCGGNTVVQTRIAK	MNKMKLSKGLQINKEQISKLQEEQMNGLKGG	VNSLQAAAQSCGQCSCGGNTVVQTRIAK
WP_089693417.1_656298	WP_089693417.1	Bacteroidetes	Chryseobacterium culicis	NZ_FNWQ01000003.1	genome	656298	656478	r	MHKIKLTKGLQINKEQISKLQEEQMNSLKGGVNSLQAAAQSCGQCSCGGNTVVKTRAAQ	MHKIKLTKGLQINKEQISKLQEEQMNSLKGG	VNSLQAAAQSCGQCSCGGNTVVKTRAAQ
WP_089693417.1_656533	WP_089693417.1	Bacteroidetes	Chryseobacterium culicis	NZ_FNWQ01000003.1	genome	656533	656713	r	MHKIKLTKGLQINKEQISKLQEEQMNSLKGGVNSLQAAAQSCGQCSCGGNTVVKTRAAQ	MHKIKLTKGLQINKEQISKLQEEQMNSLKGG	VNSLQAAAQSCGQCSCGGNTVVKTRAAQ
WP_080942689.1_386703	WP_080942689.1	Firmicutes	Paenibacillus sp. 181mfcol5.1	NZ_FNYX01000002.1	genome	386703	386880	r	MAENLFDLDIQVNKSQGSVEPQVLSIVACSSGCGSGKTAASCVETCGNRCFTNVGSLC	MAENLFDLDIQVNKSQGSVEPQV	LSIVACSSGCGSGKTAASCVETCGNRCFTNVGSLC
WP_074450625.1_427912	WP_074450625.1	Firmicutes	Streptococcus equinus	NZ_FNZW01000001.1	genome	427912	428083	f	VSNEDFNLDLVSVSKNSNSGASPRITSKSLCTPGCKTGALMTCPIKTATCGCHFGN	VSNEDFNLDLVSVSKNSNSGA	SPRITSKSLCTPGCKTGALMTCPIKTATCGCHFGN
WP_091406105.1_5796	WP_091406105.1	Bacteroidetes	Aquimarina amphilecti	NZ_FOAB01000002.1	genome	5796	5949	r	MKKSLKKLELKKQTISDLNLNKIKGGIDPTHCCPTLDALNSCPPPGRYCF	MKKSLKKLELKKQTISDLNLNKIKGG	IDPTHCCPTLDALNSCPPPGRYCF
WP_091406105.1_6185	WP_091406105.1	Bacteroidetes	Aquimarina amphilecti	NZ_FOAB01000002.1	genome	6185	6344	r	MKNKQRNAITLKKLTVARINLNTMRKVKGGDCLPTEHEGNSHVDCEPTQHRF	MKNKQRNAITLKKLTVARINLNTMRKVKGG	DCLPTEHEGNSHVDCEPTQHRF
WP_042448287.1_42210	WP_042448287.1	Actinobacteria	Streptacidiphilus jiangxiensis	NZ_FOAZ01000002.1	genome	42210	42564	r	LTVGLRDGPEHRSPSRLWEVSGSVPTTPPRRRPTTWEPPSPRAAPQQSSDSTRSGSRMSTPTITPPSTKPDELASPAANPFELDIHFIEGTPESETVLMCGTGDNCGSSCPSACATS	LTVGLRDGPEHRSPSRLWEVSGSVPTTPPRRRPTTWEPPSPRAAPQQSSDSTRSGSRMSTPTITPPSTKPDELASPAANPFELDIHFIEGTP	ESETVLMCGTGDNCGSSCPSACATS
WP_089918024.1_105621	WP_089918024.1	Bacteroidetes	Chitinophaga rupis	NZ_FOBB01000007.1	genome	105621	105801	f	MKPSPSKKLLLQKIKISSFSKTVTTGPKEAYIRTVQVCTTPGDTVCFSDFVACNTVLCA	MKPSPSKKLLLQKIKISSFSKTVTTGPKEAYI	RTVQVCTTPGDTVCFSDFVACNTVLCA
WP_089918024.1_105851	WP_089918024.1	Bacteroidetes	Chitinophaga rupis	NZ_FOBB01000007.1	genome	105851	106013	f	MKKSMEKKLTLGKIKIAKLSQSEQANRKGGAAFRPTYTGCSLYKCPPPPEREN	MKKSMEKKLTLGKIKIAKLSQSEQANRKGG	AAFRPTYTGCSLYKCPPPPEREN
WP_089918024.1_106034	WP_089918024.1	Bacteroidetes	Chitinophaga rupis	NZ_FOBB01000007.1	genome	106034	106211	f	MKKQPLKKLHLGKIKIASLSRSRQEMIKGGEAMLVTFMNTCSVLCPTRLCTTPPPPEQ	MKKQPLKKLHLGKIKIASLSRSRQEMIKGG	EAMLVTFMNTCSVLCPTRLCTTPPPPEQ
WP_089918024.1_106158	WP_089918024.1	Bacteroidetes	Chitinophaga rupis	NZ_FOBB01000007.1	genome	106158	106431	f	VYCALPGSVLRLRHRSNNVVERKQGSVESKIILTMKRKPSKKLGLAKIKIASLSKARQEAVKGGVATTSSIKISCISQGAPICSDDSCIF	VYCALPGSVLRLRHRSNNVVERKQGSVESKIILTMKRKPSKKLGLAKIKIASLSKARQEAVKGG	VATTSSIKISCISQGAPICSDDSCIF
WP_089918024.1_106511	WP_089918024.1	Bacteroidetes	Chitinophaga rupis	NZ_FOBB01000007.1	genome	106511	106694	f	MKQQTTKKLSLGKIKIATLSNAKQEVLKGGGQGKSAQCVSFVIACLSQGAPNCSQDICRY	MKQQTTKKLSLGKIKIATLSNAKQEVLKGG	GQGKSAQCVSFVIACLSQGAPNCSQDICRY
WP_089918024.1_106926	WP_089918024.1	Bacteroidetes	Chitinophaga rupis	NZ_FOBB01000007.1	genome	106926	107124	f	MKKIAEKKLSLGKIKIASLSKSKQELVKGGMALTAGTCSVLCSMRICTDNISQGAEICSEDSCRF	MKKIAEKKLSLGKIKIASLSKSKQELVKGG	MALTAGTCSVLCSMRICTDNISQGAEICSEDSCRF
WP_089919652.1_80826	WP_089919652.1	Bacteroidetes	Chitinophaga rupis	NZ_FOBB01000010.1	genome	80826	81027	r	MKKKKVDLSKKLLFSKETIAQLTADQQAQVNGGAATLAATCTEDTRLISSCRATSPGPGRPCCMIP	MKKKKVDLSKKLLFSKETIAQLTADQQAQVNGG	AATLAATCTEDTRLISSCRATSPGPGRPCCMIP
WP_089919652.1_81107	WP_089919652.1	Bacteroidetes	Chitinophaga rupis	NZ_FOBB01000010.1	genome	81107	81281	r	MKKKKIELSKKLLLKKETIVELNQQQQAKVAGGGPLTWWSACCVETDEVTCPADCVR	MKKKKIELSKKLLLKKETIVELNQQQQAKVAGG	GPLTWWSACCVETDEVTCPADCVR
WP_089921102.1_153491	WP_089921102.1	Bacteroidetes	Chitinophaga rupis	NZ_FOBB01000013.1	genome	153491	153701	r	MKLQKKLTAKLSFTKQTIAKLNEDAMASIRGGAGAAAEGFNIPILGAISYAECASTGQPTCNTQGDQSF	MKLQKKLTAKLSFTKQTIAKLNEDAMASIRGG	AGAAAEGFNIPILGAISYAECASTGQPTCNTQGDQSF
WP_089921102.1_153860	WP_089921102.1	Bacteroidetes	Chitinophaga rupis	NZ_FOBB01000013.1	genome	153860	154088	r	MKPLSQKNKKDIVLKRRTVARLDTTDLNRIFAGAALLAGSEEECCRASDSCQSNIFPYPNCNTRPTTPLGLPDTM	MKPLSQKNKKDIVLKRRTVARLDTTDLNRIFAGA	ALLAGSEEECCRASDSCQSNIFPYPNCNTRPTTPLGLPDTM
WP_069463288.1_21260	WP_069463288.1	Actinobacteria	Streptomyces rubidus	NZ_FODD01000057.1	genome	21260	21446	f	MTTATLAPAPTDVDGDFAPLDVRVVVATHAYGKLACSTGDGCGSTCANGASSCNSSAEYPA	MTTATLAPAPTDVDGDFAPLDVRVVV	ATHAYGKLACSTGDGCGSTCANGASSCNSSAEYPA
WP_090170716.1_59019	WP_090170716.1	Bacteroidetes	Lewinella agarilytica	NZ_FOFB01000020.1	genome	59019	59340	f	MLAIFLISTLVAAFNDCRNIDRPYRAINKLIHNSISIEMANKKNLSLDKDRLVRLQDAQLDAATGGAAAAPGSNTVTIGLRAANTDDTPSGSCCAKSCNRREAEIA	MLAIFLISTLVAAFNDCRNIDRPYRAINKLIHNSISIEMANKKNLSLDKDRLVRLQDAQLDAATGG	AAAAPGSNTVTIGLRAANTDDTPSGSCCAKSCNRREAEIA
WP_090170719.1_59133	WP_090170719.1	Bacteroidetes	Lewinella agarilytica	NZ_FOFB01000020.1	genome	59133	59340	f	MANKKNLSLDKDRLVRLQDAQLDAATGGAAAAPGSNTVTIGLRAANTDDTPSGSCCAKSCNRREAEIA	MANKKNLSLDKDRLVRLQDAQLDAATGG	AAAAPGSNTVTIGLRAANTDDTPSGSCCAKSCNRREAEIA
WP_090170716.1_59396	WP_090170716.1	Bacteroidetes	Lewinella agarilytica	NZ_FOFB01000020.1	genome	59396	59600	f	MKNKDLSLDKERLARLQEEQLEATIAGADGPGSNKVDVDILRAANDDTDDGTRAASNSGSCCAKSCN	MKNKDLSLDKERLARLQEEQLEATIAGA	DGPGSNKVDVDILRAANDDTDDGTRAASNSGSCCAKSCN
WP_090170716.1_59778	WP_090170716.1	Bacteroidetes	Lewinella agarilytica	NZ_FOFB01000020.1	genome	59778	59973	f	MKSNKLKLDKDTLTRLQSQQMSAAVGGATGEYESNVIKDEPELRAADNDGGADSCCSKSCNRRD	MKSNKLKLDKDTLTRLQSQQMSAAVGG	ATGEYESNVIKDEPELRAADNDGGADSCCSKSCNRRD
WP_090170716.1_60105	WP_090170716.1	Bacteroidetes	Lewinella agarilytica	NZ_FOFB01000020.1	genome	60105	60300	f	MKKKLQLKKETLVRLREQQLAATQGGNALAESRGVNSADELAVAFASCCRKTCNDPKEEEIGID	MKKKLQLKKETLVRLREQQLAATQGG	NALAESRGVNSADELAVAFASCCRKTCNDPKEEEIGID
WP_093781611.1_33836	WP_093781611.1	Actinobacteria	Streptomyces sp. yr375	NZ_FOFF01000063.1	genome	33836	34097	r	LHAGKTPALPAGLTAGKGITKGNEMSDPFDLDARISAPSAGPAGEQAPPPSISQIATKTVCTKSVCQVTSTCACTSVCTVFCSPGK	LHAGKTPALPAGLTAGKGITKGNEMSDPFDLDARISAPSAGPAGEQAPPPS	ISQIATKTVCTKSVCQVTSTCACTSVCTVFCSPGK
WP_089960995.1_48688	WP_089960995.1	Actinobacteria	Lechevalieria xinjiangensis	NZ_FOFR01000030.1	genome	48688	48826	f	MSPTDFTLNVTLVDAGASPSAPTGDCTDDNCGSGNTASDACVTNG	MSPTDFTLNVTLVDAG	ASPSAPTGDCTDDNCGSGNTASDACVTNG
WP_092785925.1_95432	WP_092785925.1	Actinobacteria	Actinokineospora terrae	NZ_FOGI01000015.1	genome	95432	95675	r	VRRVIHMWELMFSGSATALEERPAAFMLGRLPAEDDEFALDVRVVVAYAPVMGDCPTDDGCGNTCAGNDSACNSFADDPS	VRRVIHMWELMFSGSATALEERPAAFMLGRLPAEDDEFALDVRVVVAYAPVMGDC	PTDDGCGNTCAGNDSACNSFADDPS
WP_083559920.1_662328	WP_083559920.1	Proteobacteria	Myxococcus fulvus	NZ_FOIB01000003.1	genome	662328	662535	f	VNEPKKTVAAKRKLTLHRETLRSMDEGALQMLDGVVGGTGTTNPYTNFPSGKCGVIETSPEVAGQVDP	VNEPKKTVAAKRKLTLHRETLRSMDEGALQMLDGVVGG	TGTTNPYTNFPSGKCGVIETSPEVAGQVDP
WP_089782292.1_3216542	WP_089782292.1	Bacteroidetes	Chitinophaga sp. YR573	NZ_FOJF01000001.1	genome	3216542	3216740	r	MSKEDKKPEKLKLSKKTISALDSATASRVVGGDDTITRLWTPTYCSIPTQVYLCPTSVQTGCASC	MSKEDKKPEKLKLSKKTISALDSATASRVVGG	DDTITRLWTPTYCSIPTQVYLCPTSVQTGCASC
WP_089782331.1_3277256	WP_089782331.1	Bacteroidetes	Chitinophaga sp. YR573	NZ_FOJF01000001.1	genome	3277256	3277403	f	MKKESVKKLSLGKIKIAKLNTTQLQLANAPTYTGCSLLKCTPPPVEQH	MKKESVKKLSLGKIKIAKLNTTQLQLANA	PTYTGCSLLKCTPPPVEQH
WP_089782331.1_3277372	WP_089782331.1	Bacteroidetes	Chitinophaga sp. YR573	NZ_FOJF01000001.1	genome	3277372	3277591	f	MYSPSGRTALISKNQFAMKKTSEKKLQLGKIKIASLSQVKPRGANAYTESFKVCTNDISQGAPICSVDSCRF	MYSPSGRTALISKNQFAMKKTSEKKLQLGKIKIASLSQVKPRGA	NAYTESFKVCTNDISQGAPICSVDSCRF
WP_089898516.1_1425784	WP_089898516.1	Bacteroidetes	Chitinophaga arvensicola	NZ_FOJG01000002.1	genome	1425784	1426006	r	MYASYFKRTLFLNCTTMKKSDKKLSLGKIKVADLSKVNADATLFMQSLACVPSIKITCLSQGPKNCSADICIF	MYASYFKRTLFLNCTTMKKSDKKLSLGKIKVADLSKVNAD	ATLFMQSLACVPSIKITCLSQGPKNCSADICIF
WP_089898516.1_1425969	WP_089898516.1	Bacteroidetes	Chitinophaga arvensicola	NZ_FOJG01000002.1	genome	1425969	1426167	r	LSIYFSTINICEMRKTPVKKLALGKLKVAKLSISSQEQADGKAPTYTGCSLFMKCTPPISKEPCF	LSIYFSTINICEMRKTPVKKLALGKLKVAKLSISSQEQADGKA	PTYTGCSLFMKCTPPISKEPCF
WP_090981132.1_266468	WP_090981132.1	Bacteroidetes	Pedobacter suwonensis	NZ_FOJM01000003.1	genome	266468	266702	r	MKKQLKTKLALNKETVAKLNEEQMELVAGGQAAAEGSTVVIDIPILSAAEAEGGSCGKQSIIASKTCPATSTCKCSC	MKKQLKTKLALNKETVAKLNEEQMELVAGG	QAAAEGSTVVIDIPILSAAEAEGGSCGKQSIIASKTCPATSTCKCSC
WP_090981132.1_266732	WP_090981132.1	Bacteroidetes	Pedobacter suwonensis	NZ_FOJM01000003.1	genome	266732	266969	r	MKKQLKTKLALNKETVAKLNEEQMELVAGGQAAAAGSTVVIDIPILSAAEAEGGSCGKQSIIASKTCPVTSTCGCSCK	MKKQLKTKLALNKETVAKLNEEQMELVAGG	QAAAAGSTVVIDIPILSAAEAEGGSCGKQSIIASKTCPVTSTCGCSCK
WP_090981132.1_266996	WP_090981132.1	Bacteroidetes	Pedobacter suwonensis	NZ_FOJM01000003.1	genome	266996	267245	r	LEKMKKQLKTKLSLNKETVAKLNEEQMELVAGGQAAAAGSTVVIGIELRAEAAAVEGDSCGRQSIIASKTCPVTSTCGCSCK	LEKMKKQLKTKLSLNKETVAKLNEEQMELVAGG	QAAAAGSTVVIGIELRAEAAAVEGDSCGRQSIIASKTCPVTSTCGCSCK
WP_090981132.1_267274	WP_090981132.1	Bacteroidetes	Pedobacter suwonensis	NZ_FOJM01000003.1	genome	267274	267508	r	MKKQLKTKLSLNKETVAKLNEEQMELIGGGQAAAERSTVVIGFEAEASVADDGGSCGKQSIIASKTCPATSTCKCSC	MKKQLKTKLSLNKETVAKLNEEQMELIGG	GQAAAERSTVVIGFEAEASVADDGGSCGKQSIIASKTCPATSTCKCSC
WP_090951392.1_1597	WP_090951392.1	Firmicutes	Parageobacillus thermantarcticus	NZ_FOJS01000046.1	genome	1597	1768	f	MAKFDDFDLDIVVKKQDNIVQPNITSKSLCTPGCITGILMCLTQNSCVSCNSCIRC	MAKFDDFDLDIVVKKQDNIVQPN	ITSKSLCTPGCITGILMCLTQNSCVSCNSCIRC
WP_090951392.1_14928	WP_090951392.1	Firmicutes	Parageobacillus thermantarcticus	NZ_FOJS01000046.1	genome	14928	15099	f	MAKLDDFDLDIVVKKQDNIVQPNITSKSLCTPGCITGILMCLTQNSCVSCNSCIRC	MAKLDDFDLDIVVKKQDNIVQPN	ITSKSLCTPGCITGILMCLTQNSCVSCNSCIRC
WP_081685171.1_7970	WP_081685171.1	Actinobacteria	Amycolatopsis marina	NZ_FOKG01000045.1	genome	7970	8180	r	VTHMSEVLFSGGATALAERPVADDDEFALDVRVVVAYAPVMGDCPTDDGCGNTCAGNDSACNSFADDPS	VTHMSEVLFSGGATALAERPVADDDEFALDVRVVVAYAPVMGDC	PTDDGCGNTCAGNDSACNSFADDPS
WP_093840812.1_24819	WP_093840812.1	Actinobacteria	Streptomyces aidingensis	NZ_FOLM01000015.1	genome	24819	24993	r	VLMSNVPVQNGISPSSPSGDGFDLDVALLEVGDVAGLTNLTDDNCGTTCGACTTNVA	VLMSNVPVQNGISPSSPSGDGFDLDVALLEVGDVAG	LTNLTDDNCGTTCGACTTNVA
WP_093841269.1_9534	WP_093841269.1	Actinobacteria	Streptomyces aidingensis	NZ_FOLM01000021.1	genome	9534	9744	f	MTSQSAAPALGDIFDLDPQTTDLTTLYPGLADSEPCTGDNCGQSPTTGPTTGCVAPDGPVVPLRGCDAV	MTSQSAAPALGDIFDLDPQTTDLTTLYPGLA	DSEPCTGDNCGQSPTTGPTTGCVAPDGPVVPLRGCDAV
WP_093841389.1_73092	WP_093841389.1	Actinobacteria	Streptomyces aidingensis	NZ_FOLM01000022.1	genome	73092	73314	r	VHHPTIREVVVSVQSEEAVATVPAAVEGQEGMVDGWDLDVSIVESGPEADRLIRMTDDGCGETCESACSTTCP	VHHPTIREVVVSVQSEEAVATVPAAVEGQEGMVDGWDLDVSIVESGPEADRLIR	MTDDGCGETCESACSTTCP
WP_091982150.1_75762	WP_091982150.1	Proteobacteria	Pseudoalteromonas denitrificans DSM 6059	NZ_FOLO01000007.1	genome	75762	75939	f	MKLKLNKKKLKNLSKDNKSLPADMTPMIAGGNGACFGSDRCLRDQQPIGGNETVAVTW	MKLKLNKKKLKNLSKDNKSLPADMTPMIAGG	NGACFGSDRCLRDQQPIGGNETVAVTW
WP_090107440.1_17613	WP_090107440.1	Bacteroidetes	Chitinophaga sp. CF118	NZ_FOMK01000010.1	genome	17613	17775	f	LLIMKKESTKKLSLGKIKIATLSSTQMANINANAPTYTGCSLLKCIPPPDGKN	LLIMKKESTKKLSLGKIKIATLSSTQMANINANA	PTYTGCSLLKCIPPPDGKN
WP_090107440.1_17791	WP_090107440.1	Bacteroidetes	Chitinophaga sp. CF118	NZ_FOMK01000010.1	genome	17791	17950	f	MKKKSEKKLKLGKIKIASLNQTKERPHAAVASGDCTVSIDNCQACSEVFCRF	MKKKSEKKLKLGKIKIASLNQTKERPHAAV	ASGDCTVSIDNCQACSEVFCRF
WP_090107440.1_17927	WP_090107440.1	Bacteroidetes	Chitinophaga sp. CF118	NZ_FOMK01000010.1	genome	17927	18143	f	VKFSAVFNFIKSDLMKKKTEKKLQLGKIKIASLSPAKQNQHGIATTFCSFIICQDDMSQGAAVCSEDSCRF	VKFSAVFNFIKSDLMKKKTEKKLQLGKIKIASLSPAKQNQHGI	ATTFCSFIICQDDMSQGAAVCSEDSCRF
WP_090107440.1_18105	WP_090107440.1	Bacteroidetes	Chitinophaga sp. CF118	NZ_FOMK01000010.1	genome	18105	18321	f	VQLSVVKIPVAFNSIKSELMKKKSEKKLQLGKIKIASLNQTKKNINDEAAITLLCLSNGIPMCSLDICRFN	VQLSVVKIPVAFNSIKSELMKKKSEKKLQLGKIKIASLNQTKKNINDEAA	ITLLCLSNGIPMCSLDICRFN
WP_090107440.1_18503	WP_090107440.1	Bacteroidetes	Chitinophaga sp. CF118	NZ_FOMK01000010.1	genome	18503	18674	f	MKKKSEKKLSLGKIKIASLSQLNQHLMGIGVPVTIKICTDDISQGAPICSVDSCRF	MKKKSEKKLSLGKIKIASLSQLNQHLMGIGVP	VTIKICTDDISQGAPICSVDSCRF
WP_090108236.1_183754	WP_090108236.1	Bacteroidetes	Chitinophaga sp. CF118	NZ_FOMK01000014.1	genome	183754	183922	f	MKKKKNSNLKLSLNKQIIAKLSVNVKKSIGELSTSMNMDCVSTGDASCNTGNVTF	MKKKKNSNLKLSLNKQIIAKLSVNVKKSIGE	LSTSMNMDCVSTGDASCNTGNVTF
WP_092929813.1_44545	WP_092929813.1	Actinobacteria	Actinopolyspora alba	NZ_FOMZ01000019.1	genome	44545	44719	f	VSGMSTPTTLESSSTEPDSDFDLDVTVVAAAEVAELRSPTEDNCGQTCESACPQTGC	VSGMSTPTTLESSSTEPDSDFDLDVTVVAAAEVAEL	RSPTEDNCGQTCESACPQTGC
WP_092930155.1_15927	WP_092930155.1	Actinobacteria	Actinopolyspora alba	NZ_FOMZ01000022.1	genome	15927	16116	r	VTEMTQALEQTAAPGELDEFTLDISVVEDSLPLAKMSCDTSDGCGGTTCGSACTSQVAQTPY	VTEMTQALEQTAAPGELDEFTLDISVVE	DSLPLAKMSCDTSDGCGGTTCGSACTSQVAQTPY
WP_046231700.1_222519	WP_046231700.1	Firmicutes	Paenibacillus algorifonticola	NZ_FONN01000006.1	genome	222519	222687	r	MQNQLFELDFKVQSFNSDVVDPDTIRTALCWVTKVTCKASCGCGFTQYCTPGCPF	MQNQLFELDFKVQSFNSDVVDP	DTIRTALCWVTKVTCKASCGCGFTQYCTPGCPF
WP_091994370.1_28167	WP_091994370.1	Firmicutes	Peptostreptococcus sp. D1	NZ_FONP01000008.1	genome	28167	28404	r	MGKYEDFDIDIRKTEPRTTVSGLPKITGKICDTITKYVCSGVITISLEKCTRNCTKNKCSGRPGCGSVKQCPGSTGRR	MGKYEDFDIDIRKTEPRTTVSGLPK	ITGKICDTITKYVCSGVITISLEKCTRNCTKNKCSGRPGCGSVKQCPGSTGRR
WP_093892000.1_9528	WP_093892000.1	Actinobacteria	Streptosporangium canum	NZ_FOQY01000053.1	genome	9528	9816	r	MVRGRPVREPGGSGLTMPLPGWRGHPTSGTRNRTRSRDMSTLTPEETATVDTGETFDPFALNIEFIENTPAADTVLMCSTGDNCGTSCPSACTTS	MVRGRPVREPGGSGLTMPLPGWRGHPTSGTRNRTRSRDMSTLTPEETATVDTGETFDPFALNIEFIENTPAA	DTVLMCSTGDNCGTSCPSACTTS
WP_093153563.1_18586	WP_093153563.1	Actinobacteria	Saccharopolyspora antimicrobica	NZ_FOUP01000006.1	genome	18586	18808	r	MTECTKPGNCTIAKEKSVTVQLDHVVAPVVPTTESEFDLDVTLLEVVDPAHLINMTDDGCGHTCEKSTCISSA	MTECTKPGNCTIAKEKSVTVQLDHVVAPVVPTTESEFDLDVTLLEVVDPAHLIN	MTDDGCGHTCEKSTCISSA
WP_089804102.1_78470	WP_089804102.1	Bacteroidetes	Chitinophaga sp. YR627	NZ_FOUX01000001.1	genome	78470	78659	r	MKDNQVTQIKLSIDDLKIDSFVTSIDSEMNMRLAGGLAGQSHPTHTVATDDEGHLCTTIICA	MKDNQVTQIKLSIDDLKIDSFVTSIDSEMNMRLAGG	LAGQSHPTHTVATDDEGHLCTTIICA
WP_089809720.1_1666732	WP_089809720.1	Bacteroidetes	Chitinophaga sp. YR627	NZ_FOUX01000002.1	genome	1666732	1666921	r	MKKKVEKKLDLGKIKLASLNREKQDAMNGAAFAPTTTVLSFKVCTDDISQGAPICSVDSCRF	MKKKVEKKLDLGKIKLASLNREKQDAMNGA	AFAPTTTVLSFKVCTDDISQGAPICSVDSCRF
WP_089809720.1_1666958	WP_089809720.1	Bacteroidetes	Chitinophaga sp. YR627	NZ_FOUX01000002.1	genome	1666958	1667126	r	LLTMKKASSRKLNLGKIKIARLSTTKQEVANQQANAPTYTGCSLFKCPPPPDARN	LLTMKKASSRKLNLGKIKIARLSTTKQEVANQQANA	PTYTGCSLFKCPPPPDARN
WP_090022230.1_355196	WP_090022230.1	Bacteroidetes	Chryseobacterium oleae	NZ_FOVD01000001.1	genome	355196	355391	r	MENNKKMKLNIDDLKIESFVTALDKDLSKKLQGGLGIAPAGDHDHPTHTIKTQDRLHVCGTVQC	MENNKKMKLNIDDLKIESFVTALDKDLSKKLQGG	LGIAPAGDHDHPTHTIKTQDRLHVCGTVQC
WP_090026914.1_166928	WP_090026914.1	Bacteroidetes	Chryseobacterium oleae	NZ_FOVD01000008.1	genome	166928	167141	f	MKKLTKLKFDKKVINELTKVEQSSVKGGVADLEVSKDFDTPTFNDKCFDGGSTTFRKACTWCGFFHSTKW	MKKLTKLKFDKKVINELTKVEQSSVKGG	VADLEVSKDFDTPTFNDKCFDGGSTTFRKACTWCGFFHSTKW
WP_083597711.1_388633	WP_083597711.1	Actinobacteria	Actinomadura madurae	NZ_FOVH01000005.1	genome	388633	388819	r	VIGEPMTISLTDQAGVDAQDEFDLDVRVSELSTSAEILDCTDSCPCFTAPCQSTPTCLEGI	VIGEPMTISLTDQAGVDAQDEFDLDVRVSE	LSTSAEILDCTDSCPCFTAPCQSTPTCLEGI
WP_091839391.1_45174	WP_091839391.1	Firmicutes	Marininema halotolerans	NZ_FPAA01000016.1	genome	45174	45318	r	MAENKKDQFDLDVQVNKSKGEVDPQITSVSLCTPGCGDTGSFNSYCC	MAENKKDQFDLDVQVNKSKGEVDPQ	ITSVSLCTPGCGDTGSFNSYCC
WP_091839391.1_45359	WP_091839391.1	Firmicutes	Marininema halotolerans	NZ_FPAA01000016.1	genome	45359	45503	r	MAENKKDQFDLDVQVNKSKGEVDPQITSVSLCTPGCGDTGSFNSYCC	MAENKKDQFDLDVQVNKSKGEVDPQ	ITSVSLCTPGCGDTGSFNSYCC
WP_091839391.1_45544	WP_091839391.1	Firmicutes	Marininema halotolerans	NZ_FPAA01000016.1	genome	45544	45688	r	MAENKKDQFDLDVQVNKSKGEVDPQITSVSLCTPGCGDTGSFNSYCC	MAENKKDQFDLDVQVNKSKGEVDPQ	ITSVSLCTPGCGDTGSFNSYCC
WP_091839391.1_45728	WP_091839391.1	Firmicutes	Marininema halotolerans	NZ_FPAA01000016.1	genome	45728	45881	r	VKKMAENKKDQFDLDVQVNKSKGEVDPQITSVSLCTPGCGDTGSFNSYCC	VKKMAENKKDQFDLDVQVNKSKGEVDPQ	ITSVSLCTPGCGDTGSFNSYCC
WP_074490042.1_30332	WP_074490042.1	Bacteroidetes	Mucilaginibacter polytrichastri	NZ_FPAM01000006.1	genome	30332	30509	f	MPKENLIQPLDLQKDIIAKLDENQLKEIEGGTDGGQVSCHFVSCIDNSLATCDDTQAK	MPKENLIQPLDLQKDIIAKLDENQLKEIEG	GTDGGQVSCHFVSCIDNSLATCDDTQAK
WP_072360327.1_21169	WP_072360327.1	Bacteroidetes	Chitinophaga sancti	NZ_FPIZ01000007.1	genome	21169	21364	f	VKITPASGYFLFNLKQILLTMKKQTSKKLSLGKITIANLKPQQFEDKRPTLVTGCSFRKCTPTI	VKITPASGYFLFNLKQILLTMKKQTSKKLSLGKITIANLKPQQFEDKR	PTLVTGCSFRKCTPTI
WP_072360327.1_21385	WP_072360327.1	Bacteroidetes	Chitinophaga sancti	NZ_FPIZ01000007.1	genome	21385	21547	f	MKKQSTKKLNLAKVKIASLQGTKQDKAVTVSFAVCTNNASQVLSICSIDSCRY	MKKQSTKKLNLAKVKIASLQGTKQDKA	VTVSFAVCTNNASQVLSICSIDSCRY
WP_083564736.1_93515	WP_083564736.1	Bacteroidetes	Sinomicrobium oceani	NZ_FPJE01000002.1	genome	93515	93707	r	MKNHAEHIKLNLEDLQLESFVTSIDSEVASRLAGGLGNLSHPTHTEPTDDHHNPPVQCTTVIC	MKNHAEHIKLNLEDLQLESFVTSIDSEVASRLAGG	LGNLSHPTHTEPTDDHHNPPVQCTTVIC
WP_072319272.1_16254	WP_072319272.1	Bacteroidetes	Sinomicrobium oceani	NZ_FPJE01000036.1	genome	16254	16518	r	MKKKKLTRKLILKKEKVSNLDEIKGGWETAIGCNTDEYATCATNDCGTNGCGTGNCGTGGCVTEYNCTTDVHPVSDPIHCRTCGPCM	MKKKKLTRKLILKKEKVSNLDEIKGGW	ETAIGCNTDEYATCATNDCGTNGCGTGNCGTGGCVTEYNCTTDVHPVSDPIHCRTCGPCM
WP_072319272.1_16697	WP_072319272.1	Bacteroidetes	Sinomicrobium oceani	NZ_FPJE01000036.1	genome	16697	16910	r	MSIMKKKSLNSLKLNKQTVSALHSGTVRGGDWISYGCGNSWWPVCDPPTQKNCDPATGDGNCGGTTGGCP	MSIMKKKSLNSLKLNKQTVSALHSGTVRGG	DWISYGCGNSWWPVCDPPTQKNCDPATGDGNCGGTTGGCP
WP_072319272.1_16911	WP_072319272.1	Bacteroidetes	Sinomicrobium oceani	NZ_FPJE01000036.1	genome	16911	17199	r	LFKGSILLICLENHVVRFLPGQVRMRKYGESIWHLNSLLMKKKKLKNLNLNKIIISQLDPQNTDHIRGGVTGLTCQSCPGPTQSIKGECPTVCNN	LFKGSILLICLENHVVRFLPGQVRMRKYGESIWHLNSLLMKKKKLKNLNLNKIIISQLDPQNTDHIRGG	VTGLTCQSCPGPTQSIKGECPTVCNN
WP_072319272.1_17220	WP_072319272.1	Bacteroidetes	Sinomicrobium oceani	NZ_FPJE01000036.1	genome	17220	17580	r	MSMSVAWKHLLKRNWNSARKCREMQRSLRKNSAFYNVYFISLQKYFPVTLKIRRFFPILKVRILNITTVKKRSLKSLKLNKKTISNFTPENIKGGEDWPTYGCGDSWPPACSAVRPCIG	MSMSVAWKHLLKRNWNSARKCREMQRSLRKNSAFYNVYFISLQKYFPVTLKIRRFFPILKVRILNITTVKKRSLKSLKLNKKTISNFTPENIKGG	EDWPTYGCGDSWPPACSAVRPCIG
WP_072409079.1_90934	WP_072409079.1	Bacteroidetes	Chryseobacterium limigenitum	NZ_FPKW01000005.1	genome	90934	91150	r	MKQQKKLKKLVLNKEKIDTIVKGEEKSIKGGFFGSRVLCTQTNADVGCTSHTSCNGSGHSPGSGTVFCDVF	MKQQKKLKKLVLNKEKIDTIVKGEEKSIKGG	FFGSRVLCTQTNADVGCTSHTSCNGSGHSPGSGTVFCDVF
WP_072468059.1_31385	WP_072468059.1	Firmicutes	Staphylococcus aureus	NZ_FQDO01000001.1	genome	31385	31529	f	MENVLDLDVQVKAKNDTSDSAGDERITSFIGCTPGCGKTGSFNSFCC	MENVLDLDVQVKAKNDTSDSAGDER	ITSFIGCTPGCGKTGSFNSFCC
WP_072498274.1_1322488	WP_072498274.1	Firmicutes	Staphylococcus aureus	NZ_FQGT01000001.1	genome	1322488	1322632	r	MENVLDLDVQVKAKNDTSDSAGDERITSFIGCTPGCGKTGSFNSFCC	MENVLDLDVQVKAKNDTSDSAGDER	ITSFIGCTPGCGKTGSFNSFCC
WP_031787914.1_1312559	WP_031787914.1	Firmicutes	Staphylococcus argenteus	NZ_FQLB01000001.1	genome	1312559	1312703	r	MEKVLDLDVQVKANNNSNDSSGDERITSHSLCTPGCAKTGSFNSFCC	MEKVLDLDVQVKANNNSNDSSGDER	ITSHSLCTPGCAKTGSFNSFCC
WP_031787914.1_1313426	WP_031787914.1	Firmicutes	Staphylococcus argenteus	NZ_FQLB01000001.1	genome	1313426	1313570	r	MERVLDLDVQVKGNNNTNDSMGDERVTSHFLCSFGCEKTGSFNSFCC	MERVLDLDVQVKGNNNTNDSMGDER	VTSHFLCSFGCEKTGSFNSFCC
WP_072503075.1_39726	WP_072503075.1	Firmicutes	Staphylococcus argenteus	NZ_FQRF01000001.1	genome	39726	39870	f	MERVLDLDVQVKGNNNTNDSMGDERVTSHFLCSFGCEKTGSFNSFCC	MERVLDLDVQVKGNNNTNDSMGDER	VTSHFLCSFGCEKTGSFNSFCC
WP_072503075.1_40593	WP_072503075.1	Firmicutes	Staphylococcus argenteus	NZ_FQRF01000001.1	genome	40593	40737	f	MEKVLDLDVQVKANNNSNDSSGDERITSHSLCTPGCAKTGSFNSFCC	MEKVLDLDVQVKANNNSNDSSGDER	ITSHSLCTPGCAKTGSFNSFCC
WP_072922408.1_1715996	WP_072922408.1	Bacteroidetes	Chryseobacterium sp. OV279	NZ_FQUD01000001.1	genome	1715996	1716191	f	MENNKKMKLNIDDLKIESFVTALDKDLSKKLQGGLGIAPAGDHDHPTHTIKTQDRLHVCGTVQC	MENNKKMKLNIDDLKIESFVTALDKDLSKKLQGG	LGIAPAGDHDHPTHTIKTQDRLHVCGTVQC
WP_072923193.1_9290	WP_072923193.1	Bacteroidetes	Chryseobacterium sp. OV279	NZ_FQUD01000003.1	genome	9290	9515	f	MKKLTKLKFDKKVINELTKVEQSSVKGGALELEQEVGVSKDFDTPTFNDKCFDGGSTTFRKACTWCGFFHSTKW	MKKLTKLKFDKKVINELTKVEQSSVKGG	ALELEQEVGVSKDFDTPTFNDKCFDGGSTTFRKACTWCGFFHSTKW
WP_084529172.1_723650	WP_084529172.1	Bacteroidetes	Pedobacter caeni	NZ_FQUQ01000004.1	genome	723650	723845	r	MNNSMDKIKLNLEDLQLESFVTSIDSEVAKRLSGGLGNVSEPTHTVPTDDHHPTEQVICTTVQC	MNNSMDKIKLNLEDLQLESFVTSIDSEVAKRLSGG	LGNVSEPTHTVPTDDHHPTEQVICTTVQC
WP_073174549.1_101993	WP_073174549.1	Bacteroidetes	Chryseobacterium sp. YR203	NZ_FQVE01000004.1	genome	101993	102179	f	MKSKIQMKGLQFNKEAVTKLNDDQISQLKGGILGASSKGDNCSCCHGSCNSKTPATTATIE	MKSKIQMKGLQFNKEAVTKLNDDQISQLKGG	ILGASSKGDNCSCCHGSCNSKTPATTATIE
WP_073174549.1_102221	WP_073174549.1	Bacteroidetes	Chryseobacterium sp. YR203	NZ_FQVE01000004.1	genome	102221	102398	f	MKSKIQMKGLHFNKEAVTRLNDDQISQLKGGILGASSKGDNCSCCHGSCNSKVITPQK	MKSKIQMKGLHFNKEAVTRLNDDQISQLKGG	ILGASSKGDNCSCCHGSCNSKVITPQK
WP_073174549.1_102471	WP_073174549.1	Bacteroidetes	Chryseobacterium sp. YR203	NZ_FQVE01000004.1	genome	102471	102657	f	MKSKIQMKGLQFNKEAVTKLNDDQISQLKGGILGASSKGDNCSCCHGSCNSKTPATTATIE	MKSKIQMKGLQFNKEAVTKLNDDQISQLKGG	ILGASSKGDNCSCCHGSCNSKTPATTATIE
WP_073174549.1_102699	WP_073174549.1	Bacteroidetes	Chryseobacterium sp. YR203	NZ_FQVE01000004.1	genome	102699	102888	f	MKSKIQMKGLQFNKEAVTKLNDDQISQLKGGIIGASSRGDNCSCCHDSCNPKTTTTTTLQAT	MKSKIQMKGLQFNKEAVTKLNDDQISQLKGG	IIGASSRGDNCSCCHDSCNPKTTTTTTLQAT
WP_073487578.1_25690	WP_073487578.1	Actinobacteria	Streptoalloteichus hindustanus	NZ_FQVN01000009.1	genome	25690	25831	f	VDLTLDLEDLDSLIDDLETQVNEVRLPERQAETIPSLIVCTQNCTV	VDLTLDLEDLDSLIDDLETQVNEVRLPERQA	ETIPSLIVCTQNCTV
WP_073489349.1_43817	WP_073489349.1	Actinobacteria	Streptoalloteichus hindustanus	NZ_FQVN01000014.1	genome	43817	44120	r	VASRHGQGEHSAARPRERIPRCGLRDHVPVPPVRIRSRQMSTPTTERSSESQRISDADDGVDPFDLDITFIENTPATETVLMCSTGDNCGSSCPSACTTS	VASRHGQGEHSAARPRERIPRCGLRDHVPVPPVRIRSRQMSTPTTERSSESQRISDADDGVDPFDLDITFIENTP	ATETVLMCSTGDNCGSSCPSACTTS
WP_047790187.1_27963	WP_047790187.1	Bacteroidetes	Tenacibaculum mesophilum	NZ_FQVV01000007.1	genome	27963	28155	r	MKKITLNKGLKLNKEAITKLQEAQMSQLKGGVRDAASISCLNFTCNASCDTGTCNGSADQVLN	MKKITLNKGLKLNKEAITKLQEAQMSQLKGG	VRDAASISCLNFTCNASCDTGTCNGSADQVLN
WP_047790187.1_28218	WP_047790187.1	Bacteroidetes	Tenacibaculum mesophilum	NZ_FQVV01000007.1	genome	28218	28401	r	MKKITLNKGLKLNKEAITKLQDSQMSSFKGGVREAEGLTCANGSCIKSCNRNSCKDQVIN	MKKITLNKGLKLNKEAITKLQDSQMSSFKGG	VREAEGLTCANGSCIKSCNRNSCKDQVIN
WP_047790187.1_28412	WP_047790187.1	Bacteroidetes	Tenacibaculum mesophilum	NZ_FQVV01000007.1	genome	28412	28604	r	MKKITLNKGLKLNKEAITKLQDSQMSSFKGGINAAAGATCANGSCIQSCNKNSCKGGADQVIN	MKKITLNKGLKLNKEAITKLQDSQMSSFKGG	INAAAGATCANGSCIQSCNKNSCKGGADQVIN
WP_047790187.1_28616	WP_047790187.1	Bacteroidetes	Tenacibaculum mesophilum	NZ_FQVV01000007.1	genome	28616	28883	r	VQMDLVLSRVMRILVMLTEYNNKNKKMKKITLNKGLKLNKEAITKLQDSQMSSFKGGIRDAEGLTCANGSCIKSCNKNSCKGADQVIN	VQMDLVLSRVMRILVMLTEYNNKNKKMKKITLNKGLKLNKEAITKLQDSQMSSFKGG	IRDAEGLTCANGSCIKSCNKNSCKGADQVIN
WP_047790187.1_28818	WP_047790187.1	Bacteroidetes	Tenacibaculum mesophilum	NZ_FQVV01000007.1	genome	28818	29001	r	MKKITLNKGLKLNKEAITKLQDSQMSSFKGGVREAEGLTCANGSCIKSCNEDSCNANRIQ	MKKITLNKGLKLNKEAITKLQDSQMSSFKGG	VREAEGLTCANGSCIKSCNEDSCNANRIQ
WP_047790187.1_29019	WP_047790187.1	Bacteroidetes	Tenacibaculum mesophilum	NZ_FQVV01000007.1	genome	29019	29208	r	MKKITLNKGLRLNKEAITKLQDSQMSSFKGGINAAAGATCANGSCIKSCNEDSCKGADQVIH	MKKITLNKGLRLNKEAITKLQDSQMSSFKGG	INAAAGATCANGSCIKSCNEDSCKGADQVIH
WP_047790187.1_29219	WP_047790187.1	Bacteroidetes	Tenacibaculum mesophilum	NZ_FQVV01000007.1	genome	29219	29408	r	MKKITLNKGLKLNKEAITKLQDSQMSTFKGGIRAAGLTCANGSCIKSCNENSCNGSADQVIN	MKKITLNKGLKLNKEAITKLQDSQMSTFKGG	IRAAGLTCANGSCIKSCNENSCNGSADQVIN
WP_073179413.1_258374	WP_073179413.1	Bacteroidetes	Flagellimonas flava	NZ_FQWL01000003.1	genome	258374	258557	f	MKKNKKNLLELNKKVISNLSKENLRGGTWTFPTFQTGCNTGNTCTCDGGTIHNPSDCACP	MKKNKKNLLELNKKVISNLSKENLRGG	TWTFPTFQTGCNTGNTCTCDGGTIHNPSDCACP
WP_073179413.1_263459	WP_073179413.1	Bacteroidetes	Flagellimonas flava	NZ_FQWL01000003.1	genome	263459	263612	r	MKKDLKELRLNKKVISNLNALNKIVGGKTGHTCDACSPPSHTNYPGCNHL	MKKDLKELRLNKKVISNLNALNKIVGG	KTGHTCDACSPPSHTNYPGCNHL
WP_073318509.1_312714	WP_073318509.1	Bacteroidetes	Aquimarina spongiae	NZ_FQYP01000007.1	genome	312714	312882	f	MNKLNLNKETISQMDNNEMASVNGGLDICIVSCKRSTRLGKDCCEDPTHLVISIE	MNKLNLNKETISQMDNNEMASVNGG	LDICIVSCKRSTRLGKDCCEDPTHLVISIE
WP_073318509.1_313085	WP_073318509.1	Bacteroidetes	Aquimarina spongiae	NZ_FQYP01000007.1	genome	313085	313253	f	MNKLNLNKETISQMDNNEMATVNGGLDICIVSCKRSTRLGKDCCEDPTHLVIAIE	MNKLNLNKETISQMDNNEMATVNGG	LDICIVSCKRSTRLGKDCCEDPTHLVIAIE
WP_073308851.1_878825	WP_073308851.1	Bacteroidetes	Flavobacterium terrae	NZ_FQZI01000001.1	genome	878825	878999	f	MKKLELKNLKVSVLSKEEKSKINGGLEQEEVILSIGKICSLRNSCERICGGPIAGIE	MKKLELKNLKVSVLSKEEKSKINGG	LEQEEVILSIGKICSLRNSCERICGGPIAGIE
WP_073292473.1_74701	WP_073292473.1	Bacteroidetes	Chryseobacterium polytrichastri	NZ_FRAV01000010.1	genome	74701	74989	f	MQKKKIKKLEIKKEDILNLSNDEAQRVIGGGANTNTPSNDCSTEWCTKSGCDGGDTDPCSVVIGDTDLCGVSDNCQSGWCQTGFTQDVAPECNRT	MQKKKIKKLEIKKEDILNLSNDEAQRVIGG	GANTNTPSNDCSTEWCTKSGCDGGDTDPCSVVIGDTDLCGVSDNCQSGWCQTGFTQDVAPECNRT
WP_079181940.1_382390	WP_079181940.1	Actinobacteria	Streptomyces yunnanensis	NZ_FRBK01000006.1	genome	382390	382747	f	VARRGAWPGVIPRSRAQNRAWLNSLLAAHSIALRGWCQPITPRFVCRYLIGSRVAFSVSIQEVVMAAQKSAMDVFDLDVREAADPKEEATTSMEGSSGIPTLCSNQCTGDCCTISHCS	VARRGAWPGVIPRSRAQNRAWLNSLLAAHSIALRGWCQPITPRFVCRYLIGSRVAFSVSIQEVVMAAQKSAMDVFDLDVREAADPKEEATTSME	GSSGIPTLCSNQCTGDCCTISHCS
WP_073445372.1_259996	WP_073445372.1	Actinobacteria	Streptomyces yunnanensis	NZ_FRBK01000008.1	genome	259996	260143	f	MENATISMDEFDLDLDVDIMDSATVAVDAQESKLMTQVCPSTSWRCGW	MENATISMDEFDLDLDVDIMDSATVAVDAQ	ESKLMTQVCPSTSWRCGW
WP_073079004.1_336456	WP_073079004.1	Bacteroidetes	Chitinophaga jiangningensis	NZ_FRBL01000002.1	genome	336456	336651	r	MEQKIKSIKKRPLSLGKITVVSLDKSPVNKIWDGNNNASAQQFGSTRPECDVTNTLTITSLSVL	MEQKIKSIKKRPLSLGKITVVSLDKSPVNKIWDGNNNASAQQF	GSTRPECDVTNTLTITSLSVL
WP_073079004.1_344345	WP_073079004.1	Bacteroidetes	Chitinophaga jiangningensis	NZ_FRBL01000002.1	genome	344345	344564	r	MKKSIALQNSKLPFSKEKIANLTGEELDAVQGGIDEVKTGDTVDTASGLSTHHNFTCCACTTLSGIAAEDQA	MKKSIALQNSKLPFSKEKIANLTGEELDAVQGG	IDEVKTGDTVDTASGLSTHHNFTCCACTTLSGIAAEDQA
WP_073079004.1_344617	WP_073079004.1	Bacteroidetes	Chitinophaga jiangningensis	NZ_FRBL01000002.1	genome	344617	344935	r	LYYPVRYCLSVTGTVKIKNNNNHSFTTNQKPTNMKKSIALQNSKLPFSKEKIANLTGEELDAVQGGIDEIKTGDTVDTASGLSTHHNFTCCACTTLSGIAAEEQA	LYYPVRYCLSVTGTVKIKNNNNHSFTTNQKPTNMKKSIALQNSKLPFSKEKIANLTGEELDAVQGG	IDEIKTGDTVDTASGLSTHHNFTCCACTTLSGIAAEEQA
WP_073079004.1_344907	WP_073079004.1	Bacteroidetes	Chitinophaga jiangningensis	NZ_FRBL01000002.1	genome	344907	345120	r	MKKSIALQSSKLPFSKEKIANLTGEELDQVQGGVEQPIDDKTGDTVDTASGLSTHHNFTCCACTTLSGIA	MKKSIALQSSKLPFSKEKIANLTGEELDQVQGG	VEQPIDDKTGDTVDTASGLSTHHNFTCCACTTLSGIA
WP_073079004.1_345164	WP_073079004.1	Bacteroidetes	Chitinophaga jiangningensis	NZ_FRBL01000002.1	genome	345164	345380	r	MKKQERLSQSKLFLNKESVAILTKSDMEKIVTGMEDTIARITLGCAPQSTQDDFNCDYFNQESGDRPLQQQ	MKKQERLSQSKLFLNKESVAILTKSDMEKIVTGME	DTIARITLGCAPQSTQDDFNCDYFNQESGDRPLQQQ
WP_073085615.1_183944	WP_073085615.1	Bacteroidetes	Chitinophaga jiangningensis	NZ_FRBL01000009.1	genome	183944	184109	f	LVMRKTSEKKLSLSKIKVSSLNTASRERDAKAPTYTGCSLFAKCTPPSTKASCI	LVMRKTSEKKLSLSKIKVSSLNTASRERDAKA	PTYTGCSLFAKCTPPSTKASCI
WP_073085615.1_184141	WP_073085615.1	Bacteroidetes	Chitinophaga jiangningensis	NZ_FRBL01000009.1	genome	184141	184306	f	MKKTSEKKLHLGKIKVAELGKKVAGNSPALFSISIKISCISQGAPICSEDSCRF	MKKTSEKKLHLGKIKVAELGKKVAGNSPAL	FSISIKISCISQGAPICSEDSCRF
WP_073085615.1_184331	WP_073085615.1	Bacteroidetes	Chitinophaga jiangningensis	NZ_FRBL01000009.1	genome	184331	184526	f	LLIMKKSSQKKLHLGKIKVSVLQNAGSANGNAATGTTCHVLCSAMCAANTSQGAPICSIDSCRF	LLIMKKSSQKKLHLGKIKVSVLQNAGSANGNA	ATGTTCHVLCSAMCAANTSQGAPICSIDSCRF
WP_073087775.1_87774	WP_073087775.1	Bacteroidetes	Chitinophaga jiangningensis	NZ_FRBL01000016.1	genome	87774	88053	r	VHAALKRMKLPVRSTAYDKLTLKILFMKKKKVDLSKKLMLGKETVALLNAEQQYRINGGAATLYITCTEDTRAISSCRATSPGAGQPCCQIP	VHAALKRMKLPVRSTAYDKLTLKILFMKKKKVDLSKKLMLGKETVALLNAEQQYRINGG	AATLYITCTEDTRAISSCRATSPGAGQPCCQIP
WP_073087775.1_87997	WP_073087775.1	Bacteroidetes	Chitinophaga jiangningensis	NZ_FRBL01000016.1	genome	87997	88192	r	MPTNSDKMKKKKVDLSKKLLLKKEAIASLNTKQQAKIAGGAPLTWWSACCVETDEVTCPIDCVR	MPTNSDKMKKKKVDLSKKLLLKKEAIASLNTKQQAKIAGG	APLTWWSACCVETDEVTCPIDCVR
WP_073087775.1_88264	WP_073087775.1	Bacteroidetes	Chitinophaga jiangningensis	NZ_FRBL01000016.1	genome	88264	88459	r	MRKRKLPLEKKLSLNKEAVALLNASQQTKIAGGALAISRIDGCLVTSQETCVTIPPGQMYCIMC	MRKRKLPLEKKLSLNKEAVALLNASQQTKIAGG	ALAISRIDGCLVTSQETCVTIPPGQMYCIMC
WP_073087775.1_88563	WP_073087775.1	Bacteroidetes	Chitinophaga jiangningensis	NZ_FRBL01000016.1	genome	88563	88743	r	MKKKKISLEKKLSLKKQTVATLSKSEQKSLAGGAATQYCNTYDPQETCETHPRPGYQCV	MKKKKISLEKKLSLKKQTVATLSKSEQKSLAGG	AATQYCNTYDPQETCETHPRPGYQCV
WP_066693017.1_326123	WP_066693017.1	Bacteroidetes	Chryseobacterium contaminans	NZ_FRBM01000003.1	genome	326123	326315	f	MKMKKLTLKKSVVANLDKKAMEQVKGGIRQPEVGLTPETFGCGETSTEDKGCGSKLCQEFGLG	MKMKKLTLKKSVVANLDKKAMEQVKGG	IRQPEVGLTPETFGCGETSTEDKGCGSKLCQEFGLG
WP_073334894.1_135398	WP_073334894.1	Bacteroidetes	Chryseobacterium carnipullorum	NZ_FRCD01000013.1	genome	135398	135617	f	MKKLTKLKFDKKVINELTKVEQSSVKGGAAEIEVGVSKDFDTPTFNDKCFDGGSTTFKKACTWCGFFHSTKW	MKKLTKLKFDKKVINELTKVEQSSVKGG	AAEIEVGVSKDFDTPTFNDKCFDGGSTTFKKACTWCGFFHSTKW
WP_073335558.1_87283	WP_073335558.1	Bacteroidetes	Chryseobacterium carnipullorum	NZ_FRCD01000018.1	genome	87283	87523	r	MKKLELDPLSLDKETIALLDEKQLMEIIGGKAVAPGTSTGCGTGGSTCGAAQTTTISTGGGSTGCGSGGSTCSAQSTAG	MKKLELDPLSLDKETIALLDEKQLMEIIGG	KAVAPGTSTGCGTGGSTCGAAQTTTISTGGGSTGCGSGGSTCSAQSTAG
WP_073335558.1_87586	WP_073335558.1	Bacteroidetes	Chryseobacterium carnipullorum	NZ_FRCD01000018.1	genome	87586	87808	r	MKKLELDPLSLDKETIALLDEKQLQEIVGGQAAAPGTSTGCGSGGSGCGAGGGSTGCGSGGSTCVSQAEVAIK	MKKLELDPLSLDKETIALLDEKQLQEIVGG	QAAAPGTSTGCGSGGSGCGAGGGSTGCGSGGSTCVSQAEVAIK
WP_073335558.1_87965	WP_073335558.1	Bacteroidetes	Chryseobacterium carnipullorum	NZ_FRCD01000018.1	genome	87965	88193	r	MKKLELDPLSLDKETIALLDEKQLMEIIGGKGAAPAGSTGCGTGGSTCDNTGTGASTGCGSGGSTCSVTDTISAN	MKKLELDPLSLDKETIALLDEKQLMEIIGG	KGAAPAGSTGCGTGGSTCDNTGTGASTGCGSGGSTCSVTDTISAN
WP_073335558.1_88278	WP_073335558.1	Bacteroidetes	Chryseobacterium carnipullorum	NZ_FRCD01000018.1	genome	88278	88482	r	MKKLKLNPLSLDKQTIALLDEKQLQEIKGGKTGFSPCPAGATTCDPNGSGGGSTGCGAGTSACPVQS	MKKLKLNPLSLDKQTIALLDEKQLQEIKGG	KTGFSPCPAGATTCDPNGSGGGSTGCGAGTSACPVQS
WP_073552148.1_77374	WP_073552148.1	Bacteroidetes	Elizabethkingia meningoseptica	NZ_FRFB01000003.1	genome	77374	77653	r	MKKQKINKKLLFKKEIVKDLKSVTGGDEPETMPVNSYACGDTYRFMCTTPDPLPNLDTCNCGTSGFNDTLNACHTKHGVTCVLNTVVNCTTP	MKKQKINKKLLFKKEIVKDLKSVTGGDEP	ETMPVNSYACGDTYRFMCTTPDPLPNLDTCNCGTSGFNDTLNACHTKHGVTCVLNTVVNCTTP
WP_073552148.1_77671	WP_073552148.1	Bacteroidetes	Elizabethkingia meningoseptica	NZ_FRFB01000003.1	genome	77671	77845	r	MKKQKIKKKLLIKKEILVDLSKVRGGNDPINESAFMGVCHTQHGAGCVLYTLPPGGC	MKKQKIKKKLLIKKEILVDLSKVRGGNDPIN	ESAFMGVCHTQHGAGCVLYTLPPGGC
WP_087100451.1_15735	WP_087100451.1	Actinobacteria	Nocardiopsis sp. JB363	NZ_FRFF01000126.1	genome	15735	15909	r	VALRSERKKNMQENQLDVDGFDLDVEVVESGPRLDALLNLTGDNCGGTCASACTSCP	VALRSERKKNMQENQLDVDGFDLDVEVVESGPRLDALLN	LTGDNCGGTCASACTSCP
WP_087101034.1_24882	WP_087101034.1	Actinobacteria	Nocardiopsis sp. JB363	NZ_FRFF01000136.1	genome	24882	25050	f	MVNPLAPNAFDDFTLDIQVVEEATQPLPGLLRSTSDNCGSTCDGTACVSFASDPA	MVNPLAPNAFDDFTLDIQVVEEATQPLPGLL	RSTSDNCGSTCDGTACVSFASDPA
WP_076595226.1_181347	WP_076595226.1	Bacteroidetes	Chryseobacterium sp. RU33C	NZ_FTMT01000004.1	genome	181347	181527	r	MNKMKLTKALQINKEQISKLQEEQMNSLKGGVNSLQAAAQSCGQCSCGGNTVVQTRIAK	MNKMKLTKALQINKEQISKLQEEQMNSLKGG	VNSLQAAAQSCGQCSCGGNTVVQTRIAK
WP_076595226.1_181580	WP_076595226.1	Bacteroidetes	Chryseobacterium sp. RU33C	NZ_FTMT01000004.1	genome	181580	181760	r	MHKIKLTKGLQINKEQISKLQEEQMNSLKGGVNSLQAAAQSCGQCSCGGNTVVKTRAAQ	MHKIKLTKGLQINKEQISKLQEEQMNSLKGG	VNSLQAAAQSCGQCSCGGNTVVKTRAAQ
WP_076595226.1_181813	WP_076595226.1	Bacteroidetes	Chryseobacterium sp. RU33C	NZ_FTMT01000004.1	genome	181813	181993	r	MHKIKLTKGLQINKEQISKLQEEQMNSLKGGVNSLQAAAQSCGQCSCGGNTIVKTRAAQ	MHKIKLTKGLQINKEQISKLQEEQMNSLKGG	VNSLQAAAQSCGQCSCGGNTIVKTRAAQ
WP_076595226.1_182048	WP_076595226.1	Bacteroidetes	Chryseobacterium sp. RU33C	NZ_FTMT01000004.1	genome	182048	182228	r	MNKMKLSKGLQINKEQISKLQEEQMNSLKGGVNSLQAAAQSCGQCSCGGNTVVKTRAAQ	MNKMKLSKGLQINKEQISKLQEEQMNSLKGG	VNSLQAAAQSCGQCSCGGNTVVKTRAAQ
WP_076595226.1_182281	WP_076595226.1	Bacteroidetes	Chryseobacterium sp. RU33C	NZ_FTMT01000004.1	genome	182281	182461	r	MHKIKLTKGLQINKEQISKLQEEQMNSLKGGVNSLQAAAQSCGQCSCGGNTVVKTRAAQ	MHKIKLTKGLQINKEQISKLQEEQMNSLKGG	VNSLQAAAQSCGQCSCGGNTVVKTRAAQ
WP_076596311.1_27508	WP_076596311.1	Bacteroidetes	Chryseobacterium sp. RU33C	NZ_FTMT01000012.1	genome	27508	27691	f	MSKKLTKKLTLKKEKLSQLNSEEMKSVKAGKELVTSVFDCSHWTCTAGSSRSTNLCVCPA	MSKKLTKKLTLKKEKLSQLNSEEMKSVKAGKEL	VTSVFDCSHWTCTAGSSRSTNLCVCPA
WP_076508352.1_295732	WP_076508352.1	Bacteroidetes	Chryseobacterium shigense	NZ_FTNY01000004.1	genome	295732	295948	r	MKKQKTLKKLVLNKEKIDTIVKGEEKSIKGGFFGSRVLCTQTNADVGCTSHTSCNGSGHSPGSGTVFCDVF	MKKQKTLKKLVLNKEKIDTIVKGEEKSIKGG	FFGSRVLCTQTNADVGCTSHTSCNGSGHSPGSGTVFCDVF
WP_076357665.1_119	WP_076357665.1	Bacteroidetes	Chryseobacterium joostei	NZ_FTNZ01000015.1	genome	119	299	f	MSNKSVKLGKSVTLNKDAVTKLQEDQLNKVKGGVKEVGEIGHDLEGSWSCVGLSCNVCS	MSNKSVKLGKSVTLNKDAVTKLQEDQLNKVKGG	VKEVGEIGHDLEGSWSCVGLSCNVCS
WP_076357665.1_340	WP_076357665.1	Bacteroidetes	Chryseobacterium joostei	NZ_FTNZ01000015.1	genome	340	520	f	MSNKSVKLGKEVTLNKDAVTKLQEDQLNKVKGGQKVGDMDQDLEGGSWSCIGVSCNGCG	MSNKSVKLGKEVTLNKDAVTKLQEDQLNKVKGG	QKVGDMDQDLEGGSWSCIGVSCNGCG
WP_076671181.1_458017	WP_076671181.1	Bacteroidetes	Pontibacter indicus	NZ_FTPP01000003.1	genome	458017	458233	r	MKKKNNINPLSLDKETIARLDEKQLDALAGGAGDPNEAEEATCLFLTRNTVKELEGDGDAAADCCGTKNSN	MKKKNNINPLSLDKETIARLDEKQLDALAGG	AGDPNEAEEATCLFLTRNTVKELEGDGDAAADCCGTKNSN
WP_076671181.1_458536	WP_076671181.1	Bacteroidetes	Pontibacter indicus	NZ_FTPP01000003.1	genome	458536	458749	r	MKKKSTNPLDLDKETIAKLDEKQLDALAGGAGDPEEAEEATCLFLTRNTVKELEGDGDAAADCCGTVNSN	MKKKSTNPLDLDKETIAKLDEKQLDALAGG	AGDPEEAEEATCLFLTRNTVKELEGDGDAAADCCGTVNSN
WP_076782194.1_65065	WP_076782194.1	Bacteroidetes	Chryseobacterium bovis DSM 19482	NZ_FTPU01000006.1	genome	65065	65248	f	MKKNAKLTLNKKTVVELSKKKMETVKGGNLEAEKPSHFLCWSVFGHCETDSCKGVYCDNF	MKKNAKLTLNKKTVVELSKKKMETVKGG	NLEAEKPSHFLCWSVFGHCETDSCKGVYCDNF
WP_078781809.1_40967	WP_078781809.1	Bacteroidetes	Elizabethkingia anophelis	NZ_FTQZ01000018.1	genome	40967	41267	f	LYVTKNRIIIMKKKLNLKKVKIANLNHSTLSASQLGNVKGGCALESNIIIVTTNPSGFPTGGSGEFSTMGNLSSCAVYTDRMPDTTPYPNYTECQTRIS	LYVTKNRIIIMKKKLNLKKVKIANLNHSTLSASQLGNVKGG	CALESNIIIVTTNPSGFPTGGSGEFSTMGNLSSCAVYTDRMPDTTPYPNYTECQTRIS
WP_078781812.1_40997	WP_078781812.1	Bacteroidetes	Elizabethkingia anophelis	NZ_FTQZ01000018.1	genome	40997	41267	f	MKKKLNLKKVKIANLNHSTLSASQLGNVKGGCALESNIIIVTTNPSGFPTGGSGEFSTMGNLSSCAVYTDRMPDTTPYPNYTECQTRIS	MKKKLNLKKVKIANLNHSTLSASQLGNVKGG	CALESNIIIVTTNPSGFPTGGSGEFSTMGNLSSCAVYTDRMPDTTPYPNYTECQTRIS
WP_078781809.1_41318	WP_078781809.1	Bacteroidetes	Elizabethkingia anophelis	NZ_FTQZ01000018.1	genome	41318	41588	f	MKKKLNLKKVKIANLNHSALSTSQLGNVKGGCALESNIIIVTTNPSGFPTGGPGNISTLDNLSSCAVYTDRMTDTTPFPTYTECMTRSS	MKKKLNLKKVKIANLNHSALSTSQLGNVKGG	CALESNIIIVTTNPSGFPTGGPGNISTLDNLSSCAVYTDRMTDTTPFPTYTECMTRSS
WP_078781809.1_41639	WP_078781809.1	Bacteroidetes	Elizabethkingia anophelis	NZ_FTQZ01000018.1	genome	41639	41849	f	MKKKLNLKKIKVANLTKPSLNKEKMNNVNGGGESNFTTVPIVTIGGTRFTYNTLTSCTYNNADTDCVAS	MKKKLNLKKIKVANLTKPSLNKEKMNNVNGG	GESNFTTVPIVTIGGTRFTYNTLTSCTYNNADTDCVAS
WP_087093741.1_135178	WP_087093741.1	Bacteroidetes	Elizabethkingia anophelis	NZ_FTRB01000006.1	genome	135178	135406	f	VGGTRKSLIRVEIISKFNVMKKEFSKLELCKRTIAKMNDAQLSTVKGGNMAMDPNRSGCNITCQSTGVTNVRTAK	VGGTRKSLIRVEIISKFNVMKKEFSKLELCKRTIAKMNDAQLSTVKGG	NMAMDPNRSGCNITCQSTGVTNVRTAK
WP_086980165.1_10830	WP_086980165.1	Bacteroidetes	Elizabethkingia miricola	NZ_FTRC01000032.1	genome	10830	11025	r	MENNKKMKLKIEDLKIESFVTALDKDLSKKLQGGLGISAAGDHDHPTHTIKTQDRLHVCGTVQC	MENNKKMKLKIEDLKIESFVTALDKDLSKKLQGG	LGISAAGDHDHPTHTIKTQDRLHVCGTVQC
WP_078667705.1_1298531	WP_078667705.1	Bacteroidetes	Chitinophaga eiseniae	NZ_FUWZ01000001.1	genome	1298531	1298714	r	MKEQSNNLQLSIDDLKIDSFVTSLDNEMNMRLAGGLAGQSHPTHTLQTDDEHHLCTTIIC	MKEQSNNLQLSIDDLKIDSFVTSLDNEMNMRLAGG	LAGQSHPTHTLQTDDEHHLCTTIIC
WP_078668171.1_1892643	WP_078668171.1	Bacteroidetes	Chitinophaga eiseniae	NZ_FUWZ01000001.1	genome	1892643	1892862	f	LVKDRGGPYETVLVMKKKKIDLAKKLTLAKETVATLTVKQKEAVKGGETVFCDTYDPAWTCESNPRPTNVCM	LVKDRGGPYETVLVMKKKKIDLAKKLTLAKETVATLTVKQKEAVKGG	ETVFCDTYDPAWTCESNPRPTNVCM
WP_078668171.1_1892922	WP_078668171.1	Bacteroidetes	Chitinophaga eiseniae	NZ_FUWZ01000001.1	genome	1892922	1893120	f	MRKKKISLGKKLSLNKATVATMTIRQQAVIGGGPFTVMPRCIETVAQTCITYMPGQDQCYICPEG	MRKKKISLGKKLSLNKATVATMTIRQQAVIGG	GPFTVMPRCIETVAQTCITYMPGQDQCYICPEG
WP_078668171.1_1893179	WP_078668171.1	Bacteroidetes	Chitinophaga eiseniae	NZ_FUWZ01000001.1	genome	1893179	1893368	f	MKKKQIVLSKKLLLRKDTVASLNVQQQAKIAGGVPLTWWSACCQNTREVTCPEGCVRTSEPK	MKKKQIVLSKKLLLRKDTVASLNVQQQAKIAGG	VPLTWWSACCQNTREVTCPEGCVRTSEPK
WP_078668171.1_1893318	WP_078668171.1	Bacteroidetes	Chitinophaga eiseniae	NZ_FUWZ01000001.1	genome	1893318	1893630	f	VRLRALKDASVLLNRNNSAFEPGHTIRCTADGGDGVHPKTSTIMKKKTLQLSKKLLLKKDTLVTLNQQDQAKLAGGAPLTWWSACCVETDEVTCPAGCVRTTK	VRLRALKDASVLLNRNNSAFEPGHTIRCTADGGDGVHPKTSTIMKKKTLQLSKKLLLKKDTLVTLNQQDQAKLAGG	APLTWWSACCVETDEVTCPAGCVRTTK
WP_078668171.1_1893608	WP_078668171.1	Bacteroidetes	Chitinophaga eiseniae	NZ_FUWZ01000001.1	genome	1893608	1893899	f	LCKNNQIIMIAEHPPHGYRQGRALFFLSINMKKKKIDLSKKLALNKETVASLNISQQQQLVGGVATRDIVCMEDTRYISSCRATRPSPNSPCCQIP	LCKNNQIIMIAEHPPHGYRQGRALFFLSINMKKKKIDLSKKLALNKETVASLNISQQQQLVGG	VATRDIVCMEDTRYISSCRATRPSPNSPCCQIP
WP_078670750.1_413871	WP_078670750.1	Bacteroidetes	Chitinophaga eiseniae	NZ_FUWZ01000003.1	genome	413871	414030	r	MKKQTEKKLSLGKIKVSDLSKNTQTAGADNRAGSMKCISTGAPICSVDSCLY	MKKQTEKKLSLGKIKVSDLSKNTQTAGA	DNRAGSMKCISTGAPICSVDSCLY
WP_078670750.1_414112	WP_078670750.1	Bacteroidetes	Chitinophaga eiseniae	NZ_FUWZ01000003.1	genome	414112	414289	r	MMKKQAEKKLTLGKIKVSDLSKNMPTADADNRSAACNSHPLSCLSQGAPICSIDSCRY	MMKKQAEKKLTLGKIKVSDLSKNMPTADADN	RSAACNSHPLSCLSQGAPICSIDSCRY
WP_078670750.1_414303	WP_078670750.1	Bacteroidetes	Chitinophaga eiseniae	NZ_FUWZ01000003.1	genome	414303	414459	r	MRKTFEKKLVLNKIKVAKLNASQPGNIDVKAPTYTGCSLMAKCTPPSTKGC	MRKTFEKKLVLNKIKVAKLNASQPGNIDVKA	PTYTGCSLMAKCTPPSTKGC
WP_079583540.1_124105	WP_079583540.1	Bacteroidetes	Bacteroidales bacterium WCE2008	NZ_FUZM01000001.1	genome	124105	124387	f	VRGLTHYTKMKKLQLKKLTLSEMPTEELTEVNGGFPTTISLVSLYTIAVTASACDDCASYGCPTKAHQSAGSCCLCSGYSSCYDQVRKLDDKM	VRGLTHYTKMKKLQLKKLTLSEMPTEELTEVNGG	FPTTISLVSLYTIAVTASACDDCASYGCPTKAHQSAGSCCLCSGYSSCYDQVRKLDDKM
WP_079472970.1_590896	WP_079472970.1	Bacteroidetes	Chitinophaga ginsengisegetis	NZ_FUZZ01000005.1	genome	590896	591094	f	LSIYFSTINICEMRKTPVKKLALGKLKVAKLSISSQEQADGKAPTYTGCSLFMKCTPPISKDPCF	LSIYFSTINICEMRKTPVKKLALGKLKVAKLSISSQEQADGKA	PTYTGCSLFMKCTPPISKDPCF
WP_079472970.1_591109	WP_079472970.1	Bacteroidetes	Chitinophaga ginsengisegetis	NZ_FUZZ01000005.1	genome	591109	591292	f	MKKSGKKLSLGKIKVADLSKVNTENREAAQFIQSLACVPSIKITCLSQGAPVCSEDSCIF	MKKSGKKLSLGKIKVADLSKVNTENREAAQFI	QSLACVPSIKITCLSQGAPVCSEDSCIF
WP_079472970.1_591300	WP_079472970.1	Bacteroidetes	Chitinophaga ginsengisegetis	NZ_FUZZ01000005.1	genome	591300	591510	f	LYCLKNCVMKKASDKKLSLGKIKVASLSNATGQQMAATVGTCSVLCSLRICTDNISQGAPICSLDSCRY	LYCLKNCVMKKASDKKLSLGKIKVASLSNATGQQMA	ATVGTCSVLCSLRICTDNISQGAPICSLDSCRY
WP_079523248.1_49753	WP_079523248.1	Firmicutes	Solibacillus isronensis	NZ_FVZN01000005.1	genome	49753	49939	f	MNQIENLTKLDFSLDFEISSDAMEVSADLETLSITKTILTKITCKATCTCQCTQYCTAACF	MNQIENLTKLDFSLDFEISSDAMEVSADLETLSIT	KTILTKITCKATCTCQCTQYCTAACF
WP_079523248.1_49976	WP_079523248.1	Firmicutes	Solibacillus isronensis	NZ_FVZN01000005.1	genome	49976	50162	f	MEYKNQELELKKDDFVLNFEITADTMEMSGDFETLTTIKTITKVTQKSTCTCACTFSCGWF	MEYKNQELELKKDDFVLNFEITADTMEMSGDFETLTTIKT	ITKVTQKSTCTCACTFSCGWF
WP_085478284.1_37450	WP_085478284.1	Actinobacteria	Streptomyces albidoflavus	NZ_FWFA01000009.1	genome	37450	37627	r	MQASAVKQQAHPTAAPGGDPFDLDISVLESGDGSAALINLTDDGCKPSCNGSCATNVA	MQASAVKQQAHPTAAPGGDPFDLDISVLESGDGSAALIN	LTDDGCKPSCNGSCATNVA
WP_085478284.1_37663	WP_085478284.1	Actinobacteria	Streptomyces albidoflavus	NZ_FWFA01000009.1	genome	37663	37873	r	VISTCRSRQQATTTAASAAHTRRRARMEHDEFDLDISVLESGDDAAALINLTDDGCGSTCSSPCATAVA	VISTCRSRQQATTTAASAAHTRRRARMEHDEFDLDISVLESGDDAAALIN	LTDDGCGSTCSSPCATAVA
WP_085478284.1_37893	WP_085478284.1	Actinobacteria	Streptomyces albidoflavus	NZ_FWFA01000009.1	genome	37893	38061	r	MANSATTPTARAVPGDPFDLDVTIVESSDPAGITAASDGGCQATCGSGACTSSGA	MANSATTPTARAVPGDPFDLDVTIVESSDPAG	ITAASDGGCQATCGSGACTSSGA
WP_084085266.1_312713	WP_084085266.1	Bacteroidetes	Chryseobacterium sp. YR221	NZ_FWXM01000002.1	genome	312713	312899	f	MSKKLTKKLTLKKEKLSQLNSDEMKSVKAGKEAFLSIFDCTHWTCTAGSSRSSELCVCTEV	MSKKLTKKLTLKKEKLSQLNSDEMKSVKAGKEAF	LSIFDCTHWTCTAGSSRSSELCVCTEV
WP_084086155.1_474070	WP_084086155.1	Bacteroidetes	Chryseobacterium sp. YR221	NZ_FWXM01000003.1	genome	474070	474292	f	MKKSDKKLTISKKNVQNLSKNSLFEVKGGKAIGINDDLGLFTAGCSDGCLSNFMHTHVLNCSKANCTADCGNC	MKKSDKKLTISKKNVQNLSKNSLFEVKGG	KAIGINDDLGLFTAGCSDGCLSNFMHTHVLNCSKANCTADCGNC
WP_084431579.1_331974	WP_084431579.1	Actinobacteria	Kibdelosporangium aridum	NZ_FWXV01000008.1	genome	331974	332160	r	VNSVGEFDLDLKIEGVAGAGWAAHLNESGVALAEHPEHDSAALNTCTSPCTSVACTHSGSC	VNSVGEFDLDLKIEGVAGA	GWAAHLNESGVALAEHPEHDSAALNTCTSPCTSVACTHSGSC
WP_084434493.1_69244	WP_084434493.1	Actinobacteria	Kibdelosporangium aridum	NZ_FWXV01000017.1	genome	69244	69442	f	VGPDVVVVLKGEAMPIRDEFDLDVRLGEPIELGIMRGTPPTTEQCPDSHAVTCGGPCCDRSFSCL	VGPDVVVVLKGEAMPIRDEFDLDVRLGEPIELGIMR	GTPPTTEQCPDSHAVTCGGPCCDRSFSCL
WP_084434493.1_69492	WP_084434493.1	Actinobacteria	Kibdelosporangium aridum	NZ_FWXV01000017.1	genome	69492	69666	f	MTASVIDDFDLDIRFGEPIVPQTSPMAGKTSDFESCETESHCGTCGSTCTTTTSRNC	MTASVIDDFDLDIRFGEPIVPQTSPMAG	KTSDFESCETESHCGTCGSTCTTTTSRNC
WP_072508204.1_279	WP_072508204.1	Firmicutes	Staphylococcus argenteus	NZ_FXVM01000024.1	genome	279	423	f	MENVLDLDVQVKAKNDTSDSAGDERITSFIGCTPGCGKTGSFNSFCC	MENVLDLDVQVKAKNDTSDSAGDER	ITSFIGCTPGCGKTGSFNSFCC
WP_047437391.1_38452	WP_047437391.1	Firmicutes	Staphylococcus argenteus	NZ_FXVN01000007.1	genome	38452	38596	f	MEKVLDLDVQVKGNNNTNDSAGDERLTSYSLCSFGCEKTGSFNSFCC	MEKVLDLDVQVKGNNNTNDSAGDER	LTSYSLCSFGCEKTGSFNSFCC
WP_047437391.1_39321	WP_047437391.1	Firmicutes	Staphylococcus argenteus	NZ_FXVN01000007.1	genome	39321	39465	f	MENVLDLDVQVKAKNDTSDSAGDERITSFIGCTPGCGKTGSFNSFCC	MENVLDLDVQVKAKNDTSDSAGDER	ITSFIGCTPGCGKTGSFNSFCC
WP_088839793.1_4072	WP_088839793.1	Firmicutes	Staphylococcus argenteus	NZ_FXVR01000145.1	genome	4072	4216	r	MEKVLDLDVQVKANNNSNDSSGDERITSHSLCTPGCAKTGSFNSFCC	MEKVLDLDVQVKANNNSNDSSGDER	ITSHSLCTPGCAKTGSFNSFCC
WP_094177740.1_9500	WP_094177740.1	Bacteroidetes	Flavobacterium psychrophilum	NZ_FYCQ01000159.1	genome	9500	9677	f	MKKLELKNLKVKQLTKNEQENTKGGLFLSIGHACSVENNCSRVQTEPTTGSPVLSFVC	MKKLELKNLKVKQLTKNEQENTKGG	LFLSIGHACSVENNCSRVQTEPTTGSPVLSFVC
WP_088575406.1_312637	WP_088575406.1	Actinobacteria	Streptomyces sp. PgraA7	NZ_FYEJ01000007.1	genome	312637	312817	f	MTRTIAKSTTQVQEPAASGQSDGFDLNVSLLEVSDAAGLTVLTDDNCGSSCGACVTFTD	MTRTIAKSTTQVQEPAASGQSDGFDLNVSLLEVSDAAG	LTVLTDDNCGSSCGACVTFTD
WP_088830497.1_67010	WP_088830497.1	Firmicutes	Paenibacillus elgii B69	NZ_FYEP01000003.1	genome	67010	67184	r	MTDKNQNIFELDVQVLKGQSSVEPQVTSVALCTPGCNPTATLCTSCAFNCTYKAPCK	MTDKNQNIFELDVQVLKGQSSVEPQ	VTSVALCTPGCNPTATLCTSCAFNCTYKAPCK
WP_088831163.1_324559	WP_088831163.1	Firmicutes	Paenibacillus elgii B69	NZ_FYEP01000005.1	genome	324559	324754	f	MANNNFDLDVQVKSVNSVNANLGLYTSDCYSSQCYSSKCYSDSCYSSDCYTGRHMCGYTHGYSC	MANNNFDLDVQVKSVNSVNANLGL	YTSDCYSSQCYSSKCYSDSCYSSDCYTGRHMCGYTHGYSC
WP_088831163.1_324835	WP_088831163.1	Firmicutes	Paenibacillus elgii B69	NZ_FYEP01000005.1	genome	324835	325027	f	MANNVFDLDVEVKSVNSVNQNIGLFTSACFSSQCFSSKCFTDSCFSSDCFTGRHQCGYTHGGC	MANNVFDLDVEVKSVNSVNQNIGL	FTSACFSSQCFSSKCFTDSCFSSDCFTGRHQCGYTHGGC
WP_088839536.1_162909	WP_088839536.1	Firmicutes	Streptococcus pneumoniae	NZ_FYIW01000001.1	genome	162909	163035	r	LEEESFIMENTEFSLELDVTEVATEQDYVSSGVTSTGCCKN	LEEESFIMENTEFSLELDVTEVATEQDY	VSSGVTSTGCCKN
WP_088811343.1_114169	WP_088811343.1	Firmicutes	Streptococcus pneumoniae	NZ_FYMI01000002.1	genome	114169	114295	r	LEEESFIMENTEFSLELDVTEVATEQDYVSSGVTSTGCCKN	LEEESFIMENTEFSLELDVTEVATEQDY	VSSGVTSTGCCKN
WP_065428632.1_72571	WP_065428632.1	Firmicutes	Streptococcus pneumoniae	NZ_FYOD01000001.1	genome	72571	72748	r	MSNDDFNLDLVKVTKDNSGASPRITSVSLCTPGCVTGVLMCPGNTISCNGHCSIHITG	MSNDDFNLDLVKVTKDNSGA	SPRITSVSLCTPGCVTGVLMCPGNTISCNGHCSIHITG
WP_001244305.1_127822	WP_001244305.1	Firmicutes	Streptococcus pneumoniae	NZ_FYPZ01000003.1	genome	127822	127948	r	LEEESFIMENTEFSLELDVTEVATEQDYVSSGVTSTGCCKN	LEEESFIMENTEFSLELDVTEVATEQDY	VSSGVTSTGCCKN
WP_089350008.1_207666	WP_089350008.1	Bacteroidetes	Flavobacterium sp. ov086	NZ_FZNL01000001.1	genome	207666	207837	r	MKKLNPKKLELKNLTIKKLSEEEQEKIKGGYVKGEHSDDSEDMCCNETSSWPIDCS	MKKLNPKKLELKNLTIKKLSEEEQEKIKGG	YVKGEHSDDSEDMCCNETSSWPIDCS
WP_089316760.1_29851	WP_089316760.1	Actinobacteria	Actinomadura mexicana	NZ_FZNP01000026.1	genome	29851	30070	f	VRRVVSMFNGQDSGGATALAERPVEEDEFYLDVRVLVAYAPAARGDCPTDDGCGNTCSGNASSCNSTFDDPS	VRRVVSMFNGQDSGGATALAERPVEEDEFYLDVRVLVAYAPAARGDC	PTDDGCGNTCSGNASSCNSTFDDPS
WP_089298712.1_48853	WP_089298712.1	Actinobacteria	Actinoplanes regularis	NZ_FZNR01000031.1	genome	48853	49048	r	VMSMAPTTATLAPPTDVLTDEDFQLDMRIVETTTTLVRGQCNTDDGCGDTCNTSACNTSSYDPA	VMSMAPTTATLAPPTDVLTDEDFQLDMRIVE	TTTTLVRGQCNTDDGCGDTCNTSACNTSSYDPA
WP_089371895.1_62299	WP_089371895.1	Bacteroidetes	Dokdonia pacifica	NZ_FZNY01000004.1	genome	62299	62524	r	MKKSKKVLSLNKLTISRLNDSVAIIGGTGGIVTRHTKNPDICPTGTATCPETFYFTCKSCFNDCDNQIMTEQNC	MKKSKKVLSLNKLTISRLNDSVAIIGG	TGGIVTRHTKNPDICPTGTATCPETFYFTCKSCFNDCDNQIMTEQNC
WP_089371895.1_67873	WP_089371895.1	Bacteroidetes	Dokdonia pacifica	NZ_FZNY01000004.1	genome	67873	68047	f	MKKQVKKVISLKKLTIARVQTGEMNHIKGGDCIPTSHCYEDEDLWTIVYCGYTVNIP	MKKQVKKVISLKKLTIARVQTGEMNHIKGG	DCIPTSHCYEDEDLWTIVYCGYTVNIP
WP_089371895.1_68254	WP_089371895.1	Bacteroidetes	Dokdonia pacifica	NZ_FZNY01000004.1	genome	68254	68407	f	LIMKKSLKELTLNKETISNLELSKIDGAGTHCCPTVGALNSCPPPGVQCY	LIMKKSLKELTLNKETISNLELSKIDGA	GTHCCPTVGALNSCPPPGVQCY
WP_089371895.1_68610	WP_089371895.1	Bacteroidetes	Dokdonia pacifica	NZ_FZNY01000004.1	genome	68610	68766	f	LIMKKSLKELTLNKETISNLDLNKVEGGGKTHCCPTDGPLNTCPPPGAQCY	LIMKKSLKELTLNKETISNLDLNKVEGG	GKTHCCPTDGPLNTCPPPGAQCY
WP_089371895.1_69048	WP_089371895.1	Bacteroidetes	Dokdonia pacifica	NZ_FZNY01000004.1	genome	69048	69216	f	MKKLLKQLTLDKEVISNLDLNQVKGGGSCNCNGNNGEGPTQGPLFSCPPPGVQCY	MKKLLKQLTLDKEVISNLDLNQVKGG	GSCNCNGNNGEGPTQGPLFSCPPPGVQCY
WP_089371895.1_69282	WP_089371895.1	Bacteroidetes	Dokdonia pacifica	NZ_FZNY01000004.1	genome	69282	69438	f	MKKSLKELSLNKEVISSLELNKIEGQGTCGCGPGSNEGTLISIPPPGMQCF	MKKSLKELSLNKEVISSLELNKIEGQ	GTCGCGPGSNEGTLISIPPPGMQCF
WP_089371895.1_70916	WP_089371895.1	Bacteroidetes	Dokdonia pacifica	NZ_FZNY01000004.1	genome	70916	71165	r	MKKKKKIDLRKFKIASLTTMKTLTGGTGDETGSFETGGTAPNTLEPECDANTDPIPTSNNPLNPPGCLQTSAIHVSNGCNMG	MKKKKKIDLRKFKIASLTTMKTLTGG	TGDETGSFETGGTAPNTLEPECDANTDPIPTSNNPLNPPGCLQTSAIHVSNGCNMG
WP_089371895.1_75766	WP_089371895.1	Bacteroidetes	Dokdonia pacifica	NZ_FZNY01000004.1	genome	75766	76036	f	VNEKLHKVYFKIKFYRRILKNLKRVGINNIMSIMKKEFKTLNLKKITIAKMNTSELMKIQGGSSDPTDPDPHADPELSRQNGCTYSLFQ	VNEKLHKVYFKIKFYRRILKNLKRVGINNIMSIMKKEFKTLNLKKITIAKMNTSELMKIQGG	SSDPTDPDPHADPELSRQNGCTYSLFQ
WP_089227177.1_51220	WP_089227177.1	Actinobacteria	Streptomyces glauciniger	NZ_FZOF01000021.1	genome	51220	51403	f	MPNNLGLGTTHVQPQTADSTTSDGFDLDITLLEVGDAAGLTNLTDDGCGSTCGACTTGAA	MPNNLGLGTTHVQPQTADSTTSDGFDLDITLLEVGDAAG	LTNLTDDGCGSTCGACTTGAA
WP_089255671.1_48681	WP_089255671.1	Actinobacteria	Asanoa hainanensis	NZ_FZPH01000030.1	genome	48681	49014	f	MGRCACGSGVAVSSDSRNPSQFVPMADADKTPSLDSFRVLVAAHRHRAGSCGGYPPVTWNPLWREGMNDYLDDVSDPFELDVQIVTEGPATAALLSSTDDGCDTVKGSDC	MGRCACGSGVAVSSDSRNPSQFVPMADADKTPSLDSFRVLVAAHRHRAGSCGGYPPVTWNPLWREGMNDYLDDVSDPFELDVQIVTEGPATAAL	LSSTDDGCDTVKGSDC
WP_094001237.1_349039	WP_094001237.1	Proteobacteria	Stenotrophomonas sp. CC120222-04	NZ_FZQI01000005.1	genome	349039	349327	r	LSKKGVAMNKKLELNARSLQGLSEEEMKQVAGGNWLTDVIGTPSVFSCGGDQPTAWCTAFGGGGGSGGNGGGSSGGGDNDSPAPTTMNVCSPGPA	LSKKGVAMNKKLELNARSLQGLSEEEMKQVAGG	NWLTDVIGTPSVFSCGGDQPTAWCTAFGGGGGSGGNGGGSSGGGDNDSPAPTTMNVCSPGPA
WP_000344171.1_523791	WP_000344171.1	Firmicutes	Streptococcus porcinus	NZ_FZQN01000001.1	genome	523791	523998	r	LFEQRKNNWRNFIMNNEDFNLDLVTISKENNSGASPRVTSKSLCTPGCKTGILMTCAIKTATCGCHFG	LFEQRKNNWRNFIMNNEDFNLDLVTISKENNSGA	SPRVTSKSLCTPGCKTGILMTCAIKTATCGCHFG
WP_003992138.1_5109644	WP_003992138.1	Actinobacteria	Streptomyces viridochromogenes DSM 40736	NZ_GG657757.1	genome	5109644	5109929	f	LPSDQTPAPGRAVLCRTAGGGQHRTTTSHLLRGVGMTRSTVVPSSTQVSQQTPGTSDGFDLDVSLVELADPAGLVNLTDDNCGTTCGACTTNVA	LPSDQTPAPGRAVLCRTAGGGQHRTTTSHLLRGVGMTRSTVVPSSTQVSQQTPGTSDGFDLDVSLVELADPAGLVN	LTDDNCGTTCGACTTNVA
WP_040908136.1_7899613	WP_040908136.1	Actinobacteria	Streptomyces griseoflavus Tu4000	NZ_GG657758.1	genome	7899613	7899841	r	MSGPQPRPWMFESVHPTTQGRSMRTEIVLSHEAPELDLDLDLRVSDLPEQAESFGQGTYTSPSSYAIGTRCPICC	MSGPQPRPWMFESVHPTTQGRSMRTEIVLSHEAPELDLDLDLRVSDLPEQAESFGQGTYTS	PSSYAIGTRCPICC
WP_083789469.1_90377	WP_083789469.1	Actinobacteria	Corynebacterium lipophiloflavum DSM 44291	NZ_GG667191.1	genome	90377	90533	f	MSDFTLDFAEGDAADTVSPQITSKSLCTPGCITGWMMCNTVTKGCSFTIGK	MSDFTLDFAEGDAADTVSPQ	ITSKSLCTPGCITGWMMCNTVTKGCSFTIGK
WP_079998827.1_419504	WP_079998827.1	Firmicutes	Enterococcus faecalis Fly1	NZ_GG692670.1	genome	419504	419693	f	VSNMPKYDDFDLNLKQTSASNQKDTRVTSVMACTPGTCNNKCPNTNWLCSNVCVTKTCWTCA	VSNMPKYDDFDLNLKQTSASNQK	DTRVTSVMACTPGTCNNKCPNTNWLCSNVCVTKTCWTCA
WP_079998827.1_419674	WP_079998827.1	Firmicutes	Enterococcus faecalis Fly1	NZ_GG692670.1	genome	419674	419899	f	LLDLCLKIRGGIIMPKYDDFDLNLKQNVSSSNKEPRITSIKWCTPGTCNNTCKGDSTLKSNCCGGSLMCSLGGC	LLDLCLKIRGGIIMPKYDDFDLNLKQNVSSSNKEPR	ITSIKWCTPGTCNNTCKGDSTLKSNCCGGSLMCSLGGC
WP_009198553.1_868943	WP_009198553.1	Actinobacteria	Actinomyces sp. oral taxon 848 str. F0332	NZ_GG703879.1	genome	868943	869204	f	MKFRICFANRSCVKGFNYELVCAVCFENGKEVNGTMTAMMETTMLDLDVDIDAMPAAAATPQITSVSLCTAFCTSQGGGSFCSFCC	MKFRICFANRSCVKGFNYELVCAVCFENGKEVNGTMTAMMETTMLDLDVDIDAMPAAAATPQ	ITSVSLCTAFCTSQGGGSFCSFCC
WP_008746440.1_2978033	WP_008746440.1	Actinobacteria	Streptomyces sp. SPB074	NZ_GG770539.1	genome	2978033	2978234	r	MTSATLAPPPVVAPSADLDDDFAPLDVKVVIAEHSYGHLMCSTGDGCGTTCATGASACGSFTEDPA	MTSATLAPPPVVAPSADLDDDFAPLDVKVVIAE	HSYGHLMCSTGDGCGTTCATGASACGSFTEDPA
WP_000566597.1_1556120	WP_000566597.1	Firmicutes	Staphylococcus aureus subsp. aureus ATCC BAA-39	NZ_GL397103.1	genome	1556120	1556264	f	LEKVLDLDVQVKGNNNTNDSAGDERITSHLFCSFGCEKTGSFNSFCC	LEKVLDLDVQVKGNNNTNDSAGDER	ITSHLFCSFGCEKTGSFNSFCC
WP_000566597.1_1557000	WP_000566597.1	Firmicutes	Staphylococcus aureus subsp. aureus ATCC BAA-39	NZ_GL397103.1	genome	1557000	1557144	f	MEKVLDLDVQVKANNNSNDSAGDERITSHSLCTPGCAKTGSFNSFCC	MEKVLDLDVQVKANNNSNDSAGDER	ITSHSLCTPGCAKTGSFNSFCC
WP_002917609.1_1308043	WP_002917609.1	Firmicutes	Streptococcus sanguinis SK408	NZ_GL878559.1	genome	1308043	1308184	r	MKNTIKDFDLNLKSTKNEDASPSVGSRYLCTPGSCWKWVCFTTTVK	MKNTIKDFDLNLKSTKNEDAS	PSVGSRYLCTPGSCWKWVCFTTTVK
WP_009710900.1_2547402	WP_009710900.1	Firmicutes	Desmospora sp. 8437	NZ_GL892032.1	genome	2547402	2547693	f	VGKVNLTPSSLKEILDKIKSVVRSIRSSYCTILLSQMKGGIEVSQDMFELDVQVLKSKGTVEPQITSVIGCTPGCNPTATLCTSCGFNCTYKAPCK	VGKVNLTPSSLKEILDKIKSVVRSIRSSYCTILLSQMKGGIEVSQDMFELDVQVLKSKGTVEPQ	ITSVIGCTPGCNPTATLCTSCGFNCTYKAPCK
WP_017426262.1_963214	WP_017426262.1	Firmicutes	Paenibacillus polymyxa ATCC 842	NZ_GL905390.1	genome	963214	963376	f	MKVDQMFDLDLRKSYEASELSPQASIIKTTIKVSKAVCKTLTCICTGSCSNCK	MKVDQMFDLDLRKSYEASELSPQASIIK	TTIKVSKAVCKTLTCICTGSCSNCK
WP_019686785.1_1798089	WP_019686785.1	Firmicutes	Paenibacillus polymyxa ATCC 842	NZ_GL905390.1	genome	1798089	1798242	f	MKNQFDLDLQVAKNEVAPKEVQPASGLICTPSCATGTLNCQVSLSFCKTC	MKNQFDLDLQVAKNEVAPKEVQP	ASGLICTPSCATGTLNCQVSLSFCKTC
WP_019688744.1_5244104	WP_019688744.1	Firmicutes	Paenibacillus polymyxa ATCC 842	NZ_GL905390.1	genome	5244104	5244317	r	LPIEVLSTLSKGGIKMNSPELVFFEQEDTLDLDLQINDLTLKQAKNPCTSTVTCSVSRCLGTHVTCECWC	LPIEVLSTLSKGGIKMNSPELVFFEQEDTLDLDLQIND	LTLKQAKNPCTSTVTCSVSRCLGTHVTCECWC
WP_037946951.1_56684	WP_037946951.1	Actinobacteria	Streptomyces sp. PRh5	NZ_JABQ01000003.1	genome	56684	56873	f	MTVQLKQPVAPAQPIVVDVVDNDDPFELDITFIENTPATETVLMCSTGDNCGSSCPSACTTS	MTVQLKQPVAPAQPIVVDVVDNDDPFELDITFIENTP	ATETVLMCSTGDNCGSSCPSACTTS
WP_018794565.1_9903	WP_018794565.1	Actinobacteria	Salinispora arenicola CNH964	NZ_JAEY01000049.1	genome	9903	10080	r	MSTTIVTAAATAPETGTDDLFDLDISVIESGPVIPELLRSTSDNCGGTCASACTSCKS	MSTTIVTAAATAPETGTDDLFDLDISVIESGPVIPELL	RSTSDNCGGTCASACTSCKS
WP_018794744.1_12655	WP_018794744.1	Actinobacteria	Salinispora arenicola CNH964	NZ_JAEY01000055.1	genome	12655	12997	r	MDATSADRHPAYLRPLPAVTAKEGVAAGRPNVASSHGRRSTKADRSASQRAGSCGGYLPTIIPVPLEASMNSLLAVSNDPFELDVQIVTEGPVAAALLADTDDGCDTVKGSDC	MDATSADRHPAYLRPLPAVTAKEGVAAGRPNVASSHGRRSTKADRSASQRAGSCGGYLPTIIPVPLEASMNSLLAVSNDPFELDVQIVTEGPVAAALLA	DTDDGCDTVKGSDC
WP_051740043.1_104878	WP_051740043.1	Actinobacteria	Kitasatospora sp. MBT66	NZ_JAIY01000001.1	genome	104878	105097	f	VRSGRTIPTRTMEGGRTMRTELLDAFELDAVNTPLTGVRENYADTEGDTTGDGCGESPPAGPTSGCLIPDQL	VRSGRTIPTRTMEGG	RTMRTELLDAFELDAVNTPLTGVRENYADTEGDTTGDGCGESPPAGPTSGCLIPDQL
WP_043467762.1_93050	WP_043467762.1	Actinobacteria	Kitasatospora sp. MBT66	NZ_JAIY01000005.1	genome	93050	93215	r	MAQTITAETKATVAVGDEFDLDVRTVETADAASLQVLTDDGCGATCGACTTGVH	MAQTITAETKATVAVGDEFDLDVRTVETADAASLQV	LTDDGCGATCGACTTGVH
WP_043469290.1_1429441	WP_043469290.1	Actinobacteria	Kitasatospora sp. MBT66	NZ_JAIY01000006.1	genome	1429441	1429633	f	MAQQNTRTLPQTATPFTAESGSDFDLNIETVAALPVNGALLNDTGDGCGATCQSACSNSTCIG	MAQQNTRTLPQTATPFTAESGSDFDLNIETVAALPVNGA	LLNDTGDGCGATCQSACSNSTCIG
WP_082526870.1_55978	WP_082526870.1	Actinobacteria	Kitasatospora sp. MBT63	NZ_JAIZ01000513.1	genome	55978	56146	r	LEGGCTMTTELLDAFALDAANTPLTGVRETYADTEGDTTGDGCGESPPAGPTSGC	LEGGCTMTTELLDAFALDAANTPLTGVRETYADTEG	DTTGDGCGESPPAGPTSGC
WP_033825796.1_82621	WP_033825796.1	Actinobacteria	Kitasatospora sp. MBT63	NZ_JAIZ01000806.1	genome	82621	82786	r	MAQTITAETKATVAVGDEFDLDVRTVETADAASLQVLTDDGCGATCGACTTGVH	MAQTITAETKATVAVGDEFDLDVRTVETADAASLQV	LTDDGCGATCGACTTGVH
WP_037344952.1_8866	WP_037344952.1	Actinobacteria	Sciscionella sp. SE31	NZ_JALM01000011.1	genome	8866	9118	f	MEKLGSGAPDADHRSSFDSFPGFSVKEFSMTAALESPSAARPDTELDHFDLDARIVLNPDELRPVNLSTDTHLTQCTSCPTIC	MEKLGSGAPDADHRSSFDSFPGFSVKEFSMTAALESPSAARPDTELDHFDLDARIVLNPDELRPVN	LSTDTHLTQCTSCPTIC
WP_029297077.1_128170	WP_029297077.1	Bacteroidetes	Chryseobacterium hispalense DSM 25574	NZ_JARQ01000007.1	genome	128170	128425	f	MKKKLTLNKERVTKLTAEQSSAIQGGLRAEGSVRSTNNGFTCCMCTGGDNNTYNSFDVCPPNTGTEPDDPMTPIYQSQRNNTIC	MKKKLTLNKERVTKLTAEQSSAIQGG	LRAEGSVRSTNNGFTCCMCTGGDNNTYNSFDVCPPNTGTEPDDPMTPIYQSQRNNTIC
WP_031453633.1_595438	WP_031453633.1	Bacteroidetes	Flavobacterium chungangense LMG 26729	NZ_JASY01000001.1	genome	595438	595657	f	MKKLNLKKKVISELTDEQKLSIKGGGTTSYSECTGFLCCNYHGCAIASEGPQRSCNTDPDKESCEPFMGYTQ	MKKLNLKKKVISELTDEQKLSIKGG	GTTSYSECTGFLCCNYHGCAIASEGPQRSCNTDPDKESCEPFMGYTQ
WP_031873720.1_43030	WP_031873720.1	Firmicutes	Staphylococcus aureus LAMC6094	NZ_JBIB01000005.1	genome	43030	43174	r	MEKVLDLDVQVKANNNSNDSAGDERITSHSLCTPGCAKTGSFNSFCC	MEKVLDLDVQVKANNNSNDSAGDER	ITSHSLCTPGCAKTGSFNSFCC
WP_031873720.1_43910	WP_031873720.1	Firmicutes	Staphylococcus aureus LAMC6094	NZ_JBIB01000005.1	genome	43910	44054	r	LEKVLDLDVQVKGNNNTNDSAGDERITSHLFCSFGCEKTGSFNSFCC	LEKVLDLDVQVKGNNNTNDSAGDER	ITSHLFCSFGCEKTGSFNSFCC
WP_029287206.1_312035	WP_029287206.1	Bacteroidetes	Pedobacter sp. R20-19	NZ_JCKI01000007.1	genome	312035	312317	f	LCRRFCFDKNQPKTRFKNKQKRMEKKLSKLTLNKETIETLNVAEMAQTNGGFTYSLSWGEICRRSKELGASNAFECGQKEPVEEEVDPETAYA	LCRRFCFDKNQPKTRFKNKQKRMEKKLSKLTLNKETIETLNVAEMAQTNGG	FTYSLSWGEICRRSKELGASNAFECGQKEPVEEEVDPETAYA
WP_029287206.1_312327	WP_029287206.1	Bacteroidetes	Pedobacter sp. R20-19	NZ_JCKI01000007.1	genome	312327	312654	f	VFIDSKGLFYIIKEFCRCSGLRCNNDRNTKGLKFKLTKMKKMISKLSLNKETIETLDAQEMNAANGGFTYSLSLGTVCKQSKYLGAENAYECGKLTPSVEEEVEEDNN	VFIDSKGLFYIIKEFCRCSGLRCNNDRNTKGLKFKLTKMKKMISKLSLNKETIETLDAQEMNAANGG	FTYSLSLGTVCKQSKYLGAENAYECGKLTPSVEEEVEEDNN
WP_029287206.1_312681	WP_029287206.1	Bacteroidetes	Pedobacter sp. R20-19	NZ_JCKI01000007.1	genome	312681	312891	f	MRNNLSKLALNKETIETLDNAEMNQTTGGFTYSLSLGAVCKQSKSLGADNAFECGKLSAEEEDPIYNEG	MRNNLSKLALNKETIETLDNAEMNQTTGG	FTYSLSLGAVCKQSKSLGADNAFECGKLSAEEEDPIYNEG
WP_029287206.1_312820	WP_029287206.1	Bacteroidetes	Pedobacter sp. R20-19	NZ_JCKI01000007.1	genome	312820	313126	f	VQTMPLSVVNCLPKRKIQSTMRAKSKINKLDMRNKISKLVLNKETIETLDSIQMGQTNGGFTYSLSLGSYCKNSKSFGAETAEECSAHPPHVVDEQESIEP	VQTMPLSVVNCLPKRKIQSTMRAKSKINKLDMRNKISKLVLNKETIETLDSIQMGQTNGG	FTYSLSLGSYCKNSKSFGAETAEECSAHPPHVVDEQESIEP
WP_043591020.1_80475	WP_043591020.1	Actinobacteria	Frankia sp. BMG5.23	NZ_JDWE01000017.1	genome	80475	80646	f	MTPAHTTAPAPLPLAGDYDLDVEIVDGGPVIPELLRSTSDNCGKTCSSACTSCKQN	MTPAHTTAPAPLPLAGDYDLDVEIVDGG	PVIPELLRSTSDNCGKTCSSACTSCKQN
WP_043591753.1_15438	WP_043591753.1	Actinobacteria	Frankia sp. BMG5.23	NZ_JDWE01000055.1	genome	15438	15633	f	MSIQLDDPVLAVPPQAGRDQEEDFTTWDLDISIVESGPAADRLIRMTDDGCGTTCETACSTTCP	MSIQLDDPVLAVPPQAGRDQEEDFTTWDLDISIVESGPAADRLIR	MTDDGCGTTCETACSTTCP
WP_043591781.1_16768	WP_043591781.1	Actinobacteria	Frankia sp. BMG5.23	NZ_JDWE01000057.1	genome	16768	16975	r	MIHMSEVSLSGSATALAERPGEDDEYTLDVRVLVAYGPIMGDCPTDDGCGNTCSGNDSSCNSFADDPS	MIHMSEVSLSGSATALAERPGEDDEYTLDVRVLVAYGPIMGDC	PTDDGCGNTCSGNDSSCNSFADDPS
WP_108913802.1_4489	WP_108913802.1	Actinobacteria	Frankia casuarinae	NZ_JENI01000039.1	genome	4489	4696	r	MIHMSEVSLSGSATALAERPGEDDEYTLDVRVLVAYGPIMGDCPTDDGCGNTCSGNDSSCNSFADDPS	MIHMSEVSLSGSATALAERPGEDDEYTLDVRVLVAYGPIMGDC	PTDDGCGNTCSGNDSSCNSFADDPS
WP_037937028.1_121360	WP_037937028.1	Actinobacteria	Streptomyces toyocaensis	NZ_JFCB01000021.1	genome	121360	121588	r	MSGPQPRPWTFESVHPTIQGRSMRTEIVLSHEAPELDLDLDLRVSDLPEQAESFGQGTYTSPSSYAIGTRCPICC	MSGPQPRPWTFESVHPTIQGRSMRTEIVLSHEAPELDLDLDLRVSDLPEQAESFGQGTYTS	PSSYAIGTRCPICC
WP_037941244.1_5553	WP_037941244.1	Actinobacteria	Streptomyces toyocaensis	NZ_JFCB01000057.1	genome	5553	5730	f	MPIATYQPPQPPAVLTEPVPADEWELKTTITRTPVPIVEACGTGDGCAKTCASSCASS	MPIATYQPPQPPAVLTEPVPADEWELKTTIT	RTPVPIVEACGTGDGCAKTCASSCASS
WP_025848545.1_132457	WP_025848545.1	Firmicutes	Paenibacillus ehimensis A2	NZ_JFHX01000042.1	genome	132457	132631	r	MTDKNQNIFELDVQVLKVQSSVEPRWTSDSLCTPGCTPTATLCTSCAFNCTYKDPCK	MTDKNQNIFELDVQVLKVQSSVEPR	WTSDSLCTPGCTPTATLCTSCAFNCTYKDPCK
WP_084159667.1_28865	WP_084159667.1	Firmicutes	Paenibacillus ehimensis A2	NZ_JFHX01000099.1	genome	28865	29063	r	MMANNNFDLDVEVKAVNSETQNFGLFTSTCFTSQCFSSKCFTDTCFSSNCFTGRHMCGYTHGYSC	MMANNNFDLDVEVKAVNSETQNFGL	FTSTCFTSQCFSSKCFTDTCFSSNCFTGRHMCGYTHGYSC
WP_084159667.1_29141	WP_084159667.1	Firmicutes	Paenibacillus ehimensis A2	NZ_JFHX01000099.1	genome	29141	29336	r	MANNNFDLDVQVKSVSGANANFGLYTSTCYTSQCYTSKCYTDTCYSSDCYTGRHMCGYTHGYSC	MANNNFDLDVQVKSVSGA	NANFGLYTSTCYTSQCYTSKCYTDTCYSSDCYTGRHMCGYTHGYSC
WP_010328626.1_19545	WP_010328626.1	Firmicutes	Bacillus vallismortis DV1-F-3	NZ_JH600237.1	genome	19545	19725	r	VTNMSKFDDFDLDVVKVSKQDSKITPQWKSESLCTPGCVTGALQTCFLQTLTCNCKISK	VTNMSKFDDFDLDVVKVSKQDSKITPQW	KSESLCTPGCVTGALQTCFLQTLTCNCKISK
WP_004636161.1_1119125	WP_004636161.1	Firmicutes	Dolosigranulum pigrum ATCC 51524	NZ_JH601103.1	genome	1119125	1119356	f	MRNLFDLNIKSATIKSIGENSSRQNLTVPTTGCNTVMTGYGSGVGGNTGGTRHPNPGCTLRTMICPAPFKNNNGNQ	MRNLFDLNIKSATIKSIGENSSRQN	LTVPTTGCNTVMTGYGSGVGGNTGGTRHPNPGCTLRTMICPAPFKNNNGNQ
WP_029215890.1_258929	WP_029215890.1	Proteobacteria	Pseudoalteromonas flavipulchra JG1	NZ_JH650747.1	genome	258929	259103	f	MKLSLNKKKIKALSADKQTVPVVMTPQVAGGALRFSQDRLTHCVANTCGRHTCPDIY	MKLSLNKKKIKALSADKQTVPVVMTPQVAGG	ALRFSQDRLTHCVANTCGRHTCPDIY
WP_029215890.1_266115	WP_029215890.1	Proteobacteria	Pseudoalteromonas flavipulchra JG1	NZ_JH650747.1	genome	266115	266304	f	MKLALNKKCIKALSNDSKSIPANMTPQIAGGKSPAAALFTDRYGDCWTGRNRSCREHTCQIP	MKLALNKKCIKALSNDSKSIPANMTPQIAGG	KSPAAALFTDRYGDCWTGRNRSCREHTCQIP
WP_002161129.1_1524674	WP_002161129.1	Firmicutes	Bacillus cereus MC67	NZ_JH792114.1	genome	1524674	1524815	f	MINEKNLFDLDVQVTTASGDVDPQITSISACTPGCGNTGSFNSFCC	MINEKNLFDLDVQVTTASGDVDPQ	ITSISACTPGCGNTGSFNSFCC
WP_002161129.1_1524864	WP_002161129.1	Firmicutes	Bacillus cereus MC67	NZ_JH792114.1	genome	1524864	1525005	f	MINEKNLFDLDVQVTTASGDVDPQITSISACTPGCGNTGSFNSFCC	MINEKNLFDLDVQVTTASGDVDPQ	ITSISACTPGCGNTGSFNSFCC
WP_002161129.1_1525054	WP_002161129.1	Firmicutes	Bacillus cereus MC67	NZ_JH792114.1	genome	1525054	1525195	f	MINEKNLFDLDVQVTTASGDVDPQITSISACTPGCGNTGSFNSFCC	MINEKNLFDLDVQVTTASGDVDPQ	ITSISACTPGCGNTGSFNSFCC
WP_016825828.1_2756555	WP_016825828.1	Actinobacteria	Streptomyces viridosporus T7A	NZ_JH993790.1	genome	2756555	2756735	f	MTRSTVVPSRTEVRPQIPGASDGFDLDVSLVEIADPAGLVNLTDDNCGSTCGACTTNVA	MTRSTVVPSRTEVRPQIPGASDGFDLDVSLVEIADPAGLVN	LTDDNCGSTCGACTTNVA
WP_028570593.1_5040	WP_028570593.1	Actinobacteria	Salinispora tropica CNY012	NZ_JHVV01000049.1	genome	5040	5205	f	MSTTPATAPETGIDDLFDLDISVIESGPVIPELLRSTSDNCGGTCASACTSCKS	MSTTPATAPETGIDDLFDLDISVIESGPVIPELL	RSTSDNCGGTCASACTSCKS
WP_035790211.1_15267	WP_035790211.1	Firmicutes	Clostridium beijerinckii HUN142	NZ_JHXK01000032.1	genome	15267	15417	f	VGKLDDFDLDVKVKINSKKGIKPSYLSLTPKCTSLCPTNVFVCISKRCK	VGKLDDFDLDVKVKINSKKGIK	PSYLSLTPKCTSLCPTNVFVCISKRCK
WP_035790211.1_15472	WP_035790211.1	Firmicutes	Clostridium beijerinckii HUN142	NZ_JHXK01000032.1	genome	15472	15604	f	MAKLGDFDLDLKVKIKPKGGVTPATVSRFNCTLFGCIKVKDNI	MAKLGDFDLDLKVKIKPKGG	VTPATVSRFNCTLFGCIKVKDNI
WP_035790211.1_17328	WP_035790211.1	Firmicutes	Clostridium beijerinckii HUN142	NZ_JHXK01000032.1	genome	17328	17472	f	MIKLDDFDLKIKKDDNKTGKVTPQVNSRYACTPGSCWKWVCFTTTAK	MIKLDDFDLKIKKDDNKTGKVTPQV	NSRYACTPGSCWKWVCFTTTAK
WP_026887553.1_28728	WP_026887553.1	Firmicutes	Clostridium beijerinckii HUN142	NZ_JHXK01000032.1	genome	28728	28884	f	MGKLDNFDLDVKIKKDEKRGVKPSVTSYSACTPGCATSLFRTCLTRSCKGC	MGKLDNFDLDVKIKKDEKRGVK	PSVTSYSACTPGCATSLFRTCLTRSCKGC
WP_037063007.1_1723089	WP_037063007.1	Actinobacteria	Pseudonocardia acaciae DSM 45401	NZ_JIAI01000001.1	genome	1723089	1723398	f	VFISRHQPRSSHINSMVRLRGSCSSYADRGNIFSKSSRPWGDVRMSIRVAEVTEFEADELFDLDPKITFAPSAAESLLITENPTGCGPTGCHTISRTYCGGC	VFISRHQPRSSHINSMVRLRGSCSSYADRGNIFSKSSRPWGDVRMSIRVAEVTEFEADELFDLDPKITFAPSAAESLL	ITENPTGCGPTGCHTISRTYCGGC
WP_028924170.1_516418	WP_028924170.1	Actinobacteria	Pseudonocardia acaciae DSM 45401	NZ_JIAI01000004.1	genome	516418	516577	r	MEAALQQSPGSSDYDLDVSFVEKGTAIAELLNKTSDQCGSTNQSACVTCIGD	MEAALQQSPGSSDYDLDVSFVEKGTAIAELLN	KTSDQCGSTNQSACVTCIGD
WP_033020062.1_104049	WP_033020062.1	Actinobacteria	Streptomyces rimosus	NZ_JMGX01000025.1	genome	104049	104250	f	VKGMKMSDAFDLDAQISTPAGPTGEQAPTPSISSIATRTVCTKVGCKVTKTCACTSMCTIFCVAPK	VKGMKMSDAFDLDAQISTPAGPTGEQAPTPS	ISSIATRTVCTKVGCKVTKTCACTSMCTIFCVAPK
WP_039269800.1_583596	WP_039269800.1	Firmicutes	Paenibacillus polymyxa	NZ_JMIQ01000001.1	genome	583596	583749	f	MKNQFDLDLQVAKNEVASKGVQPASGIICTPSCATGTLNCQVSLSFCKTC	MKNQFDLDLQVAKNEVASKGVQP	ASGIICTPSCATGTLNCQVSLSFCKTC
WP_039271784.1_385862	WP_039271784.1	Firmicutes	Paenibacillus polymyxa	NZ_JMIQ01000004.1	genome	385862	386054	r	MKGGNAMAENLFDLDVQVNKSQGSVEPKIWSIWNCSIGCGGGNTSKTCVETCSPCFSNLGTLC	MKGGNAMAENLFDLDVQVNKSQGSVEPKI	WSIWNCSIGCGGGNTSKTCVETCSPCFSNLGTLC
WP_039272559.1_131006	WP_039272559.1	Firmicutes	Paenibacillus polymyxa	NZ_JMIQ01000006.1	genome	131006	131168	f	MKVDQMFDLDLRKSYEASELSPQASIIKTTIKVSKAVCKTLTCICTGSCSNCK	MKVDQMFDLDLRKSYEASELSPQASIIK	TTIKVSKAVCKTLTCICTGSCSNCK
WP_038087251.1_49525	WP_038087251.1	Firmicutes	Tumebacillus flagellatus	NZ_JMIR01000011.1	genome	49525	49687	f	LKRRILMEQMFDLDVQVQKNQPTTSVMPDSSTSFGSGSCFCTIAGCDYRNTAM	LKRRILMEQMFDLDVQVQKNQPTTSVMPD	SSTSFGSGSCFCTIAGCDYRNTAM
WP_038087251.1_49726	WP_038087251.1	Firmicutes	Tumebacillus flagellatus	NZ_JMIR01000011.1	genome	49726	49861	f	MEQLFDLDVQVKTQASTSVMPDSSTSFGSGSCFCTISGCAWDAM	MEQLFDLDVQVKTQASTSVMPD	SSTSFGSGSCFCTISGCAWDAM
WP_038087251.1_49901	WP_038087251.1	Firmicutes	Tumebacillus flagellatus	NZ_JMIR01000011.1	genome	49901	50045	f	MEQLFDLDVQVTQNQVSTSLMPAPGEGSGGTCSCLCTISGCDWRTTY	MEQLFDLDVQVTQNQVSTSLMPAPGE	GSGGTCSCLCTISGCDWRTTY
WP_038087251.1_50264	WP_038087251.1	Firmicutes	Tumebacillus flagellatus	NZ_JMIR01000011.1	genome	50264	50411	f	MEQLFDLDVQVTRHSSERAVAANTMGCLTTSNLCSLLITDCITNQTAM	MEQLFDLDVQVTRHSSERAVAA	NTMGCLTTSNLCSLLITDCITNQTAM
WP_038087251.1_50438	WP_038087251.1	Firmicutes	Tumebacillus flagellatus	NZ_JMIR01000011.1	genome	50438	50582	f	VNEMEQMFDLDVQVNRQSSERAVLDQYSSDCLATTGLCSILIYDCLR	VNEMEQMFDLDVQVNRQSSERAVLDQ	YSSDCLATTGLCSILIYDCLR
WP_038087251.1_50616	WP_038087251.1	Firmicutes	Tumebacillus flagellatus	NZ_JMIR01000011.1	genome	50616	50778	f	MGVNKMEQLFDLDVQVNQTSSRQPTLGYVTQTCFCSLIINDCIGKSDTQTAVC	MGVNKMEQLFDLDVQVNQTSSRQ	PTLGYVTQTCFCSLIINDCIGKSDTQTAVC
WP_038087251.1_50958	WP_038087251.1	Firmicutes	Tumebacillus flagellatus	NZ_JMIR01000011.1	genome	50958	51093	f	MERFFDLDIQVKVVGEVNYMSDSDTTDATIFTTSCFCSIASCKP	MERFFDLDIQVKVVGEVNYMSDSDTTD	ATIFTTSCFCSIASCKP
WP_038087251.1_51272	WP_038087251.1	Firmicutes	Tumebacillus flagellatus	NZ_JMIR01000011.1	genome	51272	51398	f	LNTVEQLFDLDVQIKECSVIDNVECPDTIISCGECGTIHCG	LNTVEQLFDLDVQIKE	CSVIDNVECPDTIISCGECGTIHCG
WP_038087251.1_51294	WP_038087251.1	Firmicutes	Tumebacillus flagellatus	NZ_JMIR01000011.1	genome	51294	51564	f	LISMFKSRNVPLSTTWSARIPSSPAVNAARSIADNRLIQRRSGKPMEQLFDLDVQVKEYPCLASDPIIPTIATCGNCGTINCEVIPVPN	LISMFKSRNVPLSTTWSARIPSSPAVNAARSIADNRLIQRRSGKPMEQLFDLDVQVKEYPCLASDPII	PTIATCGNCGTINCEVIPVPN
WP_038087251.1_58171	WP_038087251.1	Firmicutes	Tumebacillus flagellatus	NZ_JMIR01000011.1	genome	58171	58315	f	MENMFELDVQVSKSQPSASMNQAGGTFLGSSICSWNTIGGCTEYDAM	MENMFELDVQVSKSQPSASMNQAG	GTFLGSSICSWNTIGGCTEYDAM
WP_028071658.1_7519	WP_028071658.1	Bacteroidetes	Sphingobacterium thalpophilum DSM 11723	NZ_JMLD01000027.1	genome	7519	7765	f	MKKIKKIKLEKETIVNLNDNDMLQLKGGSVSEWISTYVSEKIIEYTASMTASILKENTFWVGCTTDPRYSKAPGQPGCVPA	MKKIKKIKLEKETIVNLNDNDMLQLKGG	SVSEWISTYVSEKIIEYTASMTASILKENTFWVGCTTDPRYSKAPGQPGCVPA
WP_028958914.1_342580	WP_028958914.1	Actinobacteria	Streptomyces sp. UNC401CLCol	NZ_JMLN01000003.1	genome	342580	342742	r	MRTEIVLSQDAPELDLDLDLRVSDLPEQAESFGQGTYTSPSSYAIGTRCPVCC	MRTEIVLSQDAPELDLDLDLRVSDLPEQAESFGQGTYTS	PSSYAIGTRCPVCC
WP_031462436.1_381679	WP_031462436.1	Firmicutes	Paenibacillus polymyxa	NZ_JNCB01000008.1	genome	381679	381877	r	MKGGNEMAENLFDLDVQVNKSQGSIEPRLTSVARCSGGCGDDKTDNTKCVATCGKNCYTNIGAFC	MKGGNEMAENLFDLDVQVNKSQGSIEPR	LTSVARCSGGCGDDKTDNTKCVATCGKNCYTNIGAFC
WP_031463172.1_596186	WP_031463172.1	Firmicutes	Paenibacillus polymyxa	NZ_JNCB01000011.1	genome	596186	596339	f	MKNQFDLDLQVAKNEVAPKEVQPASGLICTPSCATGTLNCQVSLSFCKTC	MKNQFDLDLQVAKNEVAPKEVQP	ASGLICTPSCATGTLNCQVSLSFCKTC
WP_043666650.1_192377	WP_043666650.1	Actinobacteria	Nocardia vulneris	NZ_JNFP01000007.1	genome	192377	192545	r	MSYPVDEFDLDVRLGELSGAVPEYGTTAAYPPPTTVHCPTDRSRCCPLPGVDFEY	MSYPVDEFDLDVRLGELSGA	VPEYGTTAAYPPPTTVHCPTDRSRCCPLPGVDFEY
WP_043666650.1_192560	WP_043666650.1	Actinobacteria	Nocardia vulneris	NZ_JNFP01000007.1	genome	192560	192920	r	MISISISGSATRADCSTRPWPREPRISRRVPIRIARPAAPPAIPSIRRAVPSTADAEENEMSLPVDEFDLDIRIGDPTRVVEPGMVTKTTDAEWCSDSHCPTCGTTCPTHHGPRCTADC	MISISISGSATRADCSTRPWPREPRISRRVPIRIARPAAPPAIPSIRRAVPSTADAEENEMSLPVDEFDLDIRIGDPTRVVEPGM	VTKTTDAEWCSDSHCPTCGTTCPTHHGPRCTADC
WP_043666650.1_192756	WP_043666650.1	Actinobacteria	Nocardia vulneris	NZ_JNFP01000007.1	genome	192756	192975	r	VQDHRTDLLKEGTMSAPVDDFDLDIRIGDPSRLLDPAMAARTSDFETCADSHCATCGSACNTEHPPRCTKYC	VQDHRTDLLKEGTMSAPVDDFDLDIRIGDPSRLLDPAMAA	RTSDFETCADSHCATCGSACNTEHPPRCTKYC
WP_043666650.1_192947	WP_043666650.1	Actinobacteria	Nocardia vulneris	NZ_JNFP01000007.1	genome	192947	193181	r	MPVPHGERRVFHGGTRADAKGNQMSAPVDEFDLDIRLGEVPAPTPHAVPMVMRTAEGACPSDDCSSYPMCKTTERTC	MPVPHGERRVFHGGTRADAKGNQMSAPVDEFDLDIRLGEVPAPTPHAVPMVM	RTAEGACPSDDCSSYPMCKTTERTC
WP_031529520.1_43245	WP_031529520.1	Bacteroidetes	Dyadobacter crusticola DSM 16708	NZ_JNJB01000019.1	genome	43245	43431	r	MKKRDLTSKLSFDKETIARLDIEQLSLDQTQEIEGGATNGGDNGPSCCGEGRTSTYTSCAN	MKKRDLTSKLSFDKETIARLDIEQLSLDQTQEIEGG	ATNGGDNGPSCCGEGRTSTYTSCAN
WP_031529520.1_43466	WP_031529520.1	Bacteroidetes	Dyadobacter crusticola DSM 16708	NZ_JNJB01000019.1	genome	43466	43652	r	MKKKTTNSKLSLDKETIARLNEEQLSSEQTQEVEGGATGAGDNGASCCGIGNTSTYTSCAK	MKKKTTNSKLSLDKETIARLNEEQLSSEQTQEVEGG	ATGAGDNGASCCGIGNTSTYTSCAK
WP_031529520.1_43726	WP_031529520.1	Bacteroidetes	Dyadobacter crusticola DSM 16708	NZ_JNJB01000019.1	genome	43726	44011	r	MRYGHSFPHVCRDFVRAQLERHVSFIHINYLFFMKRKSEVSKLSLDKETIARLNEEQLSNEQTQELEGGATAGGDNGPSCCGIGKTSTYTSCAG	MRYGHSFPHVCRDFVRAQLERHVSFIHINYLFFMKRKSEVSKLSLDKETIARLNEEQLSNEQTQELEGG	ATAGGDNGPSCCGIGKTSTYTSCAG
WP_029537936.1_8827	WP_029537936.1	Actinobacteria	Salinispora arenicola	NZ_JNLS01000045.1	genome	8827	9040	r	VRRVMSMAPPTAVLDAPTVDTEAVTDDDFVLDMRVIESATPLVVMACSTSDGCGQTCGTSACSTSSYDPA	VRRVMSMAPPTAVLDAPTVDTEAVTDDDFVLDMRVIES	ATPLVVMACSTSDGCGQTCGTSACSTSSYDPA
WP_029538513.1_16592	WP_029538513.1	Actinobacteria	Salinispora arenicola	NZ_JNLS01000063.1	genome	16592	16829	f	VADGLSSRTLLSTPSPNKGVIGMTAAPTVLEPPAQWTGPLDSAAFELDITVIEQADLGGLVRLTDDGCGSTCTACTTG	VADGLSSRTLLSTPSPNKGVIGMTAAPTVLEPPAQWTGPLDSAAFELDITVIEQADLGG	LVRLTDDGCGSTCTACTTG
WP_051775646.1_80758	WP_051775646.1	Firmicutes	Paenibacillus tyrfis	NZ_JNVM01000024.1	genome	80758	80932	r	MTDKNQNIFELDVQVLKGQSSVEPQVTSVALCTPGCNPTATLCTSCAFNCTYKAPCK	MTDKNQNIFELDVQVLKGQSSVEPQ	VTSVALCTPGCNPTATLCTSCAFNCTYKAPCK
WP_036689878.1_50382	WP_036689878.1	Firmicutes	Paenibacillus tyrfis	NZ_JNVM01000028.1	genome	50382	50574	r	MANNVFDLDVEVKSVNSVHQNIGLFTSACFSSQCFSSKCFTDSCFSSDCFTGRHQCGYTHGGC	MANNVFDLDVEVKSVNSVHQNIGL	FTSACFSSQCFSSKCFTDSCFSSDCFTGRHQCGYTHGGC
WP_036689878.1_50655	WP_036689878.1	Firmicutes	Paenibacillus tyrfis	NZ_JNVM01000028.1	genome	50655	50850	r	MANNNFDLDVQVKSVNSVNANLGLYTSDCYSSQCYSSKCYSDSCYSSDCYTGRHMCGYTHGYSC	MANNNFDLDVQVKSVNSVNANLGL	YTSDCYSSQCYSSKCYSDSCYSSDCYTGRHMCGYTHGYSC
WP_031190244.1_20162	WP_031190244.1	Actinobacteria	Streptomyces sp. NRRL B-11253	NZ_JNWN01000024.1	genome	20162	20363	r	VKGMKMSDAFDLDAQISTPAGPTGEQAPTPSISSIATRTVCTKVGCKVTKTCACTSMCTIFCVAPK	VKGMKMSDAFDLDAQISTPAGPTGEQAPTPS	ISSIATRTVCTKVGCKVTKTCACTSMCTIFCVAPK
WP_043680784.1_28588	WP_043680784.1	Actinobacteria	Streptomyces xylophagus	NZ_JNWO01000020.1	genome	28588	28924	f	VPGFGTPLETQPHDGSVERRPSDQIPASGVRFRAAQPEEGATTTPQPFKGVGMTRSTVVPITTLVSHQTPAATDGFDLDVSLVEIADPAGLVNLTDDNCGSTCGACTTNVA	VPGFGTPLETQPHDGSVERRPSDQIPASGVRFRAAQPEEGATTTPQPFKGVGMTRSTVVPITTLVSHQTPAATDGFDLDVSLVEIADPAGLVN	LTDDNCGSTCGACTTNVA
WP_016468356.1_40575	WP_016468356.1	Actinobacteria	Streptomyces graminis	NZ_JNWT01000005.1	genome	40575	40920	r	VTPRAAWPPNCCCACPTTAQPKSWRTERTPPGAALLASPARLPPTEAAVRGGHHIHSERREGTMPNGKTEFELDALIDDLDARVTESELAVSENTGAYSQVCSIVVCNTVVICG	VTPRAAWPPNCCCACPTTAQPKSWRTERTPPGAALLASPARLPPTEAAVRGGHHIHSERREGTMPNGKTEFELDALIDDLDARVTESELAVSE	NTGAYSQVCSIVVCNTVVICG
WP_051821671.1_31090	WP_051821671.1	Actinobacteria	Streptomyces alboviridis	NZ_JNWU01000002.1	genome	31090	31435	r	VSGRSGQNLLRGPRPLVPGGQELVRGPAVRHRLSGGSWWAFQPSSPTTNDEKECSMTRSTVVASRTEVRPRIPGTSDGFDLDVSLVEIADSAGLVNLTDDNCGSTCGACTTNVA	VSGRSGQNLLRGPRPLVPGGQELVRGPAVRHRLSGGSWWAFQPSSPTTNDEKECSMTRSTVVASRTEVRPRIPGTSDGFDLDVSLVEIADSAGLVN	LTDDNCGSTCGACTTNVA
WP_032755215.1_126612	WP_032755215.1	Actinobacteria	Streptomyces alboviridis	NZ_JNWU01000004.1	genome	126612	126795	r	MTAIQTEKPATPAQADLMAPDDPFALDITFIEGTPATETVLMCSTGDTCGSSCPSACTTS	MTAIQTEKPATPAQADLMAPDDPFALDITFIEGTP	ATETVLMCSTGDTCGSSCPSACTTS
WP_014138950.1_69634	WP_014138950.1	Actinobacteria	Kitasatospora setae	NZ_JNWY01000013.1	genome	69634	69985	f	VPRRSATCRAPCPFPCPGTPSGDATASSRRPGAETPGPRPGVRAVHHQPICPKEACMTVQLEGPIASARPADEQYDLADFELDITIVEGGPAADQLIRLTNDGCNSTCATACVSCP	VPRRSATCRAPCPFPCPGTPSGDATASSRRPGAETPGPRPGVRAVHHQPICPKEACMTVQLEGPIASARPADEQYDLADFELDITIVEGG	PAADQLIRLTNDGCNSTCATACVSCP
WP_014133642.1_23522	WP_014133642.1	Actinobacteria	Kitasatospora setae	NZ_JNWY01000102.1	genome	23522	23759	r	LSIHPCALLVDAYAGCLASAAARRGQSRHRRRDAPMATDMQELFDLDVQDLVAAESPEHEEAAVSLSCEGSCTRPFCI	LSIHPCALLVDAYAGCLASAAARRGQSRHRRRDAPMATDMQELFDLDVQDLVAAESPEHEEAA	VSLSCEGSCTRPFCI
WP_051709958.1_6538	WP_051709958.1	Actinobacteria	Streptomyces atroolivaceus	NZ_JNXG01000018.1	genome	6538	6685	f	MTTALTAETDFDLDLDLEVVIQDSPAMEAKSFTGTGTCLSCPVTSWHC	MTTALTAETDFDLDLDLEVVIQDSPAMEA	KSFTGTGTCLSCPVTSWHC
WP_033308379.1_147438	WP_033308379.1	Actinobacteria	Streptomyces iakyrus	NZ_JNXI01000006.1	genome	147438	147618	f	MTRSTVVPSRTEVRPQIPGASDGFDLDVSLVEIADPAGLVNLTDDNCGSTCGACTTNVA	MTRSTVVPSRTEVRPQIPGASDGFDLDVSLVEIADPAGLVN	LTDDNCGSTCGACTTNVA
WP_033313618.1_48707	WP_033313618.1	Actinobacteria	Streptomyces iakyrus	NZ_JNXI01000030.1	genome	48707	48893	f	MTAIQAERPAAPAQADLVKTDDDPFGLDITFIEGTPATETVLMCSTGDTCGSSCPSACTTS	MTAIQAERPAAPAQADLVKTDDDPFGLDITFIEGTP	ATETVLMCSTGDTCGSSCPSACTTS
WP_051797545.1_118121	WP_051797545.1	Actinobacteria	Catenuloplanes japonicus	NZ_JNXY01000006.1	genome	118121	118283	r	MDLSTSSVVTAVVSGDTDDGFDLDVRIVEGGPGRLALLADTDDNCDTQKPGDC	MDLSTSSVVTAVVSGDTDDGFDLDVRIVEGG	PGRLALLADTDDNCDTQKPGDC
WP_078909361.1_29886	WP_078909361.1	Actinobacteria	Streptomyces virginiae	NZ_JNYC01000015.1	genome	29886	30072	f	VIMTKQIATATTGLSGEFNLDVRVVEAGAPVASFLRSTDDGCGSTCSNGSTACASSVNDPS	VIMTKQIATATTGLSGEFNLDVRVVEAGA	PVASFLRSTDDGCGSTCSNGSTACASSVNDPS
WP_033224079.1_63559	WP_033224079.1	Actinobacteria	Streptomyces virginiae	NZ_JNYC01000029.1	genome	63559	63733	f	MATNPNPGMTQAQPKARAKDPFHLDVELLEVGDAGALKTLTDDNCGSTCGACTTGVH	MATNPNPGMTQAQPKARAKDPFHLDVELLEVGDAGA	LKTLTDDNCGSTCGACTTGVH
WP_033252416.1_10184	WP_033252416.1	Actinobacteria	Kitasatospora phosalacinea	NZ_JNYE01000023.1	genome	10184	10409	r	VMRCALRAPTPGPAREIRRRSPMAQSITAQVPATADGEFDLDVTVVETVDAASLQVLTDDGCGSTCGACTTGLH	VMRCALRAPTPGPAREIRRRSPMAQSITAQVPATADGEFDLDVTVVETVDAASLQV	LTDDGCGSTCGACTTGLH
WP_033254843.1_48065	WP_033254843.1	Actinobacteria	Kitasatospora phosalacinea	NZ_JNYE01000063.1	genome	48065	48368	f	VRGEVGRDGTHHIVGSREKVVPAPDRTTVRSGRRPEHRPGRTHEPSGGDMRTEITLQADTAELDLDLRIADVTEQTQELGQGTYTSPSSYAIGTRCPVCC	VRGEVGRDGTHHIVGSREKVVPAPDRTTVRSGRRPEHRPGRTHEPSGGDMRTEITLQADTAELDLDLRIADVTEQTQELGQGTYTS	PSSYAIGTRCPVCC
WP_030017924.1_2097	WP_030017924.1	Actinobacteria	Streptomyces monomycini	NZ_JNYL01000459.1	genome	2097	2289	f	VSVQSEEAVAMSPAAAEGQEQTAEDWDLDVSIVESGPEADRLIQMTDDGCGETCESACSTTCP	VSVQSEEAVAMSPAAAEGQEQTAEDWDLDVSIVESGPEADRLIQ	MTDDGCGETCESACSTTCP
WP_084716863.1_58449	WP_084716863.1	Actinobacteria	Saccharothrix syringae	NZ_JNYO01000037.1	genome	58449	58632	f	MTALSLVPPVDTAAIGAVNLDAEFDLDLRVSTDPLPGISDGCATDDGCDPTCASSCVSNA	MTALSLVPPVDTAAIGAVNLDAEFDLDLRVSTDPLPG	ISDGCATDDGCDPTCASSCVSNA
WP_051766673.1_16192	WP_051766673.1	Actinobacteria	Saccharothrix syringae	NZ_JNYO01000043.1	genome	16192	16369	r	MDQAILEPGELDSLITDLEERISEVRLSDANPMAFSQHGCSVLACSVLAFCDDDGDSY	MDQAILEPGELDSLITDLEERISEVRLSDANPMA	FSQHGCSVLACSVLAFCDDDGDSY
WP_051766673.1_16489	WP_051766673.1	Actinobacteria	Saccharothrix syringae	NZ_JNYO01000043.1	genome	16489	16663	r	MDQAILEPGELDGLITDLEERISEVRLSDANPMAFSEDDCSVALCSLIAFCYDKDAS	MDQAILEPGELDGLITDLEERISEVRLSDANPMA	FSEDDCSVALCSLIAFCYDKDAS
WP_051766818.1_49681	WP_051766818.1	Actinobacteria	Saccharothrix syringae	NZ_JNYO01000050.1	genome	49681	49993	r	VPRPVPTCPDRAVHLVRVADLREPLCESPAPQGFRVRLMVICSAIRREPLLMTTTELHAVDDPFALDVQVITDVPNGAQGACTEGTNDGCDPTCASACVTGGV	VPRPVPTCPDRAVHLVRVADLREPLCESPAPQGFRVRLMVICSAIRREPLLMTTTELHAVDDPFALDVQVITDVPNGA	QGACTEGTNDGCDPTCASACVTGGV
WP_033435413.1_13254	WP_033435413.1	Actinobacteria	Saccharothrix syringae	NZ_JNYO01000063.1	genome	13254	13461	r	VTVVATGPSGGATALLEAPSEDEFELDIRPVLSHQAVPHGSNCPTDDGCGITCANGASACTSEGNNQF	VTVVATGPSGGATALLEAPSEDEFELDIRPVLSHQAVPH	GSNCPTDDGCGITCANGASACTSEGNNQF
WP_107685317.1_191648	WP_107685317.1	Actinobacteria	Actinospica acidiphila	NZ_JNYX01000006.1	genome	191648	191933	f	VINGLISPTTYLRQPRRIRMPSHHSGPARSSPCTPNTRGRSMRTEIVLSQDAPELDLDLDLRVSDLPEQAESFGQGTYTSPSSYAIGTRCPVCC	VINGLISPTTYLRQPRRIRMPSHHSGPARSSPCTPNTRGRSMRTEIVLSQDAPELDLDLDLRVSDLPEQAESFGQGTYTS	PSSYAIGTRCPVCC
WP_078904304.1_4698	WP_078904304.1	Actinobacteria	Streptomyces xanthophaeus	NZ_JNZH01000059.1	genome	4698	4884	f	MEPRRARDEKAGGRTLDLKRETLRDLDDPLLSSQGWTLWCCDDTALPPGATTRPTGSKPSE	MEPRRARDEKAGGRTLDLKRETLRDLDDPLLSSQG	WTLWCCDDTALPPGATTRPTGSKPSE
WP_030331065.1_465923	WP_030331065.1	Actinobacteria	Micromonospora parva	NZ_JNZS01000007.1	genome	465923	466088	r	MEVDEYEVSPDYVEGELNLRLVDAGPALSAYATATDDGCGSGNTGSNACSGGGK	MEVDEYEVSPDYVEGELNLRLVDAGPALSAY	ATATDDGCGSGNTGSNACSGGGK
WP_030881393.1_128718	WP_030881393.1	Actinobacteria	Streptomyces sp. NRRL B-24051	NZ_JOAE01000019.1	genome	128718	128922	f	MTSATLAPPPVAPAPSADLDDDFAPLDVKVVIAEHSYGHLMCSTGDGCGTTCATGASACGSFTEDPA	MTSATLAPPPVAPAPSADLDDDFAPLDVKVVIAE	HSYGHLMCSTGDGCGTTCATGASACGSFTEDPA
WP_030881868.1_51022	WP_030881868.1	Actinobacteria	Streptomyces sp. NRRL B-24051	NZ_JOAE01000022.1	genome	51022	51256	f	VRWQAPPVLHTNESPGVVMTRIVTKSTTQVQEPTAGGQSDGFDLNVSLLEVSDAAGLTVLTDDGCGSSCGACVTFTD	VRWQAPPVLHTNESPGVVMTRIVTKSTTQVQEPTAGGQSDGFDLNVSLLEVSDAAG	LTVLTDDGCGSSCGACVTFTD
WP_043615228.1_188881	WP_043615228.1	Actinobacteria	Nonomuraea candida	NZ_JOAG01000004.1	genome	188881	189160	r	VPSGGQTTCPGAPGNPNRPNEGGTVMTARTSGGAAALASPAPDQTSHGWDAEWLADLDVTIVESGVAAEQLIRMTDDGCNSTCGTACVSCGT	VPSGGQTTCPGAPGNPNRPNEGGTVMTARTSGGAAALASPAPDQTSHGWDAEWLADLDVTIVESGVAAEQLIR	MTDDGCNSTCGTACVSCGT
WP_043632912.1_14786	WP_043632912.1	Actinobacteria	Nonomuraea candida	NZ_JOAG01000046.1	genome	14786	14987	f	MAPTMTLDAPEVLHHADVVADDEFELDMRVVEATTPLIRMEDCDTSDGCGNTCSTSACTTSSNDPS	MAPTMTLDAPEVLHHADVVADDEFELDMRVVEA	TTPLIRMEDCDTSDGCGNTCSTSACTTSSNDPS
WP_030487921.1_185937	WP_030487921.1	Actinobacteria	Micromonospora chokoriensis	NZ_JOAN01000005.1	genome	185937	186102	r	MEFDEYEVGQEHVEGELNLRLVDAGPALSAYATATDDGCGSGNTGSNACSGGSK	MEFDEYEVGQEHVEGELNLRLVDAGPALSAY	ATATDDGCGSGNTGSNACSGGSK
WP_078965613.1_29511	WP_078965613.1	Actinobacteria	Streptomyces aureocirculatus	NZ_JOAP01000050.1	genome	29511	29691	f	MSSNTIKDQAQPPSTTAGDDAFELDISVLESGDGSASLINLTDDGCKPSCQGSCATNVA	MSSNTIKDQAQPPSTTAGDDAFELDISVLESGDGSASLIN	LTDDGCKPSCQGSCATNVA
WP_030817277.1_112050	WP_030817277.1	Actinobacteria	Streptomyces halstedii	NZ_JOAZ01000018.1	genome	112050	112236	f	MTAIQTEKPTAPAPADLVKTDDDPFGLDITFIEGTPATETVLMCSTGDTCGSSCPSACTTS	MTAIQTEKPTAPAPADLVKTDDDPFGLDITFIEGTP	ATETVLMCSTGDTCGSSCPSACTTS
WP_030776249.1_234600	WP_030776249.1	Actinobacteria	Streptomyces lavenduligriseus	NZ_JOBD01000002.1	genome	234600	234885	r	MRRPARRGRRRRLGPRWPARRPRPARQAARRGGQHPMSERGSPMPAHEITELDTLISDLEERITDEDLPTASVYTQGCSGLCTIVICATVVICG	MRRPARRGRRRRLGPRWPARRPRPARQAARRGGQHPMSERGSPMPAHEITELDTLISDLEERITDEDL	PTASVYTQGCSGLCTIVICATVVICG
WP_078645134.1_8904	WP_078645134.1	Actinobacteria	Streptomyces varsoviensis	NZ_JOBF01000018.1	genome	8904	9144	r	VEIKRKLQTFRYRDRKTHRKAGISMPIATATLEAAEDIFDLDVREIDGVAPDGGVMISPTSNCTRCGCTFITCPETGCH	VEIKRKLQTFRYRDRKTHRKAGISMPIATATLEAAEDIFDLDVREIDGVAPDGG	VMISPTSNCTRCGCTFITCPETGCH
WP_030630857.1_212449	WP_030630857.1	Actinobacteria	Streptomyces rimosus subsp. rimosus	NZ_JOBO01000008.1	genome	212449	212749	f	LPGFQEPTERPAAGKPPRDDTRSRLATQPRRHYSQEESEEMTRNTVVPSHTQVRPQPPEATDGFDLDVSLVEVADPAGLVNLTDDNCGSTCGACTTNVA	LPGFQEPTERPAAGKPPRDDTRSRLATQPRRHYSQEESEEMTRNTVVPSHTQVRPQPPEATDGFDLDVSLVEVADPAGLVN	LTDDNCGSTCGACTTNVA
WP_030596888.1_19486	WP_030596888.1	Actinobacteria	Streptomyces rimosus subsp. rimosus	NZ_JOBV01000039.1	genome	19486	19687	r	VKGMKMSDAFDLDAQISTPAGPTGEQAPTPSISSIATRTVCTKVGCKVTKTCACTSMCTIFCVAPK	VKGMKMSDAFDLDAQISTPAGPTGEQAPTPS	ISSIATRTVCTKVGCKVTKTCACTSMCTIFCVAPK
WP_030747656.1_17929	WP_030747656.1	Actinobacteria	Streptomyces sp. NRRL S-31	NZ_JOCB01000076.1	genome	17929	18211	f	MRRPARRGRRRRPGRKWPARRPRPAGQAVRRGGQHPMSERGSPMPGNELTELDTLIGDLEERITAEDLPTVSAYTQGCSGLCTILVCGTVVVC	MRRPARRGRRRRPGRKWPARRPRPAGQAVRRGGQHPMSERGSPMPGNELTELDTLIGDLEERITAEDL	PTVSAYTQGCSGLCTILVCGTVVVC
WP_030862250.1_116170	WP_030862250.1	Actinobacteria	Streptomyces violaceoruber	NZ_JOCE01000001.1	genome	116170	116419	f	VAWAMVAHVRAPTGAPRFESVHPNTQGRSMRTEIVLSHEAPELDLDLDLRVSDLPEQAASFGEGTFTSPSSYAIGTRCPICC	VAWAMVAHVRAPTGAPRFESVHPNTQGRSMRTEIVLSHEAPELDLDLDLRVSDLPEQAASFGEGTFTS	PSSYAIGTRCPICC
WP_078653308.1_63951	WP_078653308.1	Actinobacteria	Streptomyces violaceoruber	NZ_JOCE01000032.1	genome	63951	64248	r	VPQLQAAPARNGTAARTWGPEIPRPVPGRTDYQGASVSIPTYQPAPTTTAIAESVPVPVPAEEWELDTTVTRAPTPIVEACGTGDGCAKTCASSCASS	VPQLQAAPARNGTAARTWGPEIPRPVPGRTDYQGASVSIPTYQPAPTTTAIAESVPVPVPAEEWELDTTVTRA	PTPIVEACGTGDGCAKTCASSCASS
WP_051837511.1_38716	WP_051837511.1	Actinobacteria	Streptomyces sp. NRRL WC-3742	NZ_JOCF01000035.1	genome	38716	38962	f	LAEFAYSSECSHCPALRRVPNVRCSPPRQSRHRRKETLMANDMQELFDLDVQDLVAAETGEQEEAAFSISCEGSCTRPYCI	LAEFAYSSECSHCPALRRVPNVRCSPPRQSRHRRKETLMANDMQELFDLDVQDLVAAETGEQEEAA	FSISCEGSCTRPYCI
WP_031014865.1_119911	WP_031014865.1	Actinobacteria	Streptomyces sp. NRRL WC-3795	NZ_JOCG01000002.1	genome	119911	120196	r	LILGSISSTRRQWREQRLRLSKPRPGPWMFESVHPITQGRSMRTEIVLSHEAPELDLELDLRVSDLPEQAESFGQGTFTSPSSYAIGTRCPICC	LILGSISSTRRQWREQRLRLSKPRPGPWMFESVHPITQGRSMRTEIVLSHEAPELDLELDLRVSDLPEQAESFGQGTFTS	PSSYAIGTRCPICC
WP_050498824.1_85989	WP_050498824.1	Actinobacteria	Streptomyces sp. NRRL WC-3703	NZ_JOCH01000023.1	genome	85989	86190	f	VKGMKMSDAFDLDAQISTPAGPTGEQAPTPSISSIATRTVCTKVGCKVTKTCACTSMCTIFCVAPK	VKGMKMSDAFDLDAQISTPAGPTGEQAPTPS	ISSIATRTVCTKVGCKVTKTCACTSMCTIFCVAPK
WP_030991584.1_16833	WP_030991584.1	Actinobacteria	Streptomyces sp. NRRL WC-3744	NZ_JOCJ01000048.1	genome	16833	16986	f	MPDKELTELDTLISDLEERITSEDLPSVSAYTEGCSGLCTIVVCNTVVIC	MPDKELTELDTLISDLEERITSEDL	PSVSAYTEGCSGLCTIVVCNTVVIC
WP_078897616.1_62220	WP_078897616.1	Actinobacteria	Streptomyces rimosus subsp. rimosus	NZ_JOCQ01000029.1	genome	62220	62403	r	LREGNIVMSDTMERTELTDLDELIGDLETRITETELTETEADTGHCSGVCTVLVCTVAVC	LREGNIVMSDTMERTELTDLDELIGDLETRITETELT	ETEADTGHCSGVCTVLVCTVAVC
WP_030669603.1_60728	WP_030669603.1	Actinobacteria	Streptomyces rimosus subsp. rimosus	NZ_JOCQ01000035.1	genome	60728	60950	f	MEYPGGRRWPRASRTCSGTERLSLEDTMENVTISLDEFDLDLDMDTMDASTVTVEAQESKLMTQVCPATSWRC	MEYPGGRRWPRASRTCSGTERLSLEDTMENVTISLDEFDLDLDMDTMDASTVTVEAQ	ESKLMTQVCPATSWRC
WP_030642790.1_32942	WP_030642790.1	Actinobacteria	Streptomyces flaveus	NZ_JOCU01000007.1	genome	32942	33122	r	MTRSTVIPSRTEVRPQIPGASDGFDLDVSLVEIADPAGLVNLTDDNCGSTCGACTTNVA	MTRSTVIPSRTEVRPQIPGASDGFDLDVSLVEIADPAGLVN	LTDDNCGSTCGACTTNVA
WP_030777610.1_11627	WP_030777610.1	Actinobacteria	Streptomyces sp. NRRL S-920	NZ_JODF01000004.1	genome	11627	11870	f	LQGHGESRTTQLNREVLVFTQTKGAEAPTDAQGSVSEESFQDWDLDVSIVESGPSADRLIQMTDDGCGQTCESACSSSCP	LQGHGESRTTQLNREVLVFTQTKGAEAPTDAQGSVSEESFQDWDLDVSIVESGPSADRLIQ	MTDDGCGQTCESACSSSCP
WP_030936062.1_10693	WP_030936062.1	Actinobacteria	Streptomyces violaceoruber	NZ_JODI01000021.1	genome	10693	10873	r	MTRSTVVPSRTEVRPQIPGASDGFDLDVSLVEIADPAGLVNLTDDNCGSTCGACTTNVA	MTRSTVVPSRTEVRPQIPGASDGFDLDVSLVEIADPAGLVN	LTDDNCGSTCGACTTNVA
WP_030602285.1_235453	WP_030602285.1	Actinobacteria	Streptomyces achromogenes subsp. achromogenes	NZ_JODT01000002.1	genome	235453	235630	f	MSERGSPMPAHEINELDTLISDLEERITDEDLPTASVYTNGCSGLCTIVICATVVICG	MSERGSPMPAHEINELDTLISDLEERITDEDL	PTASVYTNGCSGLCTIVICATVVICG
WP_037675149.1_6276	WP_037675149.1	Actinobacteria	Streptomyces globisporus subsp. globisporus	NZ_JODW01000038.1	genome	6276	6435	f	LEEHMATALTAELDFDLDLDLEVVVQDAPAMETKSFTGTGTCLSCPVTSWHC	LEEHMATALTAELDFDLDLDLEVVVQDAPAMET	KSFTGTGTCLSCPVTSWHC
WP_030282328.1_10831	WP_030282328.1	Actinobacteria	Streptomyces catenulae	NZ_JODY01000009.1	genome	10831	11026	f	VRPCTAHSPNERRTLMSLDLIDAFDLDVREVVADGATVAAAGNTEPTAITCETCSIPVGYARGC	VRPCTAHSPNERRTLMSLDLIDAFDLDVREVVADGA	TVAAAGNTEPTAITCETCSIPVGYARGC
WP_051803631.1_25568	WP_051803631.1	Actinobacteria	Streptomyces albus subsp. albus	NZ_JODZ01000022.1	genome	25568	25913	f	VTPRAAWPPNCCCACPTTAQPKSWRTERTPPGAALLASPARLPPTEAAVRGGHHIHSERREGTMPNGKTEFELDALIDDLDARVTESELAVSENTGAYSQVCSIVVCNTVVICG	VTPRAAWPPNCCCACPTTAQPKSWRTERTPPGAALLASPARLPPTEAAVRGGHHIHSERREGTMPNGKTEFELDALIDDLDARVTESELAVSE	NTGAYSQVCSIVVCNTVVICG
WP_051771055.1_13301	WP_051771055.1	Actinobacteria	Lentzea albidocapillata	NZ_JOEA01000021.1	genome	13301	13499	r	MSEVQFSGGATALAERPAEDDEFALDVRVVVAYGPVMGDCPTDDGCGNTCEGDASSCGSFADDPS	MSEVQFSGGATALAERPAEDDEFALDVRVVVAYGPVMGDC	PTDDGCGNTCEGDASSCGSFADDPS
WP_030624068.1_191197	WP_030624068.1	Actinobacteria	Streptomyces albus subsp. albus	NZ_JOED01000003.1	genome	191197	191377	f	MTRTIAKSTTQVQEPAAGGQPDGFDLNVSLLEVSDAAGLTVLTDDNCGSSCGACVTFTD	MTRTIAKSTTQVQEPAAGGQPDGFDLNVSLLEVSDAAG	LTVLTDDNCGSSCGACVTFTD
WP_051726602.1_38720	WP_051726602.1	Actinobacteria	Streptacidiphilus jeojiense	NZ_JOEH01000047.1	genome	38720	38858	f	MNSTEDFDLDVSFADRGTVIGELLNSTSDGCGSTGASACAGCVTD	MNSTEDFDLDVSFADRGTVIGELL	NSTSDGCGSTGASACAGCVTD
WP_052856953.1_10405	WP_052856953.1	Actinobacteria	Streptomyces celluloflavus	NZ_JOEL01000015.1	genome	10405	10573	r	MNIEATATQVDVEFTLDVRVIESGVPVRDLLRDTSDNCGSSCSGTACTSFVGDPA	MNIEATATQVDVEFTLDVRVIESGVPVRDLLR	DTSDNCGSSCSGTACTSFVGDPA
WP_052857709.1_122982	WP_052857709.1	Actinobacteria	Streptomyces celluloflavus	NZ_JOEL01000018.1	genome	122982	123225	f	VNCAWQAVPRRTRRPFATTPHEHLEKGKEMSDFDLDAKVVDNETGEPAPRITSWSLCTPGCVTAAGCTTSVCTQGCHVSK	VNCAWQAVPRRTRRPFATTPHEHLEKGKEMSDFDLDAKVVDNETGEPAPR	ITSWSLCTPGCVTAAGCTTSVCTQGCHVSK
WP_030917295.1_120974	WP_030917295.1	Actinobacteria	Streptosporangium amethystogenes	NZ_JOEQ01000019.1	genome	120974	121139	r	MTATVLELQVEEPAGSDLFDLDVRTLEVADSAGLINMTDDGCTSTCGACVTNAP	MTATVLELQVEEPAGSDLFDLDVRTLEVADSAGLIN	MTDDGCTSTCGACVTNAP
WP_030917295.1_121247	WP_030917295.1	Actinobacteria	Streptosporangium amethystogenes	NZ_JOEQ01000019.1	genome	121247	121493	r	LTTPSGRHAIRSTSNQPLNRKEPLMSVSTMTLESRVEETADSDLFDLDIRVVESSGQINSLISTTDGGCGSTCGSSCVSST	LTTPSGRHAIRSTSNQPLNRKEPLMSVSTMTLESRVEETADSDLFDLDIRVVESSGQINSL	ISTTDGGCGSTCGSSCVSST
WP_030502736.1_95210	WP_030502736.1	Actinobacteria	Micromonospora purpureochromogenes	NZ_JOEU01000019.1	genome	95210	95567	r	VARAGRRRRHGRVSRHRATTTSANPADCRFKLRPHRAVGVTRHRDAATPAPPRVTTAREISRSEEDMSTSTGEQSTAADGGDFDLDVSLLEVADVAGLINLTDDGCGSTCTACTTNVA	VARAGRRRRHGRVSRHRATTTSANPADCRFKLRPHRAVGVTRHRDAATPAPPRVTTAREISRSEEDMSTSTGEQSTAADGGDFDLDVSLLEVADVAGLIN	LTDDGCGSTCTACTTNVA
WP_030661983.1_256767	WP_030661983.1	Actinobacteria	Streptomyces cellulosae	NZ_JOEV01000002.1	genome	256767	257106	f	LTGSRLRRSPTSWSGGRLPSDQTPASGRADCAVRPEAGTTHRTTTSQPFRGVGMTRSTVVPSSTHVSQQTPRTSDGFDLDVSLVEVADPAGLVNLTDDNCGTTCGACTTNVA	LTGSRLRRSPTSWSGGRLPSDQTPASGRADCAVRPEAGTTHRTTTSQPFRGVGMTRSTVVPSSTHVSQQTPRTSDGFDLDVSLVEVADPAGLVN	LTDDNCGTTCGACTTNVA
WP_030609479.1_62460	WP_030609479.1	Actinobacteria	Streptomyces fulvoviolaceus	NZ_JOEY01000030.1	genome	62460	62640	r	MTRSTVVPSSTQVSQQTPRTSDGFDLDVSLVEVADPAGLVNLTDDNCGSTCGACTTNVA	MTRSTVVPSSTQVSQQTPRTSDGFDLDVSLVEVADPAGLVN	LTDDNCGSTCGACTTNVA
WP_031034765.1_185638	WP_031034765.1	Actinobacteria	Streptomyces olivaceus	NZ_JOFH01000009.1	genome	185638	185815	f	VSIPTYQPPQPTTAVAEPLPAEEWELDTTVTRAPVPIVEACGTGDGCAKTCASSCASS	VSIPTYQPPQPTTAVAEPLPAEEWELDTTVTRAPVPIVEAC	GTGDGCAKTCASSCASS
WP_030169926.1_4948	WP_030169926.1	Actinobacteria	Spirillospora albida	NZ_JOFJ01000010.1	genome	4948	5101	r	MGDDEYTLDVRLVDSGDTGSGHATSTDDNCGSGNTGSNACTTNADIGGVR	MGDDEYTLDVRLVDSGDTGSGH	ATSTDDNCGSGNTGSNACTTNADIGGVR
WP_078660075.1_477495	WP_078660075.1	Actinobacteria	Streptomyces roseoverticillatus	NZ_JOFL01000006.1	genome	477495	477780	f	MCTSRGSGLDRLSNSRLASSHPVGIERYPGGISRYGPDCQPKSATRILEAIMPGIVIEEEFDLDLDVQVMDSKDDDPAKVGFVTMTCWVTCPMC	MCTSRGSGLDRLSNSRLASSHPVGIERYPGGISRYGPDCQPKSATRILEAIMPGIVIEEEFDLDLDVQVMDSKDDDPAKVGF	VTMTCWVTCPMC
WP_048832924.1_46229	WP_048832924.1	Actinobacteria	Streptomyces varsoviensis	NZ_JOFN01000039.1	genome	46229	46457	f	MPQAPVTLHMLADLVGQYVPSRSISGGTMLDHDRSQDIFDLDVREIVDPNETTMPVAMTQTEAVTCPQTCAWTCA	MPQAPVTLHMLADLVGQYVPSRSISGGTMLDHDRSQDIFDLDVREIVDPNETTMPVA	MTQTEAVTCPQTCAWTCA
WP_078904834.1_27493	WP_078904834.1	Actinobacteria	Streptomyces xanthophaeus	NZ_JOFT01000055.1	genome	27493	27679	r	MEPRRARDEKAGGRTLDLKRETLRDLDDPLLSSQGWTLWCCDDTALPPGATTRPTGSKPSE	MEPRRARDEKAGGRTLDLKRETLRDLDDPLLSSQG	WTLWCCDDTALPPGATTRPTGSKPSE
WP_037662023.1_22240	WP_037662023.1	Actinobacteria	Streptomyces griseofuscus	NZ_JOFU01000055.1	genome	22240	22426	f	MTAVQAERPTAPAQTDLVKADADPFGLDITFIEGTPATETVLMCSTGDTCGSSCPSACTTS	MTAVQAERPTAPAQTDLVKADADPFGLDITFIEGTP	ATETVLMCSTGDTCGSSCPSACTTS
WP_030898824.1_731754	WP_030898824.1	Actinobacteria	Streptomyces sp. NRRL F-5126	NZ_JOFZ01000001.1	genome	731754	731946	f	MTSTTLAPPTPPADLDDDFAPLDVKIVIAEHAYGKLMCSTGDGCGSTCATGSSACNSFVEDPA	MTSTTLAPPTPPADLDDDFAPLDVKIVIAEHAYGKLM	CSTGDGCGSTCATGSSACNSFVEDPA
WP_051840836.1_88165	WP_051840836.1	Actinobacteria	Streptomyces sp. NRRL F-5126	NZ_JOFZ01000014.1	genome	88165	88312	f	MNDTTRDDDEFVLNVRLVDAGPVASVVSSEDCTGDGCGPTPCGPGADL	MNDTTRDDDEFVLNVRLVDAGPV	ASVVSSEDCTGDGCGPTPCGPGADL
WP_078874016.1_3770	WP_078874016.1	Actinobacteria	Streptomyces sp. NRRL S-1868	NZ_JOGD01000072.1	genome	3770	3911	f	MAHFEATELDELIEDLDMQMTEAGVEAEAAFSALCTTLACNTVICS	MAHFEATELDELIEDLDMQMTEAGVEAEAA	FSALCTTLACNTVICS
WP_030460624.1_81957	WP_030460624.1	Actinobacteria	Kitasatospora sp. NRRL B-11411	NZ_JOGH01000034.1	genome	81957	82149	f	MAQQTTKALPQIATPFAAESGSDFDLNIETVSALPVASSLLNDTGDGCGQTCQSACSNSTCIG	MAQQTTKALPQIATPFAAESGSDFDLNIETVSALPVASSLLN	DTGDGCGQTCQSACSNSTCIG
WP_051817242.1_73169	WP_051817242.1	Actinobacteria	Kitasatospora sp. NRRL B-11411	NZ_JOGH01000056.1	genome	73169	73511	r	VGPRAPHRRRPGLHRPADRHPQRPAPGRAGRRQDPRPAHDLLAVVRGQALHHRLQGGSTMSTTIAGTTAASDFDLDVTIVEGADPVAALLRSTDDGCGSTCSGTACTSFGGNV	VGPRAPHRRRPGLHRPADRHPQRPAPGRAGRRQDPRPAHDLLAVVRGQALHHRLQGGSTMSTTIAGTTAASDFDLDVTIVEGA	DPVAALLRSTDDGCGSTCSGTACTSFGGNV
WP_051705684.1_123094	WP_051705684.1	Actinobacteria	Streptomyces sp. NRRL F-5639	NZ_JOGK01000011.1	genome	123094	123439	r	VTPRAAWPPNCCCACPTTAQPKSWRTERTPPGAALLASPARLPPTEAAVRGGHHIHSERREGTMPNGKTEFELDALIDDLDARVTESELAVSENTGAYSQVCSIVVCNTVVICG	VTPRAAWPPNCCCACPTTAQPKSWRTERTPPGAALLASPARLPPTEAAVRGGHHIHSERREGTMPNGKTEFELDALIDDLDARVTESELAVSE	NTGAYSQVCSIVVCNTVVICG
WP_031032265.1_12299	WP_031032265.1	Actinobacteria	Streptomyces sp. NRRL F-5639	NZ_JOGK01000065.1	genome	12299	12491	r	VSVQSEEAVATVPAAAEEQERAVDGWDLDVSIVESGPEADRLIQMTDDGCGQTCESACSATCP	VSVQSEEAVATVPAAAEEQERAVDGWDLDVSIVESGPEADRLIQ	MTDDGCGQTCESACSATCP
WP_030997905.1_50207	WP_030997905.1	Actinobacteria	Streptomyces sp. NRRL F-5630	NZ_JOGO01000042.1	genome	50207	50387	r	MTATQSPTPPEQAGLVKADVDPFGLDITFIEGTPATETVLMCSTGDTCGSSCPSACTTS	MTATQSPTPPEQAGLVKADVDPFGLDITFIEGTP	ATETVLMCSTGDTCGSSCPSACTTS
WP_030157215.1_66683	WP_030157215.1	Actinobacteria	Glycomyces sp. NRRL B-16210	NZ_JOGR01000006.1	genome	66683	67034	f	LGPRPAPREPAPFRGPPEDRTGRRPAARSGRREATQPRHRLLALDHRSSGPGAVIRKPTTGSDMSTQTQQLTETEPDDAFELDIQFVESGPDLGRILYDTSDGCGQTCESACNSCG	LGPRPAPREPAPFRGPPEDRTGRRPAARSGRREATQPRHRLLALDHRSSGPGAVIRKPTTGSDMSTQTQQLTETEPDDAFELDIQFVESGPDLGRILY	DTSDGCGQTCESACNSCG
WP_031045778.1_45870	WP_031045778.1	Actinobacteria	Streptomyces sp. NRRL F-5650	NZ_JOGV01000033.1	genome	45870	46056	f	VTAIQTERPTAPVQADLVKSDDDPFGLDITFIEGTPATETVLMCSTGDTCGSSCPSACTTS	VTAIQTERPTAPVQADLVKSDDDPFGLDITFIEGTP	ATETVLMCSTGDTCGSSCPSACTTS
WP_030988234.1_133007	WP_030988234.1	Actinobacteria	Streptomyces sp. NRRL S-1813	NZ_JOHB01000015.1	genome	133007	133259	r	LTRHAPSGGIFRRLRNASATTRNNPGLKHLPLEGTMENIITSMDEFDLDLDLDITDSATATKSAQEPKLMTQVCPITAWPCSA	LTRHAPSGGIFRRLRNASATTRNNPGLKHLPLEGTMENIITSMDEFDLDLDLDITDSATATKSAQEPKL	MTQVCPITAWPCSA
WP_107052054.1_328814	WP_107052054.1	Actinobacteria	Streptomyces sp. NRRL F-5527	NZ_JOHL01000008.1	genome	328814	329042	r	MFGPRPRPGSFESVHPNTQGRSMRTEIVLSQDAPELDLDLDLRVSDLPEQAESFGQGTYTSPSSYAIGTRCPVCC	MFGPRPRPGSFESVHPNTQGRSMRTEIVLSQDAPELDLDLDLRVSDLPEQAESFGQGTYTS	PSSYAIGTRCPVCC
WP_030310588.1_18798	WP_030310588.1	Actinobacteria	Streptomyces sp. NRRL F-6131	NZ_JOHN01000053.1	genome	18798	19026	f	LHDRVPTPDPVRETTQRRNPMAQQIQVDVPAVPVTADDDFDLDVSIVEVADAASLQVLTDDGCGSTCGACTTGVH	LHDRVPTPDPVRETTQRRNPMAQQIQVDVPAVPVTADDDFDLDVSIVEVADAASLQV	LTDDGCGSTCGACTTGVH
WP_051698182.1_201845	WP_051698182.1	Actinobacteria	Streptomyces sp. NRRL F-5917	NZ_JOHQ01000004.1	genome	201845	202190	f	VTPRAAWPPNCCCACPTTAQPKSWRTERTPPGAALLASPARLPPTEAAVRGGPHIHSERREGTMPNGKTEFELDALIDDLDARVTESELAVSENTGAYSQVCSIVVCNTVVICG	VTPRAAWPPNCCCACPTTAQPKSWRTERTPPGAALLASPARLPPTEAAVRGGPHIHSERREGTMPNGKTEFELDALIDDLDARVTESELAVSE	NTGAYSQVCSIVVCNTVVICG
WP_030408387.1_204533	WP_030408387.1	Actinobacteria	Streptomyces sp. NRRL F-5917	NZ_JOHQ01000027.1	genome	204533	204725	r	VSVQSEEAVATVPAAAEEQERAVDGWDLDVSIVESGPEADRLIQMTDDGCGQTCESACSATCP	VSVQSEEAVATVPAAAEEQERAVDGWDLDVSIVESGPEADRLIQ	MTDDGCGQTCESACSATCP
WP_078874739.1_220127	WP_078874739.1	Actinobacteria	Streptomyces sp. NRRL F-5053	NZ_JOHT01000004.1	genome	220127	220268	r	MAHFEATELDELIEDLDMQMTEAGVEAEAAFSALCTTLACNTVICS	MAHFEATELDELIEDLDMQMTEAGVEAEAA	FSALCTTLACNTVICS
WP_030891303.1_142207	WP_030891303.1	Actinobacteria	Streptomyces sp. NRRL F-5053	NZ_JOHT01000010.1	genome	142207	142399	f	VSVQSEEAVATVPAAAEGQEGAVDGWDLDVSIVESGPEADRLIQMTDDGCGQTCESACQSTCP	VSVQSEEAVATVPAAAEGQEGAVDGWDLDVSIVESGPEADRLIQ	MTDDGCGQTCESACQSTCP
WP_030894148.1_21152	WP_030894148.1	Actinobacteria	Streptomyces sp. NRRL F-5053	NZ_JOHT01000021.1	genome	21152	21416	r	VRGAWSGLSHHSTGQREDHMTTAVLDSVTTPAELPVEDLADDDFQLDVRVVVSHSPVYNFNCPTSDGCGNTCANGASSCASTIEDAA	VRGAWSGLSHHSTGQREDHMTTAVLDSVTTPAELPVEDLADDDFQLDVRVVVS	HSPVYNFNCPTSDGCGNTCANGASSCASTIEDAA
WP_030422118.1_32099	WP_030422118.1	Actinobacteria	Streptomyces sp. NRRL F-5065	NZ_JOHV01000043.1	genome	32099	32285	r	MTAIQAERPTAPAQANLVKADDDPFGLDITFIEGTPATETVLMCSTGDNCGSSCPSACTTS	MTAIQAERPTAPAQANLVKADDDPFGLDITFIEGTP	ATETVLMCSTGDNCGSSCPSACTTS
WP_030422674.1_21526	WP_030422674.1	Actinobacteria	Streptomyces sp. NRRL F-5065	NZ_JOHV01000057.1	genome	21526	21874	f	VRRPGSTRNLRGPRSPAPGGQAPSIGAGPPGTAAVTAFWWASRPGKHINNEGEESDMTRNTMVPLRTEARPQNPGASDGFDLDVLLVEIADPAGLVNLTDDNCGSTCGACVTNVA	VRRPGSTRNLRGPRSPAPGGQAPSIGAGPPGTAAVTAFWWASRPGKHINNEGEESDMTRNTMVPLRTEARPQNPGASDGFDLDVLLVEIADPAGLVN	LTDDNCGSTCGACVTNVA
WP_031520575.1_4176	WP_031520575.1	Actinobacteria	Streptomyces sp. NRRL F-5123	NZ_JOHY01000035.1	genome	4176	4365	r	VQMTTATQASAPAPSAQVPDDPFELDITFIENTPASESVLMCTTGDNCGSSCPSACGGSSVE	VQMTTATQASAPAPSAQVPDDPFELDITFIENTP	ASESVLMCTTGDNCGSSCPSACGGSSVE
WP_107046690.1_189558	WP_107046690.1	Actinobacteria	Streptomyces albus subsp. albus	NZ_JOID01000002.1	genome	189558	189741	r	MAPAAVLTKPITETTTAPTEDPFDVQVEVVTEIDAEQLPQACGTGDGCKSTCASSCASAV	MAPAAVLTKPITETTTAPTEDPFDVQVEVVTEIDAEQLPQAC	GTGDGCKSTCASSCASAV
WP_030545677.1_3499	WP_030545677.1	Actinobacteria	Streptomyces albus subsp. albus	NZ_JOID01000017.1	genome	3499	3760	f	VTRTPLDQDVWHPPSSCSEENVMAPQNTGIALKAATDFGAVGDSDFDLRIETVASAPVLGSLLNDTSDNCGSTCQSACSNSTCIGG	VTRTPLDQDVWHPPSSCSEENVMAPQNTGIALKAATDFGAVGDSDFDLRIETVASAPVLGSLLN	DTSDNCGSTCQSACSNSTCIGG
WP_030546353.1_69077	WP_030546353.1	Actinobacteria	Streptomyces albus subsp. albus	NZ_JOID01000019.1	genome	69077	69257	f	MTRSTVVSSRTEVRPQIPGASDGFDLDVSLVEIADPAGLVNLTDDNCGSTCGACTTNVA	MTRSTVVSSRTEVRPQIPGASDGFDLDVSLVEIADPAGLVN	LTDDNCGSTCGACTTNVA
WP_030546672.1_58033	WP_030546672.1	Actinobacteria	Streptomyces albus subsp. albus	NZ_JOID01000021.1	genome	58033	58216	r	MTMQLEGPVASAQPAVELRESDDFDLDVTIAEGGPAADQLIRLTNDGCNSTCATACVSCP	MTMQLEGPVASAQPAVELRESDDFDLDVTIAEGG	PAADQLIRLTNDGCNSTCATACVSCP
WP_052385439.1_296748	WP_052385439.1	Actinobacteria	Streptomyces sp. NRRL F-2890	NZ_JOIG01000010.1	genome	296748	297012	r	LFISLDLSPGKGNCDSVRLQVNEGVRSMGADLITAAANEELSDLDLDLTFAPNDENTHVMLACAVDSMGNNVNTSRGIIPQAPVCCA	LFISLDLSPGKGNCDSVRLQVNEGVRSMGADLITAAANEELSDLDLDLTFAPNDE	NTHVMLACAVDSMGNNVNTSRGIIPQAPVCCA
WP_051885888.1_42237	WP_051885888.1	Actinobacteria	Streptomyces hygroscopicus subsp. hygroscopicus	NZ_JOIK01000005.1	genome	42237	42459	f	VPERHRVRTAAVAPRSKESIMSVAVPAESAVEMSEFDLDVRVELDEPVAAQGAASVTPGASIIWCTVAAPACG	VPERHRVRTAAVAPRSKESIMSVAVPAESAVEMSEFDLDVRVELDEPVAAQGA	ASVTPGASIIWCTVAAPACG
WP_078893070.1_82207	WP_078893070.1	Actinobacteria	Streptomyces sp. NRRL F-2580	NZ_JOIR01000021.1	genome	82207	82462	f	LSTPDHLWFRDQQIAIHEHPATFDEGVSMGLTMSPQPQNNTNLFDLDLEIGVERSIAGPAITSVSYCTPGCTSEGGGSGCSHCC	LSTPDHLWFRDQQIAIHEHPATFDEGVSMGLTMSPQPQNNTNLFDLDLEIGVERSIAGPA	ITSVSYCTPGCTSEGGGSGCSHCC
WP_031097958.1_109458	WP_031097958.1	Actinobacteria	Streptomyces sp. NRRL S-1896	NZ_JOIV01000025.1	genome	109458	109611	r	MPDKERTELDTLISDLEERITSEDLPSVSAYTEGCSGLCTIVVCNTVVIC	MPDKERTELDTLISDLEERITSEDL	PSVSAYTEGCSGLCTIVVCNTVVIC
WP_037830896.1_156048	WP_037830896.1	Actinobacteria	Streptomyces sp. NRRL S-325	NZ_JOIW01000011.1	genome	156048	156282	f	VRWQAPPVLHTNKSPGVVMTRIVTKSTTQVQEPTAGGQSDGFDLNVSLLEVSDAAGLTVLTDDGCGSSCGACVTFTD	VRWQAPPVLHTNKSPGVVMTRIVTKSTTQVQEPTAGGQSDGFDLNVSLLEVSDAAG	LTVLTDDGCGSSCGACVTFTD
WP_037854955.1_126181	WP_037854955.1	Actinobacteria	Streptomyces sp. NRRL S-340	NZ_JOIY01000012.1	genome	126181	126361	r	MREKRGSPMPNTELTELDALISDLDERISDSDLPSASASTAGCSGLCTIIVCATVVICA	MREKRGSPMPNTELTELDALISDLDERISDSDLPSASASTAG	CSGLCTIIVCATVVICA
WP_030862008.1_80290	WP_030862008.1	Actinobacteria	Streptomyces sp. NRRL S-37	NZ_JOIZ01000010.1	genome	80290	80479	r	MTAVQTERPTAPVQSDLATTTEADPFGLDITFIEGTPATETVLMCSTGDTCGSSCPSACTTS	MTAVQTERPTAPVQSDLATTTEADPFGLDITFIEGTP	ATETVLMCSTGDTCGSSCPSACTTS
WP_030913828.1_36564	WP_030913828.1	Actinobacteria	Streptomyces sp. NRRL S-384	NZ_JOJA01000028.1	genome	36564	36810	r	VVPRAGPDHRSSRARPGPPPGRTHEPSGGDMRTETTVQSDTTDFDLDLRIADVAEQTEEFGRGTYTSPSSYAIGTRCPVCC	VVPRAGPDHRSSRARPGPPPGRTHEPSGGDMRTETTVQSDTTDFDLDLRIADVAEQTEEFGRGTYTS	PSSYAIGTRCPVCC
WP_078914620.1_8089	WP_078914620.1	Actinobacteria	Streptomyces sp. NRRL S-384	NZ_JOJA01000036.1	genome	8089	8326	r	MVLLLSTIQGAHVPATLMPEAAEQDLDLMDLDLDLQAVITGGLDAPLRPEMFTFVTCDTGGSTGTSCEFTNHCNPMCC	MVLLLSTIQGAHVPATLMPEAAEQDLDLMDLDLDLQAVITGG	LDAPLRPEMFTFVTCDTGGSTGTSCEFTNHCNPMCC
WP_051866445.1_44731	WP_051866445.1	Actinobacteria	Streptomyces griseus subsp. griseus	NZ_JOJE01000049.1	genome	44731	45088	r	MLRIHVPHGIRSTGEGPHPRCERRNPALRQSIRRPGSTTNRSDPSDRRGSAMTATMLSPITTATTGASAATAVPEAPADPFDVDLTIVTEVGADLLPKACGTGDGCAPSCASSCASAV	MLRIHVPHGIRSTGEGPHPRCERRNPALRQSIRRPGSTTNRSDPSDRRGSAMTATMLSPITTATTGASAATAVPEAPADPFDVDLTIVTEVGA	DLLPKACGTGDGCAPSCASSCASAV
WP_031027413.1_112930	WP_031027413.1	Actinobacteria	Streptomyces sp. NRRL WC-3725	NZ_JOJH01000020.1	genome	112930	113083	r	MPDKELTELDTLISDLEERITSEDLPSVSAYTEGCSGLCTIVVCNTVVIC	MPDKELTELDTLISDLEERITSEDL	PSVSAYTEGCSGLCTIVVCNTVVIC
WP_030648712.1_101443	WP_030648712.1	Actinobacteria	Streptomyces rimosus subsp. rimosus	NZ_JOJJ01000025.1	genome	101443	101644	f	VKGMKMSDAFDLDAQISTPAGPTGEQAPTPSISSIATRTVCTKVGCKVTKTCACTSMCTIFCVAPK	VKGMKMSDAFDLDAQISTPAGPTGEQAPTPS	ISSIATRTVCTKVGCKVTKTCACTSMCTIFCVAPK
WP_030804648.1_255430	WP_030804648.1	Actinobacteria	Streptomyces mediolani	NZ_JOJK01000008.1	genome	255430	255664	r	VRWQAPPVLHTNESPGVVMTRIVTKSTTQVQEPTAGGQSDGFDLNVSLLEVSDAAGLTVLTDDGCGSSCGACVTFTD	VRWQAPPVLHTNESPGVVMTRIVTKSTTQVQEPTAGGQSDGFDLNVSLLEVSDAAG	LTVLTDDGCGSSCGACVTFTD
WP_051854816.1_32418	WP_051854816.1	Actinobacteria	Streptomyces sp. NRRL B-1347	NZ_JOJM01000010.1	genome	32418	32562	r	MSENMTQDLFDIDLTETAIQDVASDSAAGAISGEESCFRTCTTCSIC	MSENMTQDLFDIDLTETAIQDVASDSAAGA	ISGEESCFRTCTTCSIC
WP_078879182.1_23521	WP_078879182.1	Actinobacteria	Streptomyces sp. NRRL B-24720	NZ_JOJO01000031.1	genome	23521	23719	r	LTASTLLPVREEIDLSEFELELQIAVTGDPSMPLTPEAGFTKVTCASQNQTSTIITCLEEGPICC	LTASTLLPVREEIDLSEFELELQIAVTGDPSMPLTPEAG	FTKVTCASQNQTSTIITCLEEGPICC
WP_050020865.1_186835	WP_050020865.1	Bacteroidetes	Chryseobacterium sp. P1-3	NZ_JPEQ01000007.1	genome	186835	186994	f	MKTRKTLKFSKETVILLDKTVKKSINGGAKQLNAGASSPPVCATGRWSDCWC	MKTRKTLKFSKETVILLDKTVKKSINGG	AKQLNAGASSPPVCATGRWSDCWC
WP_050020865.1_187170	WP_050020865.1	Bacteroidetes	Chryseobacterium sp. P1-3	NZ_JPEQ01000007.1	genome	187170	187401	f	VFMLYMDLSRASKINYSNQPKLFIMKTRKTLKFSKETVILLDKTAKKSINGGAKQLNAGASSPPVCATGRWSDCWC	VFMLYMDLSRASKINYSNQPKLFIMKTRKTLKFSKETVILLDKTAKKSINGG	AKQLNAGASSPPVCATGRWSDCWC
WP_050020865.1_187663	WP_050020865.1	Bacteroidetes	Chryseobacterium sp. P1-3	NZ_JPEQ01000007.1	genome	187663	187813	f	MKTKKSLKFSKETVILLDNTAKKLINGGNQAFASNTRPQCTSRISDCFC	MKTKKSLKFSKETVILLDNTAKKLINGG	NQAFASNTRPQCTSRISDCFC
WP_050020865.1_187831	WP_050020865.1	Bacteroidetes	Chryseobacterium sp. P1-3	NZ_JPEQ01000007.1	genome	187831	188044	f	VPASCRHNISNQSIKLFSMKTRKILKFSKETVILLDKTAKQSINGGNVYKQEKASELLNCSFIICDINIK	VPASCRHNISNQSIKLFSMKTRKILKFSKETVILLDKTAKQSINGG	NVYKQEKASELLNCSFIICDINIK
WP_039690218.1_44643	WP_039690218.1	Firmicutes	Streptococcus equinus	NZ_JPGC01000001.1	genome	44643	44817	f	MNIKLLEDTKMNKNIKDFNLDLKNSNKENGAHVEVGSRYACTPGSCWKYVCFTTTVK	MNIKLLEDTKMNKNIKDFNLDLKNSNKENGA	HVEVGSRYACTPGSCWKYVCFTTTVK
WP_035910095.1_80585	WP_035910095.1	Actinobacteria	Frankia sp. CeD	NZ_JPGU01000013.1	genome	80585	80756	f	MTPAHTTAPAPLPLAGDYDLDVEIVDGGPVIPELLRSTSDNCGKTCSSACTSCKQN	MTPAHTTAPAPLPLAGDYDLDVEIVDGG	PVIPELLRSTSDNCGKTCSSACTSCKQN
WP_051868912.1_17689	WP_051868912.1	Actinobacteria	Frankia sp. CeD	NZ_JPGU01000048.1	genome	17689	17890	f	VISMSPVLMADRTESVDFALDDAELELDMRVVESTTRIAIMMCDTSDGCGNSCSTSACNTSSNDPS	VISMSPVLMADRTESVDFALDDAELELDMRVVE	STTRIAIMMCDTSDGCGNSCSTSACNTSSNDPS
WP_035913201.1_13195	WP_035913201.1	Actinobacteria	Frankia sp. CeD	NZ_JPGU01000063.1	genome	13195	13390	r	MSIQLDDPVLAVPPQAGRDQEEDFTTWDLDISIVESGPAADRLIRMTDDGCGTTCETACSTTCP	MSIQLDDPVLAVPPQAGRDQEEDFTTWDLDISIVESGPAADRLIR	MTDDGCGTTCETACSTTCP
WP_035732316.1_13191	WP_035732316.1	Actinobacteria	Frankia sp. Allo2	NZ_JPHT01000016.1	genome	13191	13386	f	MSIQLDDPVLAVPPQAGRDQEEDFTTWDLDISIVESGPAADRLIRMTDDGCGTTCETACSTTCP	MSIQLDDPVLAVPPQAGRDQEEDFTTWDLDISIVESGPAADRLIR	MTDDGCGTTCETACSTTCP
WP_084609472.1_50324	WP_084609472.1	Proteobacteria	Archangium violaceum Cb vi76	NZ_JPMI01000008.1	genome	50324	50528	f	MSEIKKPELKVKLSLEKETLRVLDDTQLHLLDEVVGGVEAPADPCNTTRCFTSCGSGSCTGGATKLE	MSEIKKPELKVKLSLEKETLRVLDDTQLHLLDEVVGG	VEAPADPCNTTRCFTSCGSGSCTGGATKLE
WP_084609472.1_50787	WP_084609472.1	Proteobacteria	Archangium violaceum Cb vi76	NZ_JPMI01000008.1	genome	50787	50991	f	MSEIKKPELKVKLSLEKETLRVLDDTQLHLLDEVVGGVEAPADPCNTTRCFTSCGSGSCTGGATKLE	MSEIKKPELKVKLSLEKETLRVLDDTQLHLLDEVVGG	VEAPADPCNTTRCFTSCGSGSCTGGATKLE
WP_084609472.1_51199	WP_084609472.1	Proteobacteria	Archangium violaceum Cb vi76	NZ_JPMI01000008.1	genome	51199	51454	f	VSGIPGRAPTPVWRGHPMSEIKKPELKVKLSLEKETLRVLDDSQLHLLDEVVGGVEAPAEPCNTTRCFTSCGTGSCTGGATKLE	VSGIPGRAPTPVWRGHPMSEIKKPELKVKLSLEKETLRVLDDSQLHLLDEVVGG	VEAPAEPCNTTRCFTSCGTGSCTGGATKLE
WP_075207309.1_88286	WP_075207309.1	Proteobacteria	Archangium violaceum Cb vi76	NZ_JPMI01000011.1	genome	88286	88487	f	VRDTMDNHDKPNRKKLSLNKQTLRVLADDELTEVNGGLALELPHLTWSAKCRKSADMSGTGPTCFC	VRDTMDNHDKPNRKKLSLNKQTLRVLADDELTEVNGG	LALELPHLTWSAKCRKSADMSGTGPTCFC
WP_043392738.1_3966	WP_043392738.1	Proteobacteria	Archangium violaceum Cb vi76	NZ_JPMI01000061.1	genome	3966	4152	f	LSPHPRDVEEQAMNEQKKQPKKLSLNKETLRNITTEQGPQMKAPLTTPRCTDYNCPTDICG	LSPHPRDVEEQAMNEQKKQPKKLSLNKETLRNITTEQGPQMKAP	LTTPRCTDYNCPTDICG
WP_034708471.1_159011	WP_034708471.1	Bacteroidetes	Chryseobacterium soli	NZ_JPRH01000001.1	genome	159011	159233	f	MEKKKLNLKKIKIAKLSNTSLLNKDKLNNVRGGDSCAFSVVSIVTEGGGMGGTYGYVTSCALNDYTECLSRLS	MEKKKLNLKKIKIAKLSNTSLLNKDKLNNVRGG	DSCAFSVVSIVTEGGGMGGTYGYVTSCALNDYTECLSRLS
WP_034747430.1_179134	WP_034747430.1	Bacteroidetes	Chryseobacterium vrystaatense	NZ_JPRI01000007.1	genome	179134	179401	f	MYLYNKGKPKTLKRVGPIKKCFIIMENKKKLKLNIEDLKIESFVTALDKDLSAKLQGGLGISPAGEHDHPTHTIKTQDRLHVCGTVQC	MYLYNKGKPKTLKRVGPIKKCFIIMENKKKLKLNIEDLKIESFVTALDKDLSAKLQGG	LGISPAGEHDHPTHTIKTQDRLHVCGTVQC
WP_034747475.1_213214	WP_034747475.1	Bacteroidetes	Chryseobacterium vrystaatense	NZ_JPRI01000007.1	genome	213214	213403	r	MKSKIQMKGLQFNKEAVTKLNDDQISQLKGGIIGASSRGDNCSCCHDSCNPKTTTTTTLQAT	MKSKIQMKGLQFNKEAVTKLNDDQISQLKGG	IIGASSRGDNCSCCHDSCNPKTTTTTTLQAT
WP_034747475.1_213445	WP_034747475.1	Bacteroidetes	Chryseobacterium vrystaatense	NZ_JPRI01000007.1	genome	213445	213631	r	MKSKIQMKGLQFNKEAVTKLNDDQISQLKGGILGASSKGDNCSCCHGSCNSKTPATTATIE	MKSKIQMKGLQFNKEAVTKLNDDQISQLKGG	ILGASSKGDNCSCCHGSCNSKTPATTATIE
WP_034747475.1_213704	WP_034747475.1	Bacteroidetes	Chryseobacterium vrystaatense	NZ_JPRI01000007.1	genome	213704	213881	r	MKSKIQMKGLHFNKEAVTRLNDDQISQLKGGILGASSKGDNCSCCHGSCNSKVITPQK	MKSKIQMKGLHFNKEAVTRLNDDQISQLKGG	ILGASSKGDNCSCCHGSCNSKVITPQK
WP_034747475.1_213923	WP_034747475.1	Bacteroidetes	Chryseobacterium vrystaatense	NZ_JPRI01000007.1	genome	213923	214109	r	MKSKIQMKGLQFNKEAVTKLNDDQISQLKGGILGASSKGDNCSCCHGSCNSKTPATTATIE	MKSKIQMKGLQFNKEAVTKLNDDQISQLKGG	ILGASSKGDNCSCCHGSCNSKTPATTATIE
WP_034725106.1_274878	WP_034725106.1	Bacteroidetes	Chryseobacterium sp. JM1	NZ_JPRN01000003.1	genome	274878	275073	f	MENNKKMKLNIDDLKIESFVTALDKDLSKKLQGGLGIAPAGDHDHPTHTIKTQDRLHVCGTVQC	MENNKKMKLNIDDLKIESFVTALDKDLSKKLQGG	LGIAPAGDHDHPTHTIKTQDRLHVCGTVQC
WP_034729684.1_81570	WP_034729684.1	Bacteroidetes	Chryseobacterium sp. JM1	NZ_JPRN01000013.1	genome	81570	81795	f	MKKLTKLKFDKKVINELTKVEQSSVKGGELGMEQEVGVSKDFDTPTFNDKCFDGGSTTFRKACTWCGFFHSTKW	MKKLTKLKFDKKVINELTKVEQSSVKGG	ELGMEQEVGVSKDFDTPTFNDKCFDGGSTTFRKACTWCGFFHSTKW
WP_034700699.1_4970	WP_034700699.1	Bacteroidetes	Chryseobacterium luteum	NZ_JPRO01000001.1	genome	4970	5249	f	MEKKKIKKLELHKKEVLDLSRENMQNVLGGGSTLTYDFGATCPQTVPANCDPNQTNDCEGGGPTWPTAGEITCGYTADDICHTGDWWVCTRT	MEKKKIKKLELHKKEVLDLSRENMQNVLGG	GSTLTYDFGATCPQTVPANCDPNQTNDCEGGGPTWPTAGEITCGYTADDICHTGDWWVCTRT
WP_034701240.1_520007	WP_034701240.1	Bacteroidetes	Chryseobacterium luteum	NZ_JPRO01000001.1	genome	520007	520253	r	MKNKKTIKKLKLSKEVISSFDKKSISGGKGLQNGIDVGLWSFDGCGTIDGNCTAGCTDGCGTKETFQSVWNCTKASCSRNC	MKNKKTIKKLKLSKEVISSFDKKSISGG	KGLQNGIDVGLWSFDGCGTIDGNCTAGCTDGCGTKETFQSVWNCTKASCSRNC
WP_037706318.1_151455	WP_037706318.1	Actinobacteria	Streptomyces mirabilis	NZ_JQJV01000010.1	genome	151455	151632	r	MEASTVKQQASPPAAPAGDPFDLDISVLESGDGSAVLINLTDDGCKPTCKGSCATNVA	MEASTVKQQASPPAAPAGDPFDLDISVLESGDGSAVLIN	LTDDGCKPTCKGSCATNVA
WP_037706318.1_151668	WP_037706318.1	Actinobacteria	Streptomyces mirabilis	NZ_JQJV01000010.1	genome	151668	151800	r	METDEFDLDISVLESGDGSATLVNLTDDGCGSTCSSPCATAVA	METDEFDLDISVLESGDGSATLVN	LTDDGCGSTCSSPCATAVA
WP_037746842.1_26874	WP_037746842.1	Actinobacteria	Streptomyces mirabilis	NZ_JQLE01000035.1	genome	26874	27210	f	VPRPPQGAGARLLHGAAAGGRLTRFPLRAVRCCAVQPEAGATATSQRFRGVGMTRSTVVPSTTLVSHQTPAATDGFDLDISLVEIADPAGLVNLTDDNCGSTCGACTTNVA	VPRPPQGAGARLLHGAAAGGRLTRFPLRAVRCCAVQPEAGATATSQRFRGVGMTRSTVVPSTTLVSHQTPAATDGFDLDISLVEIADPAGLVN	LTDDNCGSTCGACTTNVA
WP_037752922.1_13466	WP_037752922.1	Actinobacteria	Streptomyces mirabilis	NZ_JQLE01000090.1	genome	13466	13730	r	VTRPASRIGQQCTSTHLISEENEMAPQSNGTTLKAATDFTVDGGSDFDLSIETVASAPIVGALLNDTGDGCGSTCQSACSNSTCIGG	VTRPASRIGQQCTSTHLISEENEMAPQSNGTTLKAATDFTVDGGSDFDLSIETVASAPIVGA	LLNDTGDGCGSTCQSACSNSTCIGG
WP_084713705.1_2310393	WP_084713705.1	Actinobacteria	Streptacidiphilus rugosus AM-16	NZ_JQMJ01000004.1	genome	2310393	2310693	f	LRPAPEGRRAPTPRAPATPCRTGLSEAPDPVTRLSPHEPPHRPRTQEADMTNATLPTAEDIQVEDLFDLDVRIELDDADAAEARFTSITCSSCYPTWCC	LRPAPEGRRAPTPRAPATPCRTGLSEAPDPVTRLSPHEPPHRPRTQEADMTNATLPTAEDIQVEDLFDLDVRIELDDADAAEAR	FTSITCSSCYPTWCC
WP_081982399.1_4008097	WP_081982399.1	Actinobacteria	Streptacidiphilus albus JL83	NZ_JQML01000001.1	genome	4008097	4008406	f	VTPARPAVVREPGGAGRHQPPPGTPGGRGGPAEQGSRTTPPVGGTEMAPTAPSSLDRTTGADVDPLDLDLTVITEVGTAAIPGCDTSDGCGSTCASACNSAV	VTPARPAVVREPGGAGRHQPPPGTPGGRGGPAEQGSRTTPPVGGTEMAPTAPSSLDRTTGADVDPLDLDLTVITEV	GTAAIPGCDTSDGCGSTCASACNSAV
WP_078901349.1_430261	WP_078901349.1	Actinobacteria	Streptomyces yeochonensis CN732	NZ_JQNR01000005.1	genome	430261	430423	r	MDTLDVFALDPQQQSMTAISAFDTDGDTDGDTTGDGCGESPPQGPTSGCLIPD	MDTLDVFALDPQQQSMTAISAFDTDGDTDG	DTTGDGCGESPPQGPTSGCLIPD
WP_078901891.1_2757451	WP_078901891.1	Actinobacteria	Streptomyces yeochonensis CN732	NZ_JQNR01000005.1	genome	2757451	2757634	r	MAQQKVTVLKAGTDYSDDDFDLDIETVTAAPVLGALLKDTDDGCGSTCQSACSNSTCIAG	MAQQKVTVLKAGTDYSDDDFDLDIETVTAAPVLGA	LLKDTDDGCGSTCQSACSNSTCIAG
WP_033531075.1_339244	WP_033531075.1	Actinobacteria	Streptomyces galbus	NZ_JRHJ01000078.1	genome	339244	339424	f	MTRSTVVPSSTHVSQQTPRTSDGFDLDVSLVEVADPAGLVNLTDDNCGTTCGACTTNVA	MTRSTVVPSSTHVSQQTPRTSDGFDLDVSLVEVADPAGLVN	LTDDNCGTTCGACTTNVA
WP_054269361.1_83736	WP_054269361.1	Firmicutes	Clostridioides difficile	NZ_JRHN01000024.1	genome	83736	83976	f	MKLIKYIGGFVMSNFKDFDLDLRKVSSSNDDEPQTRTIITTISVIGACDTMPNPTLTITRPCCQKDGQNIENDVAPRCQ	MKLIKYIGGFVMSNFKDFDLDLRKVSSSNDDEPQTRTI	ITTISVIGACDTMPNPTLTITRPCCQKDGQNIENDVAPRCQ
WP_051877202.1_663476	WP_051877202.1	Actinobacteria	Streptomyces natalensis ATCC 27448	NZ_JRKI01000029.1	genome	663476	663728	r	VRFTGPCADSGDVCRLACLCTHPSRGGRGMTENGIETTTPYDILDLDVREIRTADPAETSAMLSGLACNLSLWTCPPDHPGTH	VRFTGPCADSGDVCRLACLCTHPSRGGRGMTENGIETTTPYDILDLDVREIRTADPAE	TSAMLSGLACNLSLWTCPPDHPGTH
WP_032398600.1_14045	WP_032398600.1	Firmicutes	Lactococcus lactis subsp. lactis	NZ_JRKY01000012.1	genome	14045	14219	r	MSTKDFNLDLVSVSKKDSGASPRITSISLCTPGCKTGALMGCNMKTATCHCSIHVSK	MSTKDFNLDLVSVSKKDSGA	SPRITSISLCTPGCKTGALMGCNMKTATCHCSIHVSK
WP_055094026.1_269015	WP_055094026.1	Bacteroidetes	Flavobacterium aquidurense	NZ_JRLF01000009.1	genome	269015	269306	f	MKTNLKLTKITISKLDNLNLRPLQNDELQNLKGGGEVPSFTSTLEPTTNPTDTSGPSGTTSTGGVDIITIGGGWNDTSSYTSCIVSEGGTCMTKLS	MKTNLKLTKITISKLDNLNLRPLQNDELQNLKGG	GEVPSFTSTLEPTTNPTDTSGPSGTTSTGGVDIITIGGGWNDTSSYTSCIVSEGGTCMTKLS
WP_013924280.1_2866	WP_013924280.1	Chlamydiae	Parachlamydia acanthamoebae	NZ_JSAM01000127.1	genome	2866	3115	f	MDGNRMEITRNFQQFIPIEPQEKKQLIVPEEKAEDFYDLDIKISEQKLQPHQQTLSTYTCGTCAASVCPCHITDATGSACNC	MDGNRMEITRNFQQFIPIEPQEKKQLIVPEEKAEDFYDLDIKISEQKLQPHQ	QTLSTYTCGTCAASVCPCHITDATGSACNC
WP_013924280.1_7621	WP_013924280.1	Chlamydiae	Parachlamydia acanthamoebae	NZ_JSAM01000127.1	genome	7621	7921	f	MKINSRNGVDFFDLNDDSKLKNTENSKSQKKYRKDEEDLYDLDLRIKETVNDLHLVETGGTWNCTGTGRCSRGCQTNRGQTCVRCGPTEYTTCGSCRCP	MKINSRNGVDFFDLNDDSKLKNTENSKSQKKYRKDEEDLYDLDLRIKETVNDLHLV	ETGGTWNCTGTGRCSRGCQTNRGQTCVRCGPTEYTTCGSCRCP
WP_039118606.1_25317	WP_039118606.1	Bacteroidetes	Flavobacterium sp. JRM	NZ_JSYO01000034.1	genome	25317	25530	f	MSIFDLLFNLTRKIMKKEVAKKEVAKKLEFKKETLSNLEMKKVNGGNAPAGATNTISWCWGGCDHKSFTP	MSIFDLLFNLTRKIMKKEVAKKEVAKKLEFKKETLSNLEMKKVNGG	NAPAGATNTISWCWGGCDHKSFTP
WP_039115016.1_91556	WP_039115016.1	Bacteroidetes	Flavobacterium sp. KMS	NZ_JSYP01000019.1	genome	91556	91745	r	MKKLNLNKKTISALNQAEMKKINGGGPEGFCLASCARGSARGKDCCDSGRIDISAGTVGGNC	MKKLNLNKKTISALNQAEMKKINGG	GPEGFCLASCARGSARGKDCCDSGRIDISAGTVGGNC
WP_082420652.1_15834	WP_082420652.1	Firmicutes	Paenibacillus sp. A3	NZ_JTHN01000155.1	genome	15834	16029	f	MANNNFDLDVQVKSVNSVNANFGLYTSQCYSSQCYSSKCYSDSCYSSDCYTGRHMCGYTHGYSC	MANNNFDLDVQVKSVNSVNANFGL	YTSQCYSSQCYSSKCYSDSCYSSDCYTGRHMCGYTHGYSC
WP_082420652.1_16080	WP_082420652.1	Firmicutes	Paenibacillus sp. A3	NZ_JTHN01000155.1	genome	16080	16302	f	MFSVRREKICMANNVFDLDVEVKSVNSVNQNIGLFTSTCFSSQCFSSKCFTDTCFSSNCFTGRHQCGYTHGSC	MFSVRREKICMANNVFDLDVEVKSVNSVNQNIGL	FTSTCFSSQCFSSKCFTDTCFSSNCFTGRHQCGYTHGSC
WP_080902303.1_60989	WP_080902303.1	Firmicutes	Paenibacillus polymyxa	NZ_JTHO01000011.1	genome	60989	61166	r	MAENLFDLDIQVNKSQGSVEPQVLSIVACSSGCGSGKTAASCVETCGNRCFTNVGSLC	MAENLFDLDIQVNKSQGSVEPQV	LSIVACSSGCGSGKTAASCVETCGNRCFTNVGSLC
WP_044644308.1_176371	WP_044644308.1	Firmicutes	Paenibacillus terrae	NZ_JTHP01000001.1	genome	176371	176548	f	MANNLFDLDVQVNKSQGSVEPQVLSIVACSSGCGSGKTAASCVATCGNKCFTNVGSLC	MANNLFDLDVQVNKSQGSVEPQV	LSIVACSSGCGSGKTAASCVATCGNKCFTNVGSLC
WP_047474963.1_592983	WP_047474963.1	Firmicutes	Bacillus siamensis	NZ_JTJG01000001.1	genome	592983	593163	r	MKKDMFDLDLKIQSSKGEVEPNSIRLTFGCTGGVASKALCSRAMCDGIVITKNYGYCEA	MKKDMFDLDLKIQSSKGEVEP	NSIRLTFGCTGGVASKALCSRAMCDGIVITKNYGYCEA
WP_047446607.1_50429	WP_047446607.1	Bacteroidetes	Alistipes sp. ZOR0009	NZ_JTLD01000018.1	genome	50429	50702	f	MIDVLFIIIYFFNLIFITMKKLKKLRLSKETIASLDENVLDSVKGGWSGGCTDGCTGTTSWLCTNFNCTKRDCTADCGTVSCRTYAVCTL	MIDVLFIIIYFFNLIFITMKKLKKLRLSKETIASLDENVLDSVKGG	WSGGCTDGCTGTTSWLCTNFNCTKRDCTADCGTVSCRTYAVCTL
WP_047398451.1_1001990	WP_047398451.1	Bacteroidetes	Chryseobacterium sp. YR460	NZ_JUGG01000008.1	genome	1001990	1002167	r	MKNSITLQLNKRSIAKLNDAQLGAVKGGNQPAAAGESVVVNCQVKTATVINTKVPSTH	MKNSITLQLNKRSIAKLNDAQLGAVKGG	NQPAAAGESVVVNCQVKTATVINTKVPSTH
WP_047398451.1_1002301	WP_047398451.1	Bacteroidetes	Chryseobacterium sp. YR460	NZ_JUGG01000008.1	genome	1002301	1002469	r	MKKLSALQLNKKSIAKLNDAQLIVLKGGNQISAPGNTVIVNCQVKTATVINTKVS	MKKLSALQLNKKSIAKLNDAQLIVLKGG	NQISAPGNTVIVNCQVKTATVINTKVS
WP_047420896.1_163478	WP_047420896.1	Bacteroidetes	Chryseobacterium sp. YR480	NZ_JUGN01000011.1	genome	163478	163706	f	MTLKKITEIIIIKLRQMKIKLTKGLQINKDQISKLQDNQMKSLKGGNRDVSEPSQSCSGCSCNNTGSSRATNVTP	MTLKKITEIIIIKLRQMKIKLTKGLQINKDQISKLQDNQMKSLKGG	NRDVSEPSQSCSGCSCNNTGSSRATNVTP
WP_047380305.1_501587	WP_047380305.1	Bacteroidetes	Chryseobacterium sp. YR485	NZ_JUGO01000010.1	genome	501587	501866	f	MKKRIVKLEINKEDILNLSQAESQKIVGGGDTLTYDNGDTCQQLTLPDDCNRTEEGCQGYTEGMDSCDGACGVSDDRNCYTGDVFQCNGTRT	MKKRIVKLEINKEDILNLSQAESQKIVGG	GDTLTYDNGDTCQQLTLPDDCNRTEEGCQGYTEGMDSCDGACGVSDDRNCYTGDVFQCNGTRT
WP_047427267.1_551202	WP_047427267.1	Bacteroidetes	Chryseobacterium sp. YR477	NZ_JUGP01000007.1	genome	551202	551481	f	MKKRIVKLEINKEDILDLSQSESRKIIGGGDTLTYDNGDTCQQLTLPDDCNRTEEGCQGYTEGMDSCDGACGVSDDRNCYTGDVFQCNGTRT	MKKRIVKLEINKEDILDLSQSESRKIIGG	GDTLTYDNGDTCQQLTLPDDCNRTEEGCQGYTEGMDSCDGACGVSDDRNCYTGDVFQCNGTRT
WP_047427267.1_551502	WP_047427267.1	Bacteroidetes	Chryseobacterium sp. YR477	NZ_JUGP01000007.1	genome	551502	551784	f	MKKKKIIKLEINKEDILNLSEKEAYGIVGGGLNTEDQCPESQNVRCTVGCIEPTYDCWDNTVQDTEMCNLSSGGNCESGWCQDTGFHGDCVRT	MKKKKIIKLEINKEDILNLSEKEAYGIVGG	GLNTEDQCPESQNVRCTVGCIEPTYDCWDNTVQDTEMCNLSSGGNCESGWCQDTGFHGDCVRT
WP_047450763.1_135769	WP_047450763.1	Bacteroidetes	Chryseobacterium sp. OV715	NZ_JUGX01000003.1	genome	135769	136009	f	MEKKKLILKKTKISKLNTNILDRSFKLNIKGGDVVQPNTHPSEVWGGDNGSAHGVWMHEGVDAQTNDIHGATCYFVCGS	MEKKKLILKKTKISKLNTNILDRSFKLNIKGG	DVVQPNTHPSEVWGGDNGSAHGVWMHEGVDAQTNDIHGATCYFVCGS
WP_047450763.1_136067	WP_047450763.1	Bacteroidetes	Chryseobacterium sp. OV715	NZ_JUGX01000003.1	genome	136067	136304	f	MKKKLTLKKTKVSKLNTNILSRNLKANVKGGDVLQPNTHPTQVWGGDGGSAHGAWYHEGYDAQTNVIHGPTCYYDCGS	MKKKLTLKKTKVSKLNTNILSRNLKANVKGG	DVLQPNTHPTQVWGGDGGSAHGAWYHEGYDAQTNVIHGPTCYYDCGS
WP_047450763.1_136366	WP_047450763.1	Bacteroidetes	Chryseobacterium sp. OV715	NZ_JUGX01000003.1	genome	136366	136606	f	MEKKKLTLKKTKISKLNLTTLSRNLKGNIIGGDVVQPNTHPTPVIGTENASGQGYWQHASYDTQGNPIHSTECYYVCVS	MEKKKLTLKKTKISKLNLTTLSRNLKGNIIGG	DVVQPNTHPTPVIGTENASGQGYWQHASYDTQGNPIHSTECYYVCVS
WP_047451487.1_78871	WP_047451487.1	Bacteroidetes	Chryseobacterium sp. OV715	NZ_JUGX01000004.1	genome	78871	79066	r	MENNKKMKLNIDDLKIESFVTALDKDLSKKLQGGLGIAPAGDHDHPTHTIKTQDRLHVCGTVQC	MENNKKMKLNIDDLKIESFVTALDKDLSKKLQGG	LGIAPAGDHDHPTHTIKTQDRLHVCGTVQC
WP_047454108.1_207813	WP_047454108.1	Bacteroidetes	Chryseobacterium sp. OV715	NZ_JUGX01000010.1	genome	207813	208038	f	MKKLTKLKFDKKVINELTKVEQSSVKGGALELEQEVGVSKDFDTPTFNDKCFDGGSTTFRKACTWCGFFHSTKW	MKKLTKLKFDKKVINELTKVEQSSVKGG	ALELEQEVGVSKDFDTPTFNDKCFDGGSTTFRKACTWCGFFHSTKW
WP_081988967.1_269049	WP_081988967.1	Bacteroidetes	Chryseobacterium sp. OV705	NZ_JUHD01000005.1	genome	269049	269271	r	MKKSDKKLTISKKNVQNLSKNSLFEVKGGKAIGIDDDLGLFTAGCSDGCMSKFMHTHLMNCSKANCTADCGNC	MKKSDKKLTISKKNVQNLSKNSLFEVKGG	KAIGIDDDLGLFTAGCSDGCMSKFMHTHLMNCSKANCTADCGNC
WP_047488245.1_112336	WP_047488245.1	Bacteroidetes	Chryseobacterium sp. OV705	NZ_JUHD01000009.1	genome	112336	112522	r	MSKKLTKKLTLKKEKLSQLNSDEMKSVKAGKEAFLSIFDCTHWTCTAGSSRSSELCVCTEV	MSKKLTKKLTLKKEKLSQLNSDEMKSVKAGKEAF	LSIFDCTHWTCTAGSSRSSELCVCTEV
WP_047493302.1_42032	WP_047493302.1	Bacteroidetes	Chryseobacterium sp. OV705	NZ_JUHD01000029.1	genome	42032	42293	f	MKKQKIKKELSFKKLIVRDLGSILGGIAPDTQPVNTYKCGTISCDGNDPIPNLSTCDCGSTIKDTSSQCETQHGSGCVLYTVGGKC	MKKQKIKKELSFKKLIVRDLGSILGGIAP	DTQPVNTYKCGTISCDGNDPIPNLSTCDCGSTIKDTSSQCETQHGSGCVLYTVGGKC
WP_039650315.1_34050	WP_039650315.1	Actinobacteria	Streptomyces sp. MUSC 125	NZ_JUIG01000011.1	genome	34050	34392	f	VRQATRKDFPTRSTSPRAGRPGAVLGAAVWQRSRDGTWWALQPSKTTTIARSCSMTRSTVVPSRTEVRPQIPGASDGFDLDVSLVEIADPAGLVNLTDDNCGSTCGACTTNVA	VRQATRKDFPTRSTSPRAGRPGAVLGAAVWQRSRDGTWWALQPSKTTTIARSCSMTRSTVVPSRTEVRPQIPGASDGFDLDVSLVEIADPAGLVN	LTDDNCGSTCGACTTNVA
WP_073947192.1_9067	WP_073947192.1	Actinobacteria	Streptomyces kebangsaanensis	NZ_JUJA01000068.1	genome	9067	9256	r	MTAIHTEQPPTAAQPSADTFDEADPFGLDITFIEGTPATETVLMCSTGDNCGSSCPSACTTS	MTAIHTEQPPTAAQPSADTFDEADPFGLDITFIEGTP	ATETVLMCSTGDNCGSSCPSACTTS
WP_049307293.1_241805	WP_049307293.1	Firmicutes	Staphylococcus capitis	NZ_JUXY01000037.1	genome	241805	241949	r	VIRMKVVKEKKELFDLDVKVNARDMNNSESGPPNTSLIWCTDGCAKR	VIRMKVVKEKKELFDLDVKVNARDMNNSESGPP	NTSLIWCTDGCAKR
WP_048786790.1_663108	WP_048786790.1	Firmicutes	Streptococcus intermedius	NZ_JUZI01000019.1	genome	663108	663330	r	MIMFERTENLIKEVLQMSTKDFNLDLVSVSKTDAGASPRVTSVFMCTPGCVTGALMGCNLQTATCNCHVHISK	MIMFERTENLIKEVLQMSTKDFNLDLVSVSKTDAGA	SPRVTSVFMCTPGCVTGALMGCNLQTATCNCHVHISK
WP_080979641.1_8420	WP_080979641.1	Firmicutes	Staphylococcus capitis	NZ_JVCA01000030.1	genome	8420	8588	r	VFKMEAVKEKNELFDLDVKVNAKESNDSGAEPRIASKFLCTPGCAKTGSFNSYCC	VFKMEAVKEKNELFDLDVKVNAKESNDSGA	EPRIASKFLCTPGCAKTGSFNSYCC
WP_049140425.1_1561	WP_049140425.1	Firmicutes	Bacillus subtilis subsp. subtilis	NZ_JVEA01000016.1	genome	1561	1741	r	VTNMSKFDDFDLDVVKVSKQDSKITPQWKSESLCTPGCVTGVLQTCFLQTITCNCKISK	VTNMSKFDDFDLDVVKVSKQDSKITPQW	KSESLCTPGCVTGVLQTCFLQTITCNCKISK
WP_002452903.1_212668	WP_002452903.1	Firmicutes	Staphylococcus capitis	NZ_JVGZ01000055.1	genome	212668	212806	r	MKAVKEKKELFDLDVKVNAREISNSESDPPNTSLIWCTPGCAKNL	MKAVKEKKELFDLDVKVNAREISNSESDPP	NTSLIWCTPGCAKNL
WP_049523505.1_11716	WP_049523505.1	Firmicutes	Streptococcus pseudopneumoniae	NZ_JVLI01000018.1	genome	11716	11884	f	MNNEDFNLDLITISKENNSGASPRITSKSLCTPGCKTGILMTCPLKTATCGCHFG	MNNEDFNLDLITISKENNSGA	SPRITSKSLCTPGCKTGILMTCPLKTATCGCHFG
WP_049552022.1_45191	WP_049552022.1	Firmicutes	Streptococcus pseudopneumoniae	NZ_JVQA01000099.1	genome	45191	45332	r	MKNTIKDFDLDLKTSEKRTAEPYVGSRYLCTPGSCWKLVCFTTTIK	MKNTIKDFDLDLKTSEKRTAEPYV	GSRYLCTPGSCWKLVCFTTTIK
WP_049306169.1_5747	WP_049306169.1	Firmicutes	Staphylococcus aureus	NZ_JVVO01000078.1	genome	5747	5891	f	LEKVLDLDVQVKGNNNTNDSAGDERITSHLFCSFGCEKTGSFNSFCC	LEKVLDLDVQVKGNNNTNDSAGDER	ITSHLFCSFGCEKTGSFNSFCC
WP_049306169.1_6627	WP_049306169.1	Firmicutes	Staphylococcus aureus	NZ_JVVO01000078.1	genome	6627	6771	f	MEKVLDLDVQVKANNNSNDSAGDERITSHSLCTPGCAKTGSFNSFCC	MEKVLDLDVQVKANNNSNDSAGDER	ITSHSLCTPGCAKTGSFNSFCC
WP_049287887.1_5749	WP_049287887.1	Firmicutes	Staphylococcus aureus	NZ_JVWO01000090.1	genome	5749	5893	f	LEKVLDLDVQVKGNNNTNDSAGDERITSHLFCSFGCEKTGSFNSFCC	LEKVLDLDVQVKGNNNTNDSAGDER	ITSHLFCSFGCEKTGSFNSFCC
WP_049287887.1_6629	WP_049287887.1	Firmicutes	Staphylococcus aureus	NZ_JVWO01000090.1	genome	6629	6773	f	MEKVLDLDVQVKANNNSNDSAGDERITSHSLCTPGCAKTGSFNSFCC	MEKVLDLDVQVKANNNSNDSAGDER	ITSHSLCTPGCAKTGSFNSFCC
WP_065378038.1_7355	WP_065378038.1	Firmicutes	Gemella sanguinis	NZ_JWDE01000033.1	genome	7355	7571	f	MKHDDFDLDLKKVSVDENEIEASARTTITTTIVMSALNRCKSAVNPTGGMTQGCCNRNVEKIETESKLRCQ	MKHDDFDLDLKKVSVDENEIEASARTTITTTIV	MSALNRCKSAVNPTGGMTQGCCNRNVEKIETESKLRCQ
WP_047224066.1_36695	WP_047224066.1	Actinobacteria	Frankia coriariae	NZ_JWIO01000029.1	genome	36695	36842	r	MDTMDTSEFRLNIQLVDAGPAPATGSDDCTSDKCGSGETGSDACTTNG	MDTMDTSEFRLNIQLVDAGPAP	ATGSDDCTSDKCGSGETGSDACTTNG
WP_039073114.1_30784	WP_039073114.1	Firmicutes	Bacillus sp. MSP5.4	NZ_JXAP01000006.1	genome	30784	30922	f	MPKFDDFDLNVKQASEKDVVKPEVGSRYLCTPGSCWKWVCFTTTA	MPKFDDFDLNVKQASEKDVVKPEV	GSRYLCTPGSCWKWVCFTTTA
WP_039073114.1_31068	WP_039073114.1	Firmicutes	Bacillus sp. MSP5.4	NZ_JXAP01000006.1	genome	31068	31236	f	LKNLERERLKLPKFDDFDLNVKQASEKDVVKPEVGSRYLCTPGSCWKWVCFTTTA	LKNLERERLKLPKFDDFDLNVKQASEKDVVKPEV	GSRYLCTPGSCWKWVCFTTTA
WP_039075484.1_251922	WP_039075484.1	Firmicutes	Bacillus sp. MSP13	NZ_JXAQ01000011.1	genome	251922	252102	f	VTNMSKFDDFDLDVVKVSKQDSKITPQWKSESLCTPGCVTGALQTCFLQTLTCNCKISK	VTNMSKFDDFDLDVVKVSKQDSKITPQW	KSESLCTPGCVTGALQTCFLQTLTCNCKISK
WP_041845004.1_58950	WP_041845004.1	Firmicutes	Bacillus thermoamylovorans	NZ_JXLU01000136.1	genome	58950	59157	f	MIDTKMERRCNGMAKFDDFDLDIVVKKQDTTVQPNVTSKSLCTPGCITGILMCLTQNSCVSCNSCIKC	MIDTKMERRCNGMAKFDDFDLDIVVKKQDTTVQPN	VTSKSLCTPGCITGILMCLTQNSCVSCNSCIKC
WP_082035823.1_25027	WP_082035823.1	Bacteroidetes	Pedobacter lusitanus	NZ_JXRA01000017.1	genome	25027	25213	r	MKNSKLNMKLNKKTIAKLDDKSLDQIAGGKAALGDVCVFKSSSCTIKPTEPTQPTQPTTTA	MKNSKLNMKLNKKTIAKLDDKSLDQIAGG	KAALGDVCVFKSSSCTIKPTEPTQPTQPTTTA
WP_041880928.1_17086	WP_041880928.1	Bacteroidetes	Pedobacter lusitanus	NZ_JXRA01000034.1	genome	17086	17257	f	MKKIKLNSERLRLKKEKVASLTTEQMSKAYGGIPVTTATRRTCCDLTDLICPEVQS	MKKIKLNSERLRLKKEKVASLTTEQMSKAYGG	IPVTTATRRTCCDLTDLICPEVQS
WP_041881201.1_32413	WP_041881201.1	Bacteroidetes	Pedobacter lusitanus	NZ_JXRA01000036.1	genome	32413	32617	r	LAIKSTCKMKKVKLTNKITLDKEIISKLNEDQLKELYGGGAHANNMSCITGSKSCPNCKEAEREDYN	LAIKSTCKMKKVKLTNKITLDKEIISKLNEDQLKELYGG	GAHANNMSCITGSKSCPNCKEAEREDYN
WP_041881201.1_32606	WP_041881201.1	Bacteroidetes	Pedobacter lusitanus	NZ_JXRA01000036.1	genome	32606	32804	r	MKKVKLTNKISLDKKIISKLNDDQLRELEGGKNAYNMSCITGSNLSCQSAKCDPEESLDNLIFGN	MKKVKLTNKISLDKKIISKLNDDQLRELEGG	KNAYNMSCITGSNLSCQSAKCDPEESLDNLIFGN
WP_041882673.1_24340	WP_041882673.1	Bacteroidetes	Pedobacter lusitanus	NZ_JXRA01000056.1	genome	24340	24532	r	MKNQSEKIKLNLEDLQLESFVTSIDSEVAMRLSGGLGNVSEPTHTEPTDDHHTPAIKCTTVIC	MKNQSEKIKLNLEDLQLESFVTSIDSEVAMRLSGG	LGNVSEPTHTEPTDDHHTPAIKCTTVIC
WP_043981769.1_55579	WP_043981769.1	Firmicutes	Bacillus megaterium	NZ_JXRC01000042.1	genome	55579	55720	f	MNNVKNLFDLDVQVTTTSSDVDPQITSVSLCTPGCGDTGSWNSFCC	MNNVKNLFDLDVQVTTTSSDVDPQ	ITSVSLCTPGCGDTGSWNSFCC
WP_043981769.1_55794	WP_043981769.1	Firmicutes	Bacillus megaterium	NZ_JXRC01000042.1	genome	55794	55935	f	MNNVKNLFDLDVQVTTTSSDVDPQITSVSLCTPGCGDTGSWNSFCC	MNNVKNLFDLDVQVTTTSSDVDPQ	ITSVSLCTPGCGDTGSWNSFCC
WP_043981769.1_56009	WP_043981769.1	Firmicutes	Bacillus megaterium	NZ_JXRC01000042.1	genome	56009	56150	f	MNNVKNLFDLDVQVTTTSSDVDPQITSVSLCTPGCGDTGSWNSFCC	MNNVKNLFDLDVQVTTTSSDVDPQ	ITSVSLCTPGCGDTGSWNSFCC
WP_043981769.1_56225	WP_043981769.1	Firmicutes	Bacillus megaterium	NZ_JXRC01000042.1	genome	56225	56366	f	MNNVKNLFDLDVQVTTTSSDVDPQITSVSLCTPGCGDTGSWNSFCC	MNNVKNLFDLDVQVTTTSSDVDPQ	ITSVSLCTPGCGDTGSWNSFCC
WP_046259644.1_31350	WP_046259644.1	Actinobacteria	Streptomyces sp. WM6386	NZ_JXTE01000027.1	genome	31350	31530	f	MKRSTVVPSRTEVRPQIPGASDGFDLDVSLVEVADPAGLVNLTDDNCGSTCGACTTNVA	MKRSTVVPSRTEVRPQIPGASDGFDLDVSLVEVADPAGLVN	LTDDNCGSTCGACTTNVA
WP_016325334.1_43491	WP_016325334.1	Actinobacteria	Streptomyces sp. WM6391	NZ_JXWX01000028.1	genome	43491	43836	f	VSVPNSSAIRSSRVWRGGRGGPTGAGRTAAARRTEPAVSQHTEMKCSTTPIRRIPVTPKVTDQRVRTASASAAQDPFDLGISVIESGGTVGASIASDGGFGSTCGDNACISSGS	VSVPNSSAIRSSRVWRGGRGGPTGAGRTAAARRTEPAVSQHTEMKCSTTPIRRIPVTPKVTDQRVRTASASAAQDPFDLGISVIESGG	TVGASIASDGGFGSTCGDNACISSGS
WP_016325334.1_43804	WP_016325334.1	Actinobacteria	Streptomyces sp. WM6391	NZ_JXWX01000028.1	genome	43804	44074	f	VTTPASPVAPDLTRPPARRPCRAGAAHAARPLRLDRSRARQRRNDHMQIDEFDLDISVLESDDGSATLINLTDDGCGSTCSSPCATNVA	VTTPASPVAPDLTRPPARRPCRAGAAHAARPLRLDRSRARQRRNDHMQIDEFDLDISVLESDDGSATLIN	LTDDGCGSTCSSPCATNVA
WP_016325334.1_44111	WP_016325334.1	Actinobacteria	Streptomyces sp. WM6391	NZ_JXWX01000028.1	genome	44111	44291	f	MNANTIQGQAQSPAATAGGDAFDLDISVLESGDGSATVINLTDDGCKPSCQGSCATNVA	MNANTIQGQAQSPAATAGGDAFDLDISVLESGDGSATVIN	LTDDGCKPSCQGSCATNVA
WP_045989719.1_27426	WP_045989719.1	Proteobacteria	Pseudoalteromonas piscicida	NZ_JXXX01000076.1	genome	27426	27615	f	MKLALNKKCIKALSNDSKSIPANMTPQIAGGRMQADYLLTDRFGDCWTGRNHSCREHTCQIP	MKLALNKKCIKALSNDSKSIPANMTPQIAGG	RMQADYLLTDRFGDCWTGRNHSCREHTCQIP
WP_043914878.1_1753825	WP_043914878.1	Actinobacteria	Kitasatospora griseola	NZ_JXZB01000004.1	genome	1753825	1754056	f	MRTLVHDRCRGRGPAPVGPTNPLEGNMRNEILVQQDTDLDLDLRIAEVAEETQAFGQGTFTSPSSYAIGTRCPVCC	MRTLVHDRCRGRGPAPVGPTNPLEGNMRNEILVQQDTDLDLDLRIAEVAEETQAFGQGTFTS	PSSYAIGTRCPVCC
WP_084605850.1_496530	WP_084605850.1	Actinobacteria	Agreia bicolorata	NZ_JYFC01000001.1	genome	496530	496749	r	MTVQDLTRGAYDFEASDDFDLGLAFSEIEWDTSTPMMCSEPFGTTMACPKSTDVPSACGNTAFGVAMCTTCL	MTVQDLTRGAYDFEASDDFDLGLAFSEIEW	DTSTPMMCSEPFGTTMACPKSTDVPSACGNTAFGVAMCTTCL
WP_045966871.1_420129	WP_045966871.1	Bacteroidetes	Flavobacterium sp. 316	NZ_JYGZ01000001.1	genome	420129	420384	f	MKKIKLEGKLSLNKETVTMLNDAQMKNLNGGAWFTLYHCNKTNNCATATCPTATCPTGSCPVNCVPYTEGASVCQSACGNNVCP	MKKIKLEGKLSLNKETVTMLNDAQMKNLNGG	AWFTLYHCNKTNNCATATCPTATCPTGSCPVNCVPYTEGASVCQSACGNNVCP
WP_045968049.1_461702	WP_045968049.1	Bacteroidetes	Flavobacterium sp. 316	NZ_JYGZ01000002.1	genome	461702	461924	f	MKKFKFSGKLNLNKETVAKLSQDQMKEVNGGALPSKYENAGGSMAWAVGTRNTCNCEGFSCVEGIPSRLNYGR	MKKFKFSGKLNLNKETVAKLSQDQMKEVNGG	ALPSKYENAGGSMAWAVGTRNTCNCEGFSCVEGIPSRLNYGR
WP_045322585.1_8477	WP_045322585.1	Actinobacteria	Streptomyces sp. NRRL F-4428	NZ_JYJI01000131.1	genome	8477	8792	r	VNIVATANGRDERDSTGFLQRREITGVPAGSAAGKGTAKGRVMSDAFDLDARISAPAASPAGEQAPPPSISTIATRTVCTRVGCSVTKTCACTSMCTILCVAPK	VNIVATANGRDERDSTGFLQRREITGVPAGSAAGKGTAKGRVMSDAFDLDARISAPAASPAGEQAPPPS	ISTIATRTVCTRVGCSVTKTCACTSMCTILCVAPK
WP_044830465.1_221556	WP_044830465.1	Proteobacteria	Thalassomonas actiniarum	NZ_JYNI01000001.1	genome	221556	221730	r	MKLTLKKKNLANLSKDLNELPNEQTKDINGGAVTLKDCEHITTHTYTVAWGDCQVEM	MKLTLKKKNLANLSKDLNELPNEQTKDINGG	AVTLKDCEHITTHTYTVAWGDCQVEM
WP_044830465.1_221749	WP_044830465.1	Proteobacteria	Thalassomonas actiniarum	NZ_JYNI01000001.1	genome	221749	221920	r	MKLTLKKKAVKQLSNDVNLLPKKETAAIAGGLASANKTIVSVVHSCVCKPSEVDCF	MKLTLKKKAVKQLSNDVNLLPKKETAAIAGG	LASANKTIVSVVHSCVCKPSEVDCF
WP_044842000.1_42844	WP_044842000.1	Proteobacteria	Thalassomonas viridans	NZ_JYNJ01000152.1	genome	42844	43036	r	MERKMKLTLKKKNLANLSKNLNEVPNEQTGKINGGKLATSERDCDHITTHTYTVAWGDCGVEM	MERKMKLTLKKKNLANLSKNLNEVPNEQTGKINGG	KLATSERDCDHITTHTYTVAWGDCGVEM
WP_044842000.1_43103	WP_044842000.1	Proteobacteria	Thalassomonas viridans	NZ_JYNJ01000152.1	genome	43103	43355	r	MCGFGEALLCLPAKRSRLFLNCKRNKKMKLSLKKKNLTNLSKDLNELPNEQTKDINGGAGTKDCQYPTTHTYTVAWGDCQAEM	MCGFGEALLCLPAKRSRLFLNCKRNKKMKLSLKKKNLTNLSKDLNELPNEQTKDINGG	AGTKDCQYPTTHTYTVAWGDCQAEM
WP_044842000.1_43294	WP_044842000.1	Proteobacteria	Thalassomonas viridans	NZ_JYNJ01000152.1	genome	43294	43468	r	MKLTLKKNAVKQLSNDAKALPKQQTAAIAGGQLQTNVKCVVSVKHSCVCLPSEVDCS	MKLTLKKNAVKQLSNDAKALPKQQTAAIAGG	QLQTNVKCVVSVKHSCVCLPSEVDCS
WP_045181546.1_48958	WP_045181546.1	Firmicutes	Staphylococcus aureus	NZ_JZIO01000009.1	genome	48958	49102	f	MEKVLDLDVQVKGNNNTNDSAGDERITSHFLCSFGCGKTGSFNSFCC	MEKVLDLDVQVKGNNNTNDSAGDER	ITSHFLCSFGCGKTGSFNSFCC
WP_045181546.1_49835	WP_045181546.1	Firmicutes	Staphylococcus aureus	NZ_JZIO01000009.1	genome	49835	49979	f	MENVLDLDVQVKAKNDTSDSAGDERITSFIGCTPGCGKTGSFNSFCC	MENVLDLDVQVKAKNDTSDSAGDER	ITSFIGCTPGCGKTGSFNSFCC
WP_052707296.1_25381	WP_052707296.1	Actinobacteria	Streptomyces rubellomurinus	NZ_JZKH01000018.1	genome	25381	25633	f	VIDRPGRRRQPIPKEGTSMAPQTLTAPETENATVSGLGGSEFDLDPTIVESGDVFANLLRDTNDNCGSTCSGSACASGGGNVG	VIDRPGRRRQPIPKEGTSMAPQTLTAPETENATVSGLGGSEFDLDPTIVESGDVFANLLR	DTNDNCGSTCSGSACASGGGNVG
WP_045700695.1_12616	WP_045700695.1	Actinobacteria	Streptomyces rubellomurinus	NZ_JZKH01000061.1	genome	12616	12853	r	VMRGARPRPDARSRKGSSNRRYHMARQIKAETPAAPVAATDEFDLDVTIVERTDAASLEVLTDDGCGATCGACTTGFH	VMRGARPRPDARSRKGSSNRRYHMARQIKAETPAAPVAATDEFDLDVTIVERTDAASLEV	LTDDGCGATCGACTTGFH
WP_045943450.1_7687	WP_045943450.1	Actinobacteria	Streptomyces sp. NRRL S-495	NZ_JZWY01000743.1	genome	7687	7855	r	MAQTITTGTRVTAGTVDDEFDLDVRTVETADAASLQILTDDGCGSTCGACTTGVH	MAQTITTGTRVTAGTVDDEFDLDVRTVETADAASLQI	LTDDGCGSTCGACTTGVH
WP_081611784.1_1564501	WP_081611784.1	Proteobacteria	Janthinobacterium sp. CG3	NZ_KB467824.1	genome	1564501	1564696	f	MSTNSKLKLNTTSLRNLSDSEMGAAAGGQAQVSHSWVACGQCPTNIPCITLNAMSGCPTGVPER	MSTNSKLKLNTTSLRNLSDSEMGAAAGG	QAQVSHSWVACGQCPTNIPCITLNAMSGCPTGVPER
WP_106669269.1_118545	WP_106669269.1	Actinobacteria	Streptomyces scabrisporus DSM 41855	NZ_KB889741.1	genome	118545	118884	r	LRFPQGDFRPARMAGNRSCSAAYSTLSVLSEIKQVSWIRGTHQSAATDIAGVVMNDKILLEETTETRDFADFDLDVRIAEGELEAADFGAAGGGWTSPSTYGVQSRCPLCCA	LRFPQGDFRPARMAGNRSCSAAYSTLSVLSEIKQVSWIRGTHQSAATDIAGVVMNDKILLEETTETRDFADFDLDVRIAEGELEAADFGA	AGGGWTSPSTYGVQSRCPLCCA
WP_026237749.1_60026	WP_026237749.1	Actinobacteria	Streptomyces sp. CcalMP-8W	NZ_KB890926.1	genome	60026	60371	f	VSGRSGQRFLCGPRPLVPGGQELVRGPAVRYRSSGGSWWAFQPSSATTNDEEECSMTRSTVVPSRTEVRPQLPGASDGFDLDVSLVEIADPAGLVNLTDDNCGSTCGACTTNVA	VSGRSGQRFLCGPRPLVPGGQELVRGPAVRYRSSGGSWWAFQPSSATTNDEEECSMTRSTVVPSRTEVRPQLPGASDGFDLDVSLVEIADPAGLVN	LTDDNCGSTCGACTTNVA
WP_018490581.1_108493	WP_018490581.1	Actinobacteria	Streptomyces sp. CcalMP-8W	NZ_KB890938.1	genome	108493	108814	r	MTRSRPAESSTRCTAGSRSPGPRRNAGSQVVPHHPDTKKKGKNMTSATLAPPAPLAGLDDDFAPLDVKVVIAEHAYGKLMCSTGDGCGTTCATGASACGSFTEDPA	MTRSRPAESSTRCTAGSRSPGPRRNAGSQVVPHHPDTKKKGKNMTSATLAPPAPLAGLDDDFAPLDVKVVIAEHAYGKLM	CSTGDGCGTTCATGASACGSFTEDPA
WP_078507806.1_360102	WP_078507806.1	Actinobacteria	Streptomyces sp. CcalMP-8W	NZ_KB890946.1	genome	360102	360294	f	MPLIVEDDVEIDLSDLDLDIQAIATGGVSEPMRPAMFTFITCETTGTTGTSCGFTDGCNPMCC	MPLIVEDDVEIDLSDLDLDIQAIATGG	VSEPMRPAMFTFITCETTGTTGTSCGFTDGCNPMCC
WP_018503842.1_40161	WP_018503842.1	Actinobacteria	Frankia discariae	NZ_KB891229.1	genome	40161	40503	r	MRSRNRGRGGGRADGRAHACVGGCGQPGSGAARPSRAHPGRRPAGRGGSGQAAQPPRPDLHLHRERNSLMDEFDLNLNLVDAGPAASGHATTTSDECGSGNTDSDACSGGSGN	MRSRNRGRGGGRADGRAHACVGGCGQPGSGAARPSRAHPGRRPAGRGGSGQAAQPPRPDLHLHRERNSLMDEFDLNLNLVDAGPAASGH	ATTTSDECGSGNTDSDACSGGSGN
WP_018513358.1_794175	WP_018513358.1	Actinobacteria	Streptomyces sp. ScaeMP-e10	NZ_KB891308.1	genome	794175	794376	f	MHQSFVRFYAPFGGRMRTEMIVANDAADLDLDLRISEVTDQTQEFGAGTYTSPSSYAIGTRCPVCC	MHQSFVRFYAPFGGRMRTEMIVANDAADLDLDLRISEVTDQTQEFGA	GTYTSPSSYAIGTRCPVCC
WP_106432455.1_73636	WP_106432455.1	Actinobacteria	Streptomyces sp. FxanaD5	NZ_KB891484.1	genome	73636	73798	f	MRTEIVLSQDAPELDLDLDLRVSDLPDQAESFGQGTYTSPSSYAIGTRCPVCC	MRTEIVLSQDAPELDLDLDLRVSDLPDQAESFGQGTYTS	PSSYAIGTRCPVCC
WP_018543780.1_70999	WP_018543780.1	Actinobacteria	Streptomyces sp. LaPpAH-108	NZ_KB891987.1	genome	70999	71179	f	MTRSTVVSSRTEVRPQSPGASDGFDLDISLVEIADPAGLVNLTDDNCGSTCGACTTNVA	MTRSTVVSSRTEVRPQSPGASDGFDLDISLVEIADPAGLVN	LTDDNCGSTCGACTTNVA
WP_018567820.1_107180	WP_018567820.1	Actinobacteria	Streptomyces sp. PsTaAH-124	NZ_KB892170.1	genome	107180	107330	f	MTVPENLTQDLFDIDLTETAIQDTAPESGGIALSGGETCFRTCTTCAVC	MTVPENLTQDLFDIDLTETAIQDTAPESGG	IALSGGETCFRTCTTCAVC
WP_018569784.1_131488	WP_018569784.1	Actinobacteria	Streptomyces sp. PsTaAH-124	NZ_KB892191.1	genome	131488	131644	r	MPHTELTELDALISDLDERISDSDLPSAAASTSGCSGLCTIIVCATVVICA	MPHTELTELDALISDLDERISDSDL	PSAAASTSGCSGLCTIIVCATVVICA
WP_018583276.1_174097	WP_018583276.1	Actinobacteria	Salinispora arenicola CNT849	NZ_KB892474.1	genome	174097	174274	r	MSTTIVTAAATAPETGTDDLFDLDISVIESGPAIPELLRSTSDNCGGTCASACTSCKS	MSTTIVTAAATAPETGTDDLFDLDISVIESGPAIPELL	RSTSDNCGGTCASACTSCKS
WP_018583803.1_75308	WP_018583803.1	Actinobacteria	Salinispora arenicola CNT849	NZ_KB892476.1	genome	75308	75503	f	VLVAAGATCPPIIPVPLEVAMNSLLAVSNDPFELDVQIVTEGPVAAALLADTDDGCDTVKGSDC	VLVAAGATCPPIIPVPLEVAMNSLLAVSNDPFELDVQIVTEGPVAAALLA	DTDDGCDTVKGSDC
WP_083935007.1_8301	WP_083935007.1	Bacteroidetes	Segetibacter koreensis DSM 18137	NZ_KB893359.1	genome	8301	8490	r	MKKEVKKLRLNKMTISNLDASEMNQRFGGAKPNTQNLDCSVTLNTLCTCPGTFGSICCPINY	MKKEVKKLRLNKMTISNLDASEMNQRFGG	AKPNTQNLDCSVTLNTLCTCPGTFGSICCPINY
WP_018635956.1_52396	WP_018635956.1	Actinobacteria	Frankia elaeagni	NZ_KB893712.1	genome	52396	52567	r	MTPAHPTAPAPLPLAGDYDLDVEIVDGGPVIPELLRSTSDNCGKTCASACTSCKQD	MTPAHPTAPAPLPLAGDYDLDVEIVDGG	PVIPELLRSTSDNCGKTCASACTSCKQD
WP_018637357.1_93007	WP_018637357.1	Actinobacteria	Frankia elaeagni	NZ_KB893723.1	genome	93007	93208	f	VISMSPVLMADRTESADFVLDDAELELDMRVVESTTRIAIMMCDTSDGCGNSCSTSACSTSSNDPV	VISMSPVLMADRTESADFVLDDAELELDMRVVESTTRIAIMMC	DTSDGCGNSCSTSACSTSSNDPV
WP_018639429.1_30324	WP_018639429.1	Actinobacteria	Frankia elaeagni	NZ_KB893755.1	genome	30324	30600	r	VGMVHRPGRSIVTARPRGVALLPPSKGLMTMTLGGSASAVLERTEATPLGLRDEFQLDVQVTVEAAPGYTIRACDTSDTCGSTCASACASD	VGMVHRPGRSIVTARPRGVALLPPSKGLMTMTLGGSASAVLERTEATPLGLRDEFQLDVQVTVEAAPG	YTIRACDTSDTCGSTCASACASD
WP_018640506.1_4652	WP_018640506.1	Actinobacteria	Frankia elaeagni	NZ_KB893791.1	genome	4652	4808	r	VMTMDAFTSDVTTAGIGELDLDVSIVEQGSAADALLCTTDNGCSTNKSTDC	VMTMDAFTSDVTTAGIGELDLDVSIVEQ	GSAADALLCTTDNGCSTNKSTDC
WP_018655671.1_141013	WP_018655671.1	Actinobacteria	Actinomadura flavalba DSM 45200	NZ_KB894095.1	genome	141013	141325	f	VRPSARIRGLRPLHNLVVNKRQLRSGVDMGFREVISSAFPRRRVAMTPLNDSATPQSIDGHAEAAVVALLDGLDITVVHDGPATASRKCSTDNGCDTLAGSDC	VRPSARIRGLRPLHNLVVNKRQLRSGVDMGFREVISSAFPRRRVAMTPLNDSATPQSIDGHAEAAVVALLDGLDITVVHDGP	ATASRKCSTDNGCDTLAGSDC
WP_018686717.1_26417	WP_018686717.1	Actinobacteria	Actinokineospora enzanensis DSM 44649	NZ_KB894449.1	genome	26417	26621	f	MTQMIAGPGFDLDLTVDEEIFSAPGGGSQATASTADNPDGTFTFTTTCWGTCAVTCGDCHTLECCTH	MTQMIAGPGFDLDLTVDEEIFSAPGG	GSQATASTADNPDGTFTFTTTCWGTCAVTCGDCHTLECCTH
WP_026322096.1_3428	WP_026322096.1	Actinobacteria	Salinispora pacifica CNR942	NZ_KB894878.1	genome	3428	3605	f	MSTPIAATPATAPETGTDGLFDLDISVIESGPVIPELLRSTSDNCGGTCASACTSCKS	MSTPIAATPATAPETGTDGLFDLDISVIESGPVIPELL	RSTSDNCGGTCASACTSCKS
WP_018735363.1_17286	WP_018735363.1	Actinobacteria	Salinispora pacifica DSM 45543 = CNS-863	NZ_KB895067.1	genome	17286	17442	f	MNETVVPEFTLDVTLVDAGPAANGYATGTDDNCGSGNTGSNACTTRCDAGN	MNETVVPEFTLDVTLVDAGPAANGY	ATGTDDNCGSGNTGSNACTTRCDAGN
WP_018741157.1_13998	WP_018741157.1	Actinobacteria	Salinispora pacifica CNT045	NZ_KB895231.1	genome	13998	14193	r	VPVAAGATCPPIIPVPLEAPMNSLLAVSNDPFELDVQIVTEGPVAAALLADTDDGCDTVKGSDC	VPVAAGATCPPIIPVPLEAPMNSLLAVSNDPFELDVQIVTEGPVAAALLA	DTDDGCDTVKGSDC
WP_018788560.1_24235	WP_018788560.1	Actinobacteria	Micromonospora sp. CNB394	NZ_KB895858.1	genome	24235	24439	r	VMSMAPPTAVLDAPPIDTEVVTDDDFVLDMRVVEATTPLVTMACSTSDGCGSSCGTSACATSSYDPA	VMSMAPPTAVLDAPPIDTEVVTDDDFVLDMRVVE	ATTPLVTMACSTSDGCGSSCGTSACATSSYDPA
WP_018789020.1_23208	WP_018789020.1	Actinobacteria	Micromonospora sp. CNB394	NZ_KB895870.1	genome	23208	23439	r	VPHPLFGLPEECEDMAPLLELERTDAPTAATDDDFVLDMRVVESTTPLVVMMCSTSDGCGSSCSTSACTTKSCDPV	VPHPLFGLPEECEDMAPLLELERTDAPTAATDDDFVLDMRVVE	STTPLVVMMCSTSDGCGSSCSTSACTTKSCDPV
WP_038842726.1_25016	WP_038842726.1	Actinobacteria	Salinispora arenicola CNS744	NZ_KB896173.1	genome	25016	25220	f	VMSMAPPTAVLDAPTVDAEAVTDDDFVLDMRVIESATPLVVMACSTSDGCGQTCSTSACSTSSYDPA	VMSMAPPTAVLDAPTVDAEAVTDDDFVLDMRVIES	ATPLVVMACSTSDGCGQTCSTSACSTSSYDPA
WP_018804305.1_24054	WP_018804305.1	Actinobacteria	Salinispora arenicola CNY231	NZ_KB896495.1	genome	24054	24210	r	MNETVDSEFTLDVSLVDAGPAANGYATGTNDGCGSGNTGSNACTTKCDAGS	MNETVDSEFTLDVSLVDAGPAANGY	ATGTNDGCGSGNTGSNACTTKCDAGS
WP_018805747.1_2972	WP_018805747.1	Actinobacteria	Salinispora arenicola CNY256	NZ_KB896572.1	genome	2972	3296	f	VQDDGTPVGASAPAGDDDGSSIRRSHHRVWLMDCRRARCSVTLRLTKGVIGMTAAPTVLEPPAQWTGPLDSAAFELDITVIEQADLGGLVRLTDDGCGSTCTACTTG	VQDDGTPVGASAPAGDDDGSSIRRSHHRVWLMDCRRARCSVTLRLTKGVIGMTAAPTVLEPPAQWTGPLDSAAFELDITVIEQADLGG	LVRLTDDGCGSTCTACTTG
WP_018820510.1_395248	WP_018820510.1	Actinobacteria	Salinispora pacifica CNT851	NZ_KB896839.1	genome	395248	395404	f	MNETVVPEFTLDVSLVDAGPAANGYATGTDDNCGSGNTGSNACTTRCDAGN	MNETVVPEFTLDVSLVDAGPAANGY	ATGTDDNCGSGNTGSNACTTRCDAGN
WP_018823735.1_40902	WP_018823735.1	Actinobacteria	Salinispora pacifica CNT851	NZ_KB896876.1	genome	40902	41037	r	MDEYDETFELDVTLVDAGDADGYVSSTDDGCGSGNTGSNACSGK	MDEYDETFELDVTLVDAGDADGY	VSSTDDGCGSGNTGSNACSGK
WP_018828675.1_27324	WP_018828675.1	Actinobacteria	Salinispora pacifica CNY330	NZ_KB897042.1	genome	27324	27480	f	MREVAMYSADEDVFALDVVLTDDAPQWGKACTTNDGCAPTCASSCVTHNPN	MREVAMYSADEDVFALDVVLTDDAPQWGKA	CTTNDGCAPTCASSCVTHNPN
WP_018831026.1_138155	WP_018831026.1	Actinobacteria	Salinispora tropica CNR699	NZ_KB897250.1	genome	138155	138308	f	MNETVPEFTLDVTLVDAGPAANGYATGTDDNCGSGNTGSNACTTRCDAGN	MNETVPEFTLDVTLVDAGPAANGY	ATGTDDNCGSGNTGSNACTTRCDAGN
WP_018831767.1_26220	WP_018831767.1	Actinobacteria	Salinispora tropica CNR699	NZ_KB897266.1	genome	26220	26379	f	LREMALDSTSDDVFALDVVLTDDAPQYGGKACTTNDGCDPTCASSCVTHNPN	LREMALDSTSDDVFALDVVLTDDAPQYGG	KACTTNDGCDPTCASSCVTHNPN
WP_038848085.1_309	WP_038848085.1	Actinobacteria	Salinispora pacifica CNY331	NZ_KB897494.1	genome	309	450	f	MYSADEDVFALDVVLTDDAPQWGKACTTNDGCAPTCASSCVTHNPN	MYSADEDVFALDVVLTDDAPQWGKA	CTTNDGCAPTCASSCVTHNPN
WP_018808311.1_10405	WP_018808311.1	Actinobacteria	Salinispora arenicola CNT859	NZ_KB898438.1	genome	10405	10582	r	MSTTIVTAAATAPETGTDDLFDLDISVIESGPVIPELLRSTSDNCGGTCASACTSCKS	MSTTIVTAAATAPETGTDDLFDLDISVIESGPVIPELL	RSTSDNCGGTCASACTSCKS
WP_026290969.1_109380	WP_026290969.1	Actinobacteria	Streptomyces sp. CNB091	NZ_KB899006.1	genome	109380	109560	r	MTRSTVVPSRTEVLPQIPGASDGFDLDVSLIEIADPAGLVNLTDDNCGSTCGACTTNVA	MTRSTVVPSRTEVLPQIPGASDGFDLDVSLIEIADPAGLVN	LTDDNCGSTCGACTTNVA
WP_018802438.1_8082	WP_018802438.1	Actinobacteria	Salinispora arenicola CNH877	NZ_KB900192.1	genome	8082	8286	f	VMSMAPPTAVLDAPTVDTEAVTDDDFVLDMRVIESATPLVVMACSTSDGCGQTCSTSACSTSSYDPA	VMSMAPPTAVLDAPTVDTEAVTDDDFVLDMRVIES	ATPLVVMACSTSDGCGQTCSTSACSTSSYDPA
WP_020216668.1_19783	WP_020216668.1	Actinobacteria	Salinispora arenicola CNH962	NZ_KB900240.1	genome	19783	19960	f	MSTTIVTAAATAPETGTDDLFDLDISVIESGPVIPELLRSTSDNCGGTCASACTSCKS	MSTTIVTAAATAPETGTDDLFDLDISVIESGPVIPELL	RSTSDNCGGTCASACTSCKS
WP_018253022.1_1812764	WP_018253022.1	Actinobacteria	Salinispora pacifica DSM 45549 = CNT-150	NZ_KB900614.1	genome	1812764	1812917	r	MNETVPEFTLDVTLVDAGPAANGYATGTDDNCGSGNTGSNACTTRCDASD	MNETVPEFTLDVTLVDAGPAANGY	ATGTDDNCGSGNTGSNACTTRCDASD
WP_018810005.1_91435	WP_018810005.1	Actinobacteria	Salinispora pacifica CNQ768	NZ_KB904824.1	genome	91435	91588	r	MNETVPEFTLDVSLVDAGPAANGYATGTDDNCGSGNTGSNACTTRCDAGD	MNETVPEFTLDVSLVDAGPAANGY	ATGTDDNCGSGNTGSNACTTRCDAGD
WP_018817828.1_132775	WP_018817828.1	Actinobacteria	Salinispora pacifica CNT609	NZ_KB904924.1	genome	132775	132928	f	MNETVPEFTLDVTLVDAGPAANGYATGTDDNCGSGNTGSNACTTRCDASD	MNETVPEFTLDVTLVDAGPAANGY	ATGTDDNCGSGNTGSNACTTRCDASD
WP_019033976.1_9098	WP_019033976.1	Actinobacteria	Salinispora arenicola CNY282	NZ_KB905235.1	genome	9098	9233	r	MDEYDETFELDVTLVDAGDADGYVSSTDDGCGSGNTGSNACTGK	MDEYDETFELDVTLVDAGDADGY	VSSTDDGCGSGNTGSNACTGK
WP_020501486.1_2322	WP_020501486.1	Actinobacteria	Sciscionella marina DSM 45152	NZ_KB905433.1	genome	2322	2493	r	MSAPIAQRQDELDIFDLEVRTVPADGEIAKSRMKPTATPGTCNSECGLTRPGFPGC	MSAPIAQRQDELDIFDLEVRTVPADGEIAKSRMK	PTATPGTCNSECGLTRPGFPGC
WP_051111831.1_147140	WP_051111831.1	Actinobacteria	Sciscionella marina DSM 45152	NZ_KB905436.1	genome	147140	147350	f	VLVRFISRIQRKEFSMTAALETPSAPRLDTELDHFDLDARIVLNPDELRPVNLSTDTHLTQCTSCPTIC	VLVRFISRIQRKEFSMTAALETPSAPRLDTELDHFDLDARIVLNPDELRPVN	LSTDTHLTQCTSCPTIC
WP_063712903.1_268319	WP_063712903.1	Actinobacteria	Sciscionella marina DSM 45152	NZ_KB905458.1	genome	268319	268469	f	MTAPSIPGDLLDEFDLDVNILTDPSQVAAPCKTDDGCKPTCASACTSNA	MTAPSIPGDLLDEFDLDVNILTD	PSQVAAPCKTDDGCKPTCASACTSNA
WP_019532470.1_13572	WP_019532470.1	Actinobacteria	Salinispora arenicola CNY234	NZ_KB905529.1	genome	13572	13707	f	MDEYDETFELDVTLVDAGDADGYVSSTDDGCGSGNTGSNACTGK	MDEYDETFELDVTLVDAGDADGY	VSSTDDGCGSGNTGSNACTGK
WP_019546703.1_536773	WP_019546703.1	Actinobacteria	Streptomyces sulphureus DSM 40104	NZ_KB905816.1	genome	536773	537031	f	VIEMAITPTLPALTAEPAVQPGELTELSSEPPELAELPFDPEEFTLDVSVVVAAHPNGKLMCDTSDGCGSTCSGSACNSFTDDPA	VIEMAITPTLPALTAEPAVQPGELTELSSEPPELAELPFDPEEFTLDVSVVVAAHPNGKLMC	DTSDGCGSTCSGSACNSFTDDPA
WP_019546723.1_562062	WP_019546723.1	Actinobacteria	Streptomyces sulphureus DSM 40104	NZ_KB905816.1	genome	562062	562215	f	MPPTIGTAELDALIEELDARITETDLTEGSADTYECSGACTVMVCTVIVC	MPPTIGTAELDALIEELDARITETDLTE	GSADTYECSGACTVMVCTVIVC
WP_019546723.1_562358	WP_019546723.1	Actinobacteria	Streptomyces sulphureus DSM 40104	NZ_KB905816.1	genome	562358	562586	f	VHPEPPAGRPPGEEPRRTAEKGTSMPATIEATDLDALIEDLDARITETDLTEGGGGDSSGCSGVCTIVVCTVIVC	VHPEPPAGRPPGEEPRRTAEKGTSMPATIEATDLDALIEDLDARITETDLTEGG	GGDSSGCSGVCTIVVCTVIVC
WP_019546723.1_562720	WP_019546723.1	Actinobacteria	Streptomyces sulphureus DSM 40104	NZ_KB905816.1	genome	562720	562876	f	MPATIEATDLDALIEDLDARITETDLTEGGGGDSSGCSGVCTVLICTVIVC	MPATIEATDLDALIEDLDARITETDLTEGG	GGDSSGCSGVCTVLICTVIVC
WP_019547642.1_25378	WP_019547642.1	Actinobacteria	Streptomyces sulphureus DSM 40104	NZ_KB905819.1	genome	25378	25633	r	VSREAQTCLRITRIDPVHTCLFSTKEADVGINSPADVRNDEGLLDLDLEIGVEKSVAGPAVTSISYCTPGCTSEGGGSGCSHCC	VSREAQTCLRITRIDPVHTCLFSTKEADVGINSPADVRNDEGLLDLDLEIGVEKSVAGPA	VTSISYCTPGCTSEGGGSGCSHCC
WP_019608872.1_113977	WP_019608872.1	Actinobacteria	Nocardiopsis sp. CNS-639	NZ_KB906860.1	genome	113977	114187	f	VSALTATPTPAGLVPTSRDRAPASTSDDLFDLDLRVQVPVIDESLWSMTNDGCGQTCESACTPSCTQNG	VSALTATPTPAGLVPTSRDRAPASTSDDLFDLDLRVQVPVIDESL	WSMTNDGCGQTCESACTPSCTQNG
WP_081643029.1_63949	WP_081643029.1	Actinobacteria	Nocardiopsis sp. CNS-639	NZ_KB906876.1	genome	63949	64141	r	VLTGPMRKERPVQNTQDNPSPESPFALDIRLIENSDSLAQLINLTDDGCGTSCPTTCVTSTSD	VLTGPMRKERPVQNTQDNPSPESPFALDIRLIENSDSLAQLIN	LTDDGCGTSCPTTCVTSTSD
WP_019629315.1_348128	WP_019629315.1	Actinobacteria	Actinomadura atramentaria DSM 43919	NZ_KB907208.1	genome	348128	348362	r	VDFPRAGSRANGAHDMSTSTSQQAGQQQNDSGSGGPAFAPFELDITFIEGTPAAETVLMCSTGDTCGSSCPSACTTS	VDFPRAGSRANGAHDMSTSTSQQAGQQQNDSGSGGPAFAPFELDITFIEGTPAA	ETVLMCSTGDTCGSSCPSACTTS
WP_019629696.1_693898	WP_019629696.1	Actinobacteria	Actinomadura atramentaria DSM 43919	NZ_KB907208.1	genome	693898	694072	r	MDYPTNSTASDTAPSPLRELNLRLVDVGPVASAHATSTDDDCGSGDTGSSACTTTSN	MDYPTNSTASDTAPSPLRELNLRLVDVGPVASAH	ATSTDDDCGSGDTGSSACTTTSN
WP_019944555.1_1152489	WP_019944555.1	Bacteroidetes	Dyadobacter beijingensis DSM 21582	NZ_KB907789.1	genome	1152489	1152771	f	MKKQRFESFTDYKHLKKITPALNVIPNFSNKTFSIMKDENQKPAEETTKKLIEVAKEKITELDDDQLEKLAGGAVDLEAGTGQGACSCQNHSC	MKKQRFESFTDYKHLKKITPALNVIPNFSNKTFSIMKDENQKPAEETTKKLIEVAKEKITELDDDQLEKLAGG	AVDLEAGTGQGACSCQNHSC
WP_019944555.1_1152872	WP_019944555.1	Bacteroidetes	Dyadobacter beijingensis DSM 21582	NZ_KB907789.1	genome	1152872	1153052	f	MKDKNQNLPEESKIKSIEIAKERLAELDDDQLEKLSGGANDNEQTTMSACSCQTVCQTI	MKDKNQNLPEESKIKSIEIAKERLAELDDDQLEKLSGG	ANDNEQTTMSACSCQTVCQTI
WP_019944555.1_1153177	WP_019944555.1	Bacteroidetes	Dyadobacter beijingensis DSM 21582	NZ_KB907789.1	genome	1153177	1153363	f	MKDENLNQSGNPEEDKDKIIEVAKERLSELDDEQLEKLSGGSVDVEDGSWVGCSCDRHSCN	MKDENLNQSGNPEEDKDKIIEVAKERLSELDDEQLEKLSGG	SVDVEDGSWVGCSCDRHSCN
WP_019944555.1_1153422	WP_019944555.1	Bacteroidetes	Dyadobacter beijingensis DSM 21582	NZ_KB907789.1	genome	1153422	1153608	f	MKDENANPSENADETRKKIIDVAKEKLNELDEDQLENLAGGSVDLEAGTGQGACSCQNHSC	MKDENANPSENADETRKKIIDVAKEKLNELDEDQLENLAGG	SVDLEAGTGQGACSCQNHSC
WP_028808676.1_20604	WP_028808676.1	Actinobacteria	Streptomyces canus 299MFChir4.1	NZ_KB911622.1	genome	20604	20787	r	VTVQVERPAIAEQPAAEAEEFADFALDISIVEGGPSADQLIRMTDDGCNSTCATACTSCP	VTVQVERPAIAEQPAAEAEEFADFALDISIVEGG	PSADQLIRMTDDGCNSTCATACTSCP
WP_019982951.1_9783	WP_019982951.1	Actinobacteria	Streptomyces sp. Amel2xE9	NZ_KB912961.1	genome	9783	9963	f	MTRSTVVPSRTEVRPQVPGASDGFDLDVSLVEIADPAGLVNLTDDNCGSTCGACTTNVA	MTRSTVVPSRTEVRPQVPGASDGFDLDVSLVEIADPAGLVN	LTDDNCGSTCGACTTNVA
WP_019854007.1_1491071	WP_019854007.1	Actinobacteria	Actinopolyspora mortivallis DSM 44261	NZ_KB913024.1	genome	1491071	1491269	f	VVVPDNTTSTVDEVGDFAGEQPLVPDDFDLDIRFVESGPAVEELMRPTDDGCGHTCESACNSCPE	VVVPDNTTSTVDEVGDFAGEQPLVPDDFDLDIRFVESGPAVEELMR	PTDDGCGHTCESACNSCPE
WP_000608953.1_352335	WP_000608953.1	Firmicutes	Bacillus cereus TIAC219	NZ_KB976041.1	genome	352335	352527	r	MEVRKMENNLFDLDLKVEKSSNGVEPRVTSYAFCTPGTCACKEGPTFDSACCSVELTVYYCTR	MEVRKMENNLFDLDLKVEKSSNGVEPR	VTSYAFCTPGTCACKEGPTFDSACCSVELTVYYCTR
WP_000608953.1_352651	WP_000608953.1	Firmicutes	Bacillus cereus TIAC219	NZ_KB976041.1	genome	352651	352825	r	MENNLFDLDLKVEKSSNGVEPRVTSYAFCTPGTCACEDGPTFDSACCSVELTIYNCK	MENNLFDLDLKVEKSSNGVEPR	VTSYAFCTPGTCACEDGPTFDSACCSVELTIYNCK
WP_000608953.1_352950	WP_000608953.1	Firmicutes	Bacillus cereus TIAC219	NZ_KB976041.1	genome	352950	353124	r	MENNLFDLDLKVEKSSNGVEPRVTSYAFCTPGTCACEDGPTFDSACCSVELTIYNCK	MENNLFDLDLKVEKSSNGVEPR	VTSYAFCTPGTCACEDGPTFDSACCSVELTIYNCK
WP_016083133.1_387763	WP_016083133.1	Firmicutes	Bacillus cereus BAG1X1-1	NZ_KB976165.1	genome	387763	387919	r	MNKELFDLDINKKMEAPTEMTVQTWGTVVKVSKAICKTGTCIGTISCTNCK	MNKELFDLDINKKMEAPTEMTVQTWGTVVK	VSKAICKTGTCIGTISCTNCK
WP_016083133.1_388279	WP_016083133.1	Firmicutes	Bacillus cereus BAG1X1-1	NZ_KB976165.1	genome	388279	388435	r	MNKELFDLDINKKMETPTEMTAQTVPTTILVSRSVCKTLTCICTISCSNCK	MNKELFDLDINKKMETPTEMTAQTVP	TTILVSRSVCKTLTCICTISCSNCK
WP_016224249.1_1916777	WP_016224249.1	Firmicutes	Lachnospiraceae bacterium 3-2	NZ_KE159795.1	genome	1916777	1916981	r	MSNFKDFDLDLRNVASGGNAEPNGTTLVCVASKMTIKQKCNSVETPTTGMTSACCKKKNAADEPQCV	MSNFKDFDLDLRNVASGG	NAEPNGTTLVCVASKMTIKQKCNSVETPTTGMTSACCKKKNAADEPQCV
WP_024343844.1_643599	WP_024343844.1	Firmicutes	Streptococcus equinus B315	NZ_KE384124.1	genome	643599	643770	f	VSNEDFNLDLVSVSKNSNSGASPRITSKSLCTPGCKTGALMTCPIKTATCGCHFGN	VSNEDFNLDLVSVSKNSNSGA	SPRITSKSLCTPGCKTGALMTCPIKTATCGCHFGN
WP_028679341.1_68081	WP_028679341.1	Actinobacteria	Salinispora arenicola CNS243	NZ_KE384265.1	genome	68081	68234	r	MNETVPEFTLDVTLVDAGPAANGYATGTDDNCGSGNTGSNACTTRCDAGN	MNETVPEFTLDVTLVDAGPAANGY	ATGTDDNCGSGNTGSNACTTRCDAGN
WP_078511975.1_185193	WP_078511975.1	Actinobacteria	Streptomyces sp. TAA486	NZ_KE384504.1	genome	185193	185352	f	MLTTIEQTQAAAPVADGVDLELNVSIVTAGPVAAALLSSTDDGCDTVRGGDC	MLTTIEQTQAAAPVADGVDLELNVSIVTAGPVAAAL	LSSTDDGCDTVRGGDC
WP_044171701.1_2644674	WP_044171701.1	Bacteroidetes	Flectobacillus major DSM 103	NZ_KE386491.1	genome	2644674	2644884	f	MKKKIASKLTLGKRSVATLSEETMASLEGGYTRLSVDWTCFSANCGDGGGGGGGGGFTTCTGSGSPSCR	MKKKIASKLTLGKRSVATLSEETMASLEGG	YTRLSVDWTCFSANCGDGGGGGGGGGFTTCTGSGSPSCR
WP_026454422.1_138754	WP_026454422.1	Actinobacteria	[Actinopolyspora] iraqiensis IQ-H1	NZ_KE387086.1	genome	138754	138964	r	LTLSTESESASPKQDHDTIADVAAESPAPEDFDLDIRFAESGPVVEELMRPTDDGCGSTCESACTPTCP	LTLSTESESASPKQDHDTIADVAAESPAPEDFDLDIRFAESGPVVEELMR	PTDDGCGSTCESACTPTCP
WP_027394261.1_5510	WP_027394261.1	Bacteroidetes	Aquimarina latercula DSM 2041	NZ_KE387185.1	genome	5510	5663	r	MKKSLKKLELKKQTISDLNLNKIKGGIDPTHCCPTLDAFNSCPPPGRYCF	MKKSLKKLELKKQTISDLNLNKIKGG	IDPTHCCPTLDAFNSCPPPGRYCF
WP_027414347.1_79553	WP_027414347.1	Bacteroidetes	Aquimarina muelleri DSM 19832	NZ_KE387190.1	genome	79553	79751	r	MKNSKSKLTLDELQVESFVTSISSEVSQHIAGGLGIAKHPTHTGKTDAHAGCTCANQLQGPAFNL	MKNSKSKLTLDELQVESFVTSISSEVSQHIAGG	LGIAKHPTHTGKTDAHAGCTCANQLQGPAFNL
WP_021601051.1_33782	WP_021601051.1	Actinobacteria	Actinobaculum sp. oral taxon 183 str. F0552	NZ_KE951408.1	genome	33782	34037	f	MRVALCYMKYAYMCLYSPAGRSREEVNGIMTAMLETNEMLDIDLEIDIDAMPTDSDSAPQITSWSFCTGGCTSRGGGSFCSWCC	MRVALCYMKYAYMCLYSPAGRSREEVNGIMTAMLETNEMLDIDLEIDIDAMPTDSDSAPQ	ITSWSFCTGGCTSRGGGSFCSWCC
WP_021604102.1_8518	WP_021604102.1	Actinobacteria	Actinomyces graevenitzii F0530	NZ_KE951497.1	genome	8518	8683	r	MATFDLDTRVEEAGETVRPQITSKFLCTPGCPTGGIACFTTQCTNGCSISVACK	MATFDLDTRVEEAGETVRPQ	ITSKFLCTPGCPTGGIACFTTQCTNGCSISVACK
WP_027932151.1_4474754	WP_027932151.1	Actinobacteria	Amycolatopsis thermoflava N1165	NZ_KI421511.1	genome	4474754	4474913	f	MESTLELSELDGLVERLDARISSSGDPETGKPPSLLLCSGYCGDEESSWFVC	MESTLELSELDGLVERLDARISSSGDPETGKP	PSLLLCSGYCGDEESSWFVC
WP_051362817.1_5258811	WP_051362817.1	Actinobacteria	Amycolatopsis thermoflava N1165	NZ_KI421511.1	genome	5258811	5258982	r	VAQATVHDEGEANLVENLAPEDFDLDLRISAPAQDGDLLTNKSGFSDICATLWPSC	VAQATVHDEGEANLVENLAPEDFDLDLRISAPAQDGDLLTN	KSGFSDICATLWPSC
WP_028676081.1_96438	WP_028676081.1	Actinobacteria	Salinispora arenicola CNR425	NZ_KI519457.1	genome	96438	96708	f	VAAGRPNVASSHGRRLERRIDPPANVPVAAGATCPPNIPVPSEASMNSLLTVSNDPFELDVQIVTDGPVAAALLADTDDGCDTVKGSDC	VAAGRPNVASSHGRRLERRIDPPANVPVAAGATCPPNIPVPSEASMNSLLTVSNDPFELDVQIVTDGPVAAALLA	DTDDGCDTVKGSDC
WP_084037535.1_923893	WP_084037535.1	Actinobacteria	Amycolatopsis halophila YIM 93223	NZ_KI632509.1	genome	923893	924106	r	VSPRTRAVYWSSDEGKEFITMTAALADVPVDVFDLDVQVETERVRPATMGCQTDDGCGTTCQISACHSQK	VSPRTRAVYWSSDEGKEFITMTAALADVPVDVFDLDVQVETERVRP	ATMGCQTDDGCGTTCQISACHSQK
WP_034271188.1_2726376	WP_034271188.1	Actinobacteria	Amycolatopsis halophila YIM 93223	NZ_KI632509.1	genome	2726376	2726592	f	LTAITDRNFRSEKGGKCVTIQMDQVAESAVDSEFDLDVSIVESGPVLDELMRLTDDGCGHTCQSACPNSGC	LTAITDRNFRSEKGGKCVTIQMDQVAESAVDSEFDLDVSIVESGPVLDELMR	LTDDGCGHTCQSACPNSGC
WP_084317002.1_1347189	WP_084317002.1	Actinobacteria	Actinospica robiniae DSM 44927	NZ_KI632511.1	genome	1347189	1347534	r	VPARPRYGRELRALPGGNPRRPASRRAGRRQEAPPGPDLLAGGDRRPGRVTPIPFHERKGLLMHPSTDDDFSLDLGVVVAMTPDGLMDCPTDDGCGNTCSGNDSSCNSFTDDPS	VPARPRYGRELRALPGGNPRRPASRRAGRRQEAPPGPDLLAGGDRRPGRVTPIPFHERKGLLMHPSTDDDFSLDLGVVVA	MTPDGLMDCPTDDGCGNTCSGNDSSCNSFTDDPS
WP_034266599.1_5784759	WP_034266599.1	Actinobacteria	Actinospica robiniae DSM 44927	NZ_KI632511.1	genome	5784759	5784981	r	LTRNEDRMSTQTHVGSTDVLLADPDDDTDSTAAGDPFDFDINFIEGVDASETVLMCSTSDNCGSSCGSACTTS	LTRNEDRMSTQTHVGSTDVLLADPDDDTDSTAAGDPFDFDINFIEGVD	ASETVLMCSTSDNCGSSCGSACTTS
WP_051451588.1_6925671	WP_051451588.1	Actinobacteria	Actinospica robiniae DSM 44927	NZ_KI632511.1	genome	6925671	6925860	r	MPPNLTLDAPDLDTEVGEDEFDLDMTVVEATTPIVVLMCDTDDGCGSTCSNSACATGSNDPS	MPPNLTLDAPDLDTEVGEDEFDLDMTVVE	ATTPIVVLMCDTDDGCGSTCSNSACATGSNDPS
WP_036325215.1_1204323	WP_036325215.1	Actinobacteria	Microbispora sp. ATCC PTA-5024	NZ_KI866523.1	genome	1204323	1204671	r	VVAESSSRTPATSTTPDRCGSGSHRGGRGRTGSGCPEPGHRAVTEGPSTKDQEQSMSTQTIARSAEPRQHVGDDADDPFQLDITFIENTPATETVLLCSTGDNCGSSCPSACTTS	VVAESSSRTPATSTTPDRCGSGSHRGGRGRTGSGCPEPGHRAVTEGPSTKDQEQSMSTQTIARSAEPRQHVGDDADDPFQLDITFIENTP	ATETVLLCSTGDNCGSSCPSACTTS
WP_084369831.1_1727111	WP_084369831.1	Actinobacteria	Microbispora sp. ATCC PTA-5024	NZ_KI866523.1	genome	1727111	1727345	f	MFDSMRFRNLVRTNTGKERAMPADILETRTSETEDLLDLDLSIGVEEITAGPAVTSWSLCTPGCTSPGGGSNCSFCC	MFDSMRFRNLVRTNTGKERAMPADILETRTSETEDLLDLDLSIGVEEITAGPA	VTSWSLCTPGCTSPGGGSNCSFCC
WP_020609515.1_144533	WP_020609515.1	Actinobacteria	Salinispora arenicola CNH941	NZ_KI911496.1	genome	144533	144875	r	MDATSADRHPAYLRPLPAVTAKEGVAAGRPNVASSHGRRSTKADRSASQRAGSCGGYLPTIIPVPLEASMNSLLAVSNDPFELDVQIVTEGPVAAALLADTDDGCDTVKGSDC	MDATSADRHPAYLRPLPAVTAKEGVAAGRPNVASSHGRRSTKADRSASQRAGSCGGYLPTIIPVPLEASMNSLLAVSNDPFELDVQIVTEGPVAAALLA	DTDDGCDTVKGSDC
WP_029024606.1_6330	WP_029024606.1	Actinobacteria	Salinispora arenicola CNH905	NZ_KI911517.1	genome	6330	6465	r	MDEYDETFELDVTLVDAGDADGYVSSTDDGCGSGNTGSNACTGK	MDEYDETFELDVTLVDAGDADGY	VSSTDDGCGSGNTGSNACTGK
WP_007024582.1_160671	WP_007024582.1	Actinobacteria	Saccharomonospora paurometabolica YIM 90007	NZ_KI912225.1	genome	160671	160881	r	LTLSTESESASPKQAHDTIADVAADSPAPEDFDLDIRFAESGPVVEELMRPTDDGCGSTCESACTPTCP	LTLSTESESASPKQAHDTIADVAADSPAPEDFDLDIRFAESGPVVEELMR	PTDDGCGSTCESACTPTCP
WP_051466190.1_2008910	WP_051466190.1	Actinobacteria	Frankia saprophytica	NZ_KI912266.1	genome	2008910	2009168	f	VRGPDGHARITPVSPTGGPMTPTDTVHTASAPTSSAPAELDEFELDLQVIESLVPGAPMADCDTSDGCGSTCATTACISNANDPF	VRGPDGHARITPVSPTGGPMTPTDTVHTASAPTSSAPAELDEFELDLQVIESLVPGA	PMADCDTSDGCGSTCATTACISNANDPF
WP_028759573.1_8351	WP_028759573.1	Proteobacteria	Shewanella putrefaciens HRCR-6	NZ_KI912533.1	genome	8351	8543	r	MMELKLKKAELVNLSHDKKVLPSELTPQVAGGVITRACGELTANAYTCPSDRTGSTHRCCQIP	MMELKLKKAELVNLSHDKKVLPSELTPQVAGG	VITRACGELTANAYTCPSDRTGSTHRCCQIP
WP_018588902.1_44244	WP_018588902.1	Actinobacteria	Salinispora arenicola CNH964	NZ_KI912586.1	genome	44244	44379	f	MDEYDETFELDVTLVDAGDADGYVSSTDDGCGSGNTGSNACTGK	MDEYDETFELDVTLVDAGDADGY	VSSTDDGCGSGNTGSNACTGK
WP_000566596.1_13128	WP_000566596.1	Firmicutes	Staphylococcus aureus M1094	NZ_KI990956.1	genome	13128	13272	r	MEKVLDLDVQVKANNNSNDSAGDERITSHSLCTPGCAKTGSFNSFCC	MEKVLDLDVQVKANNNSNDSAGDER	ITSHSLCTPGCAKTGSFNSFCC
WP_000566596.1_14009	WP_000566596.1	Firmicutes	Staphylococcus aureus M1094	NZ_KI990956.1	genome	14009	14153	r	LEKVLDLDVQVKGNNNTNDSAGDERITSHLFCSFGCEKTGSFNSFCC	LEKVLDLDVQVKGNNNTNDSAGDER	ITSHLFCSFGCEKTGSFNSFCC
WP_052394634.1_3556368	WP_052394634.1	Actinobacteria	Kutzneria sp. 744	NZ_KK037166.1	genome	3556368	3556515	r	MESVLAVTELDRLIEELDTRMTDVVPEGRAPDSAICSLVGCDMSHWHC	MESVLAVTELDRLIEELDTRMTDVVPEGRAP	DSAICSLVGCDMSHWHC
WP_043727675.1_11580739	WP_043727675.1	Actinobacteria	Kutzneria sp. 744	NZ_KK037166.1	genome	11580739	11580904	r	MTLQHTQTPAVAGMEFDLDVSIVASGPVVADLMRNTDDNCGQTCQSACSNSTCG	MTLQHTQTPAVAGMEFDLDVSIVASGPVVADLMR	NTDDNCGQTCQSACSNSTCG
WP_031922011.1_43824	WP_031922011.1	Firmicutes	Staphylococcus aureus W23207	NZ_KK038267.1	genome	43824	43968	r	MEKVLDLDVQVKANNNSNDSAGDERITSHSLCTPGCAKTGSFNSFCC	MEKVLDLDVQVKANNNSNDSAGDER	ITSHSLCTPGCAKTGSFNSFCC
WP_031922011.1_44704	WP_031922011.1	Firmicutes	Staphylococcus aureus W23207	NZ_KK038267.1	genome	44704	44848	r	LEKVLDLDVQVKGNNNTNDSAGDERITSHLFCSFGCEKTGSFNSFCC	LEKVLDLDVQVKGNNNTNDSAGDER	ITSHLFCSFGCEKTGSFNSFCC
WP_042744618.1_1439038	WP_042744618.1	Firmicutes	Staphylococcus aureus HBHO6021	NZ_KK047663.1	genome	1439038	1439182	r	MEKVLDLDVQVKANNNSNDSAGDERITSHSLCTPGCAKTGSFNSFCC	MEKVLDLDVQVKANNNSNDSAGDER	ITSHSLCTPGCAKTGSFNSFCC
WP_042744618.1_1439918	WP_042744618.1	Firmicutes	Staphylococcus aureus HBHO6021	NZ_KK047663.1	genome	1439918	1440062	r	LEKVLDLDVQVKGNNNTNDSAGDERITSHLFCSFGCEKTGSFNSFCC	LEKVLDLDVQVKGNNNTNDSAGDER	ITSHLFCSFGCEKTGSFNSFCC
WP_031874889.1_182271	WP_031874889.1	Firmicutes	Staphylococcus aureus F27233	NZ_KK095905.1	genome	182271	182415	r	MEKVLDLDVQVKANNNSNDSAGDERITSHSLCTPGCAKTGSFNSFCC	MEKVLDLDVQVKANNNSNDSAGDER	ITSHSLCTPGCAKTGSFNSFCC
WP_031874889.1_183151	WP_031874889.1	Firmicutes	Staphylococcus aureus F27233	NZ_KK095905.1	genome	183151	183295	r	LEKVLDLDVQVKGNNNTNDSAGDERITSHLFCSFGCEKTGSFNSFCC	LEKVLDLDVQVKGNNNTNDSAGDER	ITSHLFCSFGCEKTGSFNSFCC
WP_037890515.1_3162281	WP_037890515.1	Actinobacteria	Streptomyces sp. Tu 6176	NZ_KK106988.1	genome	3162281	3162437	f	MPHTELTELDALISDLDERISDSDLPSAAASTSGCSGLCTIIVCATVVICA	MPHTELTELDALISDLDERISDSDL	PSAAASTSGCSGLCTIIVCATVVICA
WP_051576221.1_3423425	WP_051576221.1	Actinobacteria	Streptomyces sp. Tu 6176	NZ_KK106988.1	genome	3423425	3423575	f	MTVPENLTQDLFDIDLTETAIQDTAPESGGIALSGGETCFRTCTTCAVC	MTVPENLTQDLFDIDLTETAIQDTAPESGG	IALSGGETCFRTCTTCAVC
WP_032465741.1_609292	WP_032465741.1	Firmicutes	Streptococcus pyogenes ABC020062474	NZ_KK213796.1	genome	609292	609433	f	MNNTIKDFDLDLKTNKKDTATPYVGSRYLCTPGSCWKLVCFTTTVK	MNNTIKDFDLDLKTNKKDTATPYV	GSRYLCTPGSCWKLVCFTTTVK
WP_035862086.1_2484785	WP_035862086.1	Actinobacteria	Kitasatospora cheerisanensis KCTC 2395	NZ_KK853997.1	genome	2484785	2485082	r	LKINRHTPLDKRQLAATAARPPHRLLVMRGALSAPAPGPSKGNSTGGTAMAQQIQTAPAADEFDLDVTAIEQSDVASLQVLTDDGCGSTCGACTTGVH	LKINRHTPLDKRQLAATAARPPHRLLVMRGALSAPAPGPSKGNSTGGTAMAQQIQTAPAADEFDLDVTAIEQSDVASLQV	LTDDGCGSTCGACTTGVH
WP_035863814.1_3651067	WP_035863814.1	Actinobacteria	Kitasatospora cheerisanensis KCTC 2395	NZ_KK853997.1	genome	3651067	3651331	f	VGSREKVGLVADRGPSSGAGVGRDTVPAGPTSPQEGKMRTEILVQQDTDLDLDLRIAEVSEQTQEFGQGTYTSPSSYAIGTRCPICC	VGSREKVGLVADRGPSSGAGVGRDTVPAGPTSPQEGKMRTEILVQQDTDLDLDLRIAEVSEQTQEFGQGTYTS	PSSYAIGTRCPICC
WP_106963379.1_331429	WP_106963379.1	Actinobacteria	Streptomyces griseorubens	NZ_KL503830.1	genome	331429	331714	f	VINGLISPTTYLRQPRRIRMPSHHSGPARSSPCTPNTRGRSMRTEIVLSQDAPELDLDLDLRVSDLPEQAESFGQGTYTSPSSYAIGTRCPVCC	VINGLISPTTYLRQPRRIRMPSHHSGPARSSPCTPNTRGRSMRTEIVLSQDAPELDLDLDLRVSDLPEQAESFGQGTYTS	PSSYAIGTRCPVCC
WP_030021727.1_27991	WP_030021727.1	Actinobacteria	Streptomyces monomycini	NZ_KL571088.1	genome	27991	28189	f	MTTAVLEAPAAPPAEGLTDDDFQLDVRVVVSESPAYNFNCPTSDGCGDTCANGASACISSIEDAA	MTTAVLEAPAAPPAEGLTDDDFQLDVRVVVS	ESPAYNFNCPTSDGCGDTCANGASACISSIEDAA
WP_030021735.1_45537	WP_030021735.1	Actinobacteria	Streptomyces monomycini	NZ_KL571088.1	genome	45537	45729	r	VSVQSEEAVATVPAAAEVQEGSVEGWDLDVSIVESGPEADRLIQMTDDGCGETCESACSTTCP	VSVQSEEAVATVPAAAEVQEGSVEGWDLDVSIVESGPEADRLIQ	MTDDGCGETCESACSTTCP
WP_030023380.1_21643	WP_030023380.1	Actinobacteria	Streptomyces monomycini	NZ_KL571117.1	genome	21643	21976	r	VRPAPVSAATSCRAVRSRPRGRPPGKPPRDDTRRRLATQPRRHYSQEESEEMTRNTVVPSHTRVRPQPPEATDGFDLDVSLVEVADPAGLVNLTDDNCGSTCGACTTNVA	VRPAPVSAATSCRAVRSRPRGRPPGKPPRDDTRRRLATQPRRHYSQEESEEMTRNTVVPSHTRVRPQPPEATDGFDLDVSLVEVADPAGLVN	LTDDNCGSTCGACTTNVA
WP_051815354.1_137067	WP_051815354.1	Actinobacteria	Glycomyces tenuis	NZ_KL571647.1	genome	137067	137229	f	MASQTAAEVDKTDETAFDLDISIIEASPDLGSVLYDTSDNCGHTCESACSSCP	MASQTAAEVDKTDETAFDLDISIIEASPDLGSVLY	DTSDNCGHTCESACSSCP
WP_026931900.1_24597	WP_026931900.1	Actinobacteria	Glycomyces tenuis	NZ_KL571674.1	genome	24597	24783	r	MPTLLAEPETPTMTVEDDDFALDLRVIESFEPIAQLRCDTSDGCGNTCQTSACSSFTNNPV	MPTLLAEPETPTMTVEDDDFALDLRVIESFEPIAQLRC	DTSDGCGNTCQTSACSSFTNNPV
WP_031085983.1_66651	WP_031085983.1	Actinobacteria	Streptomyces sp. NRRL WC-3549	NZ_KL585406.1	genome	66651	66849	r	MTSATLAPLPVTPSADLDDDFAPLDVKVVIAEHSYGHLMCQTGDGCGTTCATGASACGSFTEDPA	MTSATLAPLPVTPSADLDDDFAPLDVKVVIAE	HSYGHLMCQTGDGCGTTCATGASACGSFTEDPA
WP_052411234.1_137195	WP_052411234.1	Actinobacteria	Streptomyces sp. NRRL S-118	NZ_KL591003.1	genome	137195	137528	r	MPFSGSKGERKLQLTVPGKRPSLILQATGKRISAALRPWSSLMTAAMLLDDAATADLSDFDLEIQLAVTGDLNGPLAPEAGFTNVTCPEGPVLTSGHYAVNQMMGPICCS	MPFSGSKGERKLQLTVPGKRPSLILQATGKRISAALRPWSSLMTAAMLLDDAATADLSDFDLEIQLAVTGDLNGPLAPEAG	FTNVTCPEGPVLTSGHYAVNQMMGPICCS
WP_031080176.1_24644	WP_031080176.1	Actinobacteria	Streptomyces sp. NRRL S-118	NZ_KL591035.1	genome	24644	24797	f	MPKIELADLDSLIDDLDERITDSDLPSASPSTAGCSGLCTIIVCATVVIC	MPKIELADLDSLIDDLDERITDSDL	PSASPSTAGCSGLCTIIVCATVVIC
WP_037698985.1_830187	WP_037698985.1	Actinobacteria	Streptomyces scabiei	NZ_KL997427.1	genome	830187	830385	r	VMAPQNPTTTLKAATDYSTNTGSDFDLNIETLASAPVIGSLLNDTSDNCTSTCQSACTNSTCIGG	VMAPQNPTTTLKAATDYSTNTGSDFDLNIETLASAPVIGSLLN	DTSDNCTSTCQSACTNSTCIGG
WP_107065411.1_99657	WP_107065411.1	Actinobacteria	Streptomyces scabiei	NZ_KL997433.1	genome	99657	99951	r	MPCRSGTAPSWRPGTKTPGPTPGPRHLAPSPTAKEACMTVQLEHVATPPAINETAPGLDPFDLDITIVEGGPNSDHLIRLTDDGCGSTCASACTSCS	MPCRSGTAPSWRPGTKTPGPTPGPRHLAPSPTAKEACMTVQLEHVATPPAINETAPGLDPFDLDITIVEGG	PNSDHLIRLTDDGCGSTCASACTSCS
WP_035653007.1_245240	WP_035653007.1	Bacteroidetes	Flavobacterium sp. Fl	NZ_KN050752.1	genome	245240	245489	r	MKTNLKLSKITISKLDNLNFNALENEQLANVKGGGGDGVPIKFPGSPTVTAPYNDTTHLSSCEYGIGDDGNNDYGNCISRQS	MKTNLKLSKITISKLDNLNFNALENEQLANVKGG	GGDGVPIKFPGSPTVTAPYNDTTHLSSCEYGIGDDGNNDYGNCISRQS
WP_043577982.1_122538	WP_043577982.1	Actinobacteria	Actinopolyspora erythraea	NZ_KN214180.1	genome	122538	122727	r	VTEMTQALEQTAAPGELDEFTLDISVVEDSLPLAKMSCDTSDGCGGTTCGSACTSQVAQTPY	VTEMTQALEQTAAPGELDEFTLDISVVE	DSLPLAKMSCDTSDGCGGTTCGSACTSQVAQTPY
WP_047471416.1_47684	WP_047471416.1	Actinobacteria	Streptomyces sp. M10	NZ_KN549170.1	genome	47684	47882	r	MTSATLAPPPVTPSADLDDDFAPLDVKVVIAEHSYGHLMCQTGDGCGTTCATGASACGSFTEDPA	MTSATLAPPPVTPSADLDDDFAPLDVKVVIAE	HSYGHLMCQTGDGCGTTCATGASACGSFTEDPA
WP_045558096.1_18629	WP_045558096.1	Actinobacteria	Streptomyces sp. FxanaA7	NZ_KQ030481.1	genome	18629	18827	f	VMAQQNPATTLKAATDYSTNTGSDFDLNIETLASAPVIGSLLNDTSDNCTSTCQSACTNSTCIGG	VMAQQNPATTLKAATDYSTNTGSDFDLNIETLASAPVIGSLLN	DTSDNCTSTCQSACTNSTCIGG
WP_045876519.1_2637909	WP_045876519.1	Actinobacteria	Frankia sp. DC12	NZ_KQ031391.1	genome	2637909	2638200	f	VGGRRRPAAGAARASRADPRRRPAGGGGPGQAAQPPRPGLHSPGEGNPLMDNPEYELDLTLVDAGPVASGHALTTDDECGSGETGTNACTTNADAS	VGGRRRPAAGAARASRADPRRRPAGGGGPGQAAQPPRPGLHSPGEGNPLMDNPEYELDLTLVDAGPVASGHA	LTTDDECGSGETGTNACTTNADAS
WP_045876704.1_3024002	WP_045876704.1	Actinobacteria	Frankia sp. DC12	NZ_KQ031391.1	genome	3024002	3024203	r	MTTLTTAPPPATDELGYDEFDLDVSIVTAGLPAGGFDSADCTSDNCSATEDSAGVTCDQVQLGCAG	MTTLTTAPPPATDELGYDEFDLDVSIVTAGLPAGG	FDSADCTSDNCSATEDSAGVTCDQVQLGCAG
WP_046325834.1_67392	WP_046325834.1	Firmicutes	Lactobacillus melliventris	NZ_KQ034026.1	plasmid	67392	67530	r	MIKMTNENLDLDLNLNVEDIEMEDASSLFGPRRNTGVTSSGCCMR	MIKMTNENLDLDLNLNVEDIEMEDASSLFGPRR	NTGVTSSGCCMR
WP_046914048.1_138855	WP_046914048.1	Actinobacteria	Streptomyces stelliscabiei	NZ_KQ257877.1	genome	138855	139212	r	VRTSRFTPPGRRTSNSPSAGSSTAGTPGSRSPGRNAAGVATRPVRAHPPTSVEENEMAPRSTGTTLKSGTDFAMHGGSDFDLSIETVASAPVIGALLNDTGDGCGQTCQSACSNSTCE	VRTSRFTPPGRRTSNSPSAGSSTAGTPGSRSPGRNAAGVATRPVRAHPPTSVEENEMAPRSTGTTLKSGTDFAMHGGSDFDLSIETVASAPVIGA	LLNDTGDGCGQTCQSACSNSTCE
WP_062146436.1_47281	WP_062146436.1	Actinobacteria	Streptomyces curacoi	NZ_KQ947985.1	genome	47281	47581	f	LPPAGRPGAVRGAAVWQRSRDGTWWALQPSNTTTIARSCSMTRSTVVPSRTEVRPQIRGASDGFDLDVSLVEIADPAGLVNLTDDNCGSTCGACTTNVA	LPPAGRPGAVRGAAVWQRSRDGTWWALQPSNTTTIARSCSMTRSTVVPSRTEVRPQIRGASDGFDLDVSLVEIADPAGLVN	LTDDNCGSTCGACTTNVA
WP_067230157.1_584279	WP_067230157.1	Actinobacteria	Streptomyces longwoodensis	NZ_KQ948550.1	genome	584279	584558	r	LARTRRTEPALPLRSGRRLWQRHQSATPAYQLGVDMTHNIAQSTTGAQGSVAQEDGFTLNIGLLEVSDAAGLTNLTDDNCGTTCGACTTNVA	LARTRRTEPALPLRSGRRLWQRHQSATPAYQLGVDMTHNIAQSTTGA	QGSVAQEDGFTLNIGLLEVSDAAGLTNLTDDNCGTTCGACTTNVA
WP_067230157.1_584623	WP_067230157.1	Actinobacteria	Streptomyces longwoodensis	NZ_KQ948550.1	genome	584623	584809	r	MTAIQAERPTAPAQADLVKTDDDPFGLDITFIEGTPATETVLMCSTGDTCGSSCPSACTTS	MTAIQAERPTAPAQADLVKTDDDPFGLDITFIEGTP	ATETVLMCSTGDTCGSSCPSACTTS
WP_068756308.1_194007	WP_068756308.1	Actinobacteria	Thermobifida cellulosilytica TB100	NZ_KQ950182.1	genome	194007	194334	f	LRCFPQPPPMPHFPPEGSSTRSTPASSSPGPDRREAGPEALEHFGQRHYEEECMTVQTPQTAIDGENTQFDLDISIVESGPVINDLMRLTDDGCGTTCESACPAQSGC	LRCFPQPPPMPHFPPEGSSTRSTPASSSPGPDRREAGPEALEHFGQRHYEEECMTVQTPQTAIDGENTQFDLDISIVESGPVINDLMR	LTDDGCGTTCESACPAQSGC
WP_068757966.1_220318	WP_068757966.1	Actinobacteria	Thermobifida cellulosilytica TB100	NZ_KQ950184.1	genome	220318	220519	r	VSTLTVSDTPDGMVPVSRDRHPAGDLFDLDLRVHVPQQGEPLWSMTNDGCGKTCETACTPSCTDNG	VSTLTVSDTPDGMVPVSRDRHPAGDLFDLDLRVHVPQQGEPL	WSMTNDGCGKTCETACTPSCTDNG
WP_066130214.1_26461	WP_066130214.1	Firmicutes	Gemella asaccharolytica	NZ_KQ959881.1	genome	26461	26665	f	MKHEDFDLDLRKVSVEKQEIEARRTIPFIPISTIKCRESIVQPTTGMTQACCNRNIEMDKDIKVRCQ	MKHEDFDLDLRKVSVEKQEIEARRTIPFIP	ISTIKCRESIVQPTTGMTQACCNRNIEMDKDIKVRCQ
WP_037601598.1_39449	WP_037601598.1	Firmicutes	Streptococcus sp. HMSC072D03	NZ_KV810616.1	genome	39449	39590	r	MKNTIKDFDLDLKTTKNNSDEPLVGSRYLCTPGSCWKLVCFTTTVK	MKNTIKDFDLDLKTTKNNSDEPLV	GSRYLCTPGSCWKLVCFTTTVK
WP_070831956.1_815484	WP_070831956.1	Firmicutes	Staphylococcus sp. HMSC036D05	NZ_KV827781.1	genome	815484	815634	r	VIQVKGVKEKKELFDLDVKVNAKEIDDSESGPPPNTSLIWCTPGCAKYM	VIQVKGVKEKKELFDLDVKVNAKEIDDSESGPPP	NTSLIWCTPGCAKYM
WP_070839377.1_57296	WP_070839377.1	Firmicutes	Streptococcus sp. HMSC065H07	NZ_KV832031.1	genome	57296	57437	r	MKNTIKDFDLDLKTTKNNSDEPLVGSRYLCTPGSCWKLVCFTTTVK	MKNTIKDFDLDLKTTKNNSDEPLV	GSRYLCTPGSCWKLVCFTTTVK
WP_070863902.1_14884	WP_070863902.1	Firmicutes	Staphylococcus sp. HMSC57B03	NZ_KV839737.1	genome	14884	15028	r	LEKVLDLDVQVKGNNNTNDSAGDERITSHLFCSFGCEKTGSFNSFCC	LEKVLDLDVQVKGNNNTNDSAGDER	ITSHLFCSFGCEKTGSFNSFCC
WP_087811614.1_8645013	WP_087811614.1	Actinobacteria	Streptomyces sp. CS113	NZ_KZ195574.1	genome	8645013	8645247	r	VTHVRAPTGALAFESVHPTIQGRSMRTEMILSHEAPELDLDLDLRVSDIPEQAESFGQGTFTSPSSYAIGTRCPICC	VTHVRAPTGALAFESVHPTIQGRSMRTEMILSHEAPELDLDLDLRVSDIPEQAESFGQGTFTS	PSSYAIGTRCPICC
WP_109980359.1_6713416	WP_109980359.1	Actinobacteria	Streptomyces sp. CS090A	NZ_KZ819159.1	genome	6713416	6713617	r	MHQSFVRFYAPFGGRMRTEMIVANDAADLDLDLRISEVTDQTQEFGAGTYTSPSSYAIGTRCPVCC	MHQSFVRFYAPFGGRMRTEMIVANDAADLDLDLRISEVTDQTQEFGA	GTYTSPSSYAIGTRCPVCC
WP_109180465.1_6308502	WP_109180465.1	Actinobacteria	Streptomyces sp. CS131	NZ_KZ819178.1	genome	6308502	6308769	f	MAQPRRYATVLRLWQAPPVLHTNESPGVVMTRIVTKSTTQVQESTAGGQSDGFDLNVSLLEVSDAAGLTVLTDDGCGSSCGACVTFTD	MAQPRRYATVLRLWQAPPVLHTNESPGVVMTRIVTKSTTQVQESTAGGQSDGFDLNVSLLEVSDAAG	LTVLTDDGCGSSCGACVTFTD
WP_075001737.1_340835	WP_075001737.1	Actinobacteria	Streptomyces qinglanensis	NZ_KZ836082.1	genome	340835	340988	f	MNEELLDDEFALDLRVGHTAVSTSSAAATNNGGCETSRTSLCTDTLSTCC	MNEELLDDEFALDLRVGHTAVSTSSAA	ATNNGGCETSRTSLCTDTLSTCC
WP_114151235.1_950604	WP_114151235.1	Firmicutes	Bacillus subtilis	NZ_KZ848487.1	genome	950604	950784	f	VTNMSKFDDFDLDVVKVSKQDSKITPQWKSESVCTPGCVTGLLQTCFLQTITCNCKISK	VTNMSKFDDFDLDVVKVSKQDSKITPQW	KSESVCTPGCVTGLLQTCFLQTITCNCKISK
WP_046089399.1_27667	WP_046089399.1	Actinobacteria	Streptomyces antioxidans	NZ_LAKD02000094.1	genome	27667	27979	r	VGAWHLGPVAGNSPCGVVVSIRSARRRSAVPTSAMHDECKGVGMRPNNTHTTKASPPPIAGTAASDGFHLDVALVEVADVAGLISLTDDGCGETCGACTTNVA	VGAWHLGPVAGNSPCGVVVSIRSARRRSAVPTSAMHDECKGVGMRPNNTHTTKASPPPIAGTAASDGFHLDVALVEVADVAGL	ISLTDDGCGETCGACTTNVA
WP_048521396.1_1976	WP_048521396.1	Firmicutes	Staphylococcus aureus	NZ_LALG01000151.1	genome	1976	2120	f	MEKVLDLDVQVKANNNSNDSAGDERITSHSLCTPGCAKTGSFNSFCC	MEKVLDLDVQVKANNNSNDSAGDER	ITSHSLCTPGCAKTGSFNSFCC
WP_046251528.1_107524	WP_046251528.1	Actinobacteria	Streptomyces sp. MBT28	NZ_LARV01000428.1	genome	107524	107809	r	LILGSISSTRRQWREQRLRLSKPRPGPWMFESVHPITQGRSMRTEIVLSHEAPELDLELDLRVSDLPEQAESFGQGTFTSPSSYAIGTRCPICC	LILGSISSTRRQWREQRLRLSKPRPGPWMFESVHPITQGRSMRTEIVLSHEAPELDLELDLRVSDLPEQAESFGQGTFTS	PSSYAIGTRCPICC
WP_046501517.1_8208	WP_046501517.1	Actinobacteria	Streptomyces odonnellii	NZ_LATD01000202.1	genome	8208	8391	f	MTVQMERPVAPVRPATEEQDLTGFDLDITIVEGGPAADQLIRLTSDGCNSTCATACVSCP	MTVQMERPVAPVRPATEEQDLTGFDLDITIVEGG	PAADQLIRLTSDGCNSTCATACVSCP
WP_082111924.1_102544	WP_082111924.1	Firmicutes	Bacillus clausii	NZ_LATY01000017.1	genome	102544	102679	f	MEKAFDLDLEVVHTKAKDVQPDFTSVSFCTPGCGETGSFNSFCC	MEKAFDLDLEVVHTKAKDVQPD	FTSVSFCTPGCGETGSFNSFCC
WP_049575589.1_5357	WP_049575589.1	Actinobacteria	Streptomyces sp. SBT349	NZ_LAVK01000169.1	genome	5357	5525	f	VICVESEATATALENPDLFDLDIALLEVADPAGLVNMTDDGCGSTCEKDACISAA	VICVESEATATALENPDLFDLDIALLEVADPAGLVN	MTDDGCGSTCEKDACISAA
WP_046757863.1_46912	WP_046757863.1	Bacteroidetes	Kordia jejudonensis	NZ_LBMG01000031.1	genome	46912	47164	r	MKKQKLGLKKLNLTKSRIAELNTNSLKGGTRVSTNPNCLLTGIFDGCDVTANDCPGTGGPSGNCGSNDPTCNTQAILSCLFSC	MKKQKLGLKKLNLTKSRIAELNTNSLKG	GTRVSTNPNCLLTGIFDGCDVTANDCPGTGGPSGNCGSNDPTCNTQAILSCLFSC
WP_046757863.1_47230	WP_046757863.1	Bacteroidetes	Kordia jejudonensis	NZ_LBMG01000031.1	genome	47230	47506	r	MKKQKLEVSKLSLSKSKIAELNSSKVTGGWNTASTNPFCLATGYYDDGCNVTENCNTANHCGGGSNNCGTNNCGSNNCQTRLELISCYEDC	MKKQKLEVSKLSLSKSKIAELNSSKVTGG	WNTASTNPFCLATGYYDDGCNVTENCNTANHCGGGSNNCGTNNCGSNNCQTRLELISCYEDC
WP_046757863.1_47683	WP_046757863.1	Bacteroidetes	Kordia jejudonensis	NZ_LBMG01000031.1	genome	47683	47905	r	MKRSLKLKKIKISKINNIVAGALPRQDAQQADRITDFDLCGDTKIYGDCNPQTNNNRTNRTGVAQPAHSGVQN	MKRSLKLKKIKISKINNIVAGALPRQDAQQADR	ITDFDLCGDTKIYGDCNPQTNNNRTNRTGVAQPAHSGVQN
WP_046743219.1_21966	WP_046743219.1	Bacteroidetes	Kordia zhangzhouensis	NZ_LBMH01000002.1	genome	21966	22209	f	MKPLKLNKIKISKLSEPHSVIAGLIQNGAQQNPNNPVPFTYDIACLYTKDKDDSDCANQTNGGGTMGRTGIAAPANPDGI	MKPLKLNKIKISKLSEPHSVIAGLIQNGA	QQNPNNPVPFTYDIACLYTKDKDDSDCANQTNGGGTMGRTGIAAPANPDGI
WP_046743219.1_22388	WP_046743219.1	Bacteroidetes	Kordia zhangzhouensis	NZ_LBMH01000002.1	genome	22388	22643	f	MKKQKLGLNKLALKKSRIAELNALNAKGGEESTNPRCILTGYLDGCDVTANCNTNNGCGTGTNNCGTNDPTCNTQAILSCLYAC	MKKQKLGLNKLALKKSRIAELNALNAKGG	EESTNPRCILTGYLDGCDVTANCNTNNGCGTGTNNCGTNDPTCNTQAILSCLYAC
WP_039114826.1_29000	WP_039114826.1	Firmicutes	Lactococcus lactis	NZ_LDEK01000006.1	genome	29000	29174	r	MSTKDFNLDLVSVSKKDSGASPRITSISLCTPGCKTGALMGCNMKTATCNCSIHVSK	MSTKDFNLDLVSVSKKDSGA	SPRITSISLCTPGCKTGALMGCNMKTATCNCSIHVSK
WP_047790185.1_27842	WP_047790185.1	Bacteroidetes	Tenacibaculum mesophilum	NZ_LDOD01000011.1	genome	27842	28034	r	MKKITLNKGLKLNKEAITKLQEAQMSQLKGGVRDAASISCLNFTCNASCDTGTCNGSADQVLN	MKKITLNKGLKLNKEAITKLQEAQMSQLKGG	VRDAASISCLNFTCNASCDTGTCNGSADQVLN
WP_047790185.1_28097	WP_047790185.1	Bacteroidetes	Tenacibaculum mesophilum	NZ_LDOD01000011.1	genome	28097	28280	r	MKKITLNKGLKLNKEAITKLQDSQMSSFKGGVREAEGLTCANGSCIKSCNRNSCKDQVIN	MKKITLNKGLKLNKEAITKLQDSQMSSFKGG	VREAEGLTCANGSCIKSCNRNSCKDQVIN
WP_047790185.1_28291	WP_047790185.1	Bacteroidetes	Tenacibaculum mesophilum	NZ_LDOD01000011.1	genome	28291	28483	r	MKKITLNKGLKLNKEAITKLQDSQMSSFKGGINAAAGATCANGSCIQSCNKNSCKGGADQVIN	MKKITLNKGLKLNKEAITKLQDSQMSSFKGG	INAAAGATCANGSCIQSCNKNSCKGGADQVIN
WP_047890816.1_37364	WP_047890816.1	Actinobacteria	Micromonospora sp. RV43	NZ_LEKG01000009.1	genome	37364	37520	f	VNDTETSEFVLDVSLVDAGPTAGGYATATDDGCGSGNTGSNACTTKCDGGN	VNDTETSEFVLDVSLVDAGPTAGG	YATATDDGCGSGNTGSNACTTKCDGGN
WP_082166670.1_41427	WP_082166670.1	Actinobacteria	Nocardiopsis sp. RV163	NZ_LEKI01000009.1	genome	41427	41604	f	MRKERPVQNTQDSPSPESPFALDIRLLENSDSLAQLINLTDDGCGSSCPNACTTSAAD	MRKERPVQNTQDSPSPESPFALDIRLLENSDSLAQLIN	LTDDGCGSSCPNACTTSAAD
WP_053216165.1_426793	WP_053216165.1	Firmicutes	Anaerobacillus macyae	NZ_LELK01000004.1	genome	426793	426934	f	MENAKNAFDLDLEVTKSKDVVEPNITSYSFCTPGCGETGSFNSYCC	MENAKNAFDLDLEVTKSKDVVEPN	ITSYSFCTPGCGETGSFNSYCC
WP_073795374.1_120166	WP_073795374.1	Actinobacteria	Streptomyces uncialis	NZ_LFBV01000012.1	genome	120166	120496	f	VSDCWGYDLYGSDRCPWGKEVWAELQLTGDGSTTRRPHPSVNPPNKEVVTMTRNTVIPSLTQVRPQAAEASDGFDLDVSLVEIADPAGLVNLTDDNCGTTCGACTTNVA	VSDCWGYDLYGSDRCPWGKEVWAELQLTGDGSTTRRPHPSVNPPNKEVVTMTRNTVIPSLTQVRPQAAEASDGFDLDVSLVEIADPAGLVN	LTDDNCGTTCGACTTNVA
WP_054564707.1_1013886	WP_054564707.1	Actinobacteria	Frankia sp. R43	NZ_LFCW01000001.1	genome	1013886	1014171	f	VGRRGKPDTAAPRPSRAHPGRRPAGRGSPGQTAQPPRPDLHSRAEGNPLMDNPEYELNLRLVDAGPLASGHATSTDDECGSGNTESQACTTTSD	VGRRGKPDTAAPRPSRAHPGRRPAGRGSPGQTAQPPRPDLHSRAEGNPLMDNPEYELNLRLVDAGPLASGH	ATSTDDECGSGNTESQACTTTSD
WP_083473211.1_305026	WP_083473211.1	Actinobacteria	Frankia sp. R43	NZ_LFCW01000002.1	genome	305026	305206	r	MPEDAAVLDRLTADLFDLDTQAVPVADVSGSNTTSDCTDDGCSATCPSVGCSATCQNCG	MPEDAAVLDRLTADLFDLDTQAVPVAD	VSGSNTTSDCTDDGCSATCPSVGCSATCQNCG
WP_054571285.1_44203	WP_054571285.1	Actinobacteria	Frankia sp. R43	NZ_LFCW01000014.1	genome	44203	44449	r	MSGRRNRTTTTTTQEVFMPIQLDDPVLTMPPQARRDQEEDFTTWDLDVSIVESGPAADRLIRMTDDGCGTTCQSACSTTCP	MSGRRNRTTTTTTQEVFMPIQLDDPVLTMPPQARRDQEEDFTTWDLDVSIVESGPAADRLIR	MTDDGCGTTCQSACSTTCP
WP_054571352.1_160375	WP_054571352.1	Actinobacteria	Frankia sp. R43	NZ_LFCW01000014.1	genome	160375	160576	r	VISMSPVLMADQTESVDFALDDAELELDMRVVESTTRIAIMMCDTSDGCGNSCSTSACNTSSNDPS	VISMSPVLMADQTESVDFALDDAELELDMRVVE	STTRIAIMMCDTSDGCGNSCSTSACNTSSNDPS
WP_048507217.1_44026	WP_048507217.1	Bacteroidetes	Chryseobacterium angstadtii	NZ_LFND01000004.1	genome	44026	44251	r	MKKLTKLKFDKKVINELTKAEQSTVKGGALEMEQEIGVSKDFDTPTFNDKCFDGGSTTFRKACTWCGFFHSTKW	MKKLTKLKFDKKVINELTKAEQSTVKGG	ALEMEQEIGVSKDFDTPTFNDKCFDGGSTTFRKACTWCGFFHSTKW
WP_048511404.1_204270	WP_048511404.1	Bacteroidetes	Chryseobacterium sp. FH2	NZ_LFNE01000007.1	genome	204270	204498	r	MELLIKNIMKKKKLSLNKQKITQLTKEQSAGIQGGGSDSSSWNDFTCCWCTNGGDGPSKTNNKCVDPLEGLYPNP	MELLIKNIMKKKKLSLNKQKITQLTKEQSAGIQGG	GSDSSSWNDFTCCWCTNGGDGPSKTNNKCVDPLEGLYPNP
WP_048511404.1_204485	WP_048511404.1	Bacteroidetes	Chryseobacterium sp. FH2	NZ_LFNE01000007.1	genome	204485	204716	r	MKKKKLTLNKQKITKLTADQSASVQGGLIAGGSGSSSWNDFTCCLCTNGGDGPSKSTNKCPDPMPGSAPSEVLWNC	MKKKKLTLNKQKITKLTADQSASVQGG	LIAGGSGSSSWNDFTCCLCTNGGDGPSKSTNKCPDPMPGSAPSEVLWNC
WP_048511404.1_204748	WP_048511404.1	Bacteroidetes	Chryseobacterium sp. FH2	NZ_LFNE01000007.1	genome	204748	204976	r	MKKKKLTLNKQKITKLTSDQSASIQGGLAGGSASSSWNNFTCCVCTNGGDGPSKSANKCEDTMPASAPSEVLWNC	MKKKKLTLNKQKITKLTSDQSASIQGG	LAGGSASSSWNNFTCCVCTNGGDGPSKSANKCEDTMPASAPSEVLWNC
WP_048511404.1_204997	WP_048511404.1	Bacteroidetes	Chryseobacterium sp. FH2	NZ_LFNE01000007.1	genome	204997	205180	r	MTKKKLSLNKEKITKLTKEQSAGIQGAGSQNSSNHDFTCCLCTAGQSKTKVCMEPWEGLD	MTKKKLSLNKEKITKLTKEQSAGIQGA	GSQNSSNHDFTCCLCTAGQSKTKVCMEPWEGLD
WP_048511404.1_205209	WP_048511404.1	Bacteroidetes	Chryseobacterium sp. FH2	NZ_LFNE01000007.1	genome	205209	205431	r	MKKKKLTLNKQKIVNLSNEQASQIQGGKLELAGSVNSSNNDFTCCWCTGGGGGTKDSWNTCRQSECFRCDGLE	MKKKKLTLNKQKIVNLSNEQASQIQGG	KLELAGSVNSSNNDFTCCWCTGGGGGTKDSWNTCRQSECFRCDGLE
WP_048511404.1_205483	WP_048511404.1	Bacteroidetes	Chryseobacterium sp. FH2	NZ_LFNE01000007.1	genome	205483	205705	r	MKKKKLSLNKQKITKLSAEQSGSIQGGLAAAGTGASTNNGFTCCWCTGGNSNSDKCLDPEPVSIASNCTLTQR	MKKKKLSLNKQKITKLSAEQSGSIQGG	LAAAGTGASTNNGFTCCWCTGGNSNSDKCLDPEPVSIASNCTLTQR
WP_048511404.1_205771	WP_048511404.1	Bacteroidetes	Chryseobacterium sp. FH2	NZ_LFNE01000007.1	genome	205771	205996	r	MKKKKLSLNKEKIVSLSGKKALEIQGGKILPGVGSQGSTNHDFTCCFCTAPNSKEERCFDPSPSVDTICTSIWC	MKKKKLSLNKEKIVSLSGKKALEIQGG	KILPGVGSQGSTNHDFTCCFCTAPNSKEERCFDPSPSVDTICTSIWC
WP_054192981.1_17323	WP_054192981.1	Firmicutes	Staphylococcus aureus	NZ_LFNO01000002.1	genome	17323	17467	r	MEKVLDLDVQVKANNNSNDSAGDERITSHSLCTPGCAKTGSFNSFCC	MEKVLDLDVQVKANNNSNDSAGDER	ITSHSLCTPGCAKTGSFNSFCC
WP_054192981.1_18203	WP_054192981.1	Firmicutes	Staphylococcus aureus	NZ_LFNO01000002.1	genome	18203	18347	r	LEKVLDLDVQVKGNNNTNDSAGDERITSHLFCSFGCEKTGSFNSFCC	LEKVLDLDVQVKGNNNTNDSAGDER	ITSHLFCSFGCEKTGSFNSFCC
WP_054193583.1_16076	WP_054193583.1	Firmicutes	Staphylococcus aureus	NZ_LFTW01000005.1	genome	16076	16220	f	MENVLDLDVQVKAKNDTSDSAGDERITSFIGCTPGCGKTGSFNSFCC	MENVLDLDVQVKAKNDTSDSAGDER	ITSFIGCTPGCGKTGSFNSFCC
WP_049715107.1_24850	WP_049715107.1	Actinobacteria	Streptomyces caatingaensis	NZ_LFXA01000003.1	genome	24850	24997	f	MEDLFDLDVEEIVVPSFDETGAAEAAGFITHGGPITGRICNTETGCIC	MEDLFDLDVEEIVVPSFDETGA	AEAAGFITHGGPITGRICNTETGCIC
WP_053161216.1_523364	WP_053161216.1	Actinobacteria	Streptomyces caatingaensis	NZ_LFXA01000009.1	genome	523364	523532	r	MPHVNLDGLSESLDITDLDLDVNVPETDFTSTKYVGSTSTCNSWNGHVSRCWNCN	MPHVNLDGLSESLDITDLDLDVNVPETDFTSTKYV	GSTSTCNSWNGHVSRCWNCN
WP_053802383.1_70068	WP_053802383.1	Actinobacteria	Streptomyces rimosus subsp. pseudoverticillatus	NZ_LGCV01000206.1	genome	70068	70368	r	LPGLQEPTERPAPGKSPGDDARRRLATQPRRHYSQEESAEMTRNTVVPSHTQVRPQPPEATDGFDLDVSLVEVADPAGLVNLTDDNCGSTCGACTTNVA	LPGLQEPTERPAPGKSPGDDARRRLATQPRRHYSQEESAEMTRNTVVPSHTQVRPQPPEATDGFDLDVSLVEVADPAGLVN	LTDDNCGSTCGACTTNVA
WP_079027691.1_66500	WP_079027691.1	Actinobacteria	Streptomyces rimosus subsp. pseudoverticillatus	NZ_LGCV01000230.1	genome	66500	66674	f	MMTILDTEPADSAALDMFDLDIQLTSRDELRTSQQPCSTIPACTTPTSADTLPHVCG	MMTILDTEPADSAALDMFDLDIQLTSRDEL	RTSQQPCSTIPACTTPTSADTLPHVCG
WP_078952020.1_20151	WP_078952020.1	Actinobacteria	Streptomyces sp. NRRL F-5755	NZ_LGCW01000103.1	genome	20151	20352	r	VKGMKMSDAFDLDAQISTPAGPTGEQAPTPSISSIATRTVCTKVGCKVTKTCACTSMCTIFCVAPK	VKGMKMSDAFDLDAQISTPAGPTGEQAPTPS	ISSIATRTVCTKVGCKVTKTCACTSMCTIFCVAPK
WP_053624767.1_52409	WP_053624767.1	Actinobacteria	Streptomyces sp. NRRL F-2295	NZ_LGCY01000148.1	genome	52409	52754	f	VSGRSGQRFLCGPRPLVPGGQELVRGPAVRYRSSGGSWWAFQPSSATTNDEEECSMTRSTVVPSRTEVRPQIPGASDGFDLDVSLVEIADPAGLVNLTDDNCGSTCGACTTNVA	VSGRSGQRFLCGPRPLVPGGQELVRGPAVRYRSSGGSWWAFQPSSATTNDEEECSMTRSTVVPSRTEVRPQIPGASDGFDLDVSLVEIADPAGLVN	LTDDNCGSTCGACTTNVA
WP_053726852.1_168263	WP_053726852.1	Actinobacteria	Streptomyces sp. WM6378	NZ_LGDD01000234.1	genome	168263	168518	r	MCPMMQNPFPFCSQSLTRPVARGLPSIRSLRDPQPKREEFLMTNETTQDLFDLDVREVLAEGEAQNSAGISISCEGSCHRPYCI	MCPMMQNPFPFCSQSLTRPVARGLPSIRSLRDPQPKREEFLMTNETTQDLFDLDVREVLAEGEAQ	NSAGISISCEGSCHRPYCI
WP_053729060.1_24394	WP_053729060.1	Actinobacteria	Streptomyces sp. WM6378	NZ_LGDD01000312.1	genome	24394	24574	r	MAAIRQVPEEGIPMSENMTDLFDIDLTETAIQDVESEGVAGAISGEGTCFRTCTTCALC	MAAIRQVPEEGIPMSENMTDLFDIDLTETAIQDVESEGVAGA	ISGEGTCFRTCTTCALC
WP_053687204.1_6884	WP_053687204.1	Actinobacteria	Streptomyces sp. IGB124	NZ_LGDH01000223.1	genome	6884	7064	f	MTVQVEQTAASKAPATEPYDASFELDVTIVEGGVAADQLIQLTGDGCGSTCATACVSCP	MTVQVEQTAASKAPATEPYDASFELDVTIVEGG	VAADQLIQLTGDGCGSTCATACVSCP
WP_053684430.1_19653	WP_053684430.1	Actinobacteria	Streptomyces sp. XY593	NZ_LGDJ01000146.1	genome	19653	19845	r	MAQQNTRTLPQTATPFTAEPGSDFDLNIETVSALPVVGSLLNDTGDGCGQTCQSACSNSTCIG	MAQQNTRTLPQTATPFTAEPGSDFDLNIETVSALPVVGSLLN	DTGDGCGQTCQSACSNSTCIG
WP_107087252.1_33874	WP_107087252.1	Actinobacteria	Streptomyces sp. XY511	NZ_LGDM01000282.1	genome	33874	34231	r	VSGSPRAARHHPETRADPYRRHRGPRLPSPALPKGDARRLAVRHVSWPAPHRTNRISKGVAMATNPNPGMTQAQPKATAKDAFHLDVELVEVGDAGALKTLTDDNCGSTCGACTTGVH	VSGSPRAARHHPETRADPYRRHRGPRLPSPALPKGDARRLAVRHVSWPAPHRTNRISKGVAMATNPNPGMTQAQPKATAKDAFHLDVELVEVGDAGA	LKTLTDDNCGSTCGACTTGVH
WP_053712994.1_104289	WP_053712994.1	Actinobacteria	Streptomyces sp. XY413	NZ_LGDP01000118.1	genome	104289	104469	r	MTVQVEQTAASKAPATEPYDASFELDVTIVEGGVAADQLIQLTGDGCGSTCATACVSCP	MTVQVEQTAASKAPATEPYDASFELDVTIVEGG	VAADQLIQLTGDGCGSTCATACVSCP
WP_030827445.1_89739	WP_030827445.1	Actinobacteria	Streptomyces sp. XY152	NZ_LGDQ01000013.1	genome	89739	89925	f	MTAIQAERPTAPAQTDLVKTDDDPFGLDITFIEGTPATETVLMCSTGDTCGSSCPSACTTS	MTAIQAERPTAPAQTDLVKTDDDPFGLDITFIEGTP	ATETVLMCSTGDTCGSSCPSACTTS
WP_053656160.1_72294	WP_053656160.1	Actinobacteria	Streptomyces sp. MMG1121	NZ_LGDV01000051.1	genome	72294	72465	f	MPETMQLSDLDTLIGDLEARITESTLPTPEADSSGCSGVCTVIVCDTAVVCSGVIC	MPETMQLSDLDTLIGDLEARITESTL	PTPEADSSGCSGVCTVIVCDTAVVCSGVIC
WP_078992841.1_354520	WP_078992841.1	Actinobacteria	Streptomyces sp. MMG1121	NZ_LGDV01000201.1	genome	354520	354673	r	MHQMETIVTTVDTNQFDLDIRTETYPKAEEAAAQKTPGITGPCSPTVFGC	MHQMETIVTTVDTNQFDLDIRTETYPKAEEAAAQ	KTPGITGPCSPTVFGC
WP_031098173.1_45775	WP_031098173.1	Actinobacteria	Streptomyces sp. NRRL WC-3723	NZ_LGDX01000300.1	genome	45775	45967	f	MAQQNGTTLKAATDLMADGGSDFDLKIETVDSAPIVGALLNDTGDGCGSTCQSACSNSTCIGG	MAQQNGTTLKAATDLMADGGSDFDLKIETVDSAPIVGA	LLNDTGDGCGSTCQSACSNSTCIGG
WP_053736347.1_66851	WP_053736347.1	Actinobacteria	Nocardia sp. NRRL S-836	NZ_LGDY01000111.1	genome	66851	67007	r	MEGISVNGNNDYALNITLVDAGASPTAPTGDCTDDNCGSGNTGSEACVTNG	MEGISVNGNNDYALNITLVDAG	ASPTAPTGDCTDDNCGSGNTGSEACVTNG
WP_053658450.1_30570	WP_053658450.1	Actinobacteria	Micromonospora sp. NRRL B-16802	NZ_LGEB01000077.1	genome	30570	30735	r	MEFDEYEVGLEHVEGELNLRLVDAGPALSAYATATDDGCGSGNTGSSACSGGGK	MEFDEYEVGLEHVEGELNLRLVDAGPALSAY	ATATDDGCGSGNTGSSACSGGGK
WP_053615068.1_4223	WP_053615068.1	Actinobacteria	Nocardiopsis sp. NRRL B-16309	NZ_LGEC01000003.1	genome	4223	4445	f	VIHRMDTNRGSSMALAEQPAPSFGAVEDDFSLDVRVVVAAHPVGKLMCNTGDGCGNTCQGSASACNSYVSDPV	VIHRMDTNRGSSMALAEQPAPSFGAVEDDFSLDVRVVVAAHPVGKLMC	NTGDGCGNTCQGSASACNSYVSDPV
WP_053616573.1_6944	WP_053616573.1	Actinobacteria	Nocardiopsis sp. NRRL B-16309	NZ_LGEC01000065.1	genome	6944	7088	r	MAPPSDSPLTLDITLIEDSDAFSESINLTDDGCGTTCEGACCTSGSD	MAPPSDSPLTLDITLIEDSDAFS	ESINLTDDGCGTTCEGACCTSGSD
WP_053716957.1_12171	WP_053716957.1	Actinobacteria	Saccharothrix sp. NRRL B-16348	NZ_LGED01000136.1	genome	12171	12378	f	VTVVAIEPSGGATALLEASVEDEFELDIRAVLSHQAVPHSSNCPTDDGCGNSCANGASACISHNNNQF	VTVVAIEPSGGATALLEASVEDEFELDIRAVLSHQAVP	HSSNCPTDDGCGNSCANGASACISHNNNQF
WP_053641268.1_84331	WP_053641268.1	Actinobacteria	Streptomyces sp. NRRL F-6492	NZ_LGEG01000057.1	genome	84331	84499	r	LSPQITTPATAAVAMPGIEDDWDLDISITSSPTPVPVDCGSGDGCGSTCASACAS	LSPQITTPATAAVAMPGIEDDWDLDISIT	SSPTPVPVDCGSGDGCGSTCASACAS
WP_050379769.1_173039	WP_050379769.1	Bacteroidetes	Chryseobacterium sp. Hurlbut01	NZ_LGIP01000023.1	genome	173039	173225	f	MKTNKFSALQLNKKAIARLNDSQLTSVKGGKGTQPLAADCTGGGITCSTAGSTIVVQTKVS	MKTNKFSALQLNKKAIARLNDSQLTSVKGG	KGTQPLAADCTGGGITCSTAGSTIVVQTKVS
WP_050379769.1_173352	WP_050379769.1	Bacteroidetes	Chryseobacterium sp. Hurlbut01	NZ_LGIP01000023.1	genome	173352	173538	f	MNTNKFSVLQLNKKAIAKLNDSQLSAVKGGKGTQPAADGCSGGGITCETAGSTIVVQTKVS	MNTNKFSVLQLNKKAIAKLNDSQLSAVKGG	KGTQPAADGCSGGGITCETAGSTIVVQTKVS
WP_053922337.1_108003	WP_053922337.1	Actinobacteria	Streptomyces chattanoogensis	NZ_LGKG01000002.1	genome	108003	108141	f	MHDVTTEDEFDLDLDVEIVKHRTDISETAAVTGTCWVTCPMCLQQ	MHDVTTEDEFDLDLDVEIVKHRTDIS	ETAAVTGTCWVTCPMCLQQ
WP_053927374.1_31976	WP_053927374.1	Actinobacteria	Streptomyces chattanoogensis	NZ_LGKG01000177.1	genome	31976	32210	r	LREVRIAIHAHPHVHVISTEDTMGINGPAQTQDDGLFDLDLEIGVEKSVAGPAVTSISYCTPGCTSDGGGSGCSHCC	LREVRIAIHAHPHVHVISTEDTMGINGPAQTQDDGLFDLDLEIGVEKSVAGPA	VTSISYCTPGCTSDGGGSGCSHCC
WP_053209165.1_64011	WP_053209165.1	Actinobacteria	Streptomyces decoyicus	NZ_LGUU01000128.1	genome	64011	64257	r	LTRHAPSGGIFRRLRNTSATTGNAPGLKHLSLEGTMENIITSMDEFDLDLDMEITDSATVAMSAQESKLMTQVCPVTSWHC	LTRHAPSGGIFRRLRNTSATTGNAPGLKHLSLEGTMENIITSMDEFDLDLDMEITDSATVAMSAQ	ESKLMTQVCPVTSWHC
WP_053212511.1_16600	WP_053212511.1	Actinobacteria	Streptomyces antibioticus	NZ_LGUX01000301.1	genome	16600	16753	f	MPDKELTELDTLISDLEERITSEDLPSVSAYTEGCSGLCTIVVCNTVVIC	MPDKELTELDTLISDLEERITSEDL	PSVSAYTEGCSGLCTIVVCNTVVIC
WP_053213000.1_31107	WP_053213000.1	Actinobacteria	Streptomyces antibioticus	NZ_LGUX01000338.1	genome	31107	31356	r	VLCRTAGGGHHRTTTSRRLRGVGMTRSTVVPSSTYATQQAPGTSDGFDLDVSLVEVADPAGLVNLTDDNCGTTCGACTTNVA	VLCRTAGGGHHRTTTSRRLRGVGMTRSTVVPSSTYATQQAPGTSDGFDLDVSLVEVADPAGLVN	LTDDNCGTTCGACTTNVA
WP_094978326.1_11280	WP_094978326.1	Firmicutes	Staphylococcus aureus	NZ_LGXS01000091.1	genome	11280	11424	f	LEKVLDLDVQVKGNNNTNDSAGDERITSHLFCSFGCEKTGSFNSFCC	LEKVLDLDVQVKGNNNTNDSAGDER	ITSHLFCSFGCEKTGSFNSFCC
WP_009292565.1_100571	WP_009292565.1	Bacteroidetes	Bacteroides fragilis	NZ_LIDS01000133.1	genome	100571	100808	r	MKKLKLKKITLAEMPSEAMDKVNGGNNEVKSAPITTISLISLYTYSIIASACDDCASYGCNTRYCQQESKASYCLCTG	MKKLKLKKITLAEMPSEAMDKVNGG	NNEVKSAPITTISLISLYTYSIIASACDDCASYGCNTRYCQQESKASYCLCTG
WP_073730489.1_180772	WP_073730489.1	Actinobacteria	Streptomyces sp. CB02414	NZ_LIPF01000008.1	genome	180772	180982	f	LFAPAGGRSAAAGPAGIPTKGRTVNIAPETEFDLDLDLSIVVEEAPAMEAKSFTGTGTCLSCPVTSWHC	LFAPAGGRSAAAGPAGIPTKGRTVNIAPETEFDLDLDLSIVVEEAPAMEA	KSFTGTGTCLSCPVTSWHC
WP_073732280.1_86357	WP_073732280.1	Actinobacteria	Streptomyces sp. CB02414	NZ_LIPF01000016.1	genome	86357	86669	r	MTSRERRPATAAPPDSRLRSWGTVPYGRGRAAPHSNLPTTKESKMTRNTVVPNSTQVSRQAPRTPDGFDLDVSLVEVADPAGLVNLTDDNCGSTCGACTTNVA	MTSRERRPATAAPPDSRLRSWGTVPYGRGRAAPHSNLPTTKESKMTRNTVVPNSTQVSRQAPRTPDGFDLDVSLVEVADPAGLVN	LTDDNCGSTCGACTTNVA
WP_055568487.1_5402	WP_055568487.1	Actinobacteria	Streptomyces atriruber	NZ_LIPN01000329.1	genome	5402	5588	f	VTIRSVSQVPPEGIAMTESLTEDLFDIDLTETAIQDVAQDSAAGSISDDSCFRTCTTCSLC	VTIRSVSQVPPEGIAMTESLTEDLFDIDLTETAIQDVAQDSAA	GSISDDSCFRTCTTCSLC
WP_055514281.1_60431	WP_055514281.1	Actinobacteria	Streptomyces aurantiacus	NZ_LIPP01000159.1	genome	60431	60614	f	MTVQMEHPVTPAQSAAEQQDLTDFDLDITIVEGGPAADQLIRLTNDGCNSTCATACVSCP	MTVQMEHPVTPAQSAAEQQDLTDFDLDITIVEGG	PAADQLIRLTNDGCNSTCATACVSCP
WP_055605537.1_36233	WP_055605537.1	Actinobacteria	Streptomyces prasinus	NZ_LIPR01000084.1	genome	36233	36443	r	LPCRRRSRGTNPAARWEPRTPMEEQHMEHDEFDLDISVLESGDGQATLINLTDDGCGSTCSSPCATNVA	LPCRRRSRGTNPAARWEPRTPMEEQHMEHDEFDLDISVLESGDGQATLIN	LTDDGCGSTCSSPCATNVA
WP_055605537.1_36470	WP_055605537.1	Actinobacteria	Streptomyces prasinus	NZ_LIPR01000084.1	genome	36470	36674	r	VPAPRTAATPSAALPEPHTLWRKQQMEFDEFDLDISVVESGGTAVASVASDGGCGSTCTGSCVSSSS	VPAPRTAATPSAALPEPHTLWRKQQMEFDEFDLDISVVESGG	TAVASVASDGGCGSTCTGSCVSSSS
WP_055487762.1_71458	WP_055487762.1	Actinobacteria	Streptomyces sp. WMMB 322	NZ_LIPX01000015.1	genome	71458	71716	r	LIDAEQHDSVIPGSRPTNVQSFQTGGVVSMGNIAPAQSHNEVNLFDLDLEIGVEKSVAGPAITSVSYCTPGCTSEGGGSGCSHCC	LIDAEQHDSVIPGSRPTNVQSFQTGGVVSMGNIAPAQSHNEVNLFDLDLEIGVEKSVAGPA	ITSVSYCTPGCTSEGGGSGCSHCC
WP_055421969.1_31763	WP_055421969.1	Actinobacteria	Streptomyces pactum	NZ_LIQD01000007.1	genome	31763	31943	f	MTRSTVVPSRTEVRPQIPGASDGFDLDVSLVEIADPAGLVNLTDDNCGSTCGACTTNVA	MTRSTVVPSRTEVRPQIPGASDGFDLDVSLVEIADPAGLVN	LTDDNCGSTCGACTTNVA
WP_055545520.1_48465	WP_055545520.1	Actinobacteria	Streptomyces kanamyceticus	NZ_LIQU01000084.1	genome	48465	48609	f	MPESMTQDLFDIDLTETSIQDVAQDSAAGAISGEESCFRTCTTCSLC	MPESMTQDLFDIDLTETSIQDVAQDSAAGA	ISGEESCFRTCTTCSLC
WP_107098957.1_46419	WP_107098957.1	Actinobacteria	Streptomyces kanamyceticus	NZ_LIQU01000174.1	genome	46419	46566	f	MPNTTASHRDPFDLDVSVTTDPANGDDTPCTTDDGCDPTCDSSCNSSV	MPNTTASHRDPFDLDVSVTTDPANGD	DTPCTTDDGCDPTCDSSCNSSV
WP_055539241.1_9416	WP_055539241.1	Actinobacteria	Streptomyces neyagawaensis	NZ_LIQW01000317.1	genome	9416	9668	r	VLLWRTAEGGHHRTTTSQQLRGVGVTRTAVVPSSTYAPQRTPGASDGFDLDVSLVEVADPAGLVNLTDDNCGTTCGACTTNVA	VLLWRTAEGGHHRTTTSQQLRGVGVTRTAVVPSSTYAPQRTPGASDGFDLDVSLVEVADPAGLVN	LTDDNCGTTCGACTTNVA
WP_055705403.1_42820	WP_055705403.1	Actinobacteria	Streptomyces puniciscabiei	NZ_LIRI01000082.1	genome	42820	43006	r	MTAIQAERPTAPPQADLVTTDDDPFGLDITFIEGTPATETVLMCSTGDTCGSSCPSACTTS	MTAIQAERPTAPPQADLVTTDDDPFGLDITFIEGTP	ATETVLMCSTGDTCGSSCPSACTTS
WP_055701228.1_9848	WP_055701228.1	Actinobacteria	Streptomyces silaceus	NZ_LIRJ01000307.1	genome	9848	9992	f	MSENTAQDLFDIDLTETAIQDIASETGAGAISGEESCFRTCTTCSLC	MSENTAQDLFDIDLTETAIQDIASETGA	GAISGEESCFRTCTTCSLC
WP_055710711.1_8375	WP_055710711.1	Actinobacteria	Streptomyces torulosus	NZ_LIRK01000003.1	genome	8375	8615	r	MLSPGSNRITHSPTTNDVGEPHNGRSLMSTNLLLEDTTDLTELDLDIQISETEGEGPAFAAGGATSPSTFGSPCNLCCA	MLSPGSNRITHSPTTNDVGEPHNGRSLMSTNLLLEDTTDLTELDLDIQISETEGEGPAFAAGG	ATSPSTFGSPCNLCCA
WP_055718556.1_18591	WP_055718556.1	Actinobacteria	Streptomyces niveiscabiei	NZ_LIRL01000054.1	genome	18591	18783	r	MPQQGTFALKAATDFVAGADADFDLDIETIASVPVVPGLLNDTGDGCGSTCQSACANSTCVSG	MPQQGTFALKAATDFVAGADADFDLDIETIASVPVVPGLLN	DTGDGCGSTCQSACANSTCVSG
WP_073807654.1_549832	WP_073807654.1	Actinobacteria	Kitasatospora sp. CB01950	NZ_LISX01000001.1	genome	549832	550132	r	VPPGWPGRHSPHGGKPGKSWPRHRMRTNVHSRCCGRDSVPAGPTSPLEGTMRNEILVQDTDLDLDLRIAEVSEETQAFGQGTYTSPSSYAIGTRCPVCC	VPPGWPGRHSPHGGKPGKSWPRHRMRTNVHSRCCGRDSVPAGPTSPLEGTMRNEILVQDTDLDLDLRIAEVSEETQAFGQGTYTS	PSSYAIGTRCPVCC
WP_083647220.1_123557	WP_083647220.1	Actinobacteria	Kitasatospora sp. CB01950	NZ_LISX01000009.1	genome	123557	123692	f	MADDMNELFDLDVHDLISTESDAAEQASISDLCVTGSCHRPYCI	MADDMNELFDLDVHDLISTESDAAEQ	ASISDLCVTGSCHRPYCI
WP_073767959.1_757966	WP_073767959.1	Actinobacteria	Streptomyces sp. CB02366	NZ_LIVT01000003.1	genome	757966	758287	f	MTRSRPTGSSTRCTAGSRSPGPRRNAGSQVVPHHPDTKKKGTNMTSATLAPPAPLAGLDDDFAPLDVKVVIAEHAYGKLMCSTGDGCGTTCATGASACGSFTEDPA	MTRSRPTGSSTRCTAGSRSPGPRRNAGSQVVPHHPDTKKKGTNMTSATLAPPAPLAGLDDDFAPLDVKVVIAEHAYGKLM	CSTGDGCGTTCATGASACGSFTEDPA
WP_073827129.1_52198	WP_073827129.1	Actinobacteria	Micromonospora sp. TSRI0369	NZ_LIVU01000002.1	genome	52198	52549	r	VIVSCVAGKALGRQPAASEPTWKSGKARVAARPATAAPATRSRLRRKREVAHGLVAARSACPPIEVSLEGPVMENLLAVSGEPFQLDVEIVTEGPVAAALLGDTDDGCDTVRGGDC	VIVSCVAGKALGRQPAASEPTWKSGKARVAARPATAAPATRSRLRRKREVAHGLVAARSACPPIEVSLEGPVMENLLAVSGEPFQLDVEIVTEGPVAAALLG	DTDDGCDTVRGGDC
WP_079192988.1_284694	WP_079192988.1	Actinobacteria	Streptomyces sp. CB02460	NZ_LIVY01000006.1	genome	284694	284880	r	MTAVQAERPTPHVQADLVKADADPFGLDITFIEGTPATETVLMCSTGDTCGSSCPSACTTS	MTAVQAERPTPHVQADLVKADADPFGLDITFIEGTP	ATETVLMCSTGDTCGSSCPSACTTS
WP_073938904.1_920719	WP_073938904.1	Actinobacteria	Streptomyces sp. TSRI0107	NZ_LIVZ01000001.1	genome	920719	920986	f	VSCTRLSAGHTRGPADPAAPSRGRPTHQGGPAMARVTAPLASKALDAPLSDDEWELETTITHSPTPIVEACDTSDGCKKTCASSCASS	VSCTRLSAGHTRGPADPAAPSRGRPTHQGG	PAMARVTAPLASKALDAPLSDDEWELETTITHSPTPIVEACDTSDGCKKTCASSCASS
WP_073943647.1_346574	WP_073943647.1	Actinobacteria	Streptomyces sp. TSRI0107	NZ_LIVZ01000011.1	genome	346574	346877	r	LHCHYCQPFGKPLSPSWRTWLRAARRDPASTTRASIRLSRTKEPHMGTHGPAQYDDADLFDLDLEIGVEKSVAGPAITSVSYCTPGCTSDGGGSGCSHCC	LHCHYCQPFGKPLSPSWRTWLRAARRDPASTTRASIRLSRTKEPHMGTHGPAQYDDADLFDLDLEIGVEKSVAGPA	ITSVSYCTPGCTSDGGGSGCSHCC
WP_073755908.1_479238	WP_073755908.1	Actinobacteria	Streptomyces sp. CB03234	NZ_LIYH01000004.1	genome	479238	479538	f	VSAPSSSSPRPPPTPCGAAPPKTSPTVRPQPAAGASGRPSPTSARREPTMPGTMELTDLDTLIDELDERITDSELPAEQAYTAGCSGVCTIVICTAIVC	VSAPSSSSPRPPPTPCGAAPPKTSPTVRPQPAAGASGRPSPTSARREPTMPGTMELTDLDTLIDELDERITDSELPAEQA	YTAGCSGVCTIVICTAIVC
WP_073756531.1_265435	WP_073756531.1	Actinobacteria	Streptomyces sp. CB03234	NZ_LIYH01000005.1	genome	265435	265639	r	MTSATLAPPPVAPAPSADLDDDFAPLDVKVVIAEHSYGHLMCSTGDGCGTTCATGASACGSFTEDPA	MTSATLAPPPVAPAPSADLDDDFAPLDVKVVIAE	HSYGHLMCSTGDGCGTTCATGASACGSFTEDPA
WP_054212928.1_16580	WP_054212928.1	Actinobacteria	Actinobacteria bacterium OK074	NZ_LJCV01000028.1	genome	16580	16781	f	MAQQISSKSGAALKAATDFRSDGGDFDLNIETISSAPVLGALLNDTSDNCTSTCASACSNSTCIGG	MAQQISSKSGAALKAATDFRSDGGDFDLNIETISSAPVLGA	LLNDTSDNCTSTCASACSNSTCIGG
WP_082415349.1_21736	WP_082415349.1	Actinobacteria	Actinobacteria bacterium OK074	NZ_LJCV01000280.1	genome	21736	22069	r	MPVDPCEGWAAGVGRARGTPLFRRVRARSPLLAARASGSNQVVGGNEMTVQTDEKAVPAGAPGTVPFPFSFPDEDWQFDVTITDAPRPVPASCDTSDGCKSSCASSCTSD	MPVDPCEGWAAGVGRARGTPLFRRVRARSPLLAARASGSNQVVGG	NEMTVQTDEKAVPAGAPGTVPFPFSFPDEDWQFDVTITDAPRPVPASCDTSDGCKSSCASSCTSD
WP_054242260.1_815469	WP_054242260.1	Actinobacteria	Actinobacteria bacterium OV320	NZ_LJCX01000028.1	genome	815469	815649	r	MTRSTVVPSRTEVRPQIPGASDGFDLDVSLVEIADPAGLVNLTDDNCGSTCGACTTNVA	MTRSTVVPSRTEVRPQIPGASDGFDLDVSLVEIADPAGLVN	LTDDNCGSTCGACTTNVA
WP_054243492.1_596876	WP_054243492.1	Actinobacteria	Actinobacteria bacterium OV320	NZ_LJCX01000030.1	genome	596876	597083	f	MTTAVLDHPTAPTALPADGLADDDFELDIKVVISESPLTVFMCPTSDGCGNTCENGASACQSSIEDAA	MTTAVLDHPTAPTALPADGLADDDFELDIKVVIS	ESPLTVFMCPTSDGCGNTCENGASACQSSIEDAA
WP_055748380.1_387777	WP_055748380.1	Actinobacteria	Frankia sp. AvcI1	NZ_LJFZ01000001.1	genome	387777	388074	r	MGGRRLSAAGTARASRAHPRRQPAGGGGPGQEAQPPRPGLHIPGEGNPLMDSSLTDDDYQLDLRLVDAGPASGHATSTDDNCGSGDTESDACSSGSGN	MGGRRLSAAGTARASRAHPRRQPAGGGGPGQEAQPPRPGLHIPGEGNPLMDSSLTDDDYQLDLRLVDAGPASGH	ATSTDDNCGSGDTESDACSSGSGN
WP_055749942.1_208538	WP_055749942.1	Actinobacteria	Frankia sp. AvcI1	NZ_LJFZ01000009.1	genome	208538	208718	f	LSFGRETAMETTLTPAPADFDLDVEIATQGAIIPDLLNSTSDNCTSTCQSACSNSTCVA	LSFGRETAMETTLTPAPADFDLDVEIATQGA	IIPDLLNSTSDNCTSTCQSACSNSTCVA
WP_055752455.1_35944	WP_055752455.1	Actinobacteria	Frankia sp. AvcI1	NZ_LJFZ01000045.1	genome	35944	36136	f	MSPVLAVDRPESTDSAIDDAEFELDMRVVESTTRLVIMMCDTSDGCGSSCSTSACSTASNDPS	MSPVLAVDRPESTDSAIDDAEFELDMRVVE	STTRLVIMMCDTSDGCGSSCSTSACSTASNDPS
WP_079135207.1_5172085	WP_079135207.1	Actinobacteria	Streptomyces qinglanensis	NZ_LJGV01000022.1	genome	5172085	5172385	r	VKLSSGGCDWCVDAADVARLRSTRLREARRVRAPISRRRHCRPLSGGNEMNEELLDDEFALDLRVGHTAVSTSSAAATNNGGCETSRTSLCTDTLSTCC	VKLSSGGCDWCVDAADVARLRSTRLREARRVRAPISRRRHCRPLSGGNEMNEELLDDEFALDLRVGHTAVSTSSAA	ATNNGGCETSRTSLCTDTLSTCC
WP_070200813.1_418737	WP_070200813.1	Actinobacteria	Streptomyces nanshensis	NZ_LJGZ01000021.1	genome	418737	418941	r	MTSATLAPPPVAPAPSADLDDDFAPLDVKVVIAEHSYGHLMCSTGDGCGTTCATGASACGSFTEDPA	MTSATLAPPPVAPAPSADLDDDFAPLDVKVVIAE	HSYGHLMCSTGDGCGTTCATGASACGSFTEDPA
WP_070203480.1_93600	WP_070203480.1	Actinobacteria	Streptomyces nanshensis	NZ_LJGZ01000100.1	genome	93600	93945	f	VSGRSGQRFLCGPCPLVPGGQELVRGPAVRYRSSGGSWWAFQPSSATTNDEEECSMTRSTVVPSRTEVRPQLPGASDGFDLDVSLVEIADPAGLVNLTDDNCGSTCGACTTNVA	VSGRSGQRFLCGPCPLVPGGQELVRGPAVRYRSSGGSWWAFQPSSATTNDEEECSMTRSTVVPSRTEVRPQLPGASDGFDLDVSLVEIADPAGLVN	LTDDNCGSTCGACTTNVA
WP_102934554.1_3992770	WP_102934554.1	Actinobacteria	Streptomyces malaysiensis	NZ_LJIW01000001.1	genome	3992770	3992968	r	MCPGRTRRRLDRGDVSDSTSGGLVEDEFELDITVLESGDRSAKLINLTDDGCGSTCSSPCASSVA	MCPGRTRRRLDRGDVSDSTSGGLVEDEFELDITVLESGDRSAKLIN	LTDDGCGSTCSSPCASSVA
WP_102937516.1_4842780	WP_102937516.1	Actinobacteria	Streptomyces malaysiensis	NZ_LJIW01000002.1	genome	4842780	4842969	f	MSAQQTSPMPKTGTSYAAEATSDFDLNIEVLASAPVVPGLLNDTGDGCTATCQSACSNSTCG	MSAQQTSPMPKTGTSYAAEATSDFDLNIEVLASAPVVPGLLN	DTGDGCTATCQSACSNSTCG
WP_079135962.1_5739422	WP_079135962.1	Actinobacteria	Streptomyces sp. MJM8645	NZ_LJJF01000001.1	genome	5739422	5739593	r	MPDITALTDLDALIGDLDARITETTLPTPEASSGGCSGVCTVLICDTALLCSGLFC	MPDITALTDLDALIGDLDARITETTL	PTPEASSGGCSGVCTVLICDTALLCSGLFC
WP_063350343.1_6651804	WP_063350343.1	Actinobacteria	Streptomyces sp. MJM8645	NZ_LJJF01000001.1	genome	6651804	6651936	f	MADDMLELFDLDVQDLVSTELGEQEESAFSISCEGSCTRPWCI	MADDMLELFDLDVQDLVSTELGEQE	ESAFSISCEGSCTRPWCI
WP_063352364.1_1040002	WP_063352364.1	Actinobacteria	Streptomyces sp. MJM8645	NZ_LJJF01000002.1	genome	1040002	1040155	r	MDTHMDMDTGFELDITIVAQGPVIGELMSSTDDGCGKTCQSACSNSGCIA	MDTHMDMDTGFELDITIVAQGPVIGEL	MSSTDDGCGKTCQSACSNSGCIA
WP_079136530.1_1062395	WP_079136530.1	Actinobacteria	Streptomyces sp. MJM8645	NZ_LJJF01000002.1	genome	1062395	1062719	f	MEFSMPCPSFGSWFRHARRHLATNLGRFPTGLRLTEIEKPRSVIHEPDGPADSEREKIMQNIVFADAELQFDTFDLDLKETVSQGDEAAAVQHPSLGTCFCSHGFHC	MEFSMPCPSFGSWFRHARRHLATNLGRFPTGLRLTEIEKPRSVIHEPDGPADSEREKIMQNIVFADAELQFDTFDLDLKETVSQGDEAAAVQH	PSLGTCFCSHGFHC
WP_063218455.1_43173	WP_063218455.1	Firmicutes	Bacillus cereus	NZ_LJKB01000052.1	genome	43173	43338	r	VLSLADMFDLEVKVSQVSQNGSVDPDTKKTILSCITCKSTCTCVCTFNCTMLIC	VLSLADMFDLEVKVSQVSQNGSVDP	DTKKTILSCITCKSTCTCVCTFNCTMLIC
WP_063218455.1_43362	WP_063218455.1	Firmicutes	Bacillus cereus	NZ_LJKB01000052.1	genome	43362	43563	r	LFYIHIERGGTNMATATTNMFDLEVKVNHGNLNHAEPDTKRTIITCITCKYTCTCVCTSYCTISCF	LFYIHIERGGTNMATATTNMFDLEVKVNHGNLNHAEP	DTKRTIITCITCKYTCTCVCTSYCTISCF
WP_083507350.1_28094	WP_083507350.1	Actinobacteria	Frankia sp. ACN1ag	NZ_LJPA01000034.1	genome	28094	28340	r	VTGVLPHHQRLVPVHRRPLCPAPSFGRGTTMETTFTPTPTDFDLDVEIATQGAIIPDLLNSTSDNCTSTCQSACSNSTCVA	VTGVLPHHQRLVPVHRRPLCPAPSFGRGTTMETTFTPTPTDFDLDVEIATQGA	IIPDLLNSTSDNCTSTCQSACSNSTCVA
WP_102923695.1_2618994	WP_102923695.1	Actinobacteria	Streptomyces noursei	NZ_LJSN01000002.1	genome	2618994	2619141	r	MENATISMDEFDLDLDVDIMDSATVAVDAQESKLMTQVCPSTSWRCGW	MENATISMDEFDLDLDVDIMDSATVAVDAQ	ESKLMTQVCPSTSWRCGW
WP_102925621.1_1878589	WP_102925621.1	Actinobacteria	Streptomyces noursei	NZ_LJSN01000003.1	genome	1878589	1878946	r	VARRGAWPGVIPRSRAQNRAWLNSLLAAHSIALRGWCQPITPRFVCRYLIGSRVAFSVSIQEVVMAAQKSAMDVFDLDVREAADPKEEATTSMEGSSGIPTLCSNQCTGDCCTISHCS	VARRGAWPGVIPRSRAQNRAWLNSLLAAHSIALRGWCQPITPRFVCRYLIGSRVAFSVSIQEVVMAAQKSAMDVFDLDVREAADPKEEATTSME	GSSGIPTLCSNQCTGDCCTISHCS
WP_061471705.1_89646	WP_061471705.1	Firmicutes	Streptococcus pneumoniae	NZ_LJWR01000064.1	genome	89646	89772	r	LEEESFIMENTEFSLELDVTEVATEQDYVSSGVTSTGCCKN	LEEESFIMENTEFSLELDVTEVATEQDY	VSSGVTSTGCCKN
WP_058208040.1_884	WP_058208040.1	Firmicutes	Lactococcus lactis subsp. lactis	NZ_LKLH01000032.1	genome	884	1058	f	MSTKDFNLDLVSVSKKDSGASPRITSISLCTPGCKTGALMGCNMKTATCNCSIHVSK	MSTKDFNLDLVSVSKKDSGA	SPRITSISLCTPGCKTGALMGCNMKTATCNCSIHVSK
WP_038599680.1_539	WP_038599680.1	Firmicutes	Lactococcus lactis subsp. lactis	NZ_LKLI01000093.1	genome	539	713	f	MSTKDFNLDLVSVSKKDSGASPRITSISLCTPGCKTGALMGCNMKTATCNCSIHVSK	MSTKDFNLDLVSVSKKDSGA	SPRITSISLCTPGCKTGALMGCNMKTATCNCSIHVSK
WP_066979278.1_50557	WP_066979278.1	Actinobacteria	Streptomyces sp. NRRL F-4489	NZ_LLZI01000221.1	genome	50557	50713	f	MPTIELTELDTLIDDLDARITESELPSAEAYTEACSGVCTVIICNTAVVCL	MPTIELTELDTLIDDLDARITESEL	PSAEAYTEACSGVCTVIICNTAVVCL
WP_059145744.1_12875	WP_059145744.1	Actinobacteria	Streptomyces violaceusniger	NZ_LLZJ01000310.1	genome	12875	13187	r	VVHIHRRCGAFDTSARVPTANGSRTCPSAEVCASGTGCERLPSPPLSKELTMSVAVPAKSAKEMSEFDLDVRVELDEPTAAHSASTGTPAASIIWCTVVAPAC	VVHIHRRCGAFDTSARVPTANGSRTCPSAEVCASGTGCERLPSPPLSKELTMSVAVPAKSAKEMSEFDLDVRVELDEPTAAHSAST	GTPAASIIWCTVVAPAC
WP_059117740.1_20596	WP_059117740.1	Bacteroidetes	Flavobacteriaceae bacterium CRH	NZ_LMAJ01000020.1	genome	20596	20740	r	MKKIQLKKGLQINKDAVSKLQENQMKDIKGGQAPAAVSCDDHSCNKK	MKKIQLKKGLQINKDAVSKLQENQMKDIKGG	QAPAAVSCDDHSCNKK
WP_057608339.1_215580	WP_057608339.1	Actinobacteria	Streptomyces sp. Root369	NZ_LMDL01000002.1	genome	215580	215769	f	MTAVQTERPTAPVQSDLATTDETDPFGLDITFIEGTPATETVLMCSTGDTCGSSCPSACTTS	MTAVQTERPTAPVQSDLATTDETDPFGLDITFIEGTP	ATETVLMCSTGDTCGSSCPSACTTS
WP_057240948.1_49122	WP_057240948.1	Actinobacteria	Kitasatospora sp. Root187	NZ_LMHX01000008.1	genome	49122	49443	f	MAGSSTRSTAGSSSPGPRRHPPRSARHPAPPLREQETDMFVNASRGGTALAERPDNGGEFDEFALDIAVVVAAHPNGKLMCSTSDGCGGTCQGGSSACSSYIEDPA	MAGSSTRSTAGSSSPGPRRHPPRSARHPAPPLREQETDMFVNASRGGTALAERPDNGGEFDEFALDIAVVVAAHPNGKLM	CSTSDGCGGTCQGGSSACSSYIEDPA
WP_082458894.1_36987	WP_082458894.1	Bacteroidetes	Pedobacter sp. Leaf216	NZ_LMKM01000036.1	genome	36987	37221	r	MKKIKLSLDKLTVGSLTEAEERKIMGGENESAGSQLVLNHVCVGSTSPAITTNIINGCTVTVPPTISCKTGIMNSCL	MKKIKLSLDKLTVGSLTEAEERKIMGG	ENESAGSQLVLNHVCVGSTSPAITTNIINGCTVTVPPTISCKTGIMNSCL
WP_062190575.1_14251	WP_062190575.1	Actinobacteria	Streptomyces sp. AVP053U2	NZ_LMTQ02000067.1	genome	14251	14473	r	VHHPTLMEVVVSVQSEEAVTTVPAAAESLEGSVDGWDLDVSIVESGPEADRLIQMTDDGCGQTCQSACSTTCP	VHHPTLMEVVVSVQSEEAVTTVPAAAESLEGSVDGWDLDVSIVESGPEADRLIQ	MTDDGCGQTCQSACSTTCP
WP_079108512.1_62370	WP_079108512.1	Actinobacteria	Streptomyces albus subsp. albus	NZ_LMZE01000193.1	genome	62370	62571	f	VKGMKMSDAFDLDAQISTPAGPTGEQAPTPSISSIATRTVCTKVGCKVTKTCACTSMCTIFCVAPK	VKGMKMSDAFDLDAQISTPAGPTGEQAPTPS	ISSIATRTVCTKVGCKVTKTCACTSMCTIFCVAPK
[truncated: 1,138 more rows]

## Sheet: class_II-precursors
Precursor SSN ID	LanM accession number	phylum	genus/species	nucleotide_acc	genome or plasmid	min	max	dir	peptide	predicted_leader	predicted_core
[truncated: 3,002 more rows]

[truncated: 2 more sheets:  class_III-precursors, class_IV-precursors]
