# Supplementary material for: Precursor peptide-targeted mining of more than one hundred thousand genomes expands the lanthipeptide natural product family
Source: BMC Genomics. 2020 Jun 3;21:387. doi: 10.1186/s12864-020-06785-7 (PMC7268733; doi:10.1186/s12864-020-06785-7)
Supplement: Supplementary file 3 — Additional file 3. Custom HMM for LanKC LanC-like domains. [file 12864_2020_6785_MOESM3_ESM.hmm]

HMMER3/f [3.1b2 | February 2015]
NAME  lanKC
LENG  866
ALPH  amino
RF    no
MM    no
CONS  yes
CS    no
MAP   yes
DATE  Thu Mar  1 12:44:38 2018
NSEQ  60
EFFN  2.208252
CKSUM 2169934992
STATS LOCAL MSV      -12.5582  0.69597
STATS LOCAL VITERBI  -13.6279  0.69597
STATS LOCAL FORWARD   -6.7448  0.69597
HMM          A        C        D        E        F        G        H        I        K        L        M        N        P        Q        R        S        T        V        W        Y   
            m->m     m->i     m->d     i->m     i->i     d->m     d->d
  COMPO   2.42800  4.50267  2.92881  2.64101  3.34359  2.72436  3.60180  2.96631  2.73142  2.38978  3.74755  3.14720  3.30084  3.08047  2.85593  2.70147  2.86190  2.75032  4.47473  3.40799
          2.68635  4.42176  2.77528  2.73109  3.46407  2.40542  3.72548  3.29346  2.67762  2.69378  4.24071  2.90374  2.73739  3.18140  2.89764  2.37900  2.77479  2.98537  4.58530  3.61533
          0.29531  1.49025  3.49375  1.93076  0.15670  0.00000        *
      1   2.77067  4.46256  3.53239  3.12225  3.59450  3.27022  4.01264  2.95265  2.74370  2.52643  1.42012  3.51247  4.13611  3.36386  3.37949  3.00977  2.83475  2.73258  5.04650  3.30112     31 m - - -
          2.68618  4.42225  2.77519  2.73123  3.46354  2.40513  3.72494  3.29354  2.67741  2.69355  4.24690  2.90347  2.73739  3.18146  2.89801  2.37887  2.77519  2.98518  4.58477  3.61503
          0.07154  4.66942  2.81907  0.61958  0.77255  0.50586  0.92379
      2   2.74331  5.08494  2.02787  2.46096  4.36676  3.54151  3.73841  3.09653  2.50281  2.78815  3.94156  2.17245  3.93498  2.86098  2.54988  2.74088  2.90662  3.43976  5.55725  4.18877     32 d - - -
          2.68618  4.42225  2.77519  2.73123  3.46354  2.40513  3.72494  3.29354  2.67741  2.69355  4.24690  2.90347  2.73739  3.18146  2.89801  2.37887  2.77519  2.98518  4.58477  3.61503
          0.01470  4.62329  5.34563  0.61958  0.77255  0.56817  0.83601
      3   2.54011  5.11791  2.86075  2.45100  3.98770  3.24165  3.73192  3.86158  1.85144  2.95640  3.13482  2.83357  2.78065  2.60355  2.93569  2.73269  2.97357  3.38618  5.58304  4.20609     33 k - - -
          2.68618  4.42225  2.77519  2.73123  3.46354  2.40513  3.72494  3.29354  2.67741  2.69355  4.24690  2.90347  2.73739  3.18146  2.89801  2.37887  2.77519  2.98518  4.58477  3.61503
          0.06754  4.64054  2.88858  0.61958  0.77255  0.59161  0.80617
      4   2.72715  5.18299  2.59775  2.19894  3.71745  3.03029  3.69772  3.97655  2.23516  3.12860  4.22965  2.91601  3.90168  2.55349  2.03074  2.70007  2.95821  3.18094  5.62854  4.23193     34 r - - -
          2.68618  4.42225  2.77519  2.73123  3.46354  2.40513  3.72494  3.29354  2.67741  2.69355  4.24690  2.90347  2.73739  3.18146  2.89801  2.37887  2.77519  2.98518  4.58477  3.61503
          0.01523  4.58823  5.31057  0.61958  0.77255  0.67801  0.70851
      5   3.07042  4.71838  3.87697  3.37199  3.07218  3.96866  3.77708  3.23409  2.81476  2.46635  3.83479  3.69314  3.95185  3.53756  3.37144  3.27355  3.29861  3.02856  4.63908  1.03475     35 y - - -
          2.68618  4.42225  2.77519  2.73123  3.46354  2.40513  3.72494  3.29354  2.67741  2.69355  4.24690  2.90347  2.73739  3.18146  2.89801  2.37887  2.77519  2.98518  4.58477  3.61503
          0.01523  4.58823  5.31057  0.61958  0.77255  0.61040  0.78336
      6   2.23665  5.18818  2.74083  1.82426  4.51048  3.14925  3.14005  3.69419  2.44934  3.06452  4.23498  2.85822  3.90837  2.56372  2.76401  2.70652  2.96453  3.26100  5.63463  4.23781     36 e - - -
          2.68618  4.42225  2.77519  2.73123  3.46354  2.40513  3.72494  3.29354  2.67741  2.69355  4.24690  2.90347  2.73739  3.18146  2.89801  2.37887  2.77519  2.98518  4.58477  3.61503
          0.01488  4.61100  5.33335  0.61958  0.77255  0.64186  0.74721
      7   1.88716  5.08601  2.64544  2.31433  4.37088  3.30560  3.72916  3.81609  2.34391  2.85076  4.14344  3.03000  3.92629  2.75543  2.62019  2.73038  2.85781  2.78912  5.55649  4.18558     37 a - - -
          2.68618  4.42225  2.77519  2.73123  3.46354  2.40513  3.72494  3.29354  2.67741  2.69355  4.24690  2.90347  2.73739  3.18146  2.89801  2.37887  2.77519  2.98518  4.58477  3.61503
          0.01488  4.61100  5.33335  0.61958  0.77255  0.64186  0.74721
      8   4.55415  5.55763  5.38093  5.23777  1.08616  5.08796  2.61627  4.22808  5.03702  3.42514  4.75410  4.63454  5.35225  4.78248  4.91241  4.47888  4.75016  4.15152  3.88382  0.89105     38 y - - -
          2.68618  4.42225  2.77519  2.73123  3.46354  2.40513  3.72494  3.29354  2.67741  2.69355  4.24690  2.90347  2.73739  3.18146  2.89801  2.37887  2.77519  2.98518  4.58477  3.61503
          0.01488  4.61100  5.33335  0.61958  0.77255  0.55283  0.85642
      9   2.35257  2.06407  4.38134  3.78754  3.28901  3.87632  4.19776  2.45957  3.63983  1.94135  3.30530  3.92527  4.24626  3.83265  3.76528  2.75538  2.65494  2.18668  4.80794  3.11011     39 l - - -
          2.68618  4.42225  2.77519  2.73123  3.46354  2.40513  3.72494  3.29354  2.67741  2.69355  4.24690  2.90347  2.73739  3.18146  2.89801  2.37887  2.77519  2.98518  4.58477  3.61503
          0.01444  4.64054  5.36289  0.61958  0.77255  0.59161  0.80617
     10   2.74239  4.78527  2.79199  2.69452  3.26851  2.91626  3.82883  3.09038  2.50141  2.48850  3.11235  2.96808  4.00003  2.58628  2.81954  2.63112  2.97383  2.81775  5.31755  3.29576     40 l - - -
          2.68618  4.42225  2.77519  2.73123  3.46354  2.40513  3.72494  3.29354  2.67741  2.69355  4.24690  2.90347  2.73739  3.18146  2.89801  2.37887  2.77519  2.98518  4.58477  3.61503
          0.01444  4.64054  5.36289  0.61958  0.77255  0.59161  0.80617
     11   1.40577  5.04608  2.77719  2.56519  4.36681  3.54466  3.81444  3.80099  2.60909  3.37583  4.17210  2.80567  2.90339  2.75201  3.08369  2.78704  2.95691  3.13816  5.58954  4.23255     41 a - - -
          2.68618  4.42225  2.77519  2.73123  3.46354  2.40513  3.72494  3.29354  2.67741  2.69355  4.24690  2.90347  2.73739  3.18146  2.89801  2.37887  2.77519  2.98518  4.58477  3.61503
          0.01444  4.64054  5.36289  0.61958  0.77255  0.59161  0.80617
     12   2.82299  5.31300  1.48737  2.36352  4.63653  3.14138  3.37400  4.11741  2.46571  3.60922  4.36439  2.61764  3.48716  2.88022  3.04660  2.56185  3.05997  3.69305  5.75408  3.57296     42 d - - -
          2.68618  4.42225  2.77519  2.73123  3.46354  2.40513  3.72494  3.29354  2.67741  2.69355  4.24690  2.90347  2.73739  3.18146  2.89801  2.37887  2.77519  2.98518  4.58477  3.61503
          0.01444  4.64054  5.36289  0.61958  0.77255  0.59161  0.80617
     13   2.57440  5.22235  3.02965  2.47766  4.55688  3.23442  3.72558  4.02508  2.10166  3.52045  4.27336  2.67927  2.40439  2.72344  2.09716  2.47954  2.94024  3.60896  5.66295  4.27245     43 r - - -
          2.68618  4.42225  2.77519  2.73123  3.46354  2.40513  3.72494  3.29354  2.67741  2.69355  4.24690  2.90347  2.73739  3.18146  2.89801  2.37887  2.77519  2.98518  4.58477  3.61503
          0.01444  4.64054  5.36289  0.61958  0.77255  0.59161  0.80617
     14   2.59408  4.39249  2.94855  2.50089  2.97765  3.66266  3.04561  3.16174  2.71025  2.11774  3.71624  3.30743  4.04637  3.08894  2.84099  2.88937  2.76846  2.62249  3.87116  3.47367     44 l - - -
          2.68618  4.42225  2.77519  2.73123  3.46354  2.40513  3.72494  3.29354  2.67741  2.69355  4.24690  2.90347  2.73739  3.18146  2.89801  2.37887  2.77519  2.98518  4.58477  3.61503
          0.01444  4.64054  5.36289  0.61958  0.77255  0.59161  0.80617
     15   3.95599  5.18849  5.10187  4.75682  0.76582  4.76651  3.14071  3.75926  4.59217  2.88366  4.35250  3.20477  5.07079  4.53259  4.59802  4.11143  4.17098  3.62138  3.16607  1.75306     45 f - - -
          2.68618  4.42225  2.77519  2.73123  3.46354  2.40513  3.72494  3.29354  2.67741  2.69355  4.24690  2.90347  2.73739  3.18146  2.89801  2.37887  2.77519  2.98518  4.58477  3.61503
          0.01444  4.64054  5.36289  0.61958  0.77255  0.59161  0.80617
     16   3.46231  4.78533  4.98558  4.50274  2.11453  4.51028  4.14030  2.59512  4.33614  2.21554  3.67653  4.42484  4.81797  4.38169  4.37697  3.83855  3.68648  2.69442  4.36524  0.91469     46 y - - -
          2.68620  4.42228  2.77517  2.73110  3.46356  2.40515  3.72497  3.29357  2.67743  2.69342  4.24692  2.90349  2.73742  3.18149  2.89803  2.37889  2.77522  2.98515  4.58479  3.61506
          0.09427  2.87942  3.38753  0.65435  0.73351  0.59161  0.80617
     17   2.80480  5.29183  1.89510  1.66228  4.61696  3.11622  3.75561  4.09680  2.52650  3.35374  4.34405  2.72840  3.94466  2.79599  3.02720  2.76423  2.82544  3.23555  5.73458  4.32151     49 e - - -
          2.68618  4.42225  2.77519  2.73123  3.46354  2.40513  3.72494  3.29354  2.67741  2.69355  4.24690  2.90347  2.73739  3.18146  2.89801  2.37887  2.77519  2.98518  4.58477  3.61503
          0.01488  4.61100  5.33335  0.61958  0.77255  0.55283  0.85642
     18   2.26071  4.94145  3.14430  2.50770  3.80926  3.57448  3.31600  2.97117  2.27984  3.19977  4.01265  3.10607  2.80074  2.86303  3.04225  2.38464  2.26303  3.27315  5.44469  4.11015     50 a - - -
          2.68618  4.42225  2.77519  2.73123  3.46354  2.40513  3.72494  3.29354  2.67741  2.69355  4.24690  2.90347  2.73739  3.18146  2.89801  2.37887  2.77519  2.98518  4.58477  3.61503
          0.01444  4.64054  5.36289  0.61958  0.77255  0.59161  0.80617
     19   2.47651  4.75691  3.29874  2.73878  3.95379  3.62922  3.85039  3.33937  2.39124  2.66534  3.45882  3.22556  1.75669  2.87241  3.12552  2.72661  2.98550  2.83245  5.29883  4.00966     51 p - - -
          2.68618  4.42225  2.77519  2.73123  3.46354  2.40513  3.72494  3.29354  2.67741  2.69355  4.24690  2.90347  2.73739  3.18146  2.89801  2.37887  2.77519  2.98518  4.58477  3.61503
          0.04519  4.64054  3.36594  0.61958  0.77255  0.59161  0.80617
     20   2.73186  5.15865  2.42877  2.18396  3.36907  3.39618  2.95244  3.93315  2.39536  3.44950  4.20828  2.68322  3.91181  2.76923  2.57211  2.57855  2.72164  3.35112  4.85573  3.24387     52 e - - -
          2.68618  4.42225  2.77519  2.73123  3.46354  2.40513  3.72494  3.29354  2.67741  2.69355  4.24690  2.90347  2.73739  3.18146  2.89801  2.37887  2.77519  2.98518  4.58477  3.61503
          0.05300  4.61024  3.17790  0.61958  0.77255  0.64310  0.74583
     21   2.68270  5.16023  2.82143  2.24564  3.68238  3.51721  3.70698  3.93435  2.30806  3.29579  4.21105  2.70102  3.91211  2.81652  1.65647  2.60912  2.96862  3.53414  5.60963  4.22389     53 r - - -
          2.68618  4.42225  2.77519  2.73123  3.46354  2.40513  3.72494  3.29354  2.67741  2.69355  4.24690  2.90347  2.73739  3.18146  2.89801  2.37887  2.77519  2.98518  4.58477  3.61503
          0.09710  4.57271  2.49852  0.61958  0.77255  0.70147  0.68489
     22   2.49106  3.74542  4.34235  3.74589  2.86852  3.47259  3.67139  2.23955  3.59336  1.88459  3.12983  3.87320  4.18554  3.78088  3.54396  2.67677  2.56733  2.29187  3.24245  3.20238     54 l - - -
          2.68618  4.42225  2.77519  2.73123  3.46354  2.40513  3.72494  3.29354  2.67741  2.69355  4.24690  2.90347  2.73739  3.18146  2.89801  2.37887  2.77519  2.98518  4.58477  3.61503
          0.12681  4.49237  2.22653  0.61958  0.77255  0.80981  0.58868
     23   2.26128  5.08768  2.70496  2.23367  4.39789  3.12462  3.64452  3.85974  2.39537  3.09489  4.13868  2.85836  3.53611  2.52444  2.70820  2.42567  2.47095  3.38183  5.54264  4.15388     55 e - - -
          2.68559  4.42257  2.77489  2.73141  3.46386  2.40437  3.72526  3.29386  2.67772  2.69387  4.24721  2.90318  2.73726  3.18162  2.89811  2.37911  2.77541  2.98514  4.58509  3.61535
          0.46413  1.04472  3.93598  1.33579  0.30510  0.45341  1.00911
     24   2.56921  5.18443  2.38338  2.15889  4.50779  2.52102  3.69836  3.97870  2.26295  3.21282  3.90181  2.98486  3.90181  2.77124  2.68572  2.52234  2.66897  3.56337  5.63027  3.58600     64 e - - -
          2.68618  4.42225  2.77519  2.73123  3.46354  2.40513  3.72494  3.29354  2.67741  2.69355  4.24690  2.90347  2.73739  3.18146  2.89801  2.37887  2.77519  2.98518  4.58477  3.61503
          0.01515  4.59291  5.31526  0.61958  0.77255  0.67075  0.71605
     25   2.24507  5.14047  2.80074  2.13597  4.44738  3.17560  3.70774  3.90717  2.39507  3.17249  3.80050  2.99990  3.09329  2.76095  2.90186  2.20381  2.52406  3.39811  5.59705  4.21047     65 e - - -
          2.68620  4.42227  2.77512  2.73114  3.46356  2.40515  3.72496  3.29356  2.67743  2.69357  4.24692  2.90349  2.73742  3.18128  2.89803  2.37889  2.77521  2.98520  4.58479  3.61505
          0.09714  2.43433  5.31526  0.30871  1.32573  0.53202  0.88532
     26   2.06391  5.16730  2.58359  2.27024  4.47797  2.74546  3.61085  3.80571  2.47216  3.20164  4.21760  2.71994  3.76465  2.74234  2.95859  2.52635  2.55875  3.14614  5.62152  4.23226     67 a - - -
          2.68618  4.42225  2.77519  2.73123  3.46354  2.40513  3.72494  3.29354  2.67741  2.69355  4.24690  2.90347  2.73739  3.18146  2.89801  2.37887  2.77519  2.98518  4.58477  3.61503
          0.01444  4.64054  5.36289  0.61958  0.77255  0.59161  0.80617
     27   2.57087  5.24619  2.41103  2.00664  4.58732  3.09689  3.59824  3.61201  2.24339  3.54977  4.28804  2.62908  3.09867  2.76727  2.74180  2.40009  2.86829  3.63474  5.68109  4.27211     68 e - - -
          2.68618  4.42225  2.77519  2.73123  3.46354  2.40513  3.72494  3.29354  2.67741  2.69355  4.24690  2.90347  2.73739  3.18146  2.89801  2.37887  2.77519  2.98518  4.58477  3.61503
          0.02971  4.64054  3.93108  0.61958  0.77255  0.59161  0.80617
     28   2.68256  4.92576  2.81081  2.35503  3.64061  3.57119  3.77589  3.34157  2.49630  2.62367  3.99743  2.66258  3.84389  2.88795  2.47739  2.58514  2.64926  3.12072  3.97438  3.13438     69 e - - -
          2.68618  4.42225  2.77519  2.73123  3.46354  2.40513  3.72494  3.29354  2.67741  2.69355  4.24690  2.90347  2.73739  3.18146  2.89801  2.37887  2.77519  2.98518  4.58477  3.61503
          0.01466  4.62549  5.34784  0.61958  0.77255  0.61771  0.77474
     29   2.87607  4.40997  3.66280  3.51896  1.80361  3.91400  3.48971  2.88126  3.43092  2.30935  3.52538  3.77843  4.28258  3.66874  3.67345  2.62032  3.10720  2.57341  4.66372  1.87692     70 f - - -
          2.68618  4.42225  2.77519  2.73123  3.46354  2.40513  3.72494  3.29354  2.67741  2.69355  4.24690  2.90347  2.73739  3.18146  2.89801  2.37887  2.77519  2.98518  4.58477  3.61503
          0.01466  4.62549  5.34784  0.61958  0.77255  0.57103  0.83227
     30   1.99494  5.18851  2.71594  1.91867  4.50737  3.38386  3.72067  3.44450  2.46832  3.48342  4.23845  3.00646  3.11583  2.82706  2.57061  2.51005  2.85431  3.56546  5.63948  4.24540     71 e - - -
          2.68618  4.42225  2.77519  2.73123  3.46354  2.40513  3.72494  3.29354  2.67741  2.69355  4.24690  2.90347  2.73739  3.18146  2.89801  2.37887  2.77519  2.98518  4.58477  3.61503
          0.01444  4.64054  5.36289  0.61958  0.77255  0.59161  0.80617
     31   1.95067  4.75164  3.28359  2.57345  3.70028  3.62294  3.84168  3.02478  2.35972  2.47827  3.83711  3.21338  3.67148  2.68034  2.97445  2.83865  2.59006  2.63267  5.28975  3.99773     72 a - - -
          2.68618  4.42225  2.77519  2.73123  3.46354  2.40513  3.72494  3.29354  2.67741  2.69355  4.24690  2.90347  2.73739  3.18146  2.89801  2.37887  2.77519  2.98518  4.58477  3.61503
          0.01444  4.64054  5.36289  0.61958  0.77255  0.59161  0.80617
     32   1.81681  4.14962  3.39630  3.10272  3.56746  3.46567  3.99455  2.68459  3.05233  2.51543  3.54006  3.30459  3.20007  3.34798  3.39303  2.86266  2.75980  2.13555  5.02116  3.02420     73 a - - -
          2.68618  4.42225  2.77519  2.73123  3.46354  2.40513  3.72494  3.29354  2.67741  2.69355  4.24690  2.90347  2.73739  3.18146  2.89801  2.37887  2.77519  2.98518  4.58477  3.61503
          0.01444  4.64054  5.36289  0.61958  0.77255  0.59161  0.80617
     33   2.42131  4.78424  2.90121  2.33416  4.43540  3.19398  3.72765  3.89027  2.33813  2.78981  3.98668  3.02315  3.92753  2.55362  2.12310  2.45736  2.67173  3.26840  5.59685  4.21547     74 r - - -
          2.68618  4.42225  2.77519  2.73123  3.46354  2.40513  3.72494  3.29354  2.67741  2.69355  4.24690  2.90347  2.73739  3.18146  2.89801  2.37887  2.77519  2.98518  4.58477  3.61503
          0.01444  4.64054  5.36289  0.61958  0.77255  0.59161  0.80617
     34   2.52769  4.96764  2.92714  2.49637  4.21267  2.93131  3.56964  3.00165  2.56415  2.79989  4.03624  2.83619  3.42918  2.91523  2.03322  2.62191  2.97357  2.99303  4.65274  4.12445     75 r - - -
          2.68618  4.42225  2.77519  2.73123  3.46354  2.40513  3.72494  3.29354  2.67741  2.69355  4.24690  2.90347  2.73739  3.18146  2.89801  2.37887  2.77519  2.98518  4.58477  3.61503
          0.01444  4.64054  5.36289  0.61958  0.77255  0.59161  0.80617
     35   2.45000  5.10915  2.92464  2.21857  4.39930  3.44015  3.73452  3.84803  2.49558  2.93933  3.55527  2.65364  2.29654  2.85252  2.80464  2.40913  2.82634  3.36281  5.57679  4.20193     76 e - - -
          2.68618  4.42225  2.77519  2.73123  3.46354  2.40513  3.72494  3.29354  2.67741  2.69355  4.24690  2.90347  2.73739  3.18146  2.89801  2.37887  2.77519  2.98518  4.58477  3.61503
          0.03258  4.64054  3.79862  0.61958  0.77255  0.59161  0.80617
     36   2.38469  4.37666  3.02152  3.20720  3.09731  3.76108  4.03298  2.79468  3.14599  1.83513  3.48460  3.56673  2.94799  3.42849  3.45785  3.01902  2.63967  2.03702  4.97517  3.75645     77 l - - -
          2.68618  4.42225  2.77519  2.73123  3.46354  2.40513  3.72494  3.29354  2.67741  2.69355  4.24690  2.90347  2.73739  3.18146  2.89801  2.37887  2.77519  2.98518  4.58477  3.61503
          0.07547  4.62267  2.76677  0.61958  0.77255  0.56737  0.83706
     37   2.66787  4.62796  3.44242  2.93614  3.91271  3.44274  3.73234  3.31910  2.88058  2.99623  3.86389  3.35871  1.31447  3.23748  3.25752  2.74057  2.70429  3.03745  4.00479  4.02624     78 p - - -
          2.68618  4.42225  2.77519  2.73123  3.46354  2.40513  3.72494  3.29354  2.67741  2.69355  4.24690  2.90347  2.73739  3.18146  2.89801  2.37887  2.77519  2.98518  4.58477  3.61503
          0.01532  4.58178  5.30413  0.61958  0.77255  0.63074  0.75971
     38   2.48943  5.16613  2.74599  1.89416  3.70932  3.51441  3.57238  3.53521  2.36191  3.45869  4.21471  2.81064  2.92920  2.72455  2.82008  2.52902  2.71675  3.54075  5.61695  3.59422     79 e - - -
          2.68618  4.42225  2.77519  2.73123  3.46354  2.40513  3.72494  3.29354  2.67741  2.69355  4.24690  2.90347  2.73739  3.18146  2.89801  2.37887  2.77519  2.98518  4.58477  3.61503
          0.01503  4.60108  5.32343  0.61958  0.77255  0.54117  0.87243
     39   2.66810  5.46551  2.45494  2.22925  4.82230  1.42053  3.92893  4.31087  2.79443  3.81327  4.59909  2.27986  4.05836  3.06156  3.32588  2.50020  3.25380  3.88245  5.97302  4.53493     80 g - - -
          2.68618  4.42225  2.77519  2.73123  3.46354  2.40513  3.72494  3.29354  2.67741  2.69355  4.24690  2.90347  2.73739  3.18146  2.89801  2.37887  2.77519  2.98518  4.58477  3.61503
          0.01444  4.64054  5.36289  0.61958  0.77255  0.59161  0.80617
     40   3.69470  5.06663  4.98588  4.58584  2.54414  4.57447  4.14930  3.26582  4.33571  2.65294  3.94819  4.48882  4.95159  4.47162  4.41400  3.96685  3.96197  2.70088  0.71188  2.68056     81 w - - -
          2.68618  4.42225  2.77519  2.73123  3.46354  2.40513  3.72494  3.29354  2.67741  2.69355  4.24690  2.90347  2.73739  3.18146  2.89801  2.37887  2.77519  2.98518  4.58477  3.61503
          0.01444  4.64054  5.36289  0.61958  0.77255  0.59161  0.80617
     41   2.58153  5.20702  2.93536  2.11266  4.53337  3.27091  3.28608  3.19913  2.36478  3.41561  4.25272  2.76856  3.91638  2.48436  2.18417  2.58050  2.64200  3.39479  5.65093  4.25188     82 e - - -
          2.68618  4.42225  2.77519  2.73123  3.46354  2.40513  3.72494  3.29354  2.67741  2.69355  4.24690  2.90347  2.73739  3.18146  2.89801  2.37887  2.77519  2.98518  4.58477  3.61503
          0.01444  4.64054  5.36289  0.61958  0.77255  0.59161  0.80617
     42   2.51784  5.12809  3.04661  2.34280  4.42469  3.35742  3.47262  3.50289  2.37115  2.83430  4.18203  2.78952  3.93040  2.65534  2.02914  2.33214  2.83921  3.28096  5.59049  4.21200     83 r - - -
          2.68618  4.42225  2.77519  2.73123  3.46354  2.40513  3.72494  3.29354  2.67741  2.69355  4.24690  2.90347  2.73739  3.18146  2.89801  2.37887  2.77519  2.98518  4.58477  3.61503
          0.01444  4.64054  5.36289  0.61958  0.77255  0.59161  0.80617
     43   2.26497  5.16293  2.79316  2.15543  4.24700  3.24861  3.10995  3.52167  2.47190  3.45290  4.21323  2.75586  3.92281  2.83072  2.68196  2.35196  2.45301  3.10006  5.61767  4.22934     84 e - - -
          2.68622  4.42229  2.77524  2.73128  3.46358  2.40517  3.72499  3.29328  2.67745  2.69359  4.24616  2.90351  2.73744  3.18151  2.89805  2.37879  2.77524  2.98523  4.58481  3.61466
          0.09650  2.43833  5.36289  0.66259  0.72467  0.54408  0.86839
     44   2.61537  5.24409  2.43975  2.21611  4.58340  3.52308  3.50211  4.06517  2.30958  3.45251  3.92094  2.68772  3.91653  2.53725  2.18967  2.54080  2.53935  3.39638  5.68011  4.27286     88 r - - -
          2.68618  4.42225  2.77519  2.73123  3.46354  2.40513  3.72494  3.29354  2.67741  2.69355  4.24690  2.90347  2.73739  3.18146  2.89801  2.37887  2.77519  2.98518  4.58477  3.61503
          0.01423  4.65564  5.37799  0.61958  0.77255  0.56430  0.84109
     45   2.59845  4.40744  2.43977  2.46848  4.50282  3.16787  3.39813  3.28266  2.32792  3.22689  4.00108  2.53748  3.92482  2.62332  2.32681  2.43593  2.90006  3.42696  5.63663  4.24370     89 r - - -
          2.68618  4.42225  2.77519  2.73123  3.46354  2.40513  3.72494  3.29354  2.67741  2.69355  4.24690  2.90347  2.73739  3.18146  2.89801  2.37887  2.77519  2.98518  4.58477  3.61503
          0.01423  4.65564  5.37799  0.61958  0.77255  0.56430  0.84109
     46   2.75584  5.10802  2.33702  2.29778  3.66537  1.98807  3.74966  3.38525  2.51753  3.38724  4.16634  2.70537  3.94469  2.87111  2.99865  2.56570  2.91951  3.46570  5.57917  3.69546     90 g - - -
          2.68618  4.42225  2.77519  2.73123  3.46354  2.40513  3.72494  3.29354  2.67741  2.69355  4.24690  2.90347  2.73739  3.18146  2.89801  2.37887  2.77519  2.98518  4.58477  3.61503
          0.01423  4.65564  5.37799  0.61958  0.77255  0.56430  0.84109
     47   2.74767  4.81311  2.18044  2.43772  3.56838  3.11058  3.55983  3.15342  2.66922  2.96856  3.64816  2.91694  3.44655  3.01061  3.11393  2.82348  2.90866  2.35442  3.90360  3.57225     91 d - - -
          2.68618  4.42225  2.77519  2.73123  3.46354  2.40513  3.72494  3.29354  2.67741  2.69355  4.24690  2.90347  2.73739  3.18146  2.89801  2.37887  2.77519  2.98518  4.58477  3.61503
          0.01423  4.65564  5.37799  0.61958  0.77255  0.56430  0.84109
     48   4.88725  5.92338  5.42032  5.34959  3.86898  4.74468  5.16132  5.05537  5.13367  4.28577  5.63168  5.39138  5.32867  5.46745  5.10079  5.08883  5.23873  4.95399  0.15549  3.84266     92 W - - -
          2.68618  4.42225  2.77519  2.73123  3.46354  2.40513  3.72494  3.29354  2.67741  2.69355  4.24690  2.90347  2.73739  3.18146  2.89801  2.37887  2.77519  2.98518  4.58477  3.61503
          0.01423  4.65564  5.37799  0.61958  0.77255  0.56430  0.84109
     49   2.64367  4.43349  3.68816  2.90242  3.45859  3.74428  4.00332  2.84588  2.79883  1.95631  3.29866  3.50722  4.12241  3.19038  2.72722  2.60198  2.50149  2.15663  4.06838  3.69657     93 l - - -
          2.68618  4.42225  2.77519  2.73123  3.46354  2.40513  3.72494  3.29354  2.67741  2.69355  4.24690  2.90347  2.73739  3.18146  2.89801  2.37887  2.77519  2.98518  4.58477  3.61503
          0.01423  4.65564  5.37799  0.61958  0.77255  0.56430  0.84109
     50   2.32198  4.61114  3.43347  2.87038  3.53221  3.17728  3.20069  2.86361  2.84241  2.74571  3.70619  3.07903  4.05725  2.94211  3.07468  2.62627  2.41929  2.57105  5.17280  2.50693     94 a - - -
          2.68618  4.42225  2.77519  2.73123  3.46354  2.40513  3.72494  3.29354  2.67741  2.69355  4.24690  2.90347  2.73739  3.18146  2.89801  2.37887  2.77519  2.98518  4.58477  3.61503
          0.01423  4.65564  5.37799  0.61958  0.77255  0.56430  0.84109
     51   2.58246  3.09001  4.48643  3.88556  3.05849  3.89333  3.94191  2.31736  3.71783  1.69404  3.15832  3.97727  4.25934  3.16454  3.53631  3.19407  2.98303  2.06845  4.78231  2.51762     95 l - - -
          2.68618  4.42225  2.77519  2.73123  3.46354  2.40513  3.72494  3.29354  2.67741  2.69355  4.24690  2.90347  2.73739  3.18146  2.89801  2.37887  2.77519  2.98518  4.58477  3.61503
          0.01423  4.65564  5.37799  0.61958  0.77255  0.56430  0.84109
     52   2.40330  4.71436  3.32661  2.76554  3.60823  3.64054  2.75790  2.79978  2.74563  2.80361  3.42914  3.01989  4.02618  2.94121  2.38630  2.59090  2.42767  3.01367  5.25961  3.26927     96 r - - -
          2.68618  4.42225  2.77519  2.73123  3.46354  2.40513  3.72494  3.29354  2.67741  2.69355  4.24690  2.90347  2.73739  3.18146  2.89801  2.37887  2.77519  2.98518  4.58477  3.61503
          0.01423  4.65564  5.37799  0.61958  0.77255  0.56430  0.84109
     53   2.75081  3.98676  3.62609  3.06068  3.18019  3.72295  3.98571  2.98721  3.01183  2.69919  3.59076  3.17116  1.57057  3.31735  3.15039  2.77566  2.98614  2.55464  5.06113  3.23172     97 p - - -
          2.68618  4.42225  2.77519  2.73123  3.46354  2.40513  3.72494  3.29354  2.67741  2.69355  4.24690  2.90347  2.73739  3.18146  2.89801  2.37887  2.77519  2.98518  4.58477  3.61503
          0.01423  4.65564  5.37799  0.61958  0.77255  0.56430  0.84109
     54   2.29047  5.08117  2.75640  2.33652  4.35986  3.36757  3.74683  3.12297  2.30199  3.09616  3.94067  2.80790  3.16004  2.87037  2.84320  2.60587  2.51777  2.78682  5.55579  4.18889     98 a - - -
          2.68618  4.42225  2.77519  2.73123  3.46354  2.40513  3.72494  3.29354  2.67741  2.69355  4.24690  2.90347  2.73739  3.18146  2.89801  2.37887  2.77519  2.98518  4.58477  3.61503
          0.01423  4.65564  5.37799  0.61958  0.77255  0.56430  0.84109
     55   2.72122  5.40406  2.12079  2.06871  4.72957  1.73487  3.71006  4.21867  2.42554  3.70150  4.46015  3.00447  3.99506  2.72041  3.12419  2.63894  3.04982  3.78613  5.84155  4.41351     99 g - - -
          2.68618  4.42225  2.77519  2.73123  3.46354  2.40513  3.72494  3.29354  2.67741  2.69355  4.24690  2.90347  2.73739  3.18146  2.89801  2.37887  2.77519  2.98518  4.58477  3.61503
          0.01423  4.65564  5.37799  0.61958  0.77255  0.56430  0.84109
     56   2.13711  5.12029  2.76766  2.42592  4.41235  3.28713  3.20323  3.86255  2.24062  2.89061  3.69400  2.79698  3.40726  2.85424  2.77493  2.63357  2.86044  2.73124  5.58606  4.20961    100 a - - -
          2.68618  4.42225  2.77519  2.73123  3.46354  2.40513  3.72494  3.29354  2.67741  2.69355  4.24690  2.90347  2.73739  3.18146  2.89801  2.37887  2.77519  2.98518  4.58477  3.61503
          0.01423  4.65564  5.37799  0.61958  0.77255  0.56430  0.84109
     57   2.46805  5.17937  2.68768  2.13088  3.53413  3.53324  3.72386  3.53963  2.18229  3.47118  4.22841  2.68534  3.76157  2.60628  2.50261  2.57600  2.90575  2.98875  4.58699  4.24011    101 e - - -
          2.68618  4.42225  2.77519  2.73123  3.46354  2.40513  3.72494  3.29354  2.67741  2.69355  4.24690  2.90347  2.73739  3.18146  2.89801  2.37887  2.77519  2.98518  4.58477  3.61503
          0.01423  4.65564  5.37799  0.61958  0.77255  0.56430  0.84109
     58   2.75048  4.39911  3.75588  3.05618  3.52526  2.94808  4.02619  2.70760  2.78606  1.58165  2.83203  3.55286  3.68442  3.41080  3.22886  2.75364  2.98227  2.40644  4.99029  3.76930    102 l - - -
          2.68599  4.42238  2.77533  2.73137  3.46367  2.40509  3.72508  3.29367  2.67732  2.69347  4.24673  2.90360  2.73709  3.18160  2.89774  2.37896  2.77523  2.98525  4.58490  3.61516
          0.16677  1.90386  5.37799  1.07411  0.41795  0.48193  0.96126
     59   2.71417  4.91698  3.20773  2.44016  4.15207  3.64640  3.90254  3.09883  2.70724  3.03649  4.02577  3.22931  1.34804  2.87225  3.12329  2.91198  3.08493  3.23765  5.46241  4.15902    109 p - - -
          2.68618  4.42225  2.77519  2.73123  3.46354  2.40513  3.72494  3.29354  2.67741  2.69355  4.24690  2.90347  2.73739  3.18146  2.89801  2.37887  2.77519  2.98518  4.58477  3.61503
          0.01386  4.68173  5.40408  0.61958  0.77255  0.51424  0.91120
     60   2.03051  5.20573  2.72195  2.13215  4.52612  3.15231  3.72914  3.56780  2.34234  3.31223  4.25300  3.01690  3.52759  2.72741  2.46283  2.63900  2.68787  3.21074  5.65347  4.25797    110 a - - -
          2.68618  4.42225  2.77519  2.73123  3.46354  2.40513  3.72494  3.29354  2.67741  2.69355  4.24690  2.90347  2.73739  3.18146  2.89801  2.37887  2.77519  2.98518  4.58477  3.61503
          0.01386  4.68173  5.40408  0.61958  0.77255  0.51424  0.91120
     61   2.67616  5.23697  3.29171  3.07077  4.81420  3.70963  4.30113  4.29437  2.94750  3.84318  4.78173  3.50972  4.31999  0.65992  3.24614  3.21784  3.51354  3.91282  6.02081  4.71727    111 Q - - -
          2.68618  4.42225  2.77519  2.73123  3.46354  2.40513  3.72494  3.29354  2.67741  2.69355  4.24690  2.90347  2.73739  3.18146  2.89801  2.37887  2.77519  2.98518  4.58477  3.61503
          0.01386  4.68173  5.40408  0.61958  0.77255  0.51424  0.91120
     62   3.94209  5.56672  4.76337  4.78221  5.78033  0.13552  5.77244  5.64852  5.06008  5.15807  6.18806  4.93134  4.96735  5.32236  5.14056  4.14569  4.47625  5.02488  6.59525  5.93134    112 G - - -
          2.68618  4.42225  2.77519  2.73123  3.46354  2.40513  3.72494  3.29354  2.67741  2.69355  4.24690  2.90347  2.73739  3.18146  2.89801  2.37887  2.77519  2.98518  4.58477  3.61503
          0.01386  4.68173  5.40408  0.61958  0.77255  0.51424  0.91120
     63   4.94127  5.96506  5.46392  5.39986  3.91828  4.77981  5.20889  5.11850  5.18962  4.34303  5.69205  5.44125  5.36547  5.52101  5.15109  5.14345  5.29440  5.01644  0.14716  3.89147    113 W - - -
          2.68618  4.42225  2.77519  2.73123  3.46354  2.40513  3.72494  3.29354  2.67741  2.69355  4.24690  2.90347  2.73739  3.18146  2.89801  2.37887  2.77519  2.98518  4.58477  3.61503
          0.01386  4.68173  5.40408  0.61958  0.77255  0.51424  0.91120
     64   3.70115  5.73009  4.19128  3.41204  5.33110  4.20098  4.03590  4.63109  0.54755  3.97322  4.87488  3.74385  4.55219  3.16790  2.08297  3.67864  3.82260  4.32039  5.91342  4.83804    114 K - - -
          2.68618  4.42225  2.77519  2.73123  3.46354  2.40513  3.72494  3.29354  2.67741  2.69355  4.24690  2.90347  2.73739  3.18146  2.89801  2.37887  2.77519  2.98518  4.58477  3.61503
          0.01386  4.68173  5.40408  0.61958  0.77255  0.51424  0.91120
     65   3.64424  4.84889  5.66390  5.18303  3.95482  5.21638  5.86354  0.64146  5.09698  2.07782  3.69836  5.36178  5.40657  5.28772  5.23213  4.64594  3.89855  1.67060  6.10859  4.94742    115 I - - -
          2.68618  4.42225  2.77519  2.73123  3.46354  2.40513  3.72494  3.29354  2.67741  2.69355  4.24690  2.90347  2.73739  3.18146  2.89801  2.37887  2.77519  2.98518  4.58477  3.61503
          0.01386  4.68173  5.40408  0.61958  0.77255  0.51424  0.91120
     66   4.30703  5.83865  4.34031  4.23684  4.24008  4.42643  0.21770  5.16603  4.08647  4.51186  5.67125  4.58773  5.04306  4.63428  4.26651  4.39513  4.66532  4.88097  5.65733  4.18253    116 H - - -
          2.68618  4.42225  2.77519  2.73123  3.46354  2.40513  3.72494  3.29354  2.67741  2.69355  4.24690  2.90347  2.73739  3.18146  2.89801  2.37887  2.77519  2.98518  4.58477  3.61503
          0.01386  4.68173  5.40408  0.61958  0.77255  0.51424  0.91120
     67   2.59544  4.67816  5.40682  4.90276  4.03728  4.91144  5.52070  1.32331  4.81296  2.40721  3.82853  5.04465  5.18849  5.05102  4.96409  4.30163  3.68636  0.88250  5.96340  4.75076    117 v - - -
          2.68618  4.42225  2.77519  2.73123  3.46354  2.40513  3.72494  3.29354  2.67741  2.69355  4.24690  2.90347  2.73739  3.18146  2.89801  2.37887  2.77519  2.98518  4.58477  3.61503
          0.01386  4.68173  5.40408  0.61958  0.77255  0.51424  0.91120
     68   2.64412  4.58092  4.11296  3.91505  4.98529  3.34935  4.92523  4.41635  3.96146  4.13129  4.94843  3.89684  4.15839  4.23320  4.20251  0.53870  2.31397  3.74877  6.32741  5.14922    118 S - - -
          2.68618  4.42225  2.77519  2.73123  3.46354  2.40513  3.72494  3.29354  2.67741  2.69355  4.24690  2.90347  2.73739  3.18146  2.89801  2.37887  2.77519  2.98518  4.58477  3.61503
          0.01386  4.68173  5.40408  0.61958  0.77255  0.51424  0.91120
     69   1.06602  4.53741  4.05311  3.61417  4.55417  2.96509  4.58605  3.95004  3.58466  3.64475  4.47172  3.74766  4.10279  3.86377  3.90717  1.51340  2.65948  2.80009  5.91869  4.71476    119 a - - -
          2.68618  4.42225  2.77519  2.73123  3.46354  2.40513  3.72494  3.29354  2.67741  2.69355  4.24690  2.90347  2.73739  3.18146  2.89801  2.37887  2.77519  2.98518  4.58477  3.61503
          0.01386  4.68173  5.40408  0.61958  0.77255  0.51424  0.91120
     70   2.50680  3.34706  3.14851  2.45525  3.66223  3.16697  3.86440  3.32828  2.73487  2.69132  3.84026  3.23936  4.02867  3.07119  2.87966  2.85896  1.66842  3.05561  5.29442  4.00564    120 t - - -
          2.68618  4.42225  2.77519  2.73123  3.46354  2.40513  3.72494  3.29354  2.67741  2.69355  4.24690  2.90347  2.73739  3.18146  2.89801  2.37887  2.77519  2.98518  4.58477  3.61503
          0.01386  4.68173  5.40408  0.61958  0.77255  0.51424  0.91120
     71   2.47694  4.29558  3.79673  3.45332  3.18501  3.82867  4.11689  2.46634  3.00347  1.66078  3.12199  3.73296  2.86993  3.61079  2.96900  3.10235  2.99212  2.50306  3.98058  3.08650    121 l - - -
          2.68618  4.42225  2.77519  2.73123  3.46354  2.40513  3.72494  3.29354  2.67741  2.69355  4.24690  2.90347  2.73739  3.18146  2.89801  2.37887  2.77519  2.98518  4.58477  3.61503
          0.01386  4.68173  5.40408  0.61958  0.77255  0.51424  0.91120
     72   2.21928  5.40185  1.80560  1.95937  4.73374  2.70146  3.81369  4.22501  2.50308  3.70317  4.45640  2.64368  3.32033  2.92335  3.11236  2.75797  3.11946  3.78744  5.83884  4.41051    122 d - - -
          2.68618  4.42225  2.77519  2.73123  3.46354  2.40513  3.72494  3.29354  2.67741  2.69355  4.24690  2.90347  2.73739  3.18146  2.89801  2.37887  2.77519  2.98518  4.58477  3.61503
          0.01386  4.68173  5.40408  0.61958  0.77255  0.51424  0.91120
     73   2.70912  5.30867  2.53245  2.24135  4.64385  3.54040  3.21477  4.12760  2.51063  3.60924  4.35509  1.60750  3.95449  2.74315  2.71894  2.49630  2.93428  3.69461  5.74421  4.33105    123 n - - -
          2.68618  4.42225  2.77519  2.73123  3.46354  2.40513  3.72494  3.29354  2.67741  2.69355  4.24690  2.90347  2.73739  3.18146  2.89801  2.37887  2.77519  2.98518  4.58477  3.61503
          0.01386  4.68173  5.40408  0.61958  0.77255  0.51424  0.91120
     74   1.38356  4.68222  3.39528  2.67783  3.88863  3.65265  3.92896  3.26516  2.83213  2.66966  3.81070  3.31530  4.06146  3.16456  3.24199  2.29370  2.82067  3.00144  5.26944  3.40881    124 a - - -
          2.68618  4.42225  2.77519  2.73123  3.46354  2.40513  3.72494  3.29354  2.67741  2.69355  4.24690  2.90347  2.73739  3.18146  2.89801  2.37887  2.77519  2.98518  4.58477  3.61503
          0.01386  4.68173  5.40408  0.61958  0.77255  0.51424  0.91120
     75   2.46226  5.24911  2.63287  1.76182  4.58635  3.21679  3.17074  4.06687  2.38866  3.55099  3.63574  3.00300  3.54528  2.27314  2.83009  2.72274  2.98821  3.63556  5.68638  3.75569    125 e - - -
          2.68618  4.42225  2.77519  2.73123  3.46354  2.40513  3.72494  3.29354  2.67741  2.69355  4.24690  2.90347  2.73739  3.18146  2.89801  2.37887  2.77519  2.98518  4.58477  3.61503
          0.01386  4.68173  5.40408  0.61958  0.77255  0.51424  0.91120
     76   2.46834  5.26972  3.02168  1.88668  4.61280  3.54629  3.29152  4.09140  2.15055  3.57012  4.31282  2.83276  3.94074  2.67086  2.22414  2.19378  3.00802  3.65971  5.69964  4.29827    126 e - - -
          2.68618  4.42225  2.77519  2.73123  3.46354  2.40513  3.72494  3.29354  2.67741  2.69355  4.24690  2.90347  2.73739  3.18146  2.89801  2.37887  2.77519  2.98518  4.58477  3.61503
          0.01386  4.68173  5.40408  0.61958  0.77255  0.51424  0.91120
     77   2.72000  4.46978  4.95539  4.39356  3.69096  4.41781  4.84178  1.62581  4.25927  1.97937  3.59966  4.51399  4.74918  4.45921  4.37796  3.75151  2.27566  1.23036  5.37614  4.18408    127 v - - -
          2.68618  4.42225  2.77519  2.73123  3.46354  2.40513  3.72494  3.29354  2.67741  2.69355  4.24690  2.90347  2.73739  3.18146  2.89801  2.37887  2.77519  2.98518  4.58477  3.61503
          0.01386  4.68173  5.40408  0.61958  0.77255  0.51424  0.91120
     78   2.24708  4.06240  4.88439  4.31306  3.50494  4.33579  4.74726  2.07563  4.16675  0.93506  3.39545  4.44271  4.67536  4.33348  4.27580  3.66750  3.38486  2.22589  5.25373  4.10345    128 l - - -
          2.68618  4.42225  2.77519  2.73123  3.46354  2.40513  3.72494  3.29354  2.67741  2.69355  4.24690  2.90347  2.73739  3.18146  2.89801  2.37887  2.77519  2.98518  4.58477  3.61503
          0.01386  4.68173  5.40408  0.61958  0.77255  0.51424  0.91120
     79   2.35766  5.22888  2.26460  2.07232  4.55824  3.05044  3.72452  4.03332  2.40964  3.41732  3.76877  3.00913  3.92878  2.35732  2.89392  2.50671  2.74564  3.50829  5.67106  3.62388    129 e - - -
          2.68618  4.42225  2.77519  2.73123  3.46354  2.40513  3.72494  3.29354  2.67741  2.69355  4.24690  2.90347  2.73739  3.18146  2.89801  2.37887  2.77519  2.98518  4.58477  3.61503
          0.01386  4.68173  5.40408  0.61958  0.77255  0.51424  0.91120
     80   2.40788  5.02134  2.59800  2.56689  4.27825  3.57729  3.77622  2.39454  2.13216  3.18243  4.08713  3.09313  3.96802  2.85925  2.48125  2.77777  2.38631  3.20829  5.51091  4.16222    130 k - - -
          2.68618  4.42225  2.77519  2.73123  3.46354  2.40513  3.72494  3.29354  2.67741  2.69355  4.24690  2.90347  2.73739  3.18146  2.89801  2.37887  2.77519  2.98518  4.58477  3.61503
          0.01386  4.68173  5.40408  0.61958  0.77255  0.51424  0.91120
     81   2.62947  4.06455  4.71983  4.17618  3.71954  4.14867  4.70823  2.20476  4.04841  2.50452  3.65268  4.30111  4.57720  4.27373  4.20709  2.99351  3.28133  0.81846  5.34493  4.14809    131 v - - -
          2.68618  4.42225  2.77519  2.73123  3.46354  2.40513  3.72494  3.29354  2.67741  2.69355  4.24690  2.90347  2.73739  3.18146  2.89801  2.37887  2.77519  2.98518  4.58477  3.61503
          0.01386  4.68173  5.40408  0.61958  0.77255  0.51424  0.91120
     82   2.09243  4.33443  3.92852  3.35257  3.44990  3.47032  3.20770  2.49425  3.27409  2.36569  3.32846  3.66845  4.18157  3.53861  3.20374  2.44601  2.99184  2.28787  2.61562  3.39630    132 a - - -
          2.68618  4.42225  2.77519  2.73123  3.46354  2.40513  3.72494  3.29354  2.67741  2.69355  4.24690  2.90347  2.73739  3.18146  2.89801  2.37887  2.77519  2.98518  4.58477  3.61503
          0.01386  4.68173  5.40408  0.61958  0.77255  0.51424  0.91120
     83   2.29840  5.26746  2.37030  2.08329  4.61014  3.16176  3.72144  4.09487  2.15233  3.57167  4.30913  2.89128  3.18872  2.73044  2.53241  2.46680  2.87464  3.65689  5.70127  4.29097    133 e - - -
          2.68618  4.42225  2.77519  2.73123  3.46354  2.40513  3.72494  3.29354  2.67741  2.69355  4.24690  2.90347  2.73739  3.18146  2.89801  2.37887  2.77519  2.98518  4.58477  3.61503
          0.01386  4.68173  5.40408  0.61958  0.77255  0.51424  0.91120
     84   2.89562  4.31111  4.52829  3.94876  2.65799  4.01301  3.00916  2.20686  3.79312  2.21276  3.07732  4.04366  4.37167  3.96010  3.89833  3.31389  3.12649  2.45952  4.67342  1.46480    134 y - - -
          2.68618  4.42225  2.77519  2.73123  3.46354  2.40513  3.72494  3.29354  2.67741  2.69355  4.24690  2.90347  2.73739  3.18146  2.89801  2.37887  2.77519  2.98518  4.58477  3.61503
          0.01386  4.68173  5.40408  0.61958  0.77255  0.51424  0.91120
     85   3.22003  1.04652  4.95918  4.40914  3.50108  4.34454  4.83892  2.51054  4.20181  1.73681  2.82013  4.51742  4.72862  4.40086  4.31080  3.70901  3.49353  2.45677  5.32000  4.14591    135 c - - -
          2.68618  4.42225  2.77519  2.73123  3.46354  2.40513  3.72494  3.29354  2.67741  2.69355  4.24690  2.90347  2.73739  3.18146  2.89801  2.37887  2.77519  2.98518  4.58477  3.61503
          0.01386  4.68173  5.40408  0.61958  0.77255  0.51424  0.91120
     86   2.76136  3.85195  4.47196  3.68790  2.80236  3.90049  3.04613  2.02932  3.70952  1.91685  3.29709  3.97542  4.26683  3.73633  3.53836  3.19996  2.58057  1.81620  4.79735  3.28072    136 v - - -
          2.68618  4.42225  2.77519  2.73123  3.46354  2.40513  3.72494  3.29354  2.67741  2.69355  4.24690  2.90347  2.73739  3.18146  2.89801  2.37887  2.77519  2.98518  4.58477  3.61503
          0.01386  4.68173  5.40408  0.61958  0.77255  0.51424  0.91120
     87   2.36983  5.27416  2.65707  1.78706  4.61470  3.21805  3.72950  4.09872  2.36900  3.57753  4.31724  2.76906  3.00129  2.82842  2.37619  2.50469  3.00255  3.66261  5.70907  4.29860    137 e - - -
          2.68618  4.42225  2.77519  2.73123  3.46354  2.40513  3.72494  3.29354  2.67741  2.69355  4.24690  2.90347  2.73739  3.18146  2.89801  2.37887  2.77519  2.98518  4.58477  3.61503
          0.01386  4.68173  5.40408  0.61958  0.77255  0.51424  0.91120
     88   2.77233  5.22192  3.04483  2.27774  4.54798  3.47275  2.63811  4.01518  2.36017  3.20549  3.43511  2.34625  3.94350  2.67795  2.02722  2.60688  3.00198  3.60262  5.66273  4.27190    138 r - - -
          2.68618  4.42225  2.77519  2.73123  3.46354  2.40513  3.72494  3.29354  2.67741  2.69355  4.24690  2.90347  2.73739  3.18146  2.89801  2.37887  2.77519  2.98518  4.58477  3.61503
          0.01386  4.68173  5.40408  0.61958  0.77255  0.51424  0.91120
     89   2.59092  5.24666  2.82587  2.40216  4.57989  2.70077  3.73231  4.05489  2.20464  3.28984  4.29243  2.63147  3.93854  2.83423  1.80126  2.50732  3.00258  3.63135  5.68529  4.28514    139 r - - -
          2.68618  4.42225  2.77519  2.73123  3.46354  2.40513  3.72494  3.29354  2.67741  2.69355  4.24690  2.90347  2.73739  3.18146  2.89801  2.37887  2.77519  2.98518  4.58477  3.61503
          0.01386  4.68173  5.40408  0.61958  0.77255  0.51424  0.91120
     90   3.34176  4.61749  5.29539  4.75084  3.77582  4.73278  5.20284  1.02972  4.62453  1.95269  3.10041  4.86018  5.00953  4.79764  4.71874  4.09187  2.95361  1.45095  5.62509  4.45509    140 i - - -
          2.68618  4.42225  2.77519  2.73123  3.46354  2.40513  3.72494  3.29354  2.67741  2.69355  4.24690  2.90347  2.73739  3.18146  2.89801  2.37887  2.77519  2.98518  4.58477  3.61503
          0.01386  4.68173  5.40408  0.61958  0.77255  0.51424  0.91120
     91   2.03807  4.26579  2.85122  2.30066  4.31659  3.56550  3.78198  3.74841  2.56321  3.09550  4.11805  3.08936  2.19240  2.91557  3.03604  2.39824  2.68450  3.39578  5.53971  4.18556    141 a - - -
          2.68618  4.42225  2.77519  2.73123  3.46354  2.40513  3.72494  3.29354  2.67741  2.69355  4.24690  2.90347  2.73739  3.18146  2.89801  2.37887  2.77519  2.98518  4.58477  3.61503
          0.01386  4.68173  5.40408  0.61958  0.77255  0.51424  0.91120
     92   4.06527  5.24723  5.28718  4.98842  0.54392  4.86865  3.64284  3.78242  4.78776  3.17238  4.37187  4.58240  5.16328  4.66612  4.72690  4.22747  4.27900  3.01481  3.18596  2.18308    142 F - - -
          2.68618  4.42225  2.77519  2.73123  3.46354  2.40513  3.72494  3.29354  2.67741  2.69355  4.24690  2.90347  2.73739  3.18146  2.89801  2.37887  2.77519  2.98518  4.58477  3.61503
          0.01386  4.68173  5.40408  0.61958  0.77255  0.51424  0.91120
     93   3.38137  5.69201  2.57987  2.82535  5.12113  3.81360  4.13006  4.59279  0.64121  4.05555  4.91074  3.34727  4.33648  3.28050  3.03616  3.32546  3.62680  4.20291  6.09124  4.79166    143 K - - -
          2.68618  4.42225  2.77519  2.73123  3.46354  2.40513  3.72494  3.29354  2.67741  2.69355  4.24690  2.90347  2.73739  3.18146  2.89801  2.37887  2.77519  2.98518  4.58477  3.61503
          0.01386  4.68173  5.40408  0.61958  0.77255  0.51424  0.91120
     94   2.97481  3.09277  4.48031  3.92002  1.28412  4.05583  2.38749  2.84689  3.77454  2.51221  3.51691  4.03183  4.41847  3.95367  3.90920  3.35602  3.20726  2.39894  4.57723  3.01403    144 f - - -
          2.68618  4.42225  2.77519  2.73123  3.46354  2.40513  3.72494  3.29354  2.67741  2.69355  4.24690  2.90347  2.73739  3.18146  2.89801  2.37887  2.77519  2.98518  4.58477  3.61503
          0.01386  4.68173  5.40408  0.61958  0.77255  0.51424  0.91120
     95   2.90775  4.55208  5.12231  4.56449  3.68448  4.55779  4.99356  1.78915  4.42632  1.24972  3.55365  4.67444  4.86317  4.60189  4.52381  3.90216  3.06746  1.35000  5.46209  4.29188    145 l - - -
          2.68618  4.42225  2.77519  2.73123  3.46354  2.40513  3.72494  3.29354  2.67741  2.69355  4.24690  2.90347  2.73739  3.18146  2.89801  2.37887  2.77519  2.98518  4.58477  3.61503
          0.01386  4.68173  5.40408  0.61958  0.77255  0.51424  0.91120
     96   2.74238  5.08768  3.15147  2.59441  4.41269  3.58385  3.79618  3.84645  2.36310  3.40196  4.19118  3.11437  2.18068  2.92379  2.01266  2.09965  2.82528  3.19204  5.59422  4.24522    146 r - - -
          2.68618  4.42225  2.77519  2.73123  3.46354  2.40513  3.72494  3.29354  2.67741  2.69355  4.24690  2.90347  2.73739  3.18146  2.89801  2.37887  2.77519  2.98518  4.58477  3.61503
          0.01386  4.68173  5.40408  0.61958  0.77255  0.51424  0.91120
     97   2.84578  5.25066  2.27958  2.53023  4.67971  2.46805  3.86995  4.15571  2.66866  3.66721  4.43303  2.46308  4.00538  2.98998  3.16861  1.77525  2.18032  3.72117  5.82461  4.42157    147 s - - -
          2.68618  4.42225  2.77519  2.73123  3.46354  2.40513  3.72494  3.29354  2.67741  2.69355  4.24690  2.90347  2.73739  3.18146  2.89801  2.37887  2.77519  2.98518  4.58477  3.61503
          0.01386  4.68173  5.40408  0.61958  0.77255  0.51424  0.91120
     98   2.49729  5.10567  3.08360  2.09312  4.39035  3.56279  3.75631  3.83321  2.42528  2.96377  4.16465  3.06094  2.67244  2.87812  2.05450  2.61622  2.86842  2.95030  5.57689  4.20935    148 r - - -
          2.68618  4.42225  2.77519  2.73123  3.46354  2.40513  3.72494  3.29354  2.67741  2.69355  4.24690  2.90347  2.73739  3.18146  2.89801  2.37887  2.77519  2.98518  4.58477  3.61503
          0.01386  4.68173  5.40408  0.61958  0.77255  0.51424  0.91120
     99   2.54563  5.23749  2.65201  2.45993  4.57062  3.07914  2.95500  4.04820  2.26705  3.38221  3.87522  2.72381  3.24257  2.60486  2.41172  2.67291  2.53843  3.62170  5.67736  3.51909    149 k - - -
          2.68618  4.42225  2.77519  2.73123  3.46354  2.40513  3.72494  3.29354  2.67741  2.69355  4.24690  2.90347  2.73739  3.18146  2.89801  2.37887  2.77519  2.98518  4.58477  3.61503
          0.01386  4.68173  5.40408  0.61958  0.77255  0.51424  0.91120
    100   2.48255  4.63646  3.42653  2.60299  3.80023  3.24109  3.91089  2.44772  2.42146  2.02302  3.38206  3.32426  3.89713  2.89495  3.02125  2.68347  2.99005  2.61614  5.19568  3.93089    150 l - - -
          2.68618  4.42225  2.77519  2.73123  3.46354  2.40513  3.72494  3.29354  2.67741  2.69355  4.24690  2.90347  2.73739  3.18146  2.89801  2.37887  2.77519  2.98518  4.58477  3.61503
          0.01386  4.68173  5.40408  0.61958  0.77255  0.51424  0.91120
    101   2.65052  4.38088  4.78122  4.18758  2.24823  4.16589  4.44483  2.59038  4.01449  1.11099  3.27297  4.26150  4.49841  4.14805  4.07596  3.47780  3.22991  2.11002  4.90997  3.14076    151 l - - -
          2.68618  4.42225  2.77519  2.73123  3.46354  2.40513  3.72494  3.29354  2.67741  2.69355  4.24690  2.90347  2.73739  3.18146  2.89801  2.37887  2.77519  2.98518  4.58477  3.61503
          0.01386  4.68173  5.40408  0.61958  0.77255  0.51424  0.91120
    102   2.45717  4.55647  3.52760  2.96210  3.70578  3.70917  2.56269  2.52719  2.62552  2.13464  3.21968  3.32283  4.09059  2.96849  2.80786  2.94485  2.81606  2.49529  5.12745  3.87901    152 l - - -
          2.68618  4.42225  2.77519  2.73123  3.46354  2.40513  3.72494  3.29354  2.67741  2.69355  4.24690  2.90347  2.73739  3.18146  2.89801  2.37887  2.77519  2.98518  4.58477  3.61503
          0.01386  4.68173  5.40408  0.61958  0.77255  0.51424  0.91120
    103   2.32528  4.37283  3.83809  3.26501  3.12227  3.78773  3.55009  2.80866  2.89580  1.77571  2.65035  3.29142  4.16331  3.31927  3.19262  2.97818  2.63019  2.51395  4.96838  3.26785    153 l - - -
          2.68618  4.42225  2.77519  2.73123  3.46354  2.40513  3.72494  3.29354  2.67741  2.69355  4.24690  2.90347  2.73739  3.18146  2.89801  2.37887  2.77519  2.98518  4.58477  3.61503
          0.01386  4.68173  5.40408  0.61958  0.77255  0.51424  0.91120
    104   2.76154  4.76318  3.30852  2.74686  3.62797  3.64248  3.68416  3.01554  2.34578  2.52705  3.59897  3.23514  4.02849  2.78934  1.85935  2.70112  2.72702  2.69375  5.30128  4.01145    154 r - - -
          2.68618  4.42225  2.77519  2.73123  3.46354  2.40513  3.72494  3.29354  2.67741  2.69355  4.24690  2.90347  2.73739  3.18146  2.89801  2.37887  2.77519  2.98518  4.58477  3.61503
          0.01386  4.68173  5.40408  0.61958  0.77255  0.51424  0.91120
    105   2.92967  5.04230  3.09398  2.89257  4.69532  2.87876  4.24541  4.21005  3.11922  3.22365  4.65930  0.80862  4.16694  3.44388  3.53561  2.86433  3.30514  3.76435  5.97558  4.61644    155 n - - -
          2.68618  4.42225  2.77519  2.73123  3.46354  2.40513  3.72494  3.29354  2.67741  2.69355  4.24690  2.90347  2.73739  3.18146  2.89801  2.37887  2.77519  2.98518  4.58477  3.61503
          0.01386  4.68173  5.40408  0.61958  0.77255  0.51424  0.91120
    106   2.04475  4.99567  2.83073  2.60047  4.31272  2.54611  3.81337  3.74172  2.60289  3.21616  3.63234  3.02238  3.97473  2.95259  3.07183  1.80928  2.65993  3.38738  5.54737  4.20048    156 s - - -
          2.68618  4.42225  2.77519  2.73123  3.46354  2.40513  3.72494  3.29354  2.67741  2.69355  4.24690  2.90347  2.73739  3.18146  2.89801  2.37887  2.77519  2.98518  4.58477  3.61503
          0.01386  4.68173  5.40408  0.61958  0.77255  0.51424  0.91120
    107   3.43361  5.58905  3.62313  2.81473  5.03038  3.99634  3.98738  4.36675  0.65345  3.38846  4.69784  3.51250  4.39284  3.12288  2.49968  3.41180  3.60644  4.04758  5.86307  4.67521    157 K - - -
          2.68618  4.42225  2.77519  2.73123  3.46354  2.40513  3.72494  3.29354  2.67741  2.69355  4.24690  2.90347  2.73739  3.18146  2.89801  2.37887  2.77519  2.98518  4.58477  3.61503
          0.01386  4.68173  5.40408  0.61958  0.77255  0.51424  0.91120
    108   2.77510  4.89100  3.22850  2.66874  4.09179  3.62137  3.49421  3.33261  2.63024  2.77314  3.96873  2.62720  4.00931  2.51480  2.76030  2.56748  3.00520  3.21270  5.39306  1.87992    158 y - - -
          2.68618  4.42225  2.77519  2.73123  3.46354  2.40513  3.72494  3.29354  2.67741  2.69355  4.24690  2.90347  2.73739  3.18146  2.89801  2.37887  2.77519  2.98518  4.58477  3.61503
          0.01386  4.68173  5.40408  0.61958  0.77255  0.51424  0.91120
    109   1.35401  3.65824  4.19811  3.61474  3.36765  2.90042  4.17222  2.49291  3.50007  2.45459  3.10428  3.83254  4.23168  3.72646  3.69240  3.14128  2.99956  2.26882  3.97754  3.68135    159 a - - -
          2.68618  4.42225  2.77519  2.73123  3.46354  2.40513  3.72494  3.29354  2.67741  2.69355  4.24690  2.90347  2.73739  3.18146  2.89801  2.37887  2.77519  2.98518  4.58477  3.61503
          0.01386  4.68173  5.40408  0.61958  0.77255  0.51424  0.91120
    110   2.65882  5.24646  2.10040  2.35203  4.05693  3.10602  3.23861  4.05441  2.47778  3.54614  4.29242  2.62948  2.80594  2.83482  2.96983  2.15271  2.82062  3.62980  5.68819  4.28400    160 d - - -
          2.68618  4.42225  2.77519  2.73123  3.46354  2.40513  3.72494  3.29354  2.67741  2.69355  4.24690  2.90347  2.73739  3.18146  2.89801  2.37887  2.77519  2.98518  4.58477  3.61503
          0.01386  4.68173  5.40408  0.61958  0.77255  0.51424  0.91120
    111   3.39869  5.34823  4.15641  3.51094  5.03085  3.98798  4.19912  4.38031  2.43958  3.87036  4.79921  3.80123  4.48128  3.36216  0.56691  3.47408  2.95178  4.03562  5.92547  4.80014    161 R - - -
          2.68618  4.42225  2.77519  2.73123  3.46354  2.40513  3.72494  3.29354  2.67741  2.69355  4.24690  2.90347  2.73739  3.18146  2.89801  2.37887  2.77519  2.98518  4.58477  3.61503
          0.01386  4.68173  5.40408  0.61958  0.77255  0.51424  0.91120
    112   1.97316  5.09229  2.62122  2.32065  4.38394  2.35736  3.77053  3.82550  2.54289  3.01440  4.16604  3.06653  3.95864  2.89548  3.02177  2.30997  2.87533  3.10505  5.58129  4.21426    162 a - - -
          2.68618  4.42225  2.77519  2.73123  3.46354  2.40513  3.72494  3.29354  2.67741  2.69355  4.24690  2.90347  2.73739  3.18146  2.89801  2.37887  2.77519  2.98518  4.58477  3.61503
          0.01386  4.68173  5.40408  0.61958  0.77255  0.51424  0.91120
    113   1.95734  4.73447  3.36898  2.82377  3.23462  2.47935  3.49975  3.42038  2.81016  3.07847  3.92568  3.28715  4.03660  3.14320  3.23705  1.86980  2.43933  3.12441  5.37626  4.09011    163 s - - -
          2.68618  4.42225  2.77519  2.73123  3.46354  2.40513  3.72494  3.29354  2.67741  2.69355  4.24690  2.90347  2.73739  3.18146  2.89801  2.37887  2.77519  2.98518  4.58477  3.61503
          0.01386  4.68173  5.40408  0.61958  0.77255  0.51424  0.91120
    114   2.13401  3.38119  4.44288  4.11563  4.90361  2.57429  4.96051  4.34127  4.06346  4.03462  4.82815  3.95591  4.11955  4.28931  4.28491  0.63094  3.10759  3.67092  6.25900  5.12196    164 S - - -
          2.68618  4.42225  2.77519  2.73123  3.46354  2.40513  3.72494  3.29354  2.67741  2.69355  4.24690  2.90347  2.73739  3.18146  2.89801  2.37887  2.77519  2.98518  4.58477  3.61503
          0.01386  4.68173  5.40408  0.61958  0.77255  0.51424  0.91120
    115   2.23036  4.69814  4.12213  4.07225  5.23171  0.45600  5.15473  4.69327  4.30638  4.40961  5.23778  4.03517  4.26822  4.50847  4.50307  2.97714  3.34076  3.95930  6.51315  5.42093    165 G - - -
          2.68618  4.42225  2.77519  2.73123  3.46354  2.40513  3.72494  3.29354  2.67741  2.69355  4.24690  2.90347  2.73739  3.18146  2.89801  2.37887  2.77519  2.98518  4.58477  3.61503
          0.01386  4.68173  5.40408  0.61958  0.77255  0.51424  0.91120
    116   3.38137  5.69201  2.57987  2.82535  5.12113  3.81360  4.13006  4.59279  0.64121  4.05555  4.91074  3.34727  4.33648  3.28050  3.03616  3.32546  3.62680  4.20291  6.09124  4.79166    166 K - - -
          2.68618  4.42225  2.77519  2.73123  3.46354  2.40513  3.72494  3.29354  2.67741  2.69355  4.24690  2.90347  2.73739  3.18146  2.89801  2.37887  2.77519  2.98518  4.58477  3.61503
          0.01386  4.68173  5.40408  0.61958  0.77255  0.51424  0.91120
    117   3.53371  4.86894  5.19897  4.66995  0.95310  4.69552  4.77579  2.65041  4.50599  1.45870  3.32507  4.75197  4.95880  4.57144  4.56088  4.04796  3.39828  2.59030  5.03294  3.64635    167 f - - -
          2.68618  4.42225  2.77519  2.73123  3.46354  2.40513  3.72494  3.29354  2.67741  2.69355  4.24690  2.90347  2.73739  3.18146  2.89801  2.37887  2.77519  2.98518  4.58477  3.61503
          0.01386  4.68173  5.40408  0.61958  0.77255  0.51424  0.91120
    118   3.12256  3.73854  5.24097  4.68764  3.73709  4.62211  5.07603  1.01620  4.54593  2.13821  2.80495  4.76412  4.91890  4.71599  4.62139  3.97406  3.50316  1.48642  5.51600  4.33676    168 i - - -
          2.68618  4.42225  2.77519  2.73123  3.46354  2.40513  3.72494  3.29354  2.67741  2.69355  4.24690  2.90347  2.73739  3.18146  2.89801  2.37887  2.77519  2.98518  4.58477  3.61503
          0.01386  4.68173  5.40408  0.61958  0.77255  0.51424  0.91120
    119   2.77870  4.62451  4.35761  4.10817  4.56355  3.52416  4.96387  3.54829  3.98882  3.49886  4.55392  4.06553  4.29518  4.32791  4.18488  3.01183  0.52697  2.89638  6.08941  4.88031    169 T - - -
          2.68618  4.42225  2.77519  2.73123  3.46354  2.40513  3.72494  3.29354  2.67741  2.69355  4.24690  2.90347  2.73739  3.18146  2.89801  2.37887  2.77519  2.98518  4.58477  3.61503
          0.01386  4.68173  5.40408  0.61958  0.77255  0.51424  0.91120
    120   3.35881  2.90492  5.38487  4.85540  3.87953  4.79381  5.31666  1.16736  4.73448  1.97778  3.71037  4.94507  5.07343  4.92471  4.82811  4.16602  3.60756  1.21657  5.73213  4.54080    170 i - - -
          2.68618  4.42225  2.77519  2.73123  3.46354  2.40513  3.72494  3.29354  2.67741  2.69355  4.24690  2.90347  2.73739  3.18146  2.89801  2.37887  2.77519  2.98518  4.58477  3.61503
          0.01386  4.68173  5.40408  0.61958  0.77255  0.51424  0.91120
    121   4.44110  5.63024  4.91547  4.74141  2.38083  4.92284  2.90039  4.34451  4.50695  3.55025  4.86024  4.52829  5.27183  4.61524  4.55985  4.38213  4.66660  4.24513  4.05178  0.41035    171 Y - - -
          2.68618  4.42225  2.77519  2.73123  3.46354  2.40513  3.72494  3.29354  2.67741  2.69355  4.24690  2.90347  2.73739  3.18146  2.89801  2.37887  2.77519  2.98518  4.58477  3.61503
          0.01386  4.68173  5.40408  0.61958  0.77255  0.51424  0.91120
    122   4.14096  5.68418  4.82885  4.81538  5.64485  4.33122  5.75253  5.49440  4.95877  4.97965  6.10298  5.02124  0.13592  5.31107  5.04729  4.34630  4.64571  5.02808  6.52585  5.79450    172 P - - -
          2.68618  4.42225  2.77519  2.73123  3.46354  2.40513  3.72494  3.29354  2.67741  2.69355  4.24690  2.90347  2.73739  3.18146  2.89801  2.37887  2.77519  2.98518  4.58477  3.61503
          0.17111  4.68173  1.91048  0.61958  0.77255  0.51424  0.91120
    123   1.85462  4.80235  2.88104  2.61506  4.01490  3.22600  3.66548  3.24588  2.60386  3.04986  3.88264  3.12047  3.23883  2.94758  2.83199  2.67029  2.65675  2.63650  5.32599  3.46699    173 a - - -
          2.68618  4.42225  2.77519  2.73123  3.46354  2.40513  3.72494  3.29354  2.67741  2.69355  4.24690  2.90347  2.73739  3.18146  2.89801  2.37887  2.77519  2.98518  4.58477  3.61503
          0.01620  4.52681  5.24916  0.61958  0.77255  0.37485  1.16281
    124   2.78160  5.31644  1.62286  2.47367  4.66499  3.13882  3.80206  4.14601  2.57796  3.63901  4.39483  2.26903  3.98064  2.91240  2.79586  2.34700  2.61837  3.71720  5.78396  4.37090    174 d - - -
          2.68618  4.42225  2.77519  2.73123  3.46354  2.40513  3.72494  3.29354  2.67741  2.69355  4.24690  2.90347  2.73739  3.18146  2.89801  2.37887  2.77519  2.98518  4.58477  3.61503
          0.01386  4.68173  5.40408  0.61958  0.77255  0.51424  0.91120
    125   2.74722  5.29892  2.37683  1.52016  4.63357  3.37116  3.75245  3.73700  2.42891  3.59969  4.34496  2.78603  3.94995  2.50264  3.00230  2.75849  2.49942  3.68445  5.73556  4.32296    175 e - - -
          2.68618  4.42225  2.77519  2.73123  3.46354  2.40513  3.72494  3.29354  2.67741  2.69355  4.24690  2.90347  2.73739  3.18146  2.89801  2.37887  2.77519  2.98518  4.58477  3.61503
          0.01386  4.68173  5.40408  0.61958  0.77255  0.51424  0.91120
    126   2.22473  5.26413  2.55579  1.80080  4.60454  3.46185  3.29798  4.08794  2.30831  3.56740  4.30642  2.60386  3.79659  2.72692  2.90156  2.59847  2.65841  3.52720  5.69922  4.28988    176 e - - -
          2.68618  4.42225  2.77519  2.73123  3.46354  2.40513  3.72494  3.29354  2.67741  2.69355  4.24690  2.90347  2.73739  3.18146  2.89801  2.37887  2.77519  2.98518  4.58477  3.61503
          0.01386  4.68173  5.40408  0.61958  0.77255  0.51424  0.91120
    127   2.32825  4.16453  2.86900  1.91491  4.42989  3.55182  3.41478  3.33492  2.50329  3.41892  4.19009  3.04248  3.94400  2.08451  2.78059  2.74587  2.83627  3.00719  5.59996  4.22207    177 e - - -
          2.68618  4.42225  2.77519  2.73123  3.46354  2.40513  3.72494  3.29354  2.67741  2.69355  4.24690  2.90347  2.73739  3.18146  2.89801  2.37887  2.77519  2.98518  4.58477  3.61503
          0.01386  4.68173  5.40408  0.61958  0.77255  0.51424  0.91120
    128   3.30839  2.55593  5.13431  4.56431  1.75477  4.48522  4.69763  2.61593  4.38416  1.02940  3.27406  4.60630  4.77906  4.45248  4.40787  3.82359  3.54156  2.63216  5.01966  3.73213    178 l - - -
          2.68618  4.42225  2.77519  2.73123  3.46354  2.40513  3.72494  3.29354  2.67741  2.69355  4.24690  2.90347  2.73739  3.18146  2.89801  2.37887  2.77519  2.98518  4.58477  3.61503
          0.01386  4.68173  5.40408  0.61958  0.77255  0.51424  0.91120
    129   2.37488  5.17420  3.04441  1.90557  4.48252  3.11254  2.97015  3.63364  2.37421  2.88172  4.22483  3.02919  3.31183  2.69307  2.50711  2.73827  2.98821  3.20194  5.62928  4.24230    179 e - - -
          2.68618  4.42225  2.77519  2.73123  3.46354  2.40513  3.72494  3.29354  2.67741  2.69355  4.24690  2.90347  2.73739  3.18146  2.89801  2.37887  2.77519  2.98518  4.58477  3.61503
          0.01386  4.68173  5.40408  0.61958  0.77255  0.51424  0.91120
    130   2.48078  5.18077  3.04792  2.02768  4.49153  3.54879  3.38911  3.95201  2.23474  3.12741  4.23131  3.03173  3.94112  2.84700  2.18580  2.49549  2.34931  3.23234  5.63364  4.24741    180 e - - -
          2.68618  4.42225  2.77519  2.73123  3.46354  2.40513  3.72494  3.29354  2.67741  2.69355  4.24690  2.90347  2.73739  3.18146  2.89801  2.37887  2.77519  2.98518  4.58477  3.61503
          0.01386  4.68173  5.40408  0.61958  0.77255  0.51424  0.91120
    131   2.35465  3.42393  4.73781  4.13968  3.07329  4.05847  4.40713  2.05529  3.95770  1.78970  3.36050  4.18521  4.41459  4.11527  4.01229  3.37182  2.57109  1.51492  4.92721  3.74673    181 v - - -
          2.68618  4.42225  2.77519  2.73123  3.46354  2.40513  3.72494  3.29354  2.67741  2.69355  4.24690  2.90347  2.73739  3.18146  2.89801  2.37887  2.77519  2.98518  4.58477  3.61503
          0.01386  4.68173  5.40408  0.61958  0.77255  0.51424  0.91120
    132   2.36705  3.28833  4.86973  4.29028  3.47085  4.25672  4.65336  1.95807  4.12950  1.03981  3.39382  4.38100  4.60298  4.28994  4.21314  3.58438  3.29959  2.22017  5.15727  3.99547    182 l - - -
          2.68618  4.42225  2.77519  2.73123  3.46354  2.40513  3.72494  3.29354  2.67741  2.69355  4.24690  2.90347  2.73739  3.18146  2.89801  2.37887  2.77519  2.98518  4.58477  3.61503
          0.01386  4.68173  5.40408  0.61958  0.77255  0.51424  0.91120
    133   2.39805  5.25116  2.62378  1.88441  4.58896  3.21246  3.50531  4.06993  2.42039  3.55332  4.29391  3.00257  3.74108  2.55901  2.54996  2.55713  2.38070  3.36286  5.68813  4.28140    183 e - - -
          2.68618  4.42225  2.77519  2.73123  3.46354  2.40513  3.72494  3.29354  2.67741  2.69355  4.24690  2.90347  2.73739  3.18146  2.89801  2.37887  2.77519  2.98518  4.58477  3.61503
          0.01386  4.68173  5.40408  0.61958  0.77255  0.51424  0.91120
    134   2.40917  5.22840  2.08382  1.78397  4.55559  3.28942  3.38432  4.02944  2.47155  3.52597  3.63084  3.01141  3.93193  2.83119  2.66398  2.73037  2.87358  3.60947  5.67167  3.77913    184 e - - -
          2.68618  4.42225  2.77519  2.73123  3.46354  2.40513  3.72494  3.29354  2.67741  2.69355  4.24690  2.90347  2.73739  3.18146  2.89801  2.37887  2.77519  2.98518  4.58477  3.61503
          0.01386  4.68173  5.40408  0.61958  0.77255  0.51424  0.91120
    135   4.05299  5.27097  5.80404  5.28717  3.40810  5.38720  5.69311  2.26209  5.08542  0.42100  3.17585  5.53156  5.42796  5.04720  5.08121  4.83465  4.27002  2.74813  5.67392  4.65636    185 L - - -
          2.68618  4.42225  2.77519  2.73123  3.46354  2.40513  3.72494  3.29354  2.67741  2.69355  4.24690  2.90347  2.73739  3.18146  2.89801  2.37887  2.77519  2.98518  4.58477  3.61503
          0.01386  4.68173  5.40408  0.61958  0.77255  0.51424  0.91120
    136   2.58549  5.20152  2.15616  2.14914  4.51855  2.66920  3.40679  3.98553  2.48145  3.49484  3.46512  2.89851  3.93539  2.83994  2.96959  2.38279  2.73622  3.57707  5.65133  3.30725    186 e - - -
          2.68618  4.42225  2.77519  2.73123  3.46354  2.40513  3.72494  3.29354  2.67741  2.69355  4.24690  2.90347  2.73739  3.18146  2.89801  2.37887  2.77519  2.98518  4.58477  3.61503
          0.01386  4.68173  5.40408  0.61958  0.77255  0.51424  0.91120
    137   2.01866  5.22808  2.60297  2.18016  4.55682  3.19621  3.72540  4.03147  2.33572  3.31320  4.27320  2.79425  3.92947  2.82731  2.64392  2.39893  2.58628  3.60994  5.67064  3.62309    187 a - - -
          2.68618  4.42225  2.77519  2.73123  3.46354  2.40513  3.72494  3.29354  2.67741  2.69355  4.24690  2.90347  2.73739  3.18146  2.89801  2.37887  2.77519  2.98518  4.58477  3.61503
          0.01386  4.68173  5.40408  0.61958  0.77255  0.51424  0.91120
    138   2.03140  4.31145  4.07324  3.38182  3.41546  3.85531  4.14517  2.32195  3.37996  1.42888  3.41052  3.76646  4.22646  3.30064  3.28186  3.13274  3.01582  2.36886  4.92068  3.72205    188 l - - -
          2.68618  4.42225  2.77519  2.73123  3.46354  2.40513  3.72494  3.29354  2.67741  2.69355  4.24690  2.90347  2.73739  3.18146  2.89801  2.37887  2.77519  2.98518  4.58477  3.61503
          0.01386  4.68173  5.40408  0.61958  0.77255  0.51424  0.91120
    139   3.43271  4.78057  5.10899  4.53337  3.43628  4.66182  5.00523  2.19919  4.38013  0.72833  3.02760  4.72506  4.90942  4.50369  4.48075  3.99763  2.48527  2.50938  5.39107  4.30896    189 l - - -
          2.68618  4.42225  2.77519  2.73123  3.46354  2.40513  3.72494  3.29354  2.67741  2.69355  4.24690  2.90347  2.73739  3.18146  2.89801  2.37887  2.77519  2.98518  4.58477  3.61503
          0.01386  4.68173  5.40408  0.61958  0.77255  0.51424  0.91120
    140   2.39279  5.24028  2.70675  1.89332  4.57441  3.03442  3.41193  3.62999  2.06164  3.32538  4.28388  3.00566  3.92717  2.73389  2.55813  2.72367  2.81177  3.31247  5.67944  4.27539    190 e - - -
          2.68618  4.42225  2.77519  2.73123  3.46354  2.40513  3.72494  3.29354  2.67741  2.69355  4.24690  2.90347  2.73739  3.18146  2.89801  2.37887  2.77519  2.98518  4.58477  3.61503
          0.01386  4.68173  5.40408  0.61958  0.77255  0.51424  0.91120
    141   2.63101  5.31665  2.57250  2.26091  4.63647  1.57641  3.19526  4.11246  2.57379  3.61279  4.37344  3.02275  3.63865  2.58509  3.07370  2.80638  2.89881  3.69555  5.76469  4.35462    191 g - - -
          2.68618  4.42225  2.77519  2.73123  3.46354  2.40513  3.72494  3.29354  2.67741  2.69355  4.24690  2.90347  2.73739  3.18146  2.89801  2.37887  2.77519  2.98518  4.58477  3.61503
          0.01386  4.68173  5.40408  0.61958  0.77255  0.51424  0.91120
    142   2.49054  4.28346  3.60094  2.20572  2.78718  3.72913  3.72099  3.00658  2.99149  2.19679  3.60485  3.45001  4.10917  3.12313  2.98858  2.91213  2.99092  2.55251  5.08095  2.44436    192 l - - -
          2.68618  4.42225  2.77519  2.73123  3.46354  2.40513  3.72494  3.29354  2.67741  2.69355  4.24690  2.90347  2.73739  3.18146  2.89801  2.37887  2.77519  2.98518  4.58477  3.61503
          0.01386  4.68173  5.40408  0.61958  0.77255  0.51424  0.91120
    143   2.52178  5.25499  2.75267  2.09314  4.59475  3.53219  3.05870  4.07676  2.18191  3.55779  4.29719  2.52382  2.52365  2.71870  2.65456  2.72213  2.91196  3.64280  4.38016  4.28317    193 e - - -
          2.68621  4.42228  2.77523  2.73127  3.46357  2.40516  3.72498  3.29357  2.67713  2.69358  4.24693  2.90340  2.73743  3.18150  2.89804  2.37881  2.77523  2.98522  4.58480  3.61506
          0.14126  2.06166  5.40408  0.23222  1.57392  0.51424  0.91120
    144   2.47639  4.76316  4.10035  4.06888  5.26570  0.40276  5.17991  4.75073  4.32947  4.46000  5.30475  4.06760  4.31612  4.53972  4.52679  3.04651  3.41157  4.02538  6.52225  5.44177    195 G - - -
          2.68618  4.42225  2.77519  2.73123  3.46354  2.40513  3.72494  3.29354  2.67741  2.69355  4.24690  2.90347  2.73739  3.18146  2.89801  2.37887  2.77519  2.98518  4.58477  3.61503
          0.01386  4.68173  5.40408  0.61958  0.77255  0.51424  0.91120
    145   2.40069  4.62095  3.92327  3.79308  5.01821  3.36252  4.90019  4.46395  3.93917  4.15970  4.98005  3.84842  0.60414  4.20434  4.19202  2.44213  3.21440  3.79309  6.35233  5.16799    196 P - - -
          2.68618  4.42225  2.77519  2.73123  3.46354  2.40513  3.72494  3.29354  2.67741  2.69355  4.24690  2.90347  2.73739  3.18146  2.89801  2.37887  2.77519  2.98518  4.58477  3.61503
          0.01386  4.68173  5.40408  0.61958  0.77255  0.51424  0.91120
    146   4.25417  5.51737  4.91038  4.72190  2.40142  4.82410  3.69077  4.17486  4.47995  3.43920  4.73231  4.50488  5.20399  4.59387  4.53197  4.26583  4.51207  3.74548  4.07386  0.39861    197 Y - - -
          2.68618  4.42225  2.77519  2.73123  3.46354  2.40513  3.72494  3.29354  2.67741  2.69355  4.24690  2.90347  2.73739  3.18146  2.89801  2.37887  2.77519  2.98518  4.58477  3.61503
          0.01386  4.68173  5.40408  0.61958  0.77255  0.51424  0.91120
    147   3.60713  4.81833  5.64646  5.20156  4.11294  5.17752  5.96588  0.64633  5.12974  2.50965  3.84967  5.36303  5.42083  5.38386  5.29606  4.62900  3.87639  1.42209  6.26427  5.05069    198 I - - -
          2.68618  4.42225  2.77519  2.73123  3.46354  2.40513  3.72494  3.29354  2.67741  2.69355  4.24690  2.90347  2.73739  3.18146  2.89801  2.37887  2.77519  2.98518  4.58477  3.61503
          0.01386  4.68173  5.40408  0.61958  0.77255  0.51424  0.91120
    148   3.66969  5.13120  4.91262  4.57485  3.66129  4.53484  5.18095  2.94202  4.35891  0.40559  3.55474  4.77697  3.83064  4.64385  4.47840  4.08462  3.98183  3.06562  5.62421  4.47714    199 L - - -
          2.68618  4.42225  2.77519  2.73123  3.46354  2.40513  3.72494  3.29354  2.67741  2.69355  4.24690  2.90347  2.73739  3.18146  2.89801  2.37887  2.77519  2.98518  4.58477  3.61503
          0.01386  4.68173  5.40408  0.61958  0.77255  0.51424  0.91120
    149   2.67698  4.69591  3.62176  3.29150  4.80926  2.76942  4.47339  4.26291  3.39147  3.88711  4.68000  2.95994  4.09751  3.68351  3.77778  0.85544  2.10684  3.68939  6.08967  4.83282    200 s - - -
          2.68618  4.42225  2.77519  2.73123  3.46354  2.40513  3.72494  3.29354  2.67741  2.69355  4.24690  2.90347  2.73739  3.18146  2.89801  2.37887  2.77519  2.98518  4.58477  3.61503
          0.01386  4.68173  5.40408  0.61958  0.77255  0.51424  0.91120
    150   3.12870  3.93744  0.57666  2.90959  5.04087  3.11443  4.42086  4.52159  3.43319  4.14035  4.99177  3.40600  4.28118  3.62308  3.93466  3.16754  3.51969  4.04363  6.26122  4.92220    201 D - - -
          2.68618  4.42225  2.77519  2.73123  3.46354  2.40513  3.72494  3.29354  2.67741  2.69355  4.24690  2.90347  2.73739  3.18146  2.89801  2.37887  2.77519  2.98518  4.58477  3.61503
          0.01386  4.68173  5.40408  0.61958  0.77255  0.51424  0.91120
    151   2.72737  4.72430  3.48428  2.90073  3.89725  3.72533  3.91628  3.01364  2.01635  1.58744  3.38926  3.35491  4.10326  2.84958  2.59271  2.96250  3.05315  3.01804  5.26119  4.00532    202 l - - -
          2.68618  4.42225  2.77519  2.73123  3.46354  2.40513  3.72494  3.29354  2.67741  2.69355  4.24690  2.90347  2.73739  3.18146  2.89801  2.37887  2.77519  2.98518  4.58477  3.61503
          0.01386  4.68173  5.40408  0.61958  0.77255  0.51424  0.91120
    152   2.69928  5.17358  3.82086  3.26508  4.89527  3.80271  4.13975  4.26285  2.51054  3.78321  4.65112  3.61402  3.45735  3.29897  0.70526  3.22197  3.44840  3.87284  5.88543  4.70587    203 r - - -
          2.68618  4.42225  2.77519  2.73123  3.46354  2.40513  3.72494  3.29354  2.67741  2.69355  4.24690  2.90347  2.73739  3.18146  2.89801  2.37887  2.77519  2.98518  4.58477  3.61503
          0.01386  4.68173  5.40408  0.61958  0.77255  0.51424  0.91120
    153   3.44204  3.20880  4.84078  4.36711  2.49416  4.42755  3.07516  3.18222  4.20623  2.81495  3.92850  4.29153  4.76430  4.28038  4.27736  3.74639  3.66738  3.12157  1.28844  1.55364    204 w - - -
          2.68618  4.42225  2.77519  2.73123  3.46354  2.40513  3.72494  3.29354  2.67741  2.69355  4.24690  2.90347  2.73739  3.18146  2.89801  2.37887  2.77519  2.98518  4.58477  3.61503
          0.01386  4.68173  5.40408  0.61958  0.77255  0.51424  0.91120
    154   2.50010  5.27702  2.55305  2.32840  4.61914  2.59973  3.27960  4.10330  1.84207  3.58030  4.31952  2.45310  3.93356  2.82728  2.58285  2.70093  3.00343  3.66629  5.71009  4.30015    205 k - - -
          2.68618  4.42225  2.77519  2.73123  3.46354  2.40513  3.72494  3.29354  2.67741  2.69355  4.24690  2.90347  2.73739  3.18146  2.89801  2.37887  2.77519  2.98518  4.58477  3.61503
          0.01386  4.68173  5.40408  0.61958  0.77255  0.51424  0.91120
    155   2.49583  5.28289  2.04080  2.01410  4.62342  3.24811  3.73309  4.10855  2.29886  3.58620  4.32584  2.53441  3.93534  2.53431  2.92764  2.48583  3.00810  3.67130  5.71708  3.65922    206 e - - -
          2.68618  4.42225  2.77519  2.73123  3.46354  2.40513  3.72494  3.29354  2.67741  2.69355  4.24690  2.90347  2.73739  3.18146  2.89801  2.37887  2.77519  2.98518  4.58477  3.61503
          0.01386  4.68173  5.40408  0.61958  0.77255  0.51424  0.91120
    156   1.97414  4.54957  4.14072  3.95008  5.09431  0.82474  4.97417  4.56620  4.07131  4.23646  5.01068  3.89624  4.13189  4.27810  4.32019  1.71419  3.15121  3.80845  6.41578  5.26941    207 g - - -
          2.68618  4.42225  2.77519  2.73123  3.46354  2.40513  3.72494  3.29354  2.67741  2.69355  4.24690  2.90347  2.73739  3.18146  2.89801  2.37887  2.77519  2.98518  4.58477  3.61503
          0.01386  4.68173  5.40408  0.61958  0.77255  0.51424  0.91120
    157   3.06414  5.34792  3.14617  2.73598  4.75133  3.70740  3.92983  4.17652  2.16404  3.68292  4.49893  2.45749  1.21438  3.06516  2.63602  3.05105  3.30131  3.80145  5.81345  4.50223    208 p - - -
          2.68621  4.42228  2.77522  2.73126  3.46356  2.40515  3.72497  3.29305  2.67743  2.69357  4.24692  2.90349  2.73742  3.18149  2.89803  2.37889  2.77522  2.98504  4.58479  3.61506
          0.11159  2.29177  5.40408  0.26930  1.44357  0.51424  0.91120
    158   3.61744  4.83887  5.62330  5.10382  3.77000  5.11492  5.63574  1.66576  5.00174  1.17971  3.52942  5.25887  5.29582  5.11104  5.08108  4.51366  3.85913  1.12517  5.86922  4.76369    210 v - - -
          2.68618  4.42225  2.77519  2.73123  3.46354  2.40513  3.72494  3.29354  2.67741  2.69355  4.24690  2.90347  2.73739  3.18146  2.89801  2.37887  2.77519  2.98518  4.58477  3.61503
          0.01386  4.68173  5.40408  0.61958  0.77255  0.51424  0.91120
    159   4.05638  5.32339  4.98992  4.64276  1.39156  4.80476  1.91828  3.92575  4.50715  3.30713  4.49459  4.45135  5.11443  4.50096  4.57792  3.23513  4.27198  3.79077  4.03559  1.05993    211 y - - -
          2.68618  4.42225  2.77519  2.73123  3.46354  2.40513  3.72494  3.29354  2.67741  2.69355  4.24690  2.90347  2.73739  3.18146  2.89801  2.37887  2.77519  2.98518  4.58477  3.61503
          0.01386  4.68173  5.40408  0.61958  0.77255  0.51424  0.91120
    160   2.86244  4.25017  4.67530  4.07565  2.78629  4.02775  4.34061  2.46672  3.89647  1.67528  3.30207  4.13560  4.38123  4.04888  3.95782  3.33622  2.69496  1.57078  4.85327  2.33592    212 v - - -
          2.68618  4.42225  2.77519  2.73123  3.46354  2.40513  3.72494  3.29354  2.67741  2.69355  4.24690  2.90347  2.73739  3.18146  2.89801  2.37887  2.77519  2.98518  4.58477  3.61503
          0.01386  4.68173  5.40408  0.61958  0.77255  0.51424  0.91120
    161   4.19105  5.82805  4.77771  4.19750  5.41213  4.42301  4.76458  5.08517  3.02098  4.44888  5.47907  4.46919  4.93463  3.99365  0.24330  4.27326  4.43294  4.78275  6.19024  5.23461    213 R - - -
          2.68618  4.42225  2.77519  2.73123  3.46354  2.40513  3.72494  3.29354  2.67741  2.69355  4.24690  2.90347  2.73739  3.18146  2.89801  2.37887  2.77519  2.98518  4.58477  3.61503
          0.01386  4.68173  5.40408  0.61958  0.77255  0.51424  0.91120
    162   4.67285  5.65827  5.46997  5.37510  1.93683  5.16351  3.89047  4.25225  5.16867  3.41644  4.79365  4.73910  5.44175  4.89799  5.02136  4.59087  4.88157  4.21505  3.97199  0.40272    214 Y - - -
          2.68618  4.42225  2.77519  2.73123  3.46354  2.40513  3.72494  3.29354  2.67741  2.69355  4.24690  2.90347  2.73739  3.18146  2.89801  2.37887  2.77519  2.98518  4.58477  3.61503
          0.01386  4.68173  5.40408  0.61958  0.77255  0.51424  0.91120
    163   2.63232  4.82188  4.10361  4.08194  5.29260  0.36920  5.20656  4.80303  4.35591  4.50302  5.36215  4.10547  4.36102  4.57331  4.55231  3.11196  3.47724  4.08624  6.52504  5.45872    215 G - - -
          2.68618  4.42225  2.77519  2.73123  3.46354  2.40513  3.72494  3.29354  2.67741  2.69355  4.24690  2.90347  2.73739  3.18146  2.89801  2.37887  2.77519  2.98518  4.58477  3.61503
          0.01386  4.68173  5.40408  0.61958  0.77255  0.51424  0.91120
    164   1.77410  4.75060  3.35145  2.58399  4.04617  1.93544  3.93336  3.43258  2.80189  3.09331  3.50158  3.27965  4.03707  3.13685  3.23041  2.43505  3.01049  2.73215  5.39062  4.10243    216 a - - -
          2.68618  4.42225  2.77519  2.73123  3.46354  2.40513  3.72494  3.29354  2.67741  2.69355  4.24690  2.90347  2.73739  3.18146  2.89801  2.37887  2.77519  2.98518  4.58477  3.61503
          0.01386  4.68173  5.40408  0.61958  0.77255  0.51424  0.91120
    165   2.91033  4.64263  4.30969  3.82430  0.88994  4.10642  3.25361  3.13035  3.69339  2.55305  3.77615  3.99374  4.50244  3.92907  3.89042  3.08182  3.38459  2.94671  4.51025  2.94456    217 f - - -
          2.68618  4.42225  2.77519  2.73123  3.46354  2.40513  3.72494  3.29354  2.67741  2.69355  4.24690  2.90347  2.73739  3.18146  2.89801  2.37887  2.77519  2.98518  4.58477  3.61503
          0.01386  4.68173  5.40408  0.61958  0.77255  0.51424  0.91120
    166   2.09940  4.99423  3.13782  2.49485  4.24287  3.32444  3.78231  3.66553  2.27682  3.03765  4.06197  3.10348  3.97179  2.68925  2.50601  2.66977  2.38839  2.64571  5.48918  3.54302    218 a - - -
          2.68618  4.42225  2.77519  2.73123  3.46354  2.40513  3.72494  3.29354  2.67741  2.69355  4.24690  2.90347  2.73739  3.18146  2.89801  2.37887  2.77519  2.98518  4.58477  3.61503
          0.01386  4.68173  5.40408  0.61958  0.77255  0.51424  0.91120
    167   2.38494  5.20567  2.84019  2.12547  4.52513  3.54134  3.73228  3.99292  2.27541  2.73812  4.25378  3.01962  2.54308  2.83794  2.54181  2.33333  2.92511  3.58260  5.65400  4.25964    219 e - - -
          2.68618  4.42225  2.77519  2.73123  3.46354  2.40513  3.72494  3.29354  2.67741  2.69355  4.24690  2.90347  2.73739  3.18146  2.89801  2.37887  2.77519  2.98518  4.58477  3.61503
          0.01386  4.68173  5.40408  0.61958  0.77255  0.51424  0.91120
    168   2.63979  4.51019  3.59044  3.02388  3.30647  3.38288  3.81672  2.37857  2.98120  2.54886  2.88393  3.44248  4.10648  2.90742  2.03333  2.45785  2.94975  2.63247  5.08786  3.84794    220 r - - -
          2.68618  4.42225  2.77519  2.73123  3.46354  2.40513  3.72494  3.29354  2.67741  2.69355  4.24690  2.90347  2.73739  3.18146  2.89801  2.37887  2.77519  2.98518  4.58477  3.61503
          0.17032  4.68173  1.91497  0.61958  0.77255  0.51424  0.91120
    169   2.70650  4.58812  2.98217  2.80693  2.50098  3.62494  3.21676  3.12867  2.62164  2.64684  3.68207  2.94164  4.00861  3.10529  2.84614  2.85169  2.73947  2.87817  3.29139  2.79472    221 f - - -
          2.68618  4.42225  2.77519  2.73123  3.46354  2.40513  3.72494  3.29354  2.67741  2.69355  4.24690  2.90347  2.73739  3.18146  2.89801  2.37887  2.77519  2.98518  4.58477  3.61503
          0.11598  4.52759  2.31568  0.61958  0.77255  0.76482  0.62627
    170   2.68386  1.91910  4.13596  3.54989  3.26914  3.78395  4.09321  2.57131  3.42232  2.21416  2.89982  3.76296  4.15544  3.65295  3.23251  3.07185  2.59167  2.09856  4.78469  3.41267    222 c - - -
          2.68576  4.42237  2.77520  2.73135  3.46366  2.40495  3.72483  3.29366  2.67753  2.69348  4.24702  2.90359  2.73732  3.18142  2.89800  2.37899  2.77532  2.98530  4.58489  3.61489
          0.07473  2.71481  5.15183  1.67855  0.20659  0.32619  1.27893
    171   2.75813  4.62489  3.43871  2.68957  3.30961  3.68232  3.80016  2.81288  2.68206  2.40952  3.71966  3.33327  3.41325  2.94395  2.44844  2.52613  2.63893  2.31516  5.18590  3.30485    234 v - - -
          2.68618  4.42225  2.77519  2.73123  3.46354  2.40513  3.72494  3.29354  2.67741  2.69355  4.24690  2.90347  2.73739  3.18146  2.89801  2.37887  2.77519  2.98518  4.58477  3.61503
          0.01386  4.68173  5.40408  0.61958  0.77255  0.51424  0.91120
    172   2.75885  5.29776  1.78015  2.34644  4.62847  2.75786  3.76365  4.10920  2.47045  3.24483  4.34800  2.37466  3.54705  2.86897  3.02224  2.35807  2.90866  3.68183  5.73971  4.32834    235 d - - -
          2.68618  4.42225  2.77519  2.73123  3.46354  2.40513  3.72494  3.29354  2.67741  2.69355  4.24690  2.90347  2.73739  3.18146  2.89801  2.37887  2.77519  2.98518  4.58477  3.61503
          0.01386  4.68173  5.40408  0.61958  0.77255  0.51424  0.91120
    173   2.50974  5.26269  2.28671  1.93440  4.60228  3.53247  3.50395  4.08505  2.20767  3.56555  4.30525  2.68449  2.83404  2.82292  2.78940  2.66653  2.99456  3.10146  5.69821  4.28945    236 e - - -
          2.68618  4.42225  2.77519  2.73123  3.46354  2.40513  3.72494  3.29354  2.67741  2.69355  4.24690  2.90347  2.73739  3.18146  2.89801  2.37887  2.77519  2.98518  4.58477  3.61503
          0.01386  4.68173  5.40408  0.61958  0.77255  0.51424  0.91120
    174   2.59679  5.23921  2.31533  2.05706  3.42189  3.53451  3.21070  4.04909  2.46481  3.53909  4.28337  2.81439  3.92876  2.75171  2.47458  2.33739  2.55175  3.62311  5.67935  4.27574    237 e - - -
          2.68618  4.42225  2.77519  2.73123  3.46354  2.40513  3.72494  3.29354  2.67741  2.69355  4.24690  2.90347  2.73739  3.18146  2.89801  2.37887  2.77519  2.98518  4.58477  3.61503
          0.01386  4.68173  5.40408  0.61958  0.77255  0.51424  0.91120
    175   3.09182  5.60801  2.36072  2.32164  4.92413  1.13142  3.98097  4.41775  2.46289  3.91178  4.70843  2.77112  3.54717  3.11855  3.39692  3.01700  3.35290  3.99343  6.06851  4.61676    238 g - - -
          2.68618  4.42225  2.77519  2.73123  3.46354  2.40513  3.72494  3.29354  2.67741  2.69355  4.24690  2.90347  2.73739  3.18146  2.89801  2.37887  2.77519  2.98518  4.58477  3.61503
          0.01386  4.68173  5.40408  0.61958  0.77255  0.51424  0.91120
    176   2.51925  5.26397  2.85609  1.87821  4.60539  3.26739  3.72218  4.08889  2.26891  3.56748  4.30605  2.67480  3.92760  2.63781  2.39112  2.32085  2.56476  3.65274  5.69844  4.28939    239 e - - -
          2.68618  4.42225  2.77519  2.73123  3.46354  2.40513  3.72494  3.29354  2.67741  2.69355  4.24690  2.90347  2.73739  3.18146  2.89801  2.37887  2.77519  2.98518  4.58477  3.61503
          0.05153  4.68173  3.19512  0.61958  0.77255  0.51424  0.91120
    177   2.74655  4.48569  3.59557  3.02823  3.62567  3.71786  3.96743  2.59141  2.84889  1.77202  3.58796  3.08953  3.21557  3.28887  2.50532  2.76948  2.79147  2.48252  5.06478  3.50804    240 l - - -
          2.68618  4.42225  2.77519  2.73123  3.46354  2.40513  3.72494  3.29354  2.67741  2.69355  4.24690  2.90347  2.73739  3.18146  2.89801  2.37887  2.77519  2.98518  4.58477  3.61503
          0.04500  4.64458  3.36998  0.61958  0.77255  0.58441  0.81517
    178   2.51894  4.05954  3.86631  2.94672  3.16902  3.57303  4.06230  2.80324  3.22085  2.54555  3.45378  3.62183  4.14956  3.49362  3.26403  2.82216  2.76682  1.32311  4.94364  3.73248    241 v - - -
          2.68618  4.42225  2.77519  2.73123  3.46354  2.40513  3.72494  3.29354  2.67741  2.69355  4.24690  2.90347  2.73739  3.18146  2.89801  2.37887  2.77519  2.98518  4.58477  3.61503
          0.01483  4.61441  5.33676  0.61958  0.77255  0.52153  0.90044
    179   2.54211  4.63230  3.41153  2.85114  3.79630  3.66728  3.11800  2.78735  2.82202  2.36700  3.72787  2.98507  1.91978  3.14994  3.22704  2.63122  2.98248  2.92320  5.19050  3.57609    242 p - - -
          2.68618  4.42225  2.77519  2.73123  3.46354  2.40513  3.72494  3.29354  2.67741  2.69355  4.24690  2.90347  2.73739  3.18146  2.89801  2.37887  2.77519  2.98518  4.58477  3.61503
          0.01427  4.65267  5.37502  0.61958  0.77255  0.47857  0.96672
    180   1.25759  2.93431  2.82138  3.17843  3.78061  3.70160  4.12328  2.70371  3.14008  2.82377  3.73119  3.55382  4.15385  3.44200  3.49477  2.98888  3.04297  2.58183  5.23264  3.99716    243 a - - -
          2.68618  4.42225  2.77519  2.73123  3.46354  2.40513  3.72494  3.29354  2.67741  2.69355  4.24690  2.90347  2.73739  3.18146  2.89801  2.37887  2.77519  2.98518  4.58477  3.61503
          0.01386  4.68173  5.40408  0.61958  0.77255  0.51424  0.91120
    181   3.02489  4.39965  4.75712  2.92015  3.36348  4.23804  4.59214  1.40088  4.03202  1.98083  2.84540  4.30682  4.57306  4.21434  4.14568  3.55204  3.26009  1.55619  5.13871  3.96316    244 i - - -
          2.68618  4.42225  2.77519  2.73123  3.46354  2.40513  3.72494  3.29354  2.67741  2.69355  4.24690  2.90347  2.73739  3.18146  2.89801  2.37887  2.77519  2.98518  4.58477  3.61503
          0.01386  4.68173  5.40408  0.61958  0.77255  0.51424  0.91120
    182   2.39813  5.07487  3.11008  2.09189  4.34813  3.57539  3.76664  3.08494  2.43828  2.57720  4.13623  3.08053  3.96587  2.38828  2.15445  2.77514  2.82563  3.42622  5.55087  4.19413    245 e - - -
          2.68618  4.42225  2.77519  2.73123  3.46354  2.40513  3.72494  3.29354  2.67741  2.69355  4.24690  2.90347  2.73739  3.18146  2.89801  2.37887  2.77519  2.98518  4.58477  3.61503
          0.01386  4.68173  5.40408  0.61958  0.77255  0.51424  0.91120
    183   2.64757  5.24487  2.03856  2.30285  4.57817  3.10189  3.60928  3.34522  2.35660  3.54498  4.28906  2.51666  3.93047  2.82693  2.42291  2.72857  2.50702  3.62925  5.68429  4.27999    246 d - - -
          2.68618  4.42225  2.77519  2.73123  3.46354  2.40513  3.72494  3.29354  2.67741  2.69355  4.24690  2.90347  2.73739  3.18146  2.89801  2.37887  2.77519  2.98518  4.58477  3.61503
          0.01386  4.68173  5.40408  0.61958  0.77255  0.51424  0.91120
    184   2.48443  4.97397  2.95796  2.43184  4.21677  2.90935  3.79102  3.33770  2.58875  3.23506  4.04485  3.11303  1.89464  2.77308  3.05440  2.69602  2.99140  2.89941  5.47499  3.53416    247 p - - -
          2.68618  4.42225  2.77519  2.73123  3.46354  2.40513  3.72494  3.29354  2.67741  2.69355  4.24690  2.90347  2.73739  3.18146  2.89801  2.37887  2.77519  2.98518  4.58477  3.61503
          0.01386  4.68173  5.40408  0.61958  0.77255  0.51424  0.91120
    185   2.47612  5.28747  1.89594  2.25615  4.62575  2.79276  3.74108  4.10984  2.48852  3.59017  4.33232  2.76502  3.94119  2.55592  2.68517  2.38985  2.82869  3.67494  5.72353  4.31154    248 d - - -
          2.68618  4.42225  2.77519  2.73123  3.46354  2.40513  3.72494  3.29354  2.67741  2.69355  4.24690  2.90347  2.73739  3.18146  2.89801  2.37887  2.77519  2.98518  4.58477  3.61503
          0.01386  4.68173  5.40408  0.61958  0.77255  0.51424  0.91120
    186   3.04984  5.12092  2.50566  2.92680  3.49671  0.75518  4.31180  4.13904  3.32896  3.77209  4.65193  3.40582  4.24632  3.55344  3.79605  3.11540  3.41268  3.75301  5.87139  4.47730    249 g - - -
          2.68618  4.42225  2.77519  2.73123  3.46354  2.40513  3.72494  3.29354  2.67741  2.69355  4.24690  2.90347  2.73739  3.18146  2.89801  2.37887  2.77519  2.98518  4.58477  3.61503
          0.01386  4.68173  5.40408  0.61958  0.77255  0.51424  0.91120
    187   2.44689  5.23296  3.02246  2.03589  4.56351  3.53944  3.72733  4.03765  2.36457  3.53114  4.27835  2.64576  3.93306  2.57337  2.16559  2.48918  2.38272  3.31192  5.67381  4.27417    250 e - - -
          2.68618  4.42225  2.77519  2.73123  3.46354  2.40513  3.72494  3.29354  2.67741  2.69355  4.24690  2.90347  2.73739  3.18146  2.89801  2.37887  2.77519  2.98518  4.58477  3.61503
          0.01386  4.68173  5.40408  0.61958  0.77255  0.51424  0.91120
    188   3.28919  4.63207  5.09007  4.50018  2.65052  4.48150  4.70197  2.62701  4.32955  0.83354  2.89832  4.57841  4.75161  4.39621  4.35978  3.80494  3.51098  2.31893  5.04551  2.67864    251 l - - -
          2.68618  4.42225  2.77519  2.73123  3.46354  2.40513  3.72494  3.29354  2.67741  2.69355  4.24690  2.90347  2.73739  3.18146  2.89801  2.37887  2.77519  2.98518  4.58477  3.61503
          0.01386  4.68173  5.40408  0.61958  0.77255  0.51424  0.91120
    189   2.93028  4.41939  3.45067  3.70382  3.60323  4.04481  4.39412  1.92658  3.61373  2.56829  3.55922  3.97731  4.41895  3.87684  3.54182  3.34310  2.89979  1.05627  5.16394  3.95758    252 v - - -
          2.68618  4.42225  2.77519  2.73123  3.46354  2.40513  3.72494  3.29354  2.67741  2.69355  4.24690  2.90347  2.73739  3.18146  2.89801  2.37887  2.77519  2.98518  4.58477  3.61503
          0.01386  4.68173  5.40408  0.61958  0.77255  0.51424  0.91120
    190   2.75180  5.43305  2.62860  2.10503  4.75796  3.57771  3.87894  4.23333  2.05579  3.73183  4.51005  3.05090  1.45832  3.00213  3.16117  2.91074  3.20622  3.81853  5.88285  4.46832    253 p - - -
          2.68618  4.42225  2.77519  2.73123  3.46354  2.40513  3.72494  3.29354  2.67741  2.69355  4.24690  2.90347  2.73739  3.18146  2.89801  2.37887  2.77519  2.98518  4.58477  3.61503
          0.01386  4.68173  5.40408  0.61958  0.77255  0.51424  0.91120
    191   3.63014  6.31816  0.50382  2.18195  5.60845  3.65720  4.35369  5.22238  3.56184  4.67586  5.61817  3.12135  4.36338  3.55104  4.27780  3.44932  3.96043  4.74929  6.77465  5.19213    254 D - - -
          2.68618  4.42225  2.77519  2.73123  3.46354  2.40513  3.72494  3.29354  2.67741  2.69355  4.24690  2.90347  2.73739  3.18146  2.89801  2.37887  2.77519  2.98518  4.58477  3.61503
          0.01386  4.68173  5.40408  0.61958  0.77255  0.51424  0.91120
    192   2.55518  5.21833  2.50934  2.08602  4.54364  3.53727  3.72651  3.48248  2.27279  3.32013  4.26426  2.86348  3.40500  2.64021  2.45841  2.72783  2.74365  2.67059  5.66296  4.26434    255 e - - -
          2.68618  4.42225  2.77519  2.73123  3.46354  2.40513  3.72494  3.29354  2.67741  2.69355  4.24690  2.90347  2.73739  3.18146  2.89801  2.37887  2.77519  2.98518  4.58477  3.61503
          0.01386  4.68173  5.40408  0.61958  0.77255  0.51424  0.91120
    193   4.19105  5.82805  4.77771  4.19750  5.41213  4.42301  4.76458  5.08517  3.02098  4.44888  5.47907  4.46919  4.93463  3.99365  0.24330  4.27326  4.43294  4.78275  6.19024  5.23461    256 R - - -
          2.68618  4.42225  2.77519  2.73123  3.46354  2.40513  3.72494  3.29354  2.67741  2.69355  4.24690  2.90347  2.73739  3.18146  2.89801  2.37887  2.77519  2.98518  4.58477  3.61503
          0.01386  4.68173  5.40408  0.61958  0.77255  0.51424  0.91120
    194   2.50854  5.21304  2.79769  2.12406  4.53579  2.34138  3.72906  4.00604  2.37840  3.04076  4.25988  3.01581  3.93257  2.57805  2.44993  2.73089  2.55142  3.28638  5.65917  4.26245    257 e - - -
          2.68618  4.42225  2.77519  2.73123  3.46354  2.40513  3.72494  3.29354  2.67741  2.69355  4.24690  2.90347  2.73739  3.18146  2.89801  2.37887  2.77519  2.98518  4.58477  3.61503
          0.01386  4.68173  5.40408  0.61958  0.77255  0.51424  0.91120
    195   2.07028  4.56197  4.05744  3.78197  4.86582  3.34794  4.79931  4.27563  3.82063  3.97156  4.78098  3.82852  0.77565  4.08749  4.10014  2.52871  2.52982  3.66165  6.20561  5.02838    258 p - - -
          2.68618  4.42225  2.77519  2.73123  3.46354  2.40513  3.72494  3.29354  2.67741  2.69355  4.24690  2.90347  2.73739  3.18146  2.89801  2.37887  2.77519  2.98518  4.58477  3.61503
          0.01386  4.68173  5.40408  0.61958  0.77255  0.51424  0.91120
    196   2.28068  4.33748  3.92248  3.34739  2.70148  3.45074  4.08648  2.80565  3.26990  2.53998  3.44904  3.66494  4.18036  3.21158  3.41456  2.45507  2.64133  1.81664  4.93834  2.74797    259 v - - -
          2.68618  4.42225  2.77519  2.73123  3.46354  2.40513  3.72494  3.29354  2.67741  2.69355  4.24690  2.90347  2.73739  3.18146  2.89801  2.37887  2.77519  2.98518  4.58477  3.61503
          0.01386  4.68173  5.40408  0.61958  0.77255  0.51424  0.91120
    197   4.68711  5.64775  5.53252  5.45111  0.55593  5.19199  3.88275  4.23320  5.23659  3.38983  4.76517  4.75441  5.45485  4.91824  5.05549  4.60869  4.88760  4.20209  3.95975  1.43067    260 F - - -
          2.68618  4.42225  2.77519  2.73123  3.46354  2.40513  3.72494  3.29354  2.67741  2.69355  4.24690  2.90347  2.73739  3.18146  2.89801  2.37887  2.77519  2.98518  4.58477  3.61503
          0.01386  4.68173  5.40408  0.61958  0.77255  0.51424  0.91120
    198   2.57814  5.20223  3.03620  2.22010  4.52125  3.54332  3.19581  3.56980  2.16268  3.49548  4.25015  3.02201  3.93580  2.30431  2.12438  2.53067  2.73435  3.21309  4.96697  4.25741    261 r - - -
          2.68618  4.42225  2.77519  2.73123  3.46354  2.40513  3.72494  3.29354  2.67741  2.69355  4.24690  2.90347  2.73739  3.18146  2.89801  2.37887  2.77519  2.98518  4.58477  3.61503
          0.01386  4.68173  5.40408  0.61958  0.77255  0.51424  0.91120
    199   2.77876  3.44170  4.29875  3.22032  3.34553  3.89417  4.20430  2.19924  3.57889  2.09554  3.35454  3.89679  3.18125  3.79365  3.36895  3.18453  3.01146  1.41657  4.86231  3.67238    262 v - - -
          2.68618  4.42225  2.77519  2.73123  3.46354  2.40513  3.72494  3.29354  2.67741  2.69355  4.24690  2.90347  2.73739  3.18146  2.89801  2.37887  2.77519  2.98518  4.58477  3.61503
          0.01386  4.68173  5.40408  0.61958  0.77255  0.51424  0.91120
    200   3.41408  5.19970  3.96463  3.75899  3.91043  3.97909  4.61022  4.18459  3.75069  3.72900  4.78735  4.06599  0.47793  4.14478  4.01169  3.56257  3.80645  3.89572  5.42490  2.93670    263 P - - -
          2.68618  4.42225  2.77519  2.73123  3.46354  2.40513  3.72494  3.29354  2.67741  2.69355  4.24690  2.90347  2.73739  3.18146  2.89801  2.37887  2.77519  2.98518  4.58477  3.61503
          0.01386  4.68173  5.40408  0.61958  0.77255  0.51424  0.91120
    201   2.70582  5.33821  1.76388  1.88453  4.67311  3.54070  3.77200  4.16031  2.25541  3.63922  4.38581  2.80451  3.03123  2.87634  3.03718  2.54611  3.06157  3.72420  5.77310  3.96052    264 d - - -
          2.68618  4.42225  2.77519  2.73123  3.46354  2.40513  3.72494  3.29354  2.67741  2.69355  4.24690  2.90347  2.73739  3.18146  2.89801  2.37887  2.77519  2.98518  4.58477  3.61503
          0.01386  4.68173  5.40408  0.61958  0.77255  0.51424  0.91120
    202   3.08921  4.66476  3.45195  3.59056  2.15145  2.78004  4.03954  3.18454  3.54910  2.84075  3.81007  3.85294  4.43053  3.78437  3.81201  3.34004  3.33542  2.98355  1.23405  3.02762    265 w - - -
          2.68618  4.42225  2.77519  2.73123  3.46354  2.40513  3.72494  3.29354  2.67741  2.69355  4.24690  2.90347  2.73739  3.18146  2.89801  2.37887  2.77519  2.98518  4.58477  3.61503
          0.01386  4.68173  5.40408  0.61958  0.77255  0.51424  0.91120
    203   2.37152  4.40277  4.67636  4.11443  3.62829  4.18248  4.61968  1.85400  3.98771  2.46583  3.57382  4.26450  4.56132  4.20529  4.14090  3.14772  2.85543  1.04907  5.23750  4.04197    266 v - - -
          2.68618  4.42225  2.77519  2.73123  3.46354  2.40513  3.72494  3.29354  2.67741  2.69355  4.24690  2.90347  2.73739  3.18146  2.89801  2.37887  2.77519  2.98518  4.58477  3.61503
          0.01386  4.68173  5.40408  0.61958  0.77255  0.51424  0.91120
    204   2.58341  5.18979  2.88714  2.04227  4.50343  3.54273  3.40786  3.96777  2.31197  3.48147  4.23897  3.02340  2.99494  2.63796  2.92630  2.73534  2.03508  2.89856  5.64161  3.95333    267 t - - -
          2.68618  4.42225  2.77519  2.73123  3.46354  2.40513  3.72494  3.29354  2.67741  2.69355  4.24690  2.90347  2.73739  3.18146  2.89801  2.37887  2.77519  2.98518  4.58477  3.61503
          0.01386  4.68173  5.40408  0.61958  0.77255  0.51424  0.91120
    205   2.64592  4.87436  2.61723  2.41584  4.09026  3.60882  3.81944  3.07027  2.44706  2.09720  3.95210  3.16335  2.80210  2.98996  3.09749  2.81755  2.59048  2.75278  5.39378  4.07790    268 l - - -
          2.68618  4.42225  2.77519  2.73123  3.46354  2.40513  3.72494  3.29354  2.67741  2.69355  4.24690  2.90347  2.73739  3.18146  2.89801  2.37887  2.77519  2.98518  4.58477  3.61503
          0.01386  4.68173  5.40408  0.61958  0.77255  0.51424  0.91120
    206   3.30276  4.94382  4.13324  3.72289  2.56300  4.12317  4.09709  3.47782  3.65835  2.99690  4.09232  3.96630  0.81733  3.92692  3.92631  3.48637  3.58725  3.30622  4.57410  2.55761    269 p - - -
          2.68618  4.42225  2.77519  2.73123  3.46354  2.40513  3.72494  3.29354  2.67741  2.69355  4.24690  2.90347  2.73739  3.18146  2.89801  2.37887  2.77519  2.98518  4.58477  3.61503
          0.04137  4.68173  3.46526  0.61958  0.77255  0.51424  0.91120
    207   1.96548  5.13383  2.02343  2.44553  4.43139  2.95401  3.74069  3.61922  2.45866  3.15650  4.19123  2.79228  3.83177  2.85666  2.98419  2.59435  2.86426  3.31807  5.60038  4.22112    270 a - - -
          2.68625  4.42232  2.77495  2.73114  3.46360  2.40519  3.72501  3.29333  2.67747  2.69349  4.24696  2.90353  2.73746  3.18128  2.89807  2.37893  2.77513  2.98525  4.58483  3.61510
          0.12317  2.19581  5.37694  0.75356  0.63618  0.48074  0.96318
    208   2.79792  3.39626  4.60595  3.64578  1.38752  3.95341  4.27071  2.25342  3.82197  2.33677  3.10623  4.06156  4.31504  3.98001  3.88477  3.25918  3.03012  2.20049  4.80144  3.15214    274 f - - -
          2.68618  4.42225  2.77519  2.73123  3.46354  2.40513  3.72494  3.29354  2.67741  2.69355  4.24690  2.90347  2.73739  3.18146  2.89801  2.37887  2.77519  2.98518  4.58477  3.61503
          0.01386  4.68173  5.40408  0.61958  0.77255  0.51424  0.91120
    209   3.18288  4.58396  4.74229  3.00415  3.41657  4.36024  4.67377  2.07547  4.02841  0.90761  2.88684  4.36921  4.65958  4.20322  4.17358  3.66843  3.41051  2.31258  5.20335  4.07322    275 l - - -
          2.68618  4.42225  2.77519  2.73123  3.46354  2.40513  3.72494  3.29354  2.67741  2.69355  4.24690  2.90347  2.73739  3.18146  2.89801  2.37887  2.77519  2.98518  4.58477  3.61503
          0.01386  4.68173  5.40408  0.61958  0.77255  0.51424  0.91120
    210   2.13600  5.18324  3.03945  2.24088  4.49501  2.92497  3.73418  3.54241  2.27457  3.47409  3.64575  2.53900  3.93613  2.58021  2.51504  2.69058  2.77555  3.55587  5.63627  3.60931    276 a - - -
          2.68618  4.42225  2.77519  2.73123  3.46354  2.40513  3.72494  3.29354  2.67741  2.69355  4.24690  2.90347  2.73739  3.18146  2.89801  2.37887  2.77519  2.98518  4.58477  3.61503
          0.01386  4.68173  5.40408  0.61958  0.77255  0.51424  0.91120
    211   2.37329  5.26948  2.70027  2.15941  4.60300  3.53816  3.74127  4.08246  2.17015  3.56987  4.31572  3.00895  2.09776  2.48172  2.97995  2.62568  2.77833  3.65441  5.70864  4.30152    277 p - - -
          2.68618  4.42225  2.77519  2.73123  3.46354  2.40513  3.72494  3.29354  2.67741  2.69355  4.24690  2.90347  2.73739  3.18146  2.89801  2.37887  2.77519  2.98518  4.58477  3.61503
          0.05223  4.68173  3.17904  0.61958  0.77255  0.51424  0.91120
    212   2.43244  5.10215  2.63337  2.50148  4.38928  3.54296  2.43252  3.60407  2.36095  3.19088  3.81515  3.03767  3.93477  2.35980  2.76078  2.59191  2.79914  3.46127  3.47055  4.19834    278 q - - -
          2.68618  4.42225  2.77519  2.73123  3.46354  2.40513  3.72494  3.29354  2.67741  2.69355  4.24690  2.90347  2.73739  3.18146  2.89801  2.37887  2.77519  2.98518  4.58477  3.61503
          0.01439  4.64390  5.36624  0.61958  0.77255  0.58564  0.81362
    213   2.48704  4.29287  3.99042  3.41225  3.40553  3.80915  4.09643  2.50550  3.32296  1.43341  3.11588  3.22987  3.81695  3.22811  3.57270  2.85944  2.84232  2.28246  4.89774  3.69452    279 l - - -
          2.68618  4.42225  2.77519  2.73123  3.46354  2.40513  3.72494  3.29354  2.67741  2.69355  4.24690  2.90347  2.73739  3.18146  2.89801  2.37887  2.77519  2.98518  4.58477  3.61503
          0.01439  4.64390  5.36624  0.61958  0.77255  0.58564  0.81362
    214   1.83053  5.25647  2.30700  2.12033  4.58870  3.22829  3.72950  4.06776  2.39759  3.34680  4.30275  2.62197  3.92982  2.83215  2.58707  2.73436  3.00286  3.64063  5.69585  4.28884    280 a - - -
          2.68618  4.42225  2.77519  2.73123  3.46354  2.40513  3.72494  3.29354  2.67741  2.69355  4.24690  2.90347  2.73739  3.18146  2.89801  2.37887  2.77519  2.98518  4.58477  3.61503
          0.01439  4.64390  5.36624  0.61958  0.77255  0.58564  0.81362
    215   1.51236  5.11339  2.93346  2.39797  4.40398  3.54806  3.74769  3.84999  2.29915  3.39575  4.17406  3.04446  3.94462  2.70460  2.82146  2.44555  2.89190  3.21241  5.58386  4.21256    281 a - - -
          2.68618  4.42225  2.77519  2.73123  3.46354  2.40513  3.72494  3.29354  2.67741  2.69355  4.24690  2.90347  2.73739  3.18146  2.89801  2.37887  2.77519  2.98518  4.58477  3.61503
          0.03192  4.64390  3.82590  0.61958  0.77255  0.58564  0.81362
    216   2.64301  4.40898  3.09777  2.38809  4.34312  3.56090  3.74778  3.77769  2.19974  2.79928  4.12715  2.91676  3.95064  2.56920  1.81201  2.76138  2.88757  2.94347  5.53833  4.18277    282 r - - -
          2.68618  4.42225  2.77519  2.73123  3.46354  2.40513  3.72494  3.29354  2.67741  2.69355  4.24690  2.90347  2.73739  3.18146  2.89801  2.37887  2.77519  2.98518  4.58477  3.61503
          0.01465  4.62662  5.34897  0.61958  0.77255  0.61579  0.77699
    217   2.29790  5.24155  2.18903  2.20231  4.58072  3.38417  3.41969  4.06306  2.26554  3.19282  4.28415  2.41284  3.68571  2.80372  2.67689  2.52624  2.97474  3.62909  5.67737  4.26908    283 d - - -
          2.68617  4.42229  2.77507  2.73127  3.46358  2.40517  3.72499  3.29358  2.67745  2.69359  4.24656  2.90336  2.73744  3.18151  2.89805  2.37873  2.77524  2.98523  4.58481  3.61507
          0.26751  1.79655  2.67587  0.20083  1.70402  0.45133  1.01275
    218   1.96438  5.17400  2.74062  2.13618  4.48798  2.80581  3.71722  3.95255  2.33190  3.11905  4.22449  3.00284  3.91783  2.76772  2.89908  2.52301  2.45545  3.54814  5.62673  4.23497    285 a - - -
          2.68618  4.42225  2.77519  2.73123  3.46354  2.40513  3.72494  3.29354  2.67741  2.69355  4.24690  2.90347  2.73739  3.18146  2.89801  2.37887  2.77519  2.98518  4.58477  3.61503
          0.01476  4.61915  5.34150  0.61958  0.77255  0.46853  0.98329
    219   2.56702  5.20348  2.84821  2.12949  4.52377  2.60613  3.72674  3.99268  2.27988  3.42468  4.25083  2.78269  3.35036  2.64087  2.96047  2.64632  2.45239  2.75540  5.65128  3.88923    286 e - - -
          2.68618  4.42225  2.77519  2.73123  3.46354  2.40513  3.72494  3.29354  2.67741  2.69355  4.24690  2.90347  2.73739  3.18146  2.89801  2.37887  2.77519  2.98518  4.58477  3.61503
          0.01398  4.67303  5.39537  0.61958  0.77255  0.50288  0.92832
    220   2.59714  5.26088  2.68951  2.13463  4.60162  2.86039  3.72136  4.08484  2.26938  3.56430  4.30301  2.81773  3.05314  2.66688  2.66261  2.47802  2.23138  3.64926  5.69601  4.28712    287 e - - -
          2.68618  4.42225  2.77519  2.73123  3.46354  2.40513  3.72494  3.29354  2.67741  2.69355  4.24690  2.90347  2.73739  3.18146  2.89801  2.37887  2.77519  2.98518  4.58477  3.61503
          0.01386  4.68173  5.40408  0.61958  0.77255  0.51424  0.91120
    221   2.64634  5.00427  2.67088  2.48745  4.25584  2.98763  3.77850  3.26362  2.49571  2.65754  3.80401  2.94943  3.03284  2.62714  3.03605  2.64198  2.46975  2.61722  5.49739  4.15116    288 t - - -
          2.68618  4.42225  2.77519  2.73123  3.46354  2.40513  3.72494  3.29354  2.67741  2.69355  4.24690  2.90347  2.73739  3.18146  2.89801  2.37887  2.77519  2.98518  4.58477  3.61503
          0.01386  4.68173  5.40408  0.61958  0.77255  0.51424  0.91120
    222   2.03555  5.21119  2.69861  2.28356  4.56012  2.05967  3.78497  4.02704  2.55280  3.54262  4.30467  2.96504  3.32539  2.89789  3.04426  2.33216  2.73532  3.61545  5.70439  4.31003    289 a - - -
          2.68618  4.42225  2.77519  2.73123  3.46354  2.40513  3.72494  3.29354  2.67741  2.69355  4.24690  2.90347  2.73739  3.18146  2.89801  2.37887  2.77519  2.98518  4.58477  3.61503
          0.01386  4.68173  5.40408  0.61958  0.77255  0.51424  0.91120
    223   2.72688  5.27441  2.05590  2.07686  4.61416  2.65104  3.73007  4.09817  2.33775  3.57745  4.31736  2.66060  3.37024  2.77959  2.90903  2.48475  2.74808  3.66236  5.70947  3.91282    290 d - - -
          2.68618  4.42225  2.77519  2.73123  3.46354  2.40513  3.72494  3.29354  2.67741  2.69355  4.24690  2.90347  2.73739  3.18146  2.89801  2.37887  2.77519  2.98518  4.58477  3.61503
          0.01386  4.68173  5.40408  0.61958  0.77255  0.51424  0.91120
    224   3.01530  4.39810  4.78287  4.19062  1.72888  4.18544  4.48810  2.33225  4.02283  1.29816  3.27940  4.27956  4.51738  4.16274  4.09373  2.85665  3.24650  2.28063  4.96657  3.77278    291 l - - -
          2.68633  4.42173  2.77504  2.73122  3.46342  2.40499  3.72474  3.29339  2.67744  2.69345  4.24704  2.90310  2.73754  3.18161  2.89815  2.37896  2.77534  2.98533  4.58492  3.61518
          0.29355  1.38673  5.40408  0.70670  0.67977  0.51424  0.91120
    225   2.75547  5.22672  2.95166  2.51900  4.55121  3.09091  3.77688  4.00891  2.34705  3.52392  4.29230  2.91910  1.64919  2.78545  2.42154  2.59845  3.05033  3.61041  5.68321  4.30221    295 p - - -
          2.68618  4.42225  2.77519  2.73123  3.46354  2.40513  3.72494  3.29354  2.67741  2.69355  4.24690  2.90347  2.73739  3.18146  2.89801  2.37887  2.77519  2.98518  4.58477  3.61503
          0.01386  4.68173  5.40408  0.61958  0.77255  0.51424  0.91120
    226   4.73174  5.67347  5.53904  5.46964  1.42165  5.20806  3.87410  4.29038  5.25432  3.43769  4.81807  4.75598  5.46940  4.92576  5.06835  4.62608  4.93007  4.25459  3.94980  0.55154    296 Y - - -
          2.68618  4.42225  2.77519  2.73123  3.46354  2.40513  3.72494  3.29354  2.67741  2.69355  4.24690  2.90347  2.73739  3.18146  2.89801  2.37887  2.77519  2.98518  4.58477  3.61503
          0.01386  4.68173  5.40408  0.61958  0.77255  0.51424  0.91120
    227   2.51303  5.22675  2.69066  2.03287  4.55467  3.53700  3.72667  3.33397  2.46808  3.52454  4.27224  2.79500  3.93079  2.51889  2.20173  2.69671  2.30222  3.49002  5.66970  4.26955    297 e - - -
          2.68618  4.42225  2.77519  2.73123  3.46354  2.40513  3.72494  3.29354  2.67741  2.69355  4.24690  2.90347  2.73739  3.18146  2.89801  2.37887  2.77519  2.98518  4.58477  3.61503
          0.01386  4.68173  5.40408  0.61958  0.77255  0.51424  0.91120
    228   3.28609  4.57952  5.19759  4.66175  3.85172  3.89775  5.15793  1.21045  4.53567  2.53888  3.21012  4.77943  4.96555  4.74923  4.65774  4.01576  3.53728  1.00490  5.64447  4.44600    298 v - - -
          2.68618  4.42225  2.77519  2.73123  3.46354  2.40513  3.72494  3.29354  2.67741  2.69355  4.24690  2.90347  2.73739  3.18146  2.89801  2.37887  2.77519  2.98518  4.58477  3.61503
          0.01386  4.68173  5.40408  0.61958  0.77255  0.51424  0.91120
    229   2.75927  5.23087  2.74788  1.56929  4.56064  3.53767  3.59236  3.52063  2.29524  3.25209  4.27586  2.96081  3.93106  2.67740  2.46677  2.72893  2.69003  3.39587  5.67220  4.27184    299 e - - -
          2.68618  4.42225  2.77519  2.73123  3.46354  2.40513  3.72494  3.29354  2.67741  2.69355  4.24690  2.90347  2.73739  3.18146  2.89801  2.37887  2.77519  2.98518  4.58477  3.61503
          0.01386  4.68173  5.40408  0.61958  0.77255  0.51424  0.91120
    230   2.69292  5.26970  2.82959  2.22741  4.61209  3.43857  3.72623  4.09428  1.85318  3.57226  4.31224  2.64414  3.93342  2.76758  2.15589  2.25524  2.77305  3.65915  5.70226  4.29539    300 k - - -
          2.68618  4.42225  2.77519  2.73123  3.46354  2.40513  3.72494  3.29354  2.67741  2.69355  4.24690  2.90347  2.73739  3.18146  2.89801  2.37887  2.77519  2.98518  4.58477  3.61503
          0.01386  4.68173  5.40408  0.61958  0.77255  0.51424  0.91120
    231   1.03077  4.45035  4.00655  3.48776  3.83941  3.64114  4.32064  2.69386  3.42165  2.88875  3.80486  3.73783  3.53982  3.70207  3.71540  2.73459  3.06675  2.21791  5.31322  4.10286    301 a - - -
          2.68618  4.42225  2.77519  2.73123  3.46354  2.40513  3.72494  3.29354  2.67741  2.69355  4.24690  2.90347  2.73739  3.18146  2.89801  2.37887  2.77519  2.98518  4.58477  3.61503
          0.01386  4.68173  5.40408  0.61958  0.77255  0.51424  0.91120
    232   3.97361  5.17509  5.87681  5.30417  3.40988  5.39046  5.69323  1.66665  5.16934  0.62005  2.69208  5.53133  5.39473  5.04542  5.13047  4.79099  4.17732  2.66281  5.66930  4.72560    302 L - - -
          2.68618  4.42225  2.77519  2.73123  3.46354  2.40513  3.72494  3.29354  2.67741  2.69355  4.24690  2.90347  2.73739  3.18146  2.89801  2.37887  2.77519  2.98518  4.58477  3.61503
          0.01386  4.68173  5.40408  0.61958  0.77255  0.51424  0.91120
    233   2.71289  5.25651  3.16215  2.61469  4.58863  3.64588  1.55927  4.02520  2.30689  3.53352  4.31775  2.93623  4.03964  2.77142  2.30729  2.44524  3.11714  3.64459  5.67816  4.33619    303 h - - -
          2.68618  4.42225  2.77519  2.73123  3.46354  2.40513  3.72494  3.29354  2.67741  2.69355  4.24690  2.90347  2.73739  3.18146  2.89801  2.37887  2.77519  2.98518  4.58477  3.61503
          0.01386  4.68173  5.40408  0.61958  0.77255  0.51424  0.91120
    234   3.25425  4.65287  4.68146  4.17067  0.89018  4.28507  4.07598  2.79887  4.02166  2.51657  3.72397  4.20290  4.63514  4.15419  4.13302  2.72352  3.48608  2.90625  4.39271  2.49569    304 f - - -
          2.68618  4.42225  2.77519  2.73123  3.46354  2.40513  3.72494  3.29354  2.67741  2.69355  4.24690  2.90347  2.73739  3.18146  2.89801  2.37887  2.77519  2.98518  4.58477  3.61503
          0.01386  4.68173  5.40408  0.61958  0.77255  0.51424  0.91120
    235   2.62183  4.57086  4.06690  3.86195  5.04635  2.72401  4.90823  4.51069  3.95942  4.18269  4.96738  3.86298  4.13641  4.20065  4.22269  0.55436  2.57421  3.79032  6.36503  5.20033    305 S - - -
          2.68618  4.42225  2.77519  2.73123  3.46354  2.40513  3.72494  3.29354  2.67741  2.69355  4.24690  2.90347  2.73739  3.18146  2.89801  2.37887  2.77519  2.98518  4.58477  3.61503
          0.01386  4.68173  5.40408  0.61958  0.77255  0.51424  0.91120
    236   2.89416  4.98078  3.14642  3.01713  4.98992  2.85876  4.42929  4.47065  3.36409  4.07729  4.89969  0.72278  4.18155  3.63453  3.78349  2.98382  2.66411  3.91391  6.23910  4.91395    306 n - - -
          2.68618  4.42225  2.77519  2.73123  3.46354  2.40513  3.72494  3.29354  2.67741  2.69355  4.24690  2.90347  2.73739  3.18146  2.89801  2.37887  2.77519  2.98518  4.58477  3.61503
          0.01386  4.68173  5.40408  0.61958  0.77255  0.51424  0.91120
    237   1.69817  3.47840  4.31921  3.94625  4.80037  0.91019  4.84024  4.23621  3.90498  3.91825  4.72016  3.89081  3.29910  4.14846  4.16630  2.28295  3.09736  3.61812  6.15614  4.99582    307 g - - -
          2.68618  4.42225  2.77519  2.73123  3.46354  2.40513  3.72494  3.29354  2.67741  2.69355  4.24690  2.90347  2.73739  3.18146  2.89801  2.37887  2.77519  2.98518  4.58477  3.61503
          0.01386  4.68173  5.40408  0.61958  0.77255  0.51424  0.91120
    238   2.96488  4.82451  4.10279  3.88617  4.62178  0.49434  4.86777  4.03421  3.86201  3.72043  3.20645  4.02663  4.37509  4.22082  4.10127  3.16281  3.44698  3.64671  6.03348  4.81284    308 G - - -
          2.68618  4.42225  2.77519  2.73123  3.46354  2.40513  3.72494  3.29354  2.67741  2.69355  4.24690  2.90347  2.73739  3.18146  2.89801  2.37887  2.77519  2.98518  4.58477  3.61503
          0.01386  4.68173  5.40408  0.61958  0.77255  0.51424  0.91120
    239   2.64513  4.58592  4.02154  3.92502  5.13237  0.54442  5.01083  4.59989  4.11704  4.28957  5.08068  3.89807  4.16091  4.33144  4.34417  2.51700  2.63760  3.84571  6.45897  5.30855    309 G - - -
          2.68618  4.42225  2.77519  2.73123  3.46354  2.40513  3.72494  3.29354  2.67741  2.69355  4.24690  2.90347  2.73739  3.18146  2.89801  2.37887  2.77519  2.98518  4.58477  3.61503
          0.01386  4.68173  5.40408  0.61958  0.77255  0.51424  0.91120
    240   3.13413  4.50804  4.91696  4.38618  3.81200  4.37027  4.92017  1.61228  4.26092  2.61389  3.70772  4.51175  4.75780  4.49098  4.41041  3.11104  2.87293  0.88982  5.50716  4.30516    310 v - - -
          2.68618  4.42225  2.77519  2.73123  3.46354  2.40513  3.72494  3.29354  2.67741  2.69355  4.24690  2.90347  2.73739  3.18146  2.89801  2.37887  2.77519  2.98518  4.58477  3.61503
          0.01386  4.68173  5.40408  0.61958  0.77255  0.51424  0.91120
    241   4.65082  5.65330  5.44167  5.33941  2.03103  5.14447  3.89802  4.24115  5.13557  3.41214  4.78818  4.73275  5.43072  4.88802  5.00253  4.57731  4.86423  4.20266  3.98201  0.38584    311 Y - - -
          2.68618  4.42225  2.77519  2.73123  3.46354  2.40513  3.72494  3.29354  2.67741  2.69355  4.24690  2.90347  2.73739  3.18146  2.89801  2.37887  2.77519  2.98518  4.58477  3.61503
          0.04960  4.68173  3.24083  0.61958  0.77255  0.51424  0.91120
    242   2.34580  4.68255  3.36857  2.65626  3.85807  3.65574  3.87881  3.16182  2.76357  1.70971  3.77386  2.85671  4.04063  2.85154  2.60077  2.88069  2.94522  2.61355  5.23232  3.95887    312 l - - -
          2.68618  4.42225  2.77519  2.73123  3.46354  2.40513  3.72494  3.29354  2.67741  2.69355  4.24690  2.90347  2.73739  3.18146  2.89801  2.37887  2.77519  2.98518  4.58477  3.61503
          0.01436  4.64648  5.36883  0.61958  0.77255  0.58100  0.81948
    243   0.97994  4.49729  4.21978  3.92589  4.76835  1.34114  4.84966  4.09756  3.92823  3.86679  4.70228  3.88146  4.11433  4.17218  4.17467  2.79047  3.10672  2.95573  6.14663  4.98261    313 a - - -
          2.68618  4.42225  2.77519  2.73123  3.46354  2.40513  3.72494  3.29354  2.67741  2.69355  4.24690  2.90347  2.73739  3.18146  2.89801  2.37887  2.77519  2.98518  4.58477  3.61503
          0.04491  4.64648  3.37188  0.61958  0.77255  0.47173  0.97796
    244   2.65978  4.99465  3.04279  2.48622  4.24635  3.56846  3.45155  3.34860  2.31533  3.20022  4.06131  2.89064  3.95881  2.85620  2.12547  2.72415  2.18803  3.09787  4.29376  3.26362    314 r - - -
          2.68618  4.42225  2.77519  2.73123  3.46354  2.40513  3.72494  3.29354  2.67741  2.69355  4.24690  2.90347  2.73739  3.18146  2.89801  2.37887  2.77519  2.98518  4.58477  3.61503
          0.01427  4.65267  5.37502  0.61958  0.77255  0.56976  0.83393
    245   2.75059  5.17123  1.75896  2.39269  4.48022  3.53559  3.49607  3.94173  2.47942  3.00360  4.22185  2.78246  3.27197  2.83839  2.52774  2.68711  2.98194  3.11152  5.62563  3.75231    315 d - - -
          2.68618  4.42225  2.77519  2.73123  3.46354  2.40513  3.72494  3.29354  2.67741  2.69355  4.24690  2.90347  2.73739  3.18146  2.89801  2.37887  2.77519  2.98518  4.58477  3.61503
          0.01427  4.65267  5.37502  0.61958  0.77255  0.47857  0.96672
    246   2.58424  5.16904  2.86551  2.35498  4.47557  3.11583  3.73733  3.65647  2.06309  3.12781  4.22019  3.03008  3.71260  2.84779  2.50676  2.41497  2.18339  3.12833  5.62558  4.23939    316 k - - -
          2.68618  4.42225  2.77519  2.73123  3.46354  2.40513  3.72494  3.29354  2.67741  2.69355  4.24690  2.90347  2.73739  3.18146  2.89801  2.37887  2.77519  2.98518  4.58477  3.61503
          0.01386  4.68173  5.40408  0.61958  0.77255  0.51424  0.91120
    247   2.48787  5.22827  2.90199  2.12276  4.55759  2.95806  3.24620  3.49194  2.12718  3.52652  3.97168  3.01042  3.92958  2.62352  2.10633  2.67584  2.98800  3.27230  5.67022  4.26963    317 r - - -
          2.68618  4.42225  2.77519  2.73123  3.46354  2.40513  3.72494  3.29354  2.67741  2.69355  4.24690  2.90347  2.73739  3.18146  2.89801  2.37887  2.77519  2.98518  4.58477  3.61503
          0.05721  4.68173  3.07169  0.61958  0.77255  0.51424  0.91120
    248   2.71712  5.23041  2.09683  2.45278  4.55807  3.11912  3.72896  4.03233  2.47920  3.52983  4.28056  2.57889  3.92787  2.67819  2.79046  2.27602  2.11282  3.61269  5.67688  4.09331    318 d - - -
          2.68618  4.42225  2.77519  2.73123  3.46354  2.40513  3.72494  3.29354  2.67741  2.69355  4.24690  2.90347  2.73739  3.18146  2.89801  2.37887  2.77519  2.98518  4.58477  3.61503
          0.01447  4.63898  5.36133  0.61958  0.77255  0.46376  0.99132
    249   2.99525  5.65480  2.40121  2.01878  4.97069  1.22952  3.99369  4.47414  2.89724  3.96031  4.75597  2.48566  4.11932  2.95691  3.45051  2.74675  3.37432  4.04015  6.11356  4.64675    319 g - - -
          2.68618  4.42225  2.77519  2.73123  3.46354  2.40513  3.72494  3.29354  2.67741  2.69355  4.24690  2.90347  2.73739  3.18146  2.89801  2.37887  2.77519  2.98518  4.58477  3.61503
          0.01386  4.68173  5.40408  0.61958  0.77255  0.51424  0.91120
    250   2.55600  5.25504  2.49089  1.97162  4.59491  3.24705  3.39494  4.07705  2.08315  3.19542  4.29719  3.00143  3.58165  2.81797  2.32079  2.69409  2.70810  3.52005  5.69065  4.28308    320 e - - -
          2.68618  4.42225  2.77519  2.73123  3.46354  2.40513  3.72494  3.29354  2.67741  2.69355  4.24690  2.90347  2.73739  3.18146  2.89801  2.37887  2.77519  2.98518  4.58477  3.61503
          0.01386  4.68173  5.40408  0.61958  0.77255  0.51424  0.91120
    251   2.65414  5.25868  2.77222  2.29302  4.59971  3.53408  3.60851  4.08168  1.84197  3.56142  4.30080  3.00335  3.05199  2.27435  2.53103  2.68625  2.49376  3.64723  5.69296  4.02925    321 k - - -
          2.68618  4.42225  2.77519  2.73123  3.46354  2.40513  3.72494  3.29354  2.67741  2.69355  4.24690  2.90347  2.73739  3.18146  2.89801  2.37887  2.77519  2.98518  4.58477  3.61503
          0.01386  4.68173  5.40408  0.61958  0.77255  0.51424  0.91120
    252   2.96765  3.46669  4.85932  4.26838  3.00497  4.18561  4.53684  2.11258  4.09043  2.20167  3.40191  4.31467  4.52865  4.24369  4.14354  3.50524  3.20313  0.98995  5.03041  3.34229    322 v - - -
          2.68618  4.42225  2.77519  2.73123  3.46354  2.40513  3.72494  3.29354  2.67741  2.69355  4.24690  2.90347  2.73739  3.18146  2.89801  2.37887  2.77519  2.98518  4.58477  3.61503
          0.01386  4.68173  5.40408  0.61958  0.77255  0.51424  0.91120
    253   3.50669  4.73731  5.52068  5.01013  3.15051  5.00603  5.54688  1.50444  4.91526  2.27084  3.69111  5.14245  5.23768  5.09200  5.02612  4.39819  3.75524  0.75941  5.88115  4.68844    323 v - - -
          2.68619  4.42226  2.77520  2.73124  3.46330  2.40513  3.72495  3.29355  2.67741  2.69355  4.24690  2.90347  2.73740  3.18147  2.89801  2.37887  2.77520  2.98519  4.58477  3.61504
          0.04032  3.35196  5.40408  0.45282  1.01014  0.51424  0.91120
    254   3.86222  5.08240  5.78461  5.20957  3.42412  5.25887  5.58490  1.71553  5.07974  0.69685  2.48853  5.40322  5.31637  4.98777  5.05223  4.64452  4.07153  2.37372  5.63113  4.66514    325 l - - -
          2.68618  4.42225  2.77519  2.73123  3.46354  2.40513  3.72494  3.29354  2.67741  2.69355  4.24690  2.90347  2.73739  3.18146  2.89801  2.37887  2.77519  2.98518  4.58477  3.61503
          0.01386  4.68173  5.40408  0.61958  0.77255  0.51424  0.91120
    255   3.52130  5.64155  4.02180  3.23409  5.13683  4.11140  3.47177  4.47310  0.66647  3.55603  4.71656  3.60666  4.44213  3.06929  2.08487  3.49592  3.65108  4.15296  5.82560  4.69067    326 K - - -
          2.68618  4.42225  2.77519  2.73123  3.46354  2.40513  3.72494  3.29354  2.67741  2.69355  4.24690  2.90347  2.73739  3.18146  2.89801  2.37887  2.77519  2.98518  4.58477  3.61503
          0.01386  4.68173  5.40408  0.61958  0.77255  0.51424  0.91120
    256   3.97932  6.02991  3.19933  0.27744  5.53508  4.04900  4.80401  5.19721  3.82620  4.69375  5.71329  3.76600  4.71054  4.05326  4.27051  3.91550  4.31422  4.81821  6.51913  5.36579    327 E - - -
          2.68618  4.42225  2.77519  2.73123  3.46354  2.40513  3.72494  3.29354  2.67741  2.69355  4.24690  2.90347  2.73739  3.18146  2.89801  2.37887  2.77519  2.98518  4.58477  3.61503
          0.01386  4.68173  5.40408  0.61958  0.77255  0.51424  0.91120
    257   0.71802  4.58823  4.24435  4.09649  5.09792  1.47262  5.07596  4.52988  4.21091  4.24646  5.05222  3.99292  4.18978  4.41640  4.41674  2.86785  3.21908  3.81727  6.42079  5.30668    328 a - - -
          2.68618  4.42225  2.77519  2.73123  3.46354  2.40513  3.72494  3.29354  2.67741  2.69355  4.24690  2.90347  2.73739  3.18146  2.89801  2.37887  2.77519  2.98518  4.58477  3.61503
          0.01386  4.68173  5.40408  0.61958  0.77255  0.51424  0.91120
    258   4.19105  5.82805  4.77771  4.19750  5.41213  4.42301  4.76458  5.08517  3.02098  4.44888  5.47907  4.46919  4.93463  3.99365  0.24330  4.27326  4.43294  4.78275  6.19024  5.23461    329 R - - -
          2.68618  4.42225  2.77519  2.73123  3.46354  2.40513  3.72494  3.29354  2.67741  2.69355  4.24690  2.90347  2.73739  3.18146  2.89801  2.37887  2.77519  2.98518  4.58477  3.61503
          0.01386  4.68173  5.40408  0.61958  0.77255  0.51424  0.91120
    259   3.06491  5.02366  3.44765  3.13552  4.29609  3.73434  4.24445  3.80133  2.97427  2.86134  4.35001  3.54999  0.83551  2.90681  3.27480  3.17296  3.39086  3.52599  5.67674  4.35624    330 p - - -
          2.68618  4.42225  2.77519  2.73123  3.46354  2.40513  3.72494  3.29354  2.67741  2.69355  4.24690  2.90347  2.73739  3.18146  2.89801  2.37887  2.77519  2.98518  4.58477  3.61503
          0.01386  4.68173  5.40408  0.61958  0.77255  0.51424  0.91120
    260   2.87972  4.72762  3.41635  2.98596  2.85198  3.08367  1.82523  3.27486  2.96008  2.78076  3.82873  3.02694  4.16553  3.27573  3.35352  3.02025  3.11107  3.03186  4.92602  2.05531    331 h - - -
          2.68618  4.42225  2.77519  2.73123  3.46354  2.40513  3.72494  3.29354  2.67741  2.69355  4.24690  2.90347  2.73739  3.18146  2.89801  2.37887  2.77519  2.98518  4.58477  3.61503
          0.01386  4.68173  5.40408  0.61958  0.77255  0.51424  0.91120
    261   0.89973  3.46899  4.26167  3.80678  4.29310  3.42488  4.62464  3.63083  3.73565  3.38388  4.24966  3.85333  4.13416  3.98854  3.99672  2.23384  2.14060  2.83873  5.72175  4.53834    332 a - - -
          2.68618  4.42225  2.77519  2.73123  3.46354  2.40513  3.72494  3.29354  2.67741  2.69355  4.24690  2.90347  2.73739  3.18146  2.89801  2.37887  2.77519  2.98518  4.58477  3.61503
          0.01386  4.68173  5.40408  0.61958  0.77255  0.51424  0.91120
    262   3.06003  5.11779  2.96872  3.09412  5.18975  0.53069  4.63651  4.77557  3.72116  4.37227  5.22743  2.96988  4.29720  3.88366  4.16176  3.14685  3.53365  4.16427  6.44106  5.12367    333 G - - -
          2.68618  4.42225  2.77519  2.73123  3.46354  2.40513  3.72494  3.29354  2.67741  2.69355  4.24690  2.90347  2.73739  3.18146  2.89801  2.37887  2.77519  2.98518  4.58477  3.61503
          0.01386  4.68173  5.40408  0.61958  0.77255  0.51424  0.91120
    263   3.88300  5.10183  5.76892  5.21870  3.48308  5.29974  5.66971  2.06781  5.08574  0.55347  3.22660  5.43633  5.36623  5.04120  5.09447  4.70304  4.10228  2.12890  5.71546  4.72696    334 L - - -
          2.68618  4.42225  2.77519  2.73123  3.46354  2.40513  3.72494  3.29354  2.67741  2.69355  4.24690  2.90347  2.73739  3.18146  2.89801  2.37887  2.77519  2.98518  4.58477  3.61503
          0.01386  4.68173  5.40408  0.61958  0.77255  0.51424  0.91120
    264   1.78598  5.24714  1.16375  2.66019  4.93261  2.79479  4.13966  4.41726  3.06367  3.95636  4.75371  3.18131  4.11853  3.29605  3.58570  2.47665  3.30467  3.92740  6.12853  4.72144    335 d - - -
          2.68618  4.42225  2.77519  2.73123  3.46354  2.40513  3.72494  3.29354  2.67741  2.69355  4.24690  2.90347  2.73739  3.18146  2.89801  2.37887  2.77519  2.98518  4.58477  3.61503
          0.01386  4.68173  5.40408  0.61958  0.77255  0.51424  0.91120
    265   1.79492  5.12640  2.70616  2.50870  3.50445  2.96844  3.74760  3.86711  2.47221  3.19186  4.18207  2.87413  3.54838  2.64681  2.56139  2.62101  2.91021  3.37875  5.59318  4.21750    336 a - - -
          2.68618  4.42225  2.77519  2.73123  3.46354  2.40513  3.72494  3.29354  2.67741  2.69355  4.24690  2.90347  2.73739  3.18146  2.89801  2.37887  2.77519  2.98518  4.58477  3.61503
          0.01386  4.68173  5.40408  0.61958  0.77255  0.51424  0.91120
    266   2.48782  5.21837  1.82051  2.47051  4.54259  3.40853  3.48779  4.01379  2.33176  3.09866  4.26522  2.81899  3.93322  2.83371  2.44664  2.49863  2.82831  3.41382  5.66382  4.26612    337 d - - -
          2.68618  4.42225  2.77519  2.73123  3.46354  2.40513  3.72494  3.29354  2.67741  2.69355  4.24690  2.90347  2.73739  3.18146  2.89801  2.37887  2.77519  2.98518  4.58477  3.61503
          0.04259  4.68173  3.42872  0.61958  0.77255  0.51424  0.91120
    267   2.64692  5.24057  2.99729  2.58411  4.63205  1.23630  3.91391  4.06887  2.28290  3.60853  4.41454  2.71239  4.07926  3.05351  2.88461  2.93852  3.20143  3.68686  5.78304  4.43355    338 g - - -
          2.68618  4.42225  2.77519  2.73123  3.46354  2.40513  3.72494  3.29354  2.67741  2.69355  4.24690  2.90347  2.73739  3.18146  2.89801  2.37887  2.77519  2.98518  4.58477  3.61503
          0.01426  4.65340  5.37575  0.61958  0.77255  0.47939  0.96538
    268   2.01579  5.12614  2.80846  2.39714  4.41705  3.55410  3.20502  3.73392  2.30336  2.69785  4.18155  3.04666  3.94608  2.64707  2.69590  2.74863  2.38639  3.16390  5.59251  4.21725    339 a - - -
          2.68618  4.42225  2.77519  2.73123  3.46354  2.40513  3.72494  3.29354  2.67741  2.69355  4.24690  2.90347  2.73739  3.18146  2.89801  2.37887  2.77519  2.98518  4.58477  3.61503
          0.01386  4.68173  5.40408  0.61958  0.77255  0.51424  0.91120
    269   3.17390  5.48832  0.84510  2.59927  4.43915  3.63497  4.08566  4.22814  3.08104  3.79977  4.67756  3.15539  4.20577  3.29662  3.60904  3.13303  3.05829  3.87452  5.81095  2.70185    340 d - - -
          2.68618  4.42225  2.77519  2.73123  3.46354  2.40513  3.72494  3.29354  2.67741  2.69355  4.24690  2.90347  2.73739  3.18146  2.89801  2.37887  2.77519  2.98518  4.58477  3.61503
          0.01386  4.68173  5.40408  0.61958  0.77255  0.51424  0.91120
    270   0.63664  3.39268  4.51785  4.19179  4.81701  2.75220  4.97711  4.23843  4.12302  3.94662  4.75535  3.98615  4.12518  4.33551  4.31922  2.02052  3.10443  3.61110  6.19564  5.06362    341 A - - -
          2.68618  4.42225  2.77519  2.73123  3.46354  2.40513  3.72494  3.29354  2.67741  2.69355  4.24690  2.90347  2.73739  3.18146  2.89801  2.37887  2.77519  2.98518  4.58477  3.61503
          0.01386  4.68173  5.40408  0.61958  0.77255  0.51424  0.91120
    271   2.81750  4.23236  4.51027  3.91521  2.97696  3.96655  4.29024  2.10146  3.75855  2.21068  3.04908  4.03265  4.32771  3.33802  3.86586  2.80290  3.05029  1.27110  4.87032  3.68752    342 v - - -
          2.68618  4.42225  2.77519  2.73123  3.46354  2.40513  3.72494  3.29354  2.67741  2.69355  4.24690  2.90347  2.73739  3.18146  2.89801  2.37887  2.77519  2.98518  4.58477  3.61503
          0.01386  4.68173  5.40408  0.61958  0.77255  0.51424  0.91120
    272   1.73081  5.11078  2.88843  2.28567  4.39382  3.55973  3.75929  3.83806  2.38375  3.30521  4.16968  3.05692  3.95480  2.72588  3.00484  2.65316  2.16306  3.46788  5.58297  3.57929    343 a - - -
          2.68618  4.42225  2.77519  2.73123  3.46354  2.40513  3.72494  3.29354  2.67741  2.69355  4.24690  2.90347  2.73739  3.18146  2.89801  2.37887  2.77519  2.98518  4.58477  3.61503
          0.01386  4.68173  5.40408  0.61958  0.77255  0.51424  0.91120
    273   3.63770  5.64476  4.28792  3.40338  5.15553  4.19952  3.98596  4.44900  1.86748  3.24663  4.74004  3.72359  4.52237  3.11977  0.66645  3.63096  3.75152  4.16203  5.82913  4.73636    344 R - - -
          2.68618  4.42225  2.77519  2.73123  3.46354  2.40513  3.72494  3.29354  2.67741  2.69355  4.24690  2.90347  2.73739  3.18146  2.89801  2.37887  2.77519  2.98518  4.58477  3.61503
          0.01386  4.68173  5.40408  0.61958  0.77255  0.51424  0.91120
    274   3.50712  4.85573  5.11178  4.53788  3.39715  4.72050  5.01540  1.93468  4.33862  0.69038  3.21043  4.75285  4.94400  3.40846  4.44117  4.05796  3.72821  2.56036  5.38610  4.30922    345 L - - -
          2.68618  4.42225  2.77519  2.73123  3.46354  2.40513  3.72494  3.29354  2.67741  2.69355  4.24690  2.90347  2.73739  3.18146  2.89801  2.37887  2.77519  2.98518  4.58477  3.61503
          0.01386  4.68173  5.40408  0.61958  0.77255  0.51424  0.91120
    275   2.43793  5.21721  2.86111  1.98226  4.54213  3.16499  3.11586  3.38567  2.15995  3.24148  4.26324  2.95456  3.93050  2.82989  2.40764  2.65567  2.73543  3.59698  5.66207  3.65277    346 e - - -
          2.68618  4.42225  2.77519  2.73123  3.46354  2.40513  3.72494  3.29354  2.67741  2.69355  4.24690  2.90347  2.73739  3.18146  2.89801  2.37887  2.77519  2.98518  4.58477  3.61503
          0.01386  4.68173  5.40408  0.61958  0.77255  0.51424  0.91120
    276   2.75539  5.23478  3.15254  2.57765  4.56645  3.61802  2.63139  3.71560  1.92575  3.51559  4.28884  3.03541  4.00416  2.87899  1.70780  2.53457  2.76734  3.62043  5.65970  4.30530    347 r - - -
          2.68618  4.42225  2.77519  2.73123  3.46354  2.40513  3.72494  3.29354  2.67741  2.69355  4.24690  2.90347  2.73739  3.18146  2.89801  2.37887  2.77519  2.98518  4.58477  3.61503
          0.01386  4.68173  5.40408  0.61958  0.77255  0.51424  0.91120
    277   3.97932  6.02991  3.19933  0.27744  5.53508  4.04900  4.80401  5.19721  3.82620  4.69375  5.71329  3.76600  4.71054  4.05326  4.27051  3.91550  4.31422  4.81821  6.51913  5.36579    348 E - - -
          2.68618  4.42225  2.77519  2.73123  3.46354  2.40513  3.72494  3.29354  2.67741  2.69355  4.24690  2.90347  2.73739  3.18146  2.89801  2.37887  2.77519  2.98518  4.58477  3.61503
          0.01386  4.68173  5.40408  0.61958  0.77255  0.51424  0.91120
    278   2.28183  3.66052  3.04455  2.61742  4.16497  3.59582  2.85965  3.57750  2.39576  3.18860  3.90003  3.13346  3.98502  2.86491  2.04195  2.80053  2.82249  3.26169  4.84012  2.89300    349 r - - -
          2.68618  4.42225  2.77519  2.73123  3.46354  2.40513  3.72494  3.29354  2.67741  2.69355  4.24690  2.90347  2.73739  3.18146  2.89801  2.37887  2.77519  2.98518  4.58477  3.61503
          0.01386  4.68173  5.40408  0.61958  0.77255  0.51424  0.91120
    279   2.11851  4.75826  2.42404  1.98299  4.58600  3.53378  3.72197  4.06594  2.13362  3.55049  4.29198  3.00442  3.92760  2.66868  2.43113  2.72439  2.75725  3.63533  5.68613  4.01119    350 e - - -
          2.68618  4.42225  2.77519  2.73123  3.46354  2.40513  3.72494  3.29354  2.67741  2.69355  4.24690  2.90347  2.73739  3.18146  2.89801  2.37887  2.77519  2.98518  4.58477  3.61503
          0.01386  4.68173  5.40408  0.61958  0.77255  0.51424  0.91120
    280   1.62687  4.20557  4.50723  3.90958  3.02885  3.93888  4.26203  2.12700  3.74841  2.25444  2.92928  4.01423  4.30237  3.92641  3.84636  3.23995  2.69540  1.92794  4.83606  3.17769    351 a - - -
          2.68618  4.42225  2.77519  2.73123  3.46354  2.40513  3.72494  3.29354  2.67741  2.69355  4.24690  2.90347  2.73739  3.18146  2.89801  2.37887  2.77519  2.98518  4.58477  3.61503
          0.01386  4.68173  5.40408  0.61958  0.77255  0.51424  0.91120
    281   4.07856  5.27695  5.89406  5.33160  3.38737  5.47541  5.74090  2.27464  5.15777  0.42620  2.97243  5.59720  5.44875  5.05486  5.13251  4.89392  4.28009  2.77234  5.68038  4.72553    352 L - - -
          2.68618  4.42225  2.77519  2.73123  3.46354  2.40513  3.72494  3.29354  2.67741  2.69355  4.24690  2.90347  2.73739  3.18146  2.89801  2.37887  2.77519  2.98518  4.58477  3.61503
          0.01386  4.68173  5.40408  0.61958  0.77255  0.51424  0.91120
    282   2.64204  5.26525  2.73518  1.74958  4.60770  3.04474  3.72082  4.09194  2.09629  3.56923  4.30692  2.77179  3.92649  2.49933  2.64253  2.59687  2.83028  3.33344  5.69913  4.28948    353 e - - -
          2.68618  4.42225  2.77519  2.73123  3.46354  2.40513  3.72494  3.29354  2.67741  2.69355  4.24690  2.90347  2.73739  3.18146  2.89801  2.37887  2.77519  2.98518  4.58477  3.61503
          0.01386  4.68173  5.40408  0.61958  0.77255  0.51424  0.91120
    283   2.47241  5.15958  3.12599  2.55883  4.46142  3.59425  3.49034  3.23322  2.32012  3.08355  4.21595  2.71647  3.98236  2.31893  1.70779  2.79784  3.03235  3.52770  5.60919  4.25123    354 r - - -
          2.68618  4.42225  2.77519  2.73123  3.46354  2.40513  3.72494  3.29354  2.67741  2.69355  4.24690  2.90347  2.73739  3.18146  2.89801  2.37887  2.77519  2.98518  4.58477  3.61503
          0.01386  4.68173  5.40408  0.61958  0.77255  0.51424  0.91120
    284   3.93809  5.16173  5.77800  5.23076  3.44966  5.32604  5.67831  2.25883  5.07934  0.48688  3.19630  5.46249  5.38223  5.03085  5.08613  4.73645  4.15670  2.28411  5.70084  4.71523    355 L - - -
          2.68618  4.42225  2.77519  2.73123  3.46354  2.40513  3.72494  3.29354  2.67741  2.69355  4.24690  2.90347  2.73739  3.18146  2.89801  2.37887  2.77519  2.98518  4.58477  3.61503
          0.01386  4.68173  5.40408  0.61958  0.77255  0.51424  0.91120
    285   1.66747  5.27424  2.81738  2.26715  4.59916  3.35019  3.76477  4.07403  2.36681  3.57229  4.32681  2.68257  3.95886  2.61629  3.01869  2.09844  3.03987  3.65535  5.72086  4.31580    356 a - - -
          2.68618  4.42225  2.77519  2.73123  3.46354  2.40513  3.72494  3.29354  2.67741  2.69355  4.24690  2.90347  2.73739  3.18146  2.89801  2.37887  2.77519  2.98518  4.58477  3.61503
          0.01386  4.68173  5.40408  0.61958  0.77255  0.51424  0.91120
    286   2.63138  5.54810  1.93179  2.05030  4.86225  1.51579  3.57227  4.35815  2.56218  3.84267  4.62016  3.02670  4.06888  3.04264  3.29708  2.94550  3.26651  3.92654  5.98944  4.54197    357 g - - -
          2.68618  4.42225  2.77519  2.73123  3.46354  2.40513  3.72494  3.29354  2.67741  2.69355  4.24690  2.90347  2.73739  3.18146  2.89801  2.37887  2.77519  2.98518  4.58477  3.61503
          0.01386  4.68173  5.40408  0.61958  0.77255  0.51424  0.91120
    287   2.76710  4.19200  4.44449  3.84688  3.00980  3.90234  4.21929  2.24889  2.90344  1.42136  3.30436  3.96493  4.26844  3.87350  3.79746  2.94960  2.74704  2.14393  3.51402  3.62484    358 l - - -
          2.68618  4.42225  2.77519  2.73123  3.46354  2.40513  3.72494  3.29354  2.67741  2.69355  4.24690  2.90347  2.73739  3.18146  2.89801  2.37887  2.77519  2.98518  4.58477  3.61503
          0.01386  4.68173  5.40408  0.61958  0.77255  0.51424  0.91120
    288   2.77923  5.40209  1.97051  2.29240  4.73345  2.63298  3.81982  4.22360  2.61093  3.70449  4.45987  2.56366  2.27092  2.78052  3.12243  2.31996  3.12573  3.78806  5.84250  4.41471    359 d - - -
          2.68618  4.42225  2.77519  2.73123  3.46354  2.40513  3.72494  3.29354  2.67741  2.69355  4.24690  2.90347  2.73739  3.18146  2.89801  2.37887  2.77519  2.98518  4.58477  3.61503
          0.01386  4.68173  5.40408  0.61958  0.77255  0.51424  0.91120
    289   2.70845  2.40414  3.92539  2.70821  3.12421  2.56619  4.08656  2.49553  3.27206  2.53708  3.44635  3.66666  4.18105  3.23489  3.54544  2.86936  2.99193  2.19034  4.93598  2.94433    360 v - - -
          2.68618  4.42225  2.77519  2.73123  3.46354  2.40513  3.72494  3.29354  2.67741  2.69355  4.24690  2.90347  2.73739  3.18146  2.89801  2.37887  2.77519  2.98518  4.58477  3.61503
          0.01386  4.68173  5.40408  0.61958  0.77255  0.51424  0.91120
    290   2.46833  4.52981  4.88646  4.34626  3.82818  4.41243  4.92919  1.93955  4.23527  2.60506  3.55933  4.50972  4.78122  4.47187  4.40877  3.75997  2.68484  0.84230  5.53689  4.33355    361 v - - -
          2.68618  4.42225  2.77519  2.73123  3.46354  2.40513  3.72494  3.29354  2.67741  2.69355  4.24690  2.90347  2.73739  3.18146  2.89801  2.37887  2.77519  2.98518  4.58477  3.61503
          0.01386  4.68173  5.40408  0.61958  0.77255  0.51424  0.91120
    291   2.93759  4.73692  4.25476  3.98956  4.42518  3.67944  4.89414  3.41827  3.92777  3.35494  4.44128  4.08882  0.70685  4.26612  4.15442  3.17745  3.40174  1.99783  5.95417  4.73634    362 p - - -
          2.68618  4.42225  2.77519  2.73123  3.46354  2.40513  3.72494  3.29354  2.67741  2.69355  4.24690  2.90347  2.73739  3.18146  2.89801  2.37887  2.77519  2.98518  4.58477  3.61503
          0.01386  4.68173  5.40408  0.61958  0.77255  0.51424  0.91120
    292   2.29960  5.26099  2.55308  2.10261  4.60256  3.37769  3.38032  4.08594  2.20561  3.56454  4.30279  2.78858  3.92604  2.66934  2.17189  2.56506  2.99000  3.25169  5.69542  4.28671    363 e - - -
          2.68618  4.42225  2.77519  2.73123  3.46354  2.40513  3.72494  3.29354  2.67741  2.69355  4.24690  2.90347  2.73739  3.18146  2.89801  2.37887  2.77519  2.98518  4.58477  3.61503
          0.01386  4.68173  5.40408  0.61958  0.77255  0.51424  0.91120
    293   2.30895  3.61785  4.55934  3.95587  2.94467  3.92032  4.24551  2.21753  3.77813  1.90586  3.17958  4.02353  3.68955  3.78046  3.56749  3.22413  3.00143  1.52917  4.79413  3.61387    364 v - - -
          2.68618  4.42225  2.77519  2.73123  3.46354  2.40513  3.72494  3.29354  2.67741  2.69355  4.24690  2.90347  2.73739  3.18146  2.89801  2.37887  2.77519  2.98518  4.58477  3.61503
          0.01386  4.68173  5.40408  0.61958  0.77255  0.51424  0.91120
    294   2.76303  4.39514  3.80144  3.22858  3.40774  3.78117  2.90607  2.34177  3.07980  2.08323  3.50253  3.58618  3.82569  3.37249  2.35418  3.03867  2.99461  2.47995  4.98501  2.43145    365 l - - -
          2.68618  4.42225  2.77519  2.73123  3.46354  2.40513  3.72494  3.29354  2.67741  2.69355  4.24690  2.90347  2.73739  3.18146  2.89801  2.37887  2.77519  2.98518  4.58477  3.61503
          0.01386  4.68173  5.40408  0.61958  0.77255  0.51424  0.91120
    295   2.67093  5.22135  1.80608  2.16799  4.53376  2.43477  3.75854  3.99888  2.51698  3.51342  4.27506  3.02837  3.95456  2.86940  2.71184  2.76313  2.89361  3.59530  3.44745  4.28105    366 d - - -
          2.68616  4.42230  2.77517  2.73121  3.46358  2.40507  3.72499  3.29358  2.67745  2.69359  4.24694  2.90351  2.73730  3.18140  2.89805  2.37886  2.77524  2.98514  4.58481  3.61508
          0.02979  3.69461  5.40408  1.32054  0.31060  0.51424  0.91120
    296   2.66613  4.04457  4.00519  2.91304  2.83974  3.82317  2.81221  2.65612  3.33865  2.21018  3.41705  3.71609  4.19595  3.47313  3.16794  2.88290  2.70263  2.28807  3.23006  2.58560    377 l - - -
          2.68618  4.42225  2.77519  2.73123  3.46354  2.40513  3.72494  3.29354  2.67741  2.69355  4.24690  2.90347  2.73739  3.18146  2.89801  2.37887  2.77519  2.98518  4.58477  3.61503
          0.01386  4.68173  5.40408  0.61958  0.77255  0.51424  0.91120
    297   2.78069  4.34306  3.97465  3.40046  1.46562  2.92454  3.28900  2.58180  3.30191  2.38774  3.45424  3.70170  4.20378  3.57286  3.27639  3.10068  2.85161  2.60399  4.90712  3.67115    378 f - - -
          2.68618  4.42225  2.77519  2.73123  3.46354  2.40513  3.72494  3.29354  2.67741  2.69355  4.24690  2.90347  2.73739  3.18146  2.89801  2.37887  2.77519  2.98518  4.58477  3.61503
          0.01386  4.68173  5.40408  0.61958  0.77255  0.51424  0.91120
    298   2.72358  5.22141  2.83916  2.02715  4.54754  3.53804  3.72721  4.01995  2.11421  3.24842  4.26731  3.01323  3.76986  2.39953  2.79594  2.60304  2.16274  2.93823  5.66532  4.26665    379 e - - -
          2.68618  4.42225  2.77519  2.73123  3.46354  2.40513  3.72494  3.29354  2.67741  2.69355  4.24690  2.90347  2.73739  3.18146  2.89801  2.37887  2.77519  2.98518  4.58477  3.61503
          0.01386  4.68173  5.40408  0.61958  0.77255  0.51424  0.91120
    299   2.26959  4.63316  3.15995  2.23488  3.79617  3.68089  3.31111  2.42404  2.84230  2.27778  3.72756  3.32835  4.06488  3.01030  3.24678  2.90907  2.99146  2.21824  5.19357  3.92955    380 v - - -
          2.68618  4.42225  2.77519  2.73123  3.46354  2.40513  3.72494  3.29354  2.67741  2.69355  4.24690  2.90347  2.73739  3.18146  2.89801  2.37887  2.77519  2.98518  4.58477  3.61503
          0.01386  4.68173  5.40408  0.61958  0.77255  0.51424  0.91120
    300   2.42472  4.64556  4.01947  3.66210  3.99195  1.49940  4.49337  3.67802  3.58406  3.36405  4.27595  3.84628  4.26331  3.91915  3.84518  3.04676  3.25033  3.33589  1.24156  4.11372    381 w - - -
          2.68618  4.42225  2.77519  2.73123  3.46354  2.40513  3.72494  3.29354  2.67741  2.69355  4.24690  2.90347  2.73739  3.18146  2.89801  2.37887  2.77519  2.98518  4.58477  3.61503
          0.01386  4.68173  5.40408  0.61958  0.77255  0.51424  0.91120
    301   3.27508  5.92474  1.76229  1.00425  5.21809  2.47407  4.09246  4.75612  3.08166  4.21268  5.03311  3.03289  4.18924  2.87842  3.68388  3.15202  3.55399  4.29757  6.35480  4.83054    382 e - - -
          2.68618  4.42225  2.77519  2.73123  3.46354  2.40513  3.72494  3.29354  2.67741  2.69355  4.24690  2.90347  2.73739  3.18146  2.89801  2.37887  2.77519  2.98518  4.58477  3.61503
          0.01386  4.68173  5.40408  0.61958  0.77255  0.51424  0.91120
    302   3.41003  5.51242  3.12337  2.99297  4.11521  3.83088  0.70557  4.50752  3.07200  3.98448  4.92879  2.47982  4.42298  3.54386  3.39870  3.40275  3.72073  4.14376  5.54895  3.99446    383 h - - -
          2.68618  4.42225  2.77519  2.73123  3.46354  2.40513  3.72494  3.29354  2.67741  2.69355  4.24690  2.90347  2.73739  3.18146  2.89801  2.37887  2.77519  2.98518  4.58477  3.61503
          0.01386  4.68173  5.40408  0.61958  0.77255  0.51424  0.91120
    303   2.61794  4.06806  3.19104  2.47743  4.13415  3.60094  1.98107  3.54317  2.62008  3.16157  3.98422  2.89270  3.98992  2.96921  2.56429  2.58230  2.55450  3.23379  4.24056  3.45635    384 h - - -
          2.68618  4.42225  2.77519  2.73123  3.46354  2.40513  3.72494  3.29354  2.67741  2.69355  4.24690  2.90347  2.73739  3.18146  2.89801  2.37887  2.77519  2.98518  4.58477  3.61503
          0.01386  4.68173  5.40408  0.61958  0.77255  0.51424  0.91120
    304   4.71515  5.66087  5.54649  5.47505  0.66608  5.20544  3.87636  4.26476  5.25830  3.41550  4.79295  4.75769  5.46527  4.92609  5.06836  4.62149  4.91319  4.23122  3.95190  1.19790    385 F - - -
          2.68618  4.42225  2.77519  2.73123  3.46354  2.40513  3.72494  3.29354  2.67741  2.69355  4.24690  2.90347  2.73739  3.18146  2.89801  2.37887  2.77519  2.98518  4.58477  3.61503
          0.01386  4.68173  5.40408  0.61958  0.77255  0.51424  0.91120
    305   4.01282  5.21802  5.87036  5.28932  3.19254  5.40508  5.66834  2.32633  5.16585  0.47318  2.76740  5.53244  5.39138  5.01421  5.12118  4.79932  4.20988  2.61058  5.63298  4.69575    386 L - - -
          2.68618  4.42225  2.77519  2.73123  3.46354  2.40513  3.72494  3.29354  2.67741  2.69355  4.24690  2.90347  2.73739  3.18146  2.89801  2.37887  2.77519  2.98518  4.58477  3.61503
          0.01386  4.68173  5.40408  0.61958  0.77255  0.51424  0.91120
    306   1.94409  4.38614  4.03734  3.15171  3.56623  3.11315  4.23046  2.34813  3.41347  2.60457  3.54343  3.78261  4.26565  3.68052  3.67900  3.15269  3.07061  1.33998  5.07489  3.86691    387 v - - -
          2.68618  4.42225  2.77519  2.73123  3.46354  2.40513  3.72494  3.29354  2.67741  2.69355  4.24690  2.90347  2.73739  3.18146  2.89801  2.37887  2.77519  2.98518  4.58477  3.61503
          0.01386  4.68173  5.40408  0.61958  0.77255  0.51424  0.91120
    307   2.78927  4.60797  3.52059  1.91826  3.73688  3.73027  3.96803  2.71011  2.91815  2.28953  2.33863  3.40255  4.10971  2.56900  3.30571  2.96435  3.02047  2.54682  5.17588  3.92639    388 e - - -
          2.68618  4.42225  2.77519  2.73123  3.46354  2.40513  3.72494  3.29354  2.67741  2.69355  4.24690  2.90347  2.73739  3.18146  2.89801  2.37887  2.77519  2.98518  4.58477  3.61503
          0.01386  4.68173  5.40408  0.61958  0.77255  0.51424  0.91120
    308   3.13014  5.71472  2.11701  1.00019  5.02454  3.57817  3.99260  4.53702  2.88870  4.00628  4.79855  3.03085  4.12413  2.33387  3.44028  3.03766  3.00670  4.09249  6.14648  4.66974    389 e - - -
          2.68618  4.42225  2.77519  2.73123  3.46354  2.40513  3.72494  3.29354  2.67741  2.69355  4.24690  2.90347  2.73739  3.18146  2.89801  2.37887  2.77519  2.98518  4.58477  3.61503
          0.01386  4.68173  5.40408  0.61958  0.77255  0.51424  0.91120
    309   2.81371  4.34766  4.06581  3.49100  1.99787  3.87172  2.33753  2.62926  3.10749  2.20356  3.45994  3.76213  3.98183  3.64178  3.47962  3.14676  3.04505  2.61040  4.81706  2.33643    390 f - - -
          2.68618  4.42225  2.77519  2.73123  3.46354  2.40513  3.72494  3.29354  2.67741  2.69355  4.24690  2.90347  2.73739  3.18146  2.89801  2.37887  2.77519  2.98518  4.58477  3.61503
          0.01386  4.68173  5.40408  0.61958  0.77255  0.51424  0.91120
    310   2.82246  4.23165  4.53929  3.44643  3.32649  3.97622  4.30208  1.68443  3.78057  1.89332  2.71789  4.05065  3.84505  3.96117  3.68835  3.27881  3.05521  1.66012  4.87342  3.69244    391 v - - -
          2.68618  4.42225  2.77519  2.73123  3.46354  2.40513  3.72494  3.29354  2.67741  2.69355  4.24690  2.90347  2.73739  3.18146  2.89801  2.37887  2.77519  2.98518  4.58477  3.61503
          0.01386  4.68173  5.40408  0.61958  0.77255  0.51424  0.91120
    311   2.75385  5.28187  2.72218  1.50663  4.61593  3.53856  3.74638  4.09683  2.28912  3.58245  4.32822  3.00831  2.68647  2.63999  2.98920  2.57187  2.83320  3.46690  5.72007  4.31086    392 e - - -
          2.68618  4.42225  2.77519  2.73123  3.46354  2.40513  3.72494  3.29354  2.67741  2.69355  4.24690  2.90347  2.73739  3.18146  2.89801  2.37887  2.77519  2.98518  4.58477  3.61503
          0.01386  4.68173  5.40408  0.61958  0.77255  0.51424  0.91120
    312   2.77957  4.71322  3.94570  3.91441  5.21284  0.45367  5.07875  4.78481  4.21562  4.45001  5.26050  3.95335  4.25243  4.41857  4.44243  2.45914  3.33654  4.00846  6.50066  5.35151    393 G - - -
          2.68619  4.42226  2.77520  2.73124  3.46355  2.40513  3.72495  3.29355  2.67741  2.69356  4.24690  2.90347  2.73740  3.18147  2.89801  2.37879  2.77520  2.98519  4.58478  3.61504
          0.04137  3.32341  5.40408  0.44811  1.01843  0.51424  0.91120
    313   2.71041  5.17640  2.96627  2.23796  4.48559  3.32721  3.40936  3.06799  2.25505  3.46609  3.71109  2.84262  3.93734  2.45491  2.29949  2.73706  2.41874  3.06450  5.63102  4.24318    395 e - - -
          2.68618  4.42225  2.77519  2.73123  3.46354  2.40513  3.72494  3.29354  2.67741  2.69355  4.24690  2.90347  2.73739  3.18146  2.89801  2.37887  2.77519  2.98518  4.58477  3.61503
          0.01386  4.68173  5.40408  0.61958  0.77255  0.51424  0.91120
    314   2.79100  5.07153  2.77927  2.60293  4.46949  3.54110  3.86948  3.91321  2.66734  3.37105  4.26658  2.81554  2.17408  3.00463  3.14439  2.28776  1.69721  3.52577  5.67818  4.31577    396 t - - -
          2.68618  4.42225  2.77519  2.73123  3.46354  2.40513  3.72494  3.29354  2.67741  2.69355  4.24690  2.90347  2.73739  3.18146  2.89801  2.37887  2.77519  2.98518  4.58477  3.61503
          0.01386  4.68173  5.40408  0.61958  0.77255  0.51424  0.91120
    315   3.99509  5.23866  5.75279  5.23127  3.41323  5.30964  5.65737  2.44586  5.02510  0.42046  3.18037  5.46230  5.38849  5.01067  5.03617  4.74141  4.22232  2.57054  5.67108  4.65098    397 L - - -
          2.68618  4.42225  2.77519  2.73123  3.46354  2.40513  3.72494  3.29354  2.67741  2.69355  4.24690  2.90347  2.73739  3.18146  2.89801  2.37887  2.77519  2.98518  4.58477  3.61503
          0.01386  4.68173  5.40408  0.61958  0.77255  0.51424  0.91120
    316   2.55011  5.07378  3.09686  2.54026  4.34840  3.02956  3.76327  3.33167  2.53091  3.23764  3.57030  1.78335  3.95865  2.60586  2.50576  2.52417  2.99181  3.42638  5.55281  4.19188    398 n - - -
          2.68618  4.42225  2.77519  2.73123  3.46354  2.40513  3.72494  3.29354  2.67741  2.69355  4.24690  2.90347  2.73739  3.18146  2.89801  2.37887  2.77519  2.98518  4.58477  3.61503
          0.01386  4.68173  5.40408  0.61958  0.77255  0.51424  0.91120
    317   2.50042  5.24483  2.93008  2.10419  4.57888  3.16490  3.72807  4.05637  2.46767  3.54558  4.29027  2.95035  3.93217  2.37041  2.25432  2.19962  2.39386  3.62994  5.68511  4.28155    399 e - - -
          2.68618  4.42225  2.77519  2.73123  3.46354  2.40513  3.72494  3.29354  2.67741  2.69355  4.24690  2.90347  2.73739  3.18146  2.89801  2.37887  2.77519  2.98518  4.58477  3.61503
          0.01386  4.68173  5.40408  0.61958  0.77255  0.51424  0.91120
    318   2.43076  4.27453  4.21676  3.14988  2.70506  3.88447  3.60647  2.72600  3.51811  2.37057  3.38935  3.84683  4.25328  3.73983  3.70643  3.16934  3.02400  2.22603  1.94991  2.53993    400 w - - -
          2.68618  4.42225  2.77519  2.73123  3.46354  2.40513  3.72494  3.29354  2.67741  2.69355  4.24690  2.90347  2.73739  3.18146  2.89801  2.37887  2.77519  2.98518  4.58477  3.61503
          0.01386  4.68173  5.40408  0.61958  0.77255  0.51424  0.91120
    319   2.56038  4.22621  4.66495  4.05969  2.11564  3.99776  4.32262  2.39205  3.87580  1.56484  2.78793  4.11427  4.35170  3.49890  3.92961  3.30514  3.06750  1.91727  4.83953  3.53494    401 l - - -
          2.68618  4.42225  2.77519  2.73123  3.46354  2.40513  3.72494  3.29354  2.67741  2.69355  4.24690  2.90347  2.73739  3.18146  2.89801  2.37887  2.77519  2.98518  4.58477  3.61503
          0.01386  4.68173  5.40408  0.61958  0.77255  0.51424  0.91120
    320   1.50172  4.58683  3.51941  2.96288  3.60596  2.85726  3.97806  3.16782  2.93201  2.53533  3.73937  3.02255  4.08048  3.24965  3.32161  2.68466  2.56036  2.61103  5.20803  3.95440    402 a - - -
          2.68618  4.42225  2.77519  2.73123  3.46354  2.40513  3.72494  3.29354  2.67741  2.69355  4.24690  2.90347  2.73739  3.18146  2.89801  2.37887  2.77519  2.98518  4.58477  3.61503
          0.01386  4.68173  5.40408  0.61958  0.77255  0.51424  0.91120
    321   2.55290  5.19648  3.03879  2.20560  4.51319  3.27868  3.59607  3.97825  2.37527  2.93319  3.74086  2.71012  3.93699  2.19871  2.09249  2.73666  2.93636  3.27403  5.64567  4.25462    403 r - - -
          2.68618  4.42225  2.77519  2.73123  3.46354  2.40513  3.72494  3.29354  2.67741  2.69355  4.24690  2.90347  2.73739  3.18146  2.89801  2.37887  2.77519  2.98518  4.58477  3.61503
          0.01386  4.68173  5.40408  0.61958  0.77255  0.51424  0.91120
    322   2.66148  5.17355  2.91783  2.40894  4.51957  3.29239  3.13735  3.58841  2.46575  3.50492  4.24792  2.06165  3.92503  2.67966  1.85950  2.73406  2.99066  3.58899  5.59312  4.25015    404 r - - -
          2.68618  4.42225  2.77519  2.73123  3.46354  2.40513  3.72494  3.29354  2.67741  2.69355  4.24690  2.90347  2.73739  3.18146  2.89801  2.37887  2.77519  2.98518  4.58477  3.61503
          0.01386  4.68173  5.40408  0.61958  0.77255  0.51424  0.91120
    323   2.82480  3.73252  3.90333  3.33863  1.99908  3.41454  2.43804  2.90695  3.26780  2.62374  3.53962  3.18165  4.21926  3.53725  3.55785  2.87627  3.05737  2.69862  4.84548  2.13051    405 f - - -
          2.68618  4.42225  2.77519  2.73123  3.46354  2.40513  3.72494  3.29354  2.67741  2.69355  4.24690  2.90347  2.73739  3.18146  2.89801  2.37887  2.77519  2.98518  4.58477  3.61503
          0.01386  4.68173  5.40408  0.61958  0.77255  0.51424  0.91120
    324   2.94050  4.72711  3.74798  3.23546  3.08608  3.81259  4.11646  3.24157  3.06037  2.62668  3.84709  3.61331  1.06704  3.46893  3.01839  3.12568  3.21188  3.03874  5.15377  3.78032    406 p - - -
          2.68618  4.42225  2.77519  2.73123  3.46354  2.40513  3.72494  3.29354  2.67741  2.69355  4.24690  2.90347  2.73739  3.18146  2.89801  2.37887  2.77519  2.98518  4.58477  3.61503
          0.01386  4.68173  5.40408  0.61958  0.77255  0.51424  0.91120
    325   3.31182  4.67067  5.00008  3.59681  2.27314  4.50544  4.77387  2.24342  4.26384  0.80947  3.21654  4.56724  4.77284  4.37227  4.34139  3.82775  3.53483  2.61843  5.16695  4.00765    407 l - - -
          2.68618  4.42225  2.77519  2.73123  3.46354  2.40513  3.72494  3.29354  2.67741  2.69355  4.24690  2.90347  2.73739  3.18146  2.89801  2.37887  2.77519  2.98518  4.58477  3.61503
          0.01386  4.68173  5.40408  0.61958  0.77255  0.51424  0.91120
    326   2.34963  4.19893  4.39922  3.80423  2.57463  3.89347  4.20854  2.00232  3.65558  2.05833  3.31469  3.94069  4.26081  3.84686  3.77883  2.54715  2.24944  2.40382  4.81525  2.83473    408 i - - -
          2.68618  4.42225  2.77519  2.73123  3.46354  2.40513  3.72494  3.29354  2.67741  2.69355  4.24690  2.90347  2.73739  3.18146  2.89801  2.37887  2.77519  2.98518  4.58477  3.61503
          0.01386  4.68173  5.40408  0.61958  0.77255  0.51424  0.91120
    327   2.64533  5.22406  3.02653  2.04077  4.55155  3.25382  2.91133  4.02396  2.28721  3.25904  4.26971  3.01458  3.93249  2.64271  2.07444  2.50878  2.74181  3.53523  5.66658  3.65312    409 e - - -
          2.68618  4.42225  2.77519  2.73123  3.46354  2.40513  3.72494  3.29354  2.67741  2.69355  4.24690  2.90347  2.73739  3.18146  2.89801  2.37887  2.77519  2.98518  4.58477  3.61503
          0.16853  4.68173  1.92529  0.61958  0.77255  0.51424  0.91120
    328   2.24057  5.15415  2.82427  2.25679  4.47240  3.39267  3.25077  3.94000  2.42961  3.44791  4.20232  2.92409  2.54243  2.52770  2.80796  2.36506  2.77199  3.53037  5.60316  3.74255    410 a - - -
          2.68618  4.42225  2.77519  2.73123  3.46354  2.40513  3.72494  3.29354  2.67741  2.69355  4.24690  2.90347  2.73739  3.18146  2.89801  2.37887  2.77519  2.98518  4.58477  3.61503
          0.02807  4.52935  4.08106  0.61958  0.77255  0.76247  0.62832
    329   2.67734  5.20792  1.94365  2.22817  4.53965  2.87784  2.96341  4.01789  2.31340  3.50694  4.25348  2.90631  3.88568  2.78637  2.58189  2.64210  2.95615  3.59167  5.64688  3.56199    411 d - - -
          2.68618  4.42225  2.77519  2.73123  3.46354  2.40513  3.72494  3.29354  2.67741  2.69355  4.24690  2.90347  2.73739  3.18146  2.89801  2.37887  2.77519  2.98518  4.58477  3.61503
          0.08371  4.51763  2.66801  0.61958  0.77255  0.77791  0.61501
    330   2.59435  4.86422  3.15198  2.60559  4.17061  3.51841  3.76894  3.57894  2.34165  3.18466  4.00423  3.10430  1.84059  2.92563  2.59370  2.46262  2.88409  2.89743  5.42412  4.10769    412 p - - -
          2.68618  4.42225  2.77519  2.73123  3.46354  2.40513  3.72494  3.29354  2.67741  2.69355  4.24690  2.90347  2.73739  3.18146  2.89801  2.37887  2.77519  2.98518  4.58477  3.61503
          0.01748  4.45140  5.17374  0.61958  0.77255  0.44608  1.02203
    331   2.25413  5.12506  2.14236  2.46139  4.43781  2.88882  3.74450  3.89099  2.39833  3.42746  4.19881  3.02980  3.93362  2.86148  2.99211  2.26273  2.41113  3.01177  5.60717  4.22756    413 d - - -
          2.68618  4.42225  2.77519  2.73123  3.46354  2.40513  3.72494  3.29354  2.67741  2.69355  4.24690  2.90347  2.73739  3.18146  2.89801  2.37887  2.77519  2.98518  4.58477  3.61503
          0.01464  4.62740  5.34975  0.61958  0.77255  0.45209  1.01142
    332   2.33889  5.23161  2.61669  2.04685  4.55806  3.31947  3.52796  4.03181  2.34309  3.52899  4.27792  2.83607  2.35338  2.83518  2.90192  2.65163  2.99580  2.85025  5.67541  4.27464    414 e - - -
          2.68618  4.42225  2.77519  2.73123  3.46354  2.40513  3.72494  3.29354  2.67741  2.69355  4.24690  2.90347  2.73739  3.18146  2.89801  2.37887  2.77519  2.98518  4.58477  3.61503
          0.01386  4.68173  5.40408  0.61958  0.77255  0.51424  0.91120
    333   2.42694  5.28218  2.33451  1.72396  4.62399  3.06666  3.73116  4.10914  2.30942  3.41825  4.32480  2.83346  3.93454  2.48958  2.63962  2.73532  3.00642  3.67128  5.71550  4.30391    415 e - - -
          2.68618  4.42225  2.77519  2.73123  3.46354  2.40513  3.72494  3.29354  2.67741  2.69355  4.24690  2.90347  2.73739  3.18146  2.89801  2.37887  2.77519  2.98518  4.58477  3.61503
          0.01386  4.68173  5.40408  0.61958  0.77255  0.51424  0.91120
    334   2.18405  5.19967  2.62088  1.99294  4.51763  3.54046  3.73061  3.98485  2.25046  2.88012  3.95212  3.01918  3.93336  2.63654  2.78463  2.55611  2.76982  3.57567  5.64886  3.32130    416 e - - -
          2.68618  4.42225  2.77519  2.73123  3.46354  2.40513  3.72494  3.29354  2.67741  2.69355  4.24690  2.90347  2.73739  3.18146  2.89801  2.37887  2.77519  2.98518  4.58477  3.61503
          0.01386  4.68173  5.40408  0.61958  0.77255  0.51424  0.91120
    335   2.21525  4.24922  4.21255  3.62629  3.35425  3.86906  4.17114  2.28642  3.11931  1.80236  2.90982  3.84217  4.23831  3.73255  3.18026  3.15410  2.49065  1.97599  4.86368  3.67100    417 l - - -
          2.68618  4.42225  2.77519  2.73123  3.46354  2.40513  3.72494  3.29354  2.67741  2.69355  4.24690  2.90347  2.73739  3.18146  2.89801  2.37887  2.77519  2.98518  4.58477  3.61503
          0.01386  4.68173  5.40408  0.61958  0.77255  0.51424  0.91120
    336   1.79448  5.08751  2.96300  2.49352  4.36537  3.56107  3.75691  3.55312  2.25861  3.12158  4.14672  2.93841  3.38495  2.88103  2.67818  2.40411  2.65825  3.44153  5.56275  3.57703    418 a - - -
          2.68618  4.42225  2.77519  2.73123  3.46354  2.40513  3.72494  3.29354  2.67741  2.69355  4.24690  2.90347  2.73739  3.18146  2.89801  2.37887  2.77519  2.98518  4.58477  3.61503
          0.01386  4.68173  5.40408  0.61958  0.77255  0.51424  0.91120
    337   2.24957  5.25920  2.21092  1.94865  4.59619  3.12704  3.72730  3.54128  2.46823  3.56106  4.30272  2.87006  3.93100  2.50073  2.66586  2.49333  2.99691  3.64564  5.69641  4.28879    419 e - - -
          2.68618  4.42225  2.77519  2.73123  3.46354  2.40513  3.72494  3.29354  2.67741  2.69355  4.24690  2.90347  2.73739  3.18146  2.89801  2.37887  2.77519  2.98518  4.58477  3.61503
          0.01386  4.68173  5.40408  0.61958  0.77255  0.51424  0.91120
    338   4.66877  5.64132  5.48933  5.36469  1.87196  5.17818  2.23509  4.32762  5.15858  3.50806  4.84781  4.71071  5.43540  4.86747  5.01066  4.56996  4.86080  4.25402  3.15377  0.59358    420 Y - - -
          2.68618  4.42225  2.77519  2.73123  3.46354  2.40513  3.72494  3.29354  2.67741  2.69355  4.24690  2.90347  2.73739  3.18146  2.89801  2.37887  2.77519  2.98518  4.58477  3.61503
          0.01386  4.68173  5.40408  0.61958  0.77255  0.51424  0.91120
    339   2.01519  4.30347  4.01675  3.43786  3.41513  3.82696  4.11418  2.41366  3.34764  2.08116  3.06185  3.72395  4.19963  3.60033  2.94573  2.94876  2.03610  2.39558  4.90841  3.34255    421 a - - -
          2.68618  4.42225  2.77519  2.73123  3.46354  2.40513  3.72494  3.29354  2.67741  2.69355  4.24690  2.90347  2.73739  3.18146  2.89801  2.37887  2.77519  2.98518  4.58477  3.61503
          0.01386  4.68173  5.40408  0.61958  0.77255  0.51424  0.91120
    340   1.99668  5.25630  2.62260  1.98718  4.59269  3.53692  3.72811  4.07201  2.26809  3.06570  4.30006  2.68318  3.93334  2.74039  2.35771  2.73271  2.99857  3.64243  5.69299  4.28790    422 e - - -
          2.68618  4.42225  2.77519  2.73123  3.46354  2.40513  3.72494  3.29354  2.67741  2.69355  4.24690  2.90347  2.73739  3.18146  2.89801  2.37887  2.77519  2.98518  4.58477  3.61503
          0.01386  4.68173  5.40408  0.61958  0.77255  0.51424  0.91120
    341   2.81740  4.99309  3.22494  2.46263  4.23828  3.63531  3.81726  3.65051  2.55251  3.11580  4.06906  2.71894  4.02413  2.97034  1.98036  2.63360  2.83602  3.33282  2.07521  4.16310    423 r - - -
          2.68618  4.42225  2.77519  2.73123  3.46354  2.40513  3.72494  3.29354  2.67741  2.69355  4.24690  2.90347  2.73739  3.18146  2.89801  2.37887  2.77519  2.98518  4.58477  3.61503
          0.01386  4.68173  5.40408  0.61958  0.77255  0.51424  0.91120
    342   1.36661  4.28071  4.19681  3.61446  3.39058  3.88674  4.19425  2.45730  3.50380  2.32368  3.03275  3.84683  4.25766  3.73579  3.70569  2.92541  3.02403  2.04913  4.90687  3.33363    424 a - - -
          2.68618  4.42225  2.77519  2.73123  3.46354  2.40513  3.72494  3.29354  2.67741  2.69355  4.24690  2.90347  2.73739  3.18146  2.89801  2.37887  2.77519  2.98518  4.58477  3.61503
          0.01386  4.68173  5.40408  0.61958  0.77255  0.51424  0.91120
    343   2.75744  4.12410  2.98658  2.49347  3.95465  3.63778  3.48914  2.95397  2.53758  1.89404  3.46958  3.22872  4.02426  2.68726  2.94973  2.56908  2.90726  2.71393  5.30309  4.01126    425 l - - -
          2.68618  4.42225  2.77519  2.73123  3.46354  2.40513  3.72494  3.29354  2.67741  2.69355  4.24690  2.90347  2.73739  3.18146  2.89801  2.37887  2.77519  2.98518  4.58477  3.61503
          0.01386  4.68173  5.40408  0.61958  0.77255  0.51424  0.91120
    344   2.41727  5.25853  2.51359  2.24922  4.59909  2.98036  3.23876  3.62332  1.82099  3.56155  4.30064  2.78063  3.92672  2.81887  2.47663  2.69202  2.95165  3.64680  5.69349  4.28563    426 k - - -
          2.68618  4.42225  2.77519  2.73123  3.46354  2.40513  3.72494  3.29354  2.67741  2.69355  4.24690  2.90347  2.73739  3.18146  2.89801  2.37887  2.77519  2.98518  4.58477  3.61503
          0.01386  4.68173  5.40408  0.61958  0.77255  0.51424  0.91120
    345   2.69851  4.29487  4.65787  4.06787  3.41879  4.09173  4.43657  1.40941  3.90823  1.98339  3.15338  4.17364  4.44452  4.09148  3.42822  3.40110  2.77636  1.68339  4.99606  3.81325    427 i - - -
          2.68618  4.42225  2.77519  2.73123  3.46354  2.40513  3.72494  3.29354  2.67741  2.69355  4.24690  2.90347  2.73739  3.18146  2.89801  2.37887  2.77519  2.98518  4.58477  3.61503
          0.01386  4.68173  5.40408  0.61958  0.77255  0.51424  0.91120
    346   2.54357  4.19835  4.46452  3.86690  3.02009  3.91412  2.60045  2.43720  3.70831  1.67641  3.13031  3.98022  4.27892  3.88906  3.81278  3.21293  3.00869  1.78611  4.81033  3.03965    428 l - - -
          2.68618  4.42225  2.77519  2.73123  3.46354  2.40513  3.72494  3.29354  2.67741  2.69355  4.24690  2.90347  2.73739  3.18146  2.89801  2.37887  2.77519  2.98518  4.58477  3.61503
          0.01386  4.68173  5.40408  0.61958  0.77255  0.51424  0.91120
    347   2.22744  5.22837  2.58793  2.13087  4.55728  2.64139  3.72543  3.31097  2.20920  3.17253  4.27345  3.01028  3.92982  2.56710  2.58150  2.72724  2.92335  3.61033  5.67065  4.26990    429 e - - -
          2.68618  4.42225  2.77519  2.73123  3.46354  2.40513  3.72494  3.29354  2.67741  2.69355  4.24690  2.90347  2.73739  3.18146  2.89801  2.37887  2.77519  2.98518  4.58477  3.61503
          0.01386  4.68173  5.40408  0.61958  0.77255  0.51424  0.91120
    348   2.42917  5.25837  2.94619  2.26738  4.59925  3.18146  3.72204  4.08026  2.08831  3.36363  4.14716  2.50397  3.92971  2.11387  2.30467  2.68399  2.99329  3.64689  5.69228  4.28673    430 k - - -
          2.68618  4.42225  2.77519  2.73123  3.46354  2.40513  3.72494  3.29354  2.67741  2.69355  4.24690  2.90347  2.73739  3.18146  2.89801  2.37887  2.77519  2.98518  4.58477  3.61503
          0.01386  4.68173  5.40408  0.61958  0.77255  0.51424  0.91120
    349   3.38649  3.65361  5.40715  4.87774  3.86116  4.82598  5.34579  1.47287  4.75905  1.65881  3.68194  4.97495  5.09557  4.94000  4.85147  4.19979  3.63420  1.02745  5.74350  4.56245    431 v - - -
          2.68618  4.42225  2.77519  2.73123  3.46354  2.40513  3.72494  3.29354  2.67741  2.69355  4.24690  2.90347  2.73739  3.18146  2.89801  2.37887  2.77519  2.98518  4.58477  3.61503
          0.01386  4.68173  5.40408  0.61958  0.77255  0.51424  0.91120
    350   2.45170  4.77639  3.08809  1.71811  3.16193  3.35751  3.85298  2.70985  2.71353  3.01402  3.59494  3.22135  4.02140  3.05148  3.08214  2.78743  2.55397  2.82322  5.31326  4.01887    432 e - - -
          2.68618  4.42225  2.77519  2.73123  3.46354  2.40513  3.72494  3.29354  2.67741  2.69355  4.24690  2.90347  2.73739  3.18146  2.89801  2.37887  2.77519  2.98518  4.58477  3.61503
          0.01386  4.68173  5.40408  0.61958  0.77255  0.51424  0.91120
    351   2.49716  5.27133  2.52906  2.10416  4.61516  3.14863  3.56725  4.10010  2.19780  3.57555  4.31284  2.77099  3.92819  2.46485  2.09811  2.72568  2.77051  3.66141  5.70393  4.29379    433 r - - -
          2.68618  4.42225  2.77519  2.73123  3.46354  2.40513  3.72494  3.29354  2.67741  2.69355  4.24690  2.90347  2.73739  3.18146  2.89801  2.37887  2.77519  2.98518  4.58477  3.61503
          0.01386  4.68173  5.40408  0.61958  0.77255  0.51424  0.91120
    352   1.58112  3.59315  4.34389  3.75534  3.34434  3.60453  4.22372  2.23563  3.62130  1.91827  3.07345  3.92377  4.27111  3.82728  3.77250  3.19352  2.49167  2.39543  4.86501  3.67682    434 a - - -
          2.68618  4.42225  2.77519  2.73123  3.46354  2.40513  3.72494  3.29354  2.67741  2.69355  4.24690  2.90347  2.73739  3.18146  2.89801  2.37887  2.77519  2.98518  4.58477  3.61503
          0.01386  4.68173  5.40408  0.61958  0.77255  0.51424  0.91120
    353   3.16587  4.48789  5.07776  4.50209  2.77666  4.44691  4.83592  1.88937  4.34357  1.68082  3.45196  4.57628  4.75611  4.49030  4.40603  3.78084  2.79618  1.14606  5.28776  4.12294    435 v - - -
          2.68618  4.42225  2.77519  2.73123  3.46354  2.40513  3.72494  3.29354  2.67741  2.69355  4.24690  2.90347  2.73739  3.18146  2.89801  2.37887  2.77519  2.98518  4.58477  3.61503
          0.01386  4.68173  5.40408  0.61958  0.77255  0.51424  0.91120
    354   2.18328  5.24285  2.53628  2.03281  4.57799  3.45669  3.23668  3.50730  2.10234  3.25242  4.03049  2.69864  3.92683  2.82125  2.60995  2.69020  2.98746  3.62816  5.68140  4.27669    436 e - - -
          2.68618  4.42225  2.77519  2.73123  3.46354  2.40513  3.72494  3.29354  2.67741  2.69355  4.24690  2.90347  2.73739  3.18146  2.89801  2.37887  2.77519  2.98518  4.58477  3.61503
          0.01386  4.68173  5.40408  0.61958  0.77255  0.51424  0.91120
    355   1.67928  5.25590  2.42133  2.32600  4.58649  3.42320  3.64644  4.06352  2.18991  3.55479  4.30212  3.01081  3.94004  2.58010  2.90104  2.55484  2.79333  3.63909  5.69653  4.29213    437 a - - -
          2.68618  4.42225  2.77519  2.73123  3.46354  2.40513  3.72494  3.29354  2.67741  2.69355  4.24690  2.90347  2.73739  3.18146  2.89801  2.37887  2.77519  2.98518  4.58477  3.61503
          0.01386  4.68173  5.40408  0.61958  0.77255  0.51424  0.91120
    356   3.45186  4.74100  5.40137  4.81306  2.35425  4.74619  5.08818  1.96170  4.64870  1.14527  2.79512  4.89820  4.96545  4.67680  4.64792  4.09208  3.67491  1.54221  5.36495  4.28855    438 l - - -
          2.68618  4.42225  2.77519  2.73123  3.46354  2.40513  3.72494  3.29354  2.67741  2.69355  4.24690  2.90347  2.73739  3.18146  2.89801  2.37887  2.77519  2.98518  4.58477  3.61503
          0.01386  4.68173  5.40408  0.61958  0.77255  0.51424  0.91120
    357   3.27793  5.54569  2.54410  2.73139  4.53926  3.73332  0.81596  4.36292  2.89300  3.87645  4.74999  3.26578  4.28020  3.30615  3.00218  3.23838  3.54355  4.00349  5.82121  4.36747    439 h - - -
          2.68618  4.42225  2.77519  2.73123  3.46354  2.40513  3.72494  3.29354  2.67741  2.69355  4.24690  2.90347  2.73739  3.18146  2.89801  2.37887  2.77519  2.98518  4.58477  3.61503
          0.01386  4.68173  5.40408  0.61958  0.77255  0.51424  0.91120
    358   1.91334  5.25825  2.69159  2.20055  4.59591  3.02958  3.48377  4.07721  2.09766  3.56034  4.30156  2.77678  3.93005  2.82518  2.79966  2.35767  2.84683  3.64505  5.69512  4.28766    440 a - - -
          2.68618  4.42225  2.77519  2.73123  3.46354  2.40513  3.72494  3.29354  2.67741  2.69355  4.24690  2.90347  2.73739  3.18146  2.89801  2.37887  2.77519  2.98518  4.58477  3.61503
          0.01386  4.68173  5.40408  0.61958  0.77255  0.51424  0.91120
    359   2.65730  5.30100  3.07231  2.19993  4.64991  3.59343  3.29282  4.11349  2.25499  3.59171  4.34863  2.45554  3.98915  2.86447  1.56449  2.60876  3.06871  3.69549  5.71613  4.33811    441 r - - -
          2.68618  4.42225  2.77519  2.73123  3.46354  2.40513  3.72494  3.29354  2.67741  2.69355  4.24690  2.90347  2.73739  3.18146  2.89801  2.37887  2.77519  2.98518  4.58477  3.61503
          0.01386  4.68173  5.40408  0.61958  0.77255  0.51424  0.91120
    360   3.20123  5.70852  2.18363  2.49803  5.07776  1.02757  4.08869  4.58568  2.60351  4.07971  4.90117  2.42564  4.17763  3.24277  3.58815  3.11604  3.48800  4.14662  6.23723  4.76398    442 g - - -
          2.68618  4.42225  2.77519  2.73123  3.46354  2.40513  3.72494  3.29354  2.67741  2.69355  4.24690  2.90347  2.73739  3.18146  2.89801  2.37887  2.77519  2.98518  4.58477  3.61503
          0.01386  4.68173  5.40408  0.61958  0.77255  0.51424  0.91120
    361   3.19122  4.50766  5.10980  4.53577  3.24054  4.47913  4.85922  1.12002  4.37728  2.10740  3.28033  4.60812  4.78229  4.51920  4.43670  3.81472  3.42763  1.41647  5.29593  3.45190    443 i - - -
          2.68618  4.42225  2.77519  2.73123  3.46354  2.40513  3.72494  3.29354  2.67741  2.69355  4.24690  2.90347  2.73739  3.18146  2.89801  2.37887  2.77519  2.98518  4.58477  3.61503
          0.01386  4.68173  5.40408  0.61958  0.77255  0.51424  0.91120
    362   2.07062  4.25770  4.17760  3.59331  3.09634  3.55603  4.16025  2.53982  3.47918  2.45198  3.37276  3.82109  4.23078  3.70966  3.04895  3.14322  2.99902  1.48522  4.86863  2.78162    444 v - - -
          2.68618  4.42225  2.77519  2.73123  3.46354  2.40513  3.72494  3.29354  2.67741  2.69355  4.24690  2.90347  2.73739  3.18146  2.89801  2.37887  2.77519  2.98518  4.58477  3.61503
          0.01386  4.68173  5.40408  0.61958  0.77255  0.51424  0.91120
    363   2.97375  4.37174  4.67092  4.08210  1.49510  4.11721  2.73704  2.14491  3.91711  1.86838  2.75588  4.17768  4.45625  4.06764  4.00302  3.42322  3.20277  2.55276  4.83032  3.56075    445 f - - -
          2.68618  4.42225  2.77519  2.73123  3.46354  2.40513  3.72494  3.29354  2.67741  2.69355  4.24690  2.90347  2.73739  3.18146  2.89801  2.37887  2.77519  2.98518  4.58477  3.61503
          0.01386  4.68173  5.40408  0.61958  0.77255  0.51424  0.91120
    364   2.78894  5.21213  2.94124  2.61655  4.73317  1.51255  3.97780  4.20210  2.79470  3.73383  4.51910  2.02865  4.05998  2.47489  3.27598  2.30701  3.18687  3.76303  5.90283  4.51698    446 g - - -
          2.68618  4.42225  2.77519  2.73123  3.46354  2.40513  3.72494  3.29354  2.67741  2.69355  4.24690  2.90347  2.73739  3.18146  2.89801  2.37887  2.77519  2.98518  4.58477  3.61503
          0.01386  4.68173  5.40408  0.61958  0.77255  0.51424  0.91120
    365   3.63014  6.31816  0.50382  2.18195  5.60845  3.65720  4.35369  5.22238  3.56184  4.67586  5.61817  3.12135  4.36338  3.55104  4.27780  3.44932  3.96043  4.74929  6.77465  5.19213    447 D - - -
          2.68618  4.42225  2.77519  2.73123  3.46354  2.40513  3.72494  3.29354  2.67741  2.69355  4.24690  2.90347  2.73739  3.18146  2.89801  2.37887  2.77519  2.98518  4.58477  3.61503
          0.01386  4.68173  5.40408  0.61958  0.77255  0.51424  0.91120
    366   3.93681  5.14989  5.81936  5.24886  3.05912  5.33059  5.61327  2.06866  5.12414  0.52821  3.15010  5.46244  5.35919  5.00821  5.09330  4.72293  4.14251  2.44911  5.62243  4.63500    448 L - - -
          2.68618  4.42225  2.77519  2.73123  3.46354  2.40513  3.72494  3.29354  2.67741  2.69355  4.24690  2.90347  2.73739  3.18146  2.89801  2.37887  2.77519  2.98518  4.58477  3.61503
          0.01386  4.68173  5.40408  0.61958  0.77255  0.51424  0.91120
    367   2.96488  5.32667  2.97699  2.59355  4.62226  3.62410  1.45770  4.12063  2.60144  3.63778  4.43530  2.75244  4.07925  2.16596  3.02594  2.34035  3.20665  3.73444  5.77035  4.39005    449 h - - -
          2.68618  4.42225  2.77519  2.73123  3.46354  2.40513  3.72494  3.29354  2.67741  2.69355  4.24690  2.90347  2.73739  3.18146  2.89801  2.37887  2.77519  2.98518  4.58477  3.61503
          0.01386  4.68173  5.40408  0.61958  0.77255  0.51424  0.91120
    368   2.76822  4.39956  3.64101  3.23935  3.52188  3.64224  3.73514  2.87083  3.17030  2.03162  2.70405  3.59516  1.77010  3.45727  3.47704  3.04518  3.00175  2.34264  4.99507  3.77648    450 p - - -
          2.68618  4.42225  2.77519  2.73123  3.46354  2.40513  3.72494  3.29354  2.67741  2.69355  4.24690  2.90347  2.73739  3.18146  2.89801  2.37887  2.77519  2.98518  4.58477  3.61503
          0.01386  4.68173  5.40408  0.61958  0.77255  0.51424  0.91120
    369   2.41831  5.16880  2.97572  2.33261  2.90653  2.91883  3.39113  3.93392  2.36587  3.27226  4.22011  2.29136  3.93919  2.84908  2.43194  2.46511  2.98850  3.53829  5.62552  4.23966    451 n - - -
          2.68618  4.42225  2.77519  2.73123  3.46354  2.40513  3.72494  3.29354  2.67741  2.69355  4.24690  2.90347  2.73739  3.18146  2.89801  2.37887  2.77519  2.98518  4.58477  3.61503
          0.01386  4.68173  5.40408  0.61958  0.77255  0.51424  0.91120
    370   3.39829  5.57460  2.95282  2.89333  4.52101  3.75186  3.58191  4.68991  3.22862  4.17643  5.10541  0.56437  4.39518  3.58920  3.61470  3.37706  3.74230  4.27098  5.88917  4.37271    452 N - - -
          2.68618  4.42225  2.77519  2.73123  3.46354  2.40513  3.72494  3.29354  2.67741  2.69355  4.24690  2.90347  2.73739  3.18146  2.89801  2.37887  2.77519  2.98518  4.58477  3.61503
          0.01386  4.68173  5.40408  0.61958  0.77255  0.51424  0.91120
    371   3.54003  4.76933  5.56105  5.03925  3.27123  5.02598  5.53926  0.95125  4.93682  1.84175  3.58605  5.16984  5.23624  5.06935  5.01992  4.41527  3.78326  1.37394  5.82758  4.68303    453 i - - -
          2.68618  4.42225  2.77519  2.73123  3.46354  2.40513  3.72494  3.29354  2.67741  2.69355  4.24690  2.90347  2.73739  3.18146  2.89801  2.37887  2.77519  2.98518  4.58477  3.61503
          0.01386  4.68173  5.40408  0.61958  0.77255  0.51424  0.91120
    372   3.74784  4.98977  5.66470  5.08933  3.43800  5.11706  5.45666  1.51756  4.95141  1.21331  1.46024  5.25669  5.22878  4.91015  4.94440  4.49011  3.96302  2.37958  5.58205  4.58086    454 l - - -
          2.68618  4.42225  2.77519  2.73123  3.46354  2.40513  3.72494  3.29354  2.67741  2.69355  4.24690  2.90347  2.73739  3.18146  2.89801  2.37887  2.77519  2.98518  4.58477  3.61503
          0.01386  4.68173  5.40408  0.61958  0.77255  0.51424  0.91120
    373   3.59317  4.79231  5.65502  5.18037  4.07830  5.19998  5.89511  1.41661  5.11506  2.18149  3.81657  5.34626  5.40691  5.34420  5.26958  4.62857  3.84983  0.71864  6.19396  4.99587    455 v - - -
          2.68619  4.42226  2.77520  2.73124  3.46329  2.40513  3.72495  3.29355  2.67741  2.69356  4.24690  2.90347  2.73740  3.18147  2.89801  2.37887  2.77520  2.98519  4.58478  3.61504
          0.04137  3.32341  5.40408  0.44811  1.01843  0.46836  0.98357
    374   2.31413  3.57095  2.37949  2.47305  4.44957  3.17553  3.74726  3.90372  2.30596  3.12195  3.72491  2.85558  3.94675  2.86129  2.34724  2.56772  2.56664  3.51655  5.61316  4.23249    457 k - - -
          2.68618  4.42225  2.77519  2.73123  3.46354  2.40513  3.72494  3.29354  2.67741  2.69355  4.24690  2.90347  2.73739  3.18146  2.89801  2.37887  2.77519  2.98518  4.58477  3.61503
          0.01366  4.69571  5.41806  0.61958  0.77255  0.48576  0.95510
    375   2.48941  5.29509  2.22494  1.91990  4.62486  3.54898  3.77865  4.10197  2.54262  3.59767  4.35182  3.02360  2.02150  2.88652  2.84634  2.63650  3.05647  3.48726  5.74437  4.33619    458 e - - -
          2.68618  4.42225  2.77519  2.73123  3.46354  2.40513  3.72494  3.29354  2.67741  2.69355  4.24690  2.90347  2.73739  3.18146  2.89801  2.37887  2.77519  2.98518  4.58477  3.61503
          0.01366  4.69571  5.41806  0.61958  0.77255  0.48576  0.95510
    376   3.47656  6.22677  0.79521  1.70311  5.48508  3.48329  4.22308  5.06258  3.34272  4.49951  5.37513  2.54897  4.27818  3.23471  4.02344  3.30882  3.78061  4.58535  6.64585  5.04789    459 d - - -
          2.68612  4.42239  2.77498  2.73088  3.46368  2.40507  3.72475  3.29368  2.67755  2.69369  4.24704  2.90358  2.73751  3.18155  2.89815  2.37887  2.77497  2.98533  4.58491  3.61487
          0.34172  1.30515  3.99972  0.59905  0.79703  0.48576  0.95510
    377   2.76183  5.19274  2.18179  2.26060  4.06416  2.22030  3.73802  3.96926  2.48896  2.88504  4.24263  2.75076  3.22096  2.84641  2.88390  2.62170  2.99345  3.56581  5.64533  3.90640    465 d - - -
          2.68618  4.42225  2.77519  2.73123  3.46354  2.40513  3.72494  3.29354  2.67741  2.69355  4.24690  2.90347  2.73739  3.18146  2.89801  2.37887  2.77519  2.98518  4.58477  3.61503
          0.01386  4.68173  5.40408  0.61958  0.77255  0.51424  0.91120
    378   2.70706  5.23877  2.60266  2.13613  3.95222  3.53577  3.72583  4.04737  2.39449  3.53823  4.28331  3.00835  3.93031  2.61946  2.22322  2.02339  2.46001  3.62241  5.67912  4.27630    466 s - - -
          2.68618  4.42225  2.77519  2.73123  3.46354  2.40513  3.72494  3.29354  2.67741  2.69355  4.24690  2.90347  2.73739  3.18146  2.89801  2.37887  2.77519  2.98518  4.58477  3.61503
          0.01386  4.68173  5.40408  0.61958  0.77255  0.51424  0.91120
    379   3.26410  4.56414  5.16028  4.61982  3.81640  3.65290  5.10132  1.39815  4.49050  2.11169  3.68159  4.73683  4.93032  4.69960  4.60947  3.97331  3.51357  0.97404  5.59242  4.39560    467 v - - -
          2.68618  4.42225  2.77519  2.73123  3.46354  2.40513  3.72494  3.29354  2.67741  2.69355  4.24690  2.90347  2.73739  3.18146  2.89801  2.37887  2.77519  2.98518  4.58477  3.61503
          0.01386  4.68173  5.40408  0.61958  0.77255  0.51424  0.91120
    380   2.35125  3.39710  3.46320  2.89957  3.50228  3.68967  3.52662  2.98868  2.13711  2.82626  3.70103  3.35117  4.07266  3.19057  2.96572  2.24533  2.87410  2.18061  5.16903  3.80136    468 k - - -
          2.68618  4.42225  2.77519  2.73123  3.46354  2.40513  3.72494  3.29354  2.67741  2.69355  4.24690  2.90347  2.73739  3.18146  2.89801  2.37887  2.77519  2.98518  4.58477  3.61503
          0.01386  4.68173  5.40408  0.61958  0.77255  0.51424  0.91120
    381   3.81769  5.05332  5.72735  5.14698  2.34106  5.16769  5.44004  1.90290  5.00677  0.68553  3.14674  5.30860  5.25125  4.91484  4.97081  4.54187  4.02580  2.45950  5.51899  4.49166    469 L - - -
          2.68618  4.42225  2.77519  2.73123  3.46354  2.40513  3.72494  3.29354  2.67741  2.69355  4.24690  2.90347  2.73739  3.18146  2.89801  2.37887  2.77519  2.98518  4.58477  3.61503
          0.01386  4.68173  5.40408  0.61958  0.77255  0.51424  0.91120
    382   3.33023  4.61964  5.24423  4.70107  3.75627  4.69379  5.16303  0.98535  4.56668  1.65350  3.60036  4.81795  4.98234  4.74932  4.66895  3.56518  3.57619  1.63761  5.59998  4.42650    470 i - - -
          2.68618  4.42225  2.77519  2.73123  3.46354  2.40513  3.72494  3.29354  2.67741  2.69355  4.24690  2.90347  2.73739  3.18146  2.89801  2.37887  2.77519  2.98518  4.58477  3.61503
          0.01386  4.68173  5.40408  0.61958  0.77255  0.51424  0.91120
    383   3.62507  6.00884  0.43680  2.73999  5.39360  3.76199  4.45731  5.06687  3.55617  4.55008  5.48722  3.32059  4.44157  3.66711  3.44941  3.51531  3.96077  4.62304  6.53477  5.11445    471 D - - -
          2.68618  4.42225  2.77519  2.73123  3.46354  2.40513  3.72494  3.29354  2.67741  2.69355  4.24690  2.90347  2.73739  3.18146  2.89801  2.37887  2.77519  2.98518  4.58477  3.61503
          0.01386  4.68173  5.40408  0.61958  0.77255  0.51424  0.91120
    384   4.23257  5.36116  5.44767  5.18936  0.59849  5.02105  3.99600  3.66190  4.97084  2.31148  4.20360  4.72101  5.27964  4.78913  4.86727  4.40062  4.44119  3.68176  2.56258  2.37242    472 F - - -
          2.68618  4.42225  2.77519  2.73123  3.46354  2.40513  3.72494  3.29354  2.67741  2.69355  4.24690  2.90347  2.73739  3.18146  2.89801  2.37887  2.77519  2.98518  4.58477  3.61503
          0.01386  4.68173  5.40408  0.61958  0.77255  0.51424  0.91120
    385   3.55983  6.10458  2.40230  0.49545  5.44175  3.69321  4.33556  5.02127  3.42541  4.50360  5.41235  3.18534  4.36313  3.52488  4.03692  3.41979  3.87434  4.57686  6.57729  5.08968    473 E - - -
          2.68618  4.42225  2.77519  2.73123  3.46354  2.40513  3.72494  3.29354  2.67741  2.69355  4.24690  2.90347  2.73739  3.18146  2.89801  2.37887  2.77519  2.98518  4.58477  3.61503
          0.01386  4.68173  5.40408  0.61958  0.77255  0.51424  0.91120
    386   1.95425  4.47218  3.65095  3.08320  3.60799  3.10448  3.99761  2.88292  3.03561  2.19658  3.17417  3.48508  4.12168  2.72377  3.38574  2.98808  2.15078  2.63007  5.05577  3.31826    474 a - - -
          2.68618  4.42225  2.77519  2.73123  3.46354  2.40513  3.72494  3.29354  2.67741  2.69355  4.24690  2.90347  2.73739  3.18146  2.89801  2.37887  2.77519  2.98518  4.58477  3.61503
          0.01386  4.68173  5.40408  0.61958  0.77255  0.51424  0.91120
    387   0.48863  4.50597  4.42224  4.17003  4.79678  3.36028  5.00104  3.97312  4.11682  3.86232  4.73889  4.00402  4.16829  4.36276  4.30361  2.69033  2.98131  3.06663  6.21522  5.06824    475 A - - -
          2.68618  4.42225  2.77519  2.73123  3.46354  2.40513  3.72494  3.29354  2.67741  2.69355  4.24690  2.90347  2.73739  3.18146  2.89801  2.37887  2.77519  2.98518  4.58477  3.61503
          0.01386  4.68173  5.40408  0.61958  0.77255  0.51424  0.91120
    388   2.17844  3.36658  4.24234  3.65438  2.97995  3.86595  3.44320  2.67970  3.53166  2.29554  3.17647  3.85452  4.23535  3.74848  3.70593  2.40092  2.46799  1.90403  4.84425  2.95606    476 v - - -
          2.68618  4.42225  2.77519  2.73123  3.46354  2.40513  3.72494  3.29354  2.67741  2.69355  4.24690  2.90347  2.73739  3.18146  2.89801  2.37887  2.77519  2.98518  4.58477  3.61503
          0.01386  4.68173  5.40408  0.61958  0.77255  0.51424  0.91120
    389   2.68157  5.10001  2.44561  2.23823  3.23046  3.55861  3.28203  3.72602  2.52085  2.91912  4.15812  3.05652  2.28828  2.87667  2.88967  2.57016  2.72979  3.45609  5.57271  4.20360    477 e - - -
          2.68618  4.42225  2.77519  2.73123  3.46354  2.40513  3.72494  3.29354  2.67741  2.69355  4.24690  2.90347  2.73739  3.18146  2.89801  2.37887  2.77519  2.98518  4.58477  3.61503
          0.01386  4.68173  5.40408  0.61958  0.77255  0.51424  0.91120
    390   2.10062  4.74278  3.03574  2.61398  3.92802  3.64412  3.45969  2.94541  2.54863  2.54043  3.61343  3.24337  3.49168  3.07488  3.16984  2.44833  2.84696  2.22351  5.28498  3.99781    478 a - - -
          2.68605  4.42230  2.77515  2.73129  3.46359  2.40518  3.72500  3.29359  2.67746  2.69360  4.24695  2.90323  2.73745  3.18136  2.89806  2.37877  2.77525  2.98524  4.58482  3.61508
          0.11933  2.22572  5.40408  0.61672  0.77590  0.51424  0.91120
    391   2.33469  5.37876  1.85041  1.91672  4.71445  2.82646  3.80931  4.20308  2.59397  3.68511  4.43870  2.52980  3.98945  2.91895  3.10273  2.62066  2.67155  3.76780  5.82318  4.39870    484 d - - -
          2.68618  4.42225  2.77519  2.73123  3.46354  2.40513  3.72494  3.29354  2.67741  2.69355  4.24690  2.90347  2.73739  3.18146  2.89801  2.37887  2.77519  2.98518  4.58477  3.61503
          0.01386  4.68173  5.40408  0.61958  0.77255  0.51424  0.91120
    392   2.48174  5.21292  2.35322  1.74193  4.53305  3.53998  3.73397  3.59154  2.48144  3.50765  4.26087  2.84969  3.82591  2.78168  2.97056  2.17089  2.99371  3.28934  5.66086  3.73006    485 e - - -
          2.68618  4.42225  2.77519  2.73123  3.46354  2.40513  3.72494  3.29354  2.67741  2.69355  4.24690  2.90347  2.73739  3.18146  2.89801  2.37887  2.77519  2.98518  4.58477  3.61503
          0.01386  4.68173  5.40408  0.61958  0.77255  0.51424  0.91120
    393   2.57074  5.24578  2.13674  2.39487  3.73277  2.97627  3.72090  4.06195  2.03957  3.54730  4.06881  2.65312  3.46676  2.63412  2.60698  2.72238  2.91081  3.43900  5.68367  4.27807    486 k - - -
          2.68618  4.42225  2.77519  2.73123  3.46354  2.40513  3.72494  3.29354  2.67741  2.69355  4.24690  2.90347  2.73739  3.18146  2.89801  2.37887  2.77519  2.98518  4.58477  3.61503
          0.01386  4.68173  5.40408  0.61958  0.77255  0.51424  0.91120
    394   2.65266  5.10673  2.59769  2.43430  4.39090  2.88646  3.31654  3.83590  2.34290  2.78762  4.16402  3.05398  3.94934  2.87301  2.20985  2.71798  2.81601  2.61779  5.57757  3.61522    487 r - - -
          2.68618  4.42225  2.77519  2.73123  3.46354  2.40513  3.72494  3.29354  2.67741  2.69355  4.24690  2.90347  2.73739  3.18146  2.89801  2.37887  2.77519  2.98518  4.58477  3.61503
          0.01386  4.68173  5.40408  0.61958  0.77255  0.51424  0.91120
    395   2.52536  4.94330  3.17245  2.61353  4.17771  3.59483  3.54340  3.19907  2.43738  3.19957  4.01577  3.13038  3.13587  2.95214  1.80695  2.44585  2.77151  2.87479  5.44850  3.67086    488 r - - -
          2.68618  4.42225  2.77519  2.73123  3.46354  2.40513  3.72494  3.29354  2.67741  2.69355  4.24690  2.90347  2.73739  3.18146  2.89801  2.37887  2.77519  2.98518  4.58477  3.61503
          0.01386  4.68173  5.40408  0.61958  0.77255  0.51424  0.91120
    396   2.33128  5.01577  3.12770  2.57274  4.27741  3.57651  2.98649  3.70399  2.56386  2.96717  4.08827  3.09764  2.33655  2.09928  3.03124  2.55826  2.81900  3.11020  5.51214  4.16458    489 q - - -
          2.68618  4.42225  2.77519  2.73123  3.46354  2.40513  3.72494  3.29354  2.67741  2.69355  4.24690  2.90347  2.73739  3.18146  2.89801  2.37887  2.77519  2.98518  4.58477  3.61503
          0.01386  4.68173  5.40408  0.61958  0.77255  0.51424  0.91120
    397   2.06868  4.93240  3.17355  2.61596  4.16556  3.03552  3.44562  2.92991  2.38391  3.18960  4.00709  2.52859  3.56422  2.95654  3.06859  2.54778  2.50680  2.74876  5.44183  4.11250    490 a - - -
          2.68618  4.42225  2.77519  2.73123  3.46354  2.40513  3.72494  3.29354  2.67741  2.69355  4.24690  2.90347  2.73739  3.18146  2.89801  2.37887  2.77519  2.98518  4.58477  3.61503
          0.01386  4.68173  5.40408  0.61958  0.77255  0.51424  0.91120
    398   2.92252  4.56966  5.14620  4.56374  3.07078  4.52130  4.88734  2.17920  4.40429  1.28732  2.89128  4.64951  4.80389  4.51438  4.45184  3.85527  3.48149  1.25541  5.28907  4.15927    491 v - - -
          2.68618  4.42225  2.77519  2.73123  3.46354  2.40513  3.72494  3.29354  2.67741  2.69355  4.24690  2.90347  2.73739  3.18146  2.89801  2.37887  2.77519  2.98518  4.58477  3.61503
          0.01386  4.68173  5.40408  0.61958  0.77255  0.51424  0.91120
    399   1.59889  4.40677  3.82514  3.26169  3.10735  2.10688  4.07606  2.89533  3.19773  2.61983  2.76286  3.60853  4.16706  3.47989  3.50455  3.04087  3.00995  2.68173  5.00594  3.36734    492 a - - -
          2.68618  4.42225  2.77519  2.73123  3.46354  2.40513  3.72494  3.29354  2.67741  2.69355  4.24690  2.90347  2.73739  3.18146  2.89801  2.37887  2.77519  2.98518  4.58477  3.61503
          0.01386  4.68173  5.40408  0.61958  0.77255  0.51424  0.91120
    400   1.94499  5.13147  3.03861  2.35231  4.43473  3.56215  2.73588  3.87970  2.56770  3.43156  4.21562  2.41721  3.97666  2.92000  3.04489  2.73006  1.99490  3.50624  5.62506  4.25459    493 a - - -
          2.68618  4.42225  2.77519  2.73123  3.46354  2.40513  3.72494  3.29354  2.67741  2.69355  4.24690  2.90347  2.73739  3.18146  2.89801  2.37887  2.77519  2.98518  4.58477  3.61503
          0.01386  4.68173  5.40408  0.61958  0.77255  0.51424  0.91120
    401   2.46750  4.83556  3.30052  2.57643  4.22748  3.61508  4.09651  3.02434  2.95940  3.24531  4.12864  3.36863  1.12896  3.31158  3.35788  2.96255  3.15297  3.22206  5.58278  4.29800    494 p - - -
          2.68618  4.42225  2.77519  2.73123  3.46354  2.40513  3.72494  3.29354  2.67741  2.69355  4.24690  2.90347  2.73739  3.18146  2.89801  2.37887  2.77519  2.98518  4.58477  3.61503
          0.01386  4.68173  5.40408  0.61958  0.77255  0.51424  0.91120
    402   1.82165  4.63900  4.17071  4.08762  5.18601  0.56426  5.12711  4.63223  4.27748  4.34988  5.16305  4.01216  4.22562  4.47503  4.47516  2.91638  3.27652  3.89582  6.48866  5.38711    495 G - - -
          2.68618  4.42225  2.77519  2.73123  3.46354  2.40513  3.72494  3.29354  2.67741  2.69355  4.24690  2.90347  2.73739  3.18146  2.89801  2.37887  2.77519  2.98518  4.58477  3.61503
          0.01386  4.68173  5.40408  0.61958  0.77255  0.51424  0.91120
    403   4.67115  5.64046  5.52387  5.43679  0.51853  5.18404  3.88688  4.21470  5.22366  3.37435  4.74889  4.75261  5.44882  4.91371  5.04791  4.60138  4.87314  4.18530  3.96475  1.53438    496 F - - -
          2.68612  4.42231  2.77512  2.73130  3.46360  2.40519  3.72501  3.29360  2.67747  2.69361  4.24696  2.90353  2.73746  3.18114  2.89792  2.37875  2.77513  2.98525  4.58483  3.61509
          0.08282  2.74950  4.16568  1.08500  0.41234  0.51424  0.91120
    404   2.23917  4.42991  3.24530  3.14212  3.07228  3.75484  4.01574  2.68743  3.08845  2.36112  3.35961  3.52530  4.13268  3.27193  2.51667  2.92827  2.46331  1.98775  5.01819  3.79232    501 v - - -
          2.68618  4.42225  2.77519  2.73123  3.46354  2.40513  3.72494  3.29354  2.67741  2.69355  4.24690  2.90347  2.73739  3.18146  2.89801  2.37887  2.77519  2.98518  4.58477  3.61503
          0.01401  4.67065  5.39299  0.61958  0.77255  0.49988  0.93293
    405   1.38028  4.98813  2.70190  2.61715  4.29516  3.34183  3.45368  3.71945  2.64243  3.05072  4.12084  3.13307  3.99259  2.98568  3.10932  2.41420  2.77587  3.37480  5.54639  4.20478    502 a - - -
          2.68618  4.42225  2.77519  2.73123  3.46354  2.40513  3.72494  3.29354  2.67741  2.69355  4.24690  2.90347  2.73739  3.18146  2.89801  2.37887  2.77519  2.98518  4.58477  3.61503
          0.01386  4.68173  5.40408  0.61958  0.77255  0.51424  0.91120
    406   2.65710  5.18092  2.66079  2.38135  4.48653  3.42213  3.50562  3.94596  2.35257  3.46893  4.23312  3.03261  1.88814  2.65612  2.98524  2.47833  3.00015  3.55039  3.47574  4.25057    503 p - - -
          2.68618  4.42225  2.77519  2.73123  3.46354  2.40513  3.72494  3.29354  2.67741  2.69355  4.24690  2.90347  2.73739  3.18146  2.89801  2.37887  2.77519  2.98518  4.58477  3.61503
          0.01386  4.68173  5.40408  0.61958  0.77255  0.51424  0.91120
    407   2.09321  5.11310  2.88641  2.43157  4.39954  3.28412  3.75067  3.84594  2.44661  3.06862  4.16982  3.05150  2.45434  2.67816  2.39459  2.61050  2.98795  3.19442  4.50635  4.21037    504 a - - -
          2.68618  4.42225  2.77519  2.73123  3.46354  2.40513  3.72494  3.29354  2.67741  2.69355  4.24690  2.90347  2.73739  3.18146  2.89801  2.37887  2.77519  2.98518  4.58477  3.61503
          0.01386  4.68173  5.40408  0.61958  0.77255  0.51424  0.91120
    408   2.49397  5.17387  1.94036  2.12361  4.48017  2.54508  3.62872  3.71261  2.49320  3.29505  3.60235  2.84308  3.94020  2.85075  2.97903  2.74126  2.99123  3.54358  5.63030  3.60354    505 d - - -
          2.68618  4.42225  2.77519  2.73123  3.46354  2.40513  3.72494  3.29354  2.67741  2.69355  4.24690  2.90347  2.73739  3.18146  2.89801  2.37887  2.77519  2.98518  4.58477  3.61503
          0.01386  4.68173  5.40408  0.61958  0.77255  0.51424  0.91120
    409   2.75730  3.94226  2.92346  2.42513  4.25472  3.57875  3.77920  3.67922  2.31560  2.83460  3.63085  3.09821  3.96911  2.91950  1.87025  2.50625  2.53191  3.16298  5.49652  3.85201    506 r - - -
          2.68618  4.42225  2.77519  2.73123  3.46354  2.40513  3.72494  3.29354  2.67741  2.69355  4.24690  2.90347  2.73739  3.18146  2.89801  2.37887  2.77519  2.98518  4.58477  3.61503
          0.01386  4.68173  5.40408  0.61958  0.77255  0.51424  0.91120
    410   2.75750  5.01621  3.00006  2.49398  4.27144  3.57614  3.23281  3.49297  2.53508  2.82346  4.08201  3.09264  3.54044  2.91365  2.18477  2.26406  2.20628  2.89444  5.50676  4.15824    507 r - - -
          2.68618  4.42225  2.77519  2.73123  3.46354  2.40513  3.72494  3.29354  2.67741  2.69355  4.24690  2.90347  2.73739  3.18146  2.89801  2.37887  2.77519  2.98518  4.58477  3.61503
          0.01386  4.68173  5.40408  0.61958  0.77255  0.51424  0.91120
    411   2.67946  4.78923  3.27907  2.57739  3.46646  1.74820  3.85135  3.37966  2.70668  2.83436  3.87610  3.21566  2.94805  3.04640  3.00046  2.63991  2.81322  3.09898  5.32607  3.46181    508 g - - -
          2.68618  4.42225  2.77519  2.73123  3.46354  2.40513  3.72494  3.29354  2.67741  2.69355  4.24690  2.90347  2.73739  3.18146  2.89801  2.37887  2.77519  2.98518  4.58477  3.61503
          0.01386  4.68173  5.40408  0.61958  0.77255  0.51424  0.91120
    412   2.53534  4.93814  3.16926  2.38369  3.08020  3.20731  3.79767  3.28569  2.48278  3.19406  4.01043  2.91976  3.48314  2.95212  2.41763  2.46503  2.38422  2.99676  5.44465  3.41107    509 e - - -
          2.68618  4.42225  2.77519  2.73123  3.46354  2.40513  3.72494  3.29354  2.67741  2.69355  4.24690  2.90347  2.73739  3.18146  2.89801  2.37887  2.77519  2.98518  4.58477  3.61503
          0.01386  4.68173  5.40408  0.61958  0.77255  0.51424  0.91120
    413   2.08104  5.30872  2.05983  1.84246  4.64344  3.54022  3.76001  4.12691  2.51579  3.60984  4.35647  3.00839  3.95580  2.43732  2.77656  2.69088  2.83948  3.69464  5.74601  4.33264    510 e - - -
          2.68618  4.42225  2.77519  2.73123  3.46354  2.40513  3.72494  3.29354  2.67741  2.69355  4.24690  2.90347  2.73739  3.18146  2.89801  2.37887  2.77519  2.98518  4.58477  3.61503
          0.01386  4.68173  5.40408  0.61958  0.77255  0.51424  0.91120
    414   2.07071  4.57734  2.98088  2.95512  3.73434  3.71273  3.95607  2.04143  2.68103  2.79445  3.67851  3.39488  4.09615  3.23725  2.78071  2.94978  3.00204  2.04663  5.15383  3.90264    511 i - - -
          2.68618  4.42225  2.77519  2.73123  3.46354  2.40513  3.72494  3.29354  2.67741  2.69355  4.24690  2.90347  2.73739  3.18146  2.89801  2.37887  2.77519  2.98518  4.58477  3.61503
          0.01386  4.68173  5.40408  0.61958  0.77255  0.51424  0.91120
    415   3.42991  6.05557  0.64053  2.20936  5.38097  3.60378  4.22906  4.91105  3.33460  4.40398  5.28556  3.06856  4.27104  3.40738  3.98639  3.28956  2.94295  4.45796  6.56793  5.00831    512 D - - -
          2.68618  4.42225  2.77519  2.73123  3.46354  2.40513  3.72494  3.29354  2.67741  2.69355  4.24690  2.90347  2.73739  3.18146  2.89801  2.37887  2.77519  2.98518  4.58477  3.61503
          0.01386  4.68173  5.40408  0.61958  0.77255  0.51424  0.91120
    416   2.49936  4.66343  3.29439  2.68871  3.83207  3.67127  3.51360  2.98082  2.80842  2.37318  3.75590  3.19206  4.05541  3.13926  2.11565  2.83154  2.84666  2.95566  2.54708  3.53159    513 r - - -
          2.68618  4.42225  2.77519  2.73123  3.46354  2.40513  3.72494  3.29354  2.67741  2.69355  4.24690  2.90347  2.73739  3.18146  2.89801  2.37887  2.77519  2.98518  4.58477  3.61503
          0.01386  4.68173  5.40408  0.61958  0.77255  0.51424  0.91120
    417   3.21322  4.82984  3.23979  3.53676  2.02608  4.12186  2.96894  3.35974  3.49803  2.96740  3.95345  3.82613  4.49101  3.73764  3.79903  3.40040  3.02652  3.15808  4.44166  1.09925    514 y - - -
          2.68618  4.42225  2.77519  2.73123  3.46354  2.40513  3.72494  3.29354  2.67741  2.69355  4.24690  2.90347  2.73739  3.18146  2.89801  2.37887  2.77519  2.98518  4.58477  3.61503
          0.01386  4.68173  5.40408  0.61958  0.77255  0.51424  0.91120
    418   1.36337  4.72955  3.42774  2.90704  4.12829  2.16232  4.01623  3.51531  2.61248  2.79134  4.02328  3.34421  4.05600  3.22532  3.29280  2.61054  3.03552  3.07110  5.46990  4.19067    515 a - - -
          2.68618  4.42225  2.77519  2.73123  3.46354  2.40513  3.72494  3.29354  2.67741  2.69355  4.24690  2.90347  2.73739  3.18146  2.89801  2.37887  2.77519  2.98518  4.58477  3.61503
          0.01386  4.68173  5.40408  0.61958  0.77255  0.51424  0.91120
    419   3.87448  5.09826  5.77369  5.19860  2.85090  5.25127  5.53827  2.00662  5.06866  0.58386  3.15300  5.38818  5.30822  4.96713  5.03751  4.63445  4.08192  2.37733  5.58416  4.58408    516 L - - -
          2.68618  4.42225  2.77519  2.73123  3.46354  2.40513  3.72494  3.29354  2.67741  2.69355  4.24690  2.90347  2.73739  3.18146  2.89801  2.37887  2.77519  2.98518  4.58477  3.61503
          0.01386  4.68173  5.40408  0.61958  0.77255  0.51424  0.91120
    420   1.77018  5.10647  2.64746  2.52233  4.39082  2.68913  3.75630  3.83497  2.37288  2.94954  4.16567  3.05729  3.95272  2.87801  2.51219  2.62469  2.99228  3.46447  5.57892  3.69359    517 a - - -
          2.68618  4.42225  2.77519  2.73123  3.46354  2.40513  3.72494  3.29354  2.67741  2.69355  4.24690  2.90347  2.73739  3.18146  2.89801  2.37887  2.77519  2.98518  4.58477  3.61503
          0.01386  4.68173  5.40408  0.61958  0.77255  0.51424  0.91120
    421   2.18896  2.07591  3.26118  2.69728  4.12498  3.30418  3.83811  3.52501  2.36046  3.15055  3.98260  3.19629  4.02140  2.54014  2.47022  2.84733  3.01841  3.05655  5.41486  4.10864    518 c - - -
          2.68618  4.42225  2.77519  2.73123  3.46354  2.40513  3.72494  3.29354  2.67741  2.69355  4.24690  2.90347  2.73739  3.18146  2.89801  2.37887  2.77519  2.98518  4.58477  3.61503
          0.01386  4.68173  5.40408  0.61958  0.77255  0.51424  0.91120
    422   2.99955  3.57710  4.85687  4.26646  3.42439  4.21059  4.57173  1.60517  4.09360  1.19732  3.23578  4.33329  4.54961  4.24673  4.15651  3.13711  3.23539  2.11308  5.06858  3.90036    519 l - - -
          2.68618  4.42225  2.77519  2.73123  3.46354  2.40513  3.72494  3.29354  2.67741  2.69355  4.24690  2.90347  2.73739  3.18146  2.89801  2.37887  2.77519  2.98518  4.58477  3.61503
          0.01386  4.68173  5.40408  0.61958  0.77255  0.51424  0.91120
    423   2.30411  3.73743  3.54345  2.97760  3.69232  3.59202  3.95677  2.52840  2.75769  2.60546  3.31512  3.40890  4.09480  2.98703  1.82703  2.95066  2.78117  2.72609  5.11768  3.70075    520 r - - -
          2.68618  4.42225  2.77519  2.73123  3.46354  2.40513  3.72494  3.29354  2.67741  2.69355  4.24690  2.90347  2.73739  3.18146  2.89801  2.37887  2.77519  2.98518  4.58477  3.61503
          0.01386  4.68173  5.40408  0.61958  0.77255  0.51424  0.91120
    424   2.76402  4.36453  3.82239  3.25288  3.37307  3.77981  3.02637  2.78186  3.16787  1.40738  3.18449  3.59821  4.14907  3.31902  2.54755  3.04661  2.99411  2.50089  4.93814  3.75047    521 l - - -
          2.68618  4.42225  2.77519  2.73123  3.46354  2.40513  3.72494  3.29354  2.67741  2.69355  4.24690  2.90347  2.73739  3.18146  2.89801  2.37887  2.77519  2.98518  4.58477  3.61503
          0.01386  4.68173  5.40408  0.61958  0.77255  0.51424  0.91120
    425   1.69425  4.35371  3.91895  3.34625  2.79028  3.17380  4.07969  2.82477  3.26961  2.55586  3.46612  3.66522  4.18750  3.31007  3.54661  2.69568  3.00432  2.61807  2.79888  2.73415    522 a - - -
          2.68618  4.42225  2.77519  2.73123  3.46354  2.40513  3.72494  3.29354  2.67741  2.69355  4.24690  2.90347  2.73739  3.18146  2.89801  2.37887  2.77519  2.98518  4.58477  3.61503
          0.01386  4.68173  5.40408  0.61958  0.77255  0.51424  0.91120
    426   2.48342  4.35363  4.54486  3.95797  3.36774  3.51490  4.40226  2.47293  3.81294  1.07446  2.52950  4.11410  4.42054  4.00164  3.94427  3.37126  3.16204  2.31867  4.98662  3.81893    523 l - - -
          2.68618  4.42225  2.77519  2.73123  3.46354  2.40513  3.72494  3.29354  2.67741  2.69355  4.24690  2.90347  2.73739  3.18146  2.89801  2.37887  2.77519  2.98518  4.58477  3.61503
          0.01386  4.68173  5.40408  0.61958  0.77255  0.51424  0.91120
    427   2.86935  4.73172  4.92038  4.42810  1.05123  4.43129  4.12916  3.05006  4.25747  1.85055  3.69219  4.36728  4.75777  4.32689  4.30643  3.75645  3.61441  2.95237  4.37973  2.03156    524 f - - -
          2.68618  4.42225  2.77519  2.73123  3.46354  2.40513  3.72494  3.29354  2.67741  2.69355  4.24690  2.90347  2.73739  3.18146  2.89801  2.37887  2.77519  2.98518  4.58477  3.61503
          0.01386  4.68173  5.40408  0.61958  0.77255  0.51424  0.91120
    428   2.77831  3.75547  4.84211  4.23641  2.46610  4.13136  4.46410  2.42062  4.04493  1.21513  2.41838  4.27050  4.46806  4.16859  4.07457  3.44612  3.06889  2.11031  4.93450  3.77858    525 l - - -
          2.68618  4.42225  2.77519  2.73123  3.46354  2.40513  3.72494  3.29354  2.67741  2.69355  4.24690  2.90347  2.73739  3.18146  2.89801  2.37887  2.77519  2.98518  4.58477  3.61503
          0.01386  4.68173  5.40408  0.61958  0.77255  0.51424  0.91120
    429   4.14096  5.68418  4.82885  4.81538  5.64485  4.33122  5.75253  5.49440  4.95877  4.97965  6.10298  5.02124  0.13592  5.31107  5.04729  4.34630  4.64571  5.02808  6.52585  5.79450    526 P - - -
          2.68618  4.42225  2.77519  2.73123  3.46354  2.40513  3.72494  3.29354  2.67741  2.69355  4.24690  2.90347  2.73739  3.18146  2.89801  2.37887  2.77519  2.98518  4.58477  3.61503
          0.01386  4.68173  5.40408  0.61958  0.77255  0.51424  0.91120
    430   2.79793  4.18574  4.65905  4.05118  2.90755  3.95933  4.28648  2.15577  3.85922  1.42635  2.93208  4.08723  4.31875  3.61762  3.90265  2.99331  3.02961  1.81626  4.24267  3.62781    527 l - - -
          2.68618  4.42225  2.77519  2.73123  3.46354  2.40513  3.72494  3.29354  2.67741  2.69355  4.24690  2.90347  2.73739  3.18146  2.89801  2.37887  2.77519  2.98518  4.58477  3.61503
          0.05758  4.68173  3.06424  0.61958  0.77255  0.51424  0.91120
    431   2.58829  4.72016  3.31376  2.56877  3.91546  3.39534  3.86168  3.29945  2.73845  2.72733  3.68356  2.86542  4.01882  3.07369  3.16612  2.44161  1.74149  2.44104  5.27452  3.98926    528 t - - -
          2.68618  4.42225  2.77519  2.73123  3.46354  2.40513  3.72494  3.29354  2.67741  2.69355  4.24690  2.90347  2.73739  3.18146  2.89801  2.37887  2.77519  2.98518  4.58477  3.61503
          0.01447  4.63862  5.36097  0.61958  0.77255  0.59499  0.80199
    432   2.63340  4.89406  3.17570  2.61849  4.12760  3.44618  3.79585  3.25688  2.60943  3.15481  3.82049  2.66064  3.28549  2.66248  3.06667  2.20110  1.94939  2.79738  5.41348  4.08933    529 t - - -
          2.68618  4.42225  2.77519  2.73123  3.46354  2.40513  3.72494  3.29354  2.67741  2.69355  4.24690  2.90347  2.73739  3.18146  2.89801  2.37887  2.77519  2.98518  4.58477  3.61503
          0.01447  4.63862  5.36097  0.61958  0.77255  0.59499  0.80199
    433   2.79339  4.25732  4.28926  3.70161  3.33115  3.90512  4.21307  2.42286  3.57120  1.24519  2.79917  3.89934  4.26928  3.38543  3.74061  2.86757  2.64268  2.32841  4.87227  3.68737    530 l - - -
          2.68618  4.42225  2.77520  2.73124  3.46354  2.40513  3.72495  3.29354  2.67741  2.69351  4.24690  2.90347  2.73740  3.18147  2.89801  2.37887  2.77515  2.98519  4.58477  3.61503
          0.03597  3.48561  5.36097  0.48121  0.96243  0.46339  0.99196
    434   2.75908  4.26983  3.65419  2.64766  2.66327  3.74305  3.99814  2.89233  3.03897  1.90501  3.57277  3.48720  3.33405  3.05619  3.38816  2.32271  2.50405  2.74136  5.05223  3.31664    532 l - - -
          2.68618  4.42225  2.77519  2.73123  3.46354  2.40513  3.72494  3.29354  2.67741  2.69355  4.24690  2.90347  2.73739  3.18146  2.89801  2.37887  2.77519  2.98518  4.58477  3.61503
          0.01386  4.68173  5.40408  0.61958  0.77255  0.51424  0.91120
    435   2.50022  5.10696  2.20780  2.32295  4.39129  2.94759  3.50371  3.62927  2.51605  3.22989  3.67028  2.86660  3.45708  2.87234  2.80037  2.66660  2.98728  2.47337  5.57783  3.77620    533 d - - -
          2.68618  4.42225  2.77519  2.73123  3.46354  2.40513  3.72494  3.29354  2.67741  2.69355  4.24690  2.90347  2.73739  3.18146  2.89801  2.37887  2.77519  2.98518  4.58477  3.61503
          0.01386  4.68173  5.40408  0.61958  0.77255  0.51424  0.91120
    436   3.08808  4.47434  4.79428  4.19888  2.96216  4.26240  4.57482  2.17113  4.04078  1.00999  3.01748  4.33222  4.57405  4.18302  2.82381  3.57232  3.31511  2.20483  5.06233  3.92537    534 l - - -
          2.68618  4.42225  2.77519  2.73123  3.46354  2.40513  3.72494  3.29354  2.67741  2.69355  4.24690  2.90347  2.73739  3.18146  2.89801  2.37887  2.77519  2.98518  4.58477  3.61503
          0.01386  4.68173  5.40408  0.61958  0.77255  0.51424  0.91120
    437   2.45406  5.24028  1.67364  2.47437  4.56636  3.23352  3.61160  4.03785  2.39349  3.54169  4.29674  2.60964  3.95000  2.86271  3.00416  2.42759  2.69188  3.32140  5.69425  4.29401    535 d - - -
          2.68618  4.42225  2.77519  2.73123  3.46354  2.40513  3.72494  3.29354  2.67741  2.69355  4.24690  2.90347  2.73739  3.18146  2.89801  2.37887  2.77519  2.98518  4.58477  3.61503
          0.01386  4.68173  5.40408  0.61958  0.77255  0.51424  0.91120
    438   2.76000  5.17539  2.90633  2.28217  4.48339  3.37098  3.40457  3.46186  2.48715  3.46416  4.22630  3.03105  2.50114  2.69429  1.97437  2.59828  2.99103  3.54605  5.63024  3.18783    536 r - - -
          2.68618  4.42225  2.77519  2.73123  3.46354  2.40513  3.72494  3.29354  2.67741  2.69355  4.24690  2.90347  2.73739  3.18146  2.89801  2.37887  2.77519  2.98518  4.58477  3.61503
          0.01386  4.68173  5.40408  0.61958  0.77255  0.51424  0.91120
    439   2.17976  4.36266  2.29972  2.49057  4.47382  2.62084  3.60702  3.93295  2.49139  3.45658  4.21957  2.57604  3.93889  2.84973  2.73936  2.49270  2.60735  3.40686  5.62529  3.91434    537 a - - -
          2.68618  4.42225  2.77519  2.73123  3.46354  2.40513  3.72494  3.29354  2.67741  2.69355  4.24690  2.90347  2.73739  3.18146  2.89801  2.37887  2.77519  2.98518  4.58477  3.61503
          0.01386  4.68173  5.40408  0.61958  0.77255  0.51424  0.91120
    440   2.54337  4.61541  3.46082  2.89631  3.42086  3.69145  3.92456  2.76346  1.55785  2.62439  3.71039  3.34920  4.07417  3.18587  3.06607  2.92162  2.71831  2.79204  5.17744  2.99476    538 k - - -
          2.68618  4.42225  2.77519  2.73123  3.46354  2.40513  3.72494  3.29354  2.67741  2.69355  4.24690  2.90347  2.73739  3.18146  2.89801  2.37887  2.77519  2.98518  4.58477  3.61503
          0.01386  4.68173  5.40408  0.61958  0.77255  0.51424  0.91120
    441   1.83390  4.56275  3.51510  2.72682  3.25807  3.54823  3.42652  3.08164  2.91625  2.17359  3.66130  3.38901  3.58849  2.93187  3.21796  2.77027  2.99017  2.37194  5.13301  3.55642    539 a - - -
          2.68618  4.42225  2.77519  2.73123  3.46354  2.40513  3.72494  3.29354  2.67741  2.69355  4.24690  2.90347  2.73739  3.18146  2.89801  2.37887  2.77519  2.98518  4.58477  3.61503
          0.01386  4.68173  5.40408  0.61958  0.77255  0.51424  0.91120
    442   1.96493  5.21687  2.82282  2.34661  4.54158  3.24790  3.72708  3.73402  2.17881  3.51330  4.26302  2.94689  3.93094  2.59293  2.32621  2.48755  2.88563  3.46758  5.66182  3.62850    540 a - - -
          2.68618  4.42225  2.77519  2.73123  3.46354  2.40513  3.72494  3.29354  2.67741  2.69355  4.24690  2.90347  2.73739  3.18146  2.89801  2.37887  2.77519  2.98518  4.58477  3.61503
          0.01386  4.68173  5.40408  0.61958  0.77255  0.51424  0.91120
    443   2.70857  5.24039  3.01642  2.13005  4.57313  2.79018  2.56393  4.04950  2.39199  3.53964  4.28483  2.69222  3.93162  2.27379  2.65554  2.51275  2.99286  2.97898  5.67972  4.27768    541 e - - -
          2.68618  4.42225  2.77519  2.73123  3.46354  2.40513  3.72494  3.29354  2.67741  2.69355  4.24690  2.90347  2.73739  3.18146  2.89801  2.37887  2.77519  2.98518  4.58477  3.61503
          0.01386  4.68173  5.40408  0.61958  0.77255  0.51424  0.91120
    444   2.76971  4.26883  4.15139  3.56759  3.07833  3.85845  3.07265  2.37849  3.45805  1.42498  3.07881  3.80677  4.22801  2.91595  3.66405  3.13954  2.64529  2.52103  4.87244  3.31566    542 l - - -
          2.68618  4.42225  2.77519  2.73123  3.46354  2.40513  3.72494  3.29354  2.67741  2.69355  4.24690  2.90347  2.73739  3.18146  2.89801  2.37887  2.77519  2.98518  4.58477  3.61503
          0.01386  4.68173  5.40408  0.61958  0.77255  0.51424  0.91120
    445   1.79262  4.70457  2.91086  2.64894  3.25880  3.65597  3.88104  2.69010  2.77226  2.76862  3.79430  3.27068  4.04127  2.89282  2.81080  2.82550  2.61321  2.64524  5.25318  3.97414    543 a - - -
          2.68618  4.42225  2.77519  2.73123  3.46354  2.40513  3.72494  3.29354  2.67741  2.69355  4.24690  2.90347  2.73739  3.18146  2.89801  2.37887  2.77519  2.98518  4.58477  3.61503
          0.01386  4.68173  5.40408  0.61958  0.77255  0.51424  0.91120
    446   2.53277  5.25012  2.27718  2.02569  4.58756  3.10553  3.72141  3.35542  2.30117  3.18526  4.29293  2.89823  3.92678  2.47889  2.43424  2.64000  2.98889  3.63668  5.68717  4.28089    544 e - - -
          2.68618  4.42225  2.77519  2.73123  3.46354  2.40513  3.72494  3.29354  2.67741  2.69355  4.24690  2.90347  2.73739  3.18146  2.89801  2.37887  2.77519  2.98518  4.58477  3.61503
          0.01386  4.68173  5.40408  0.61958  0.77255  0.51424  0.91120
    447   2.19908  4.40439  3.22791  2.75223  2.97489  3.77223  3.56479  2.60621  3.14095  2.35214  3.51147  3.56676  4.14902  3.42606  3.23216  2.83810  2.99113  2.14802  2.80339  3.61506    545 v - - -
          2.68618  4.42225  2.77519  2.73123  3.46354  2.40513  3.72494  3.29354  2.67741  2.69355  4.24690  2.90347  2.73739  3.18146  2.89801  2.37887  2.77519  2.98518  4.58477  3.61503
          0.01386  4.68173  5.40408  0.61958  0.77255  0.51424  0.91120
    448   2.01131  3.63436  4.56466  3.96858  2.95768  2.94230  4.30420  1.60183  3.80330  2.26755  3.33868  4.05820  4.33187  3.97814  3.89234  3.27184  3.04524  1.95509  4.86790  3.68492    546 i - - -
          2.68618  4.42225  2.77519  2.73123  3.46354  2.40513  3.72494  3.29354  2.67741  2.69355  4.24690  2.90347  2.73739  3.18146  2.89801  2.37887  2.77519  2.98518  4.58477  3.61503
          0.01386  4.68173  5.40408  0.61958  0.77255  0.51424  0.91120
    449   1.94656  5.22727  2.76042  2.10805  4.55556  3.14771  3.72622  4.02954  2.08723  3.28175  4.27258  3.01129  3.93062  2.77935  2.50650  2.67764  2.85091  3.60891  5.66983  3.62215    547 a - - -
          2.68618  4.42225  2.77519  2.73123  3.46354  2.40513  3.72494  3.29354  2.67741  2.69355  4.24690  2.90347  2.73739  3.18146  2.89801  2.37887  2.77519  2.98518  4.58477  3.61503
          0.01386  4.68173  5.40408  0.61958  0.77255  0.51424  0.91120
    450   2.60653  5.26881  2.69435  1.92518  4.61252  2.91468  3.38668  4.09695  2.11990  3.47781  4.31031  3.00068  3.92780  2.48942  2.27252  2.52141  2.99361  3.65882  5.70145  4.29202    548 e - - -
          2.68618  4.42225  2.77519  2.73123  3.46354  2.40513  3.72494  3.29354  2.67741  2.69355  4.24690  2.90347  2.73739  3.18146  2.89801  2.37887  2.77519  2.98518  4.58477  3.61503
          0.01386  4.68173  5.40408  0.61958  0.77255  0.51424  0.91120
    451   2.52433  5.15334  2.71652  2.35233  3.86222  3.54836  3.37104  3.60905  2.49545  2.70537  4.20595  2.54703  3.94067  2.34641  2.36861  2.65697  2.92168  3.03320  5.61352  4.23110    549 q - - -
          2.68618  4.42225  2.77519  2.73123  3.46354  2.40513  3.72494  3.29354  2.67741  2.69355  4.24690  2.90347  2.73739  3.18146  2.89801  2.37887  2.77519  2.98518  4.58477  3.61503
          0.01386  4.68173  5.40408  0.61958  0.77255  0.51424  0.91120
    452   4.30559  5.41068  5.42400  5.20174  0.70422  5.03159  3.92978  3.13023  4.99772  3.11267  4.42254  4.68862  5.30182  4.79354  4.88875  4.41083  4.51438  3.79066  4.02744  1.38224    550 f - - -
          2.68618  4.42225  2.77519  2.73123  3.46354  2.40513  3.72494  3.29354  2.67741  2.69355  4.24690  2.90347  2.73739  3.18146  2.89801  2.37887  2.77519  2.98518  4.58477  3.61503
          0.04032  4.68173  3.49823  0.61958  0.77255  0.51424  0.91120
    453   2.51908  5.33161  2.55732  2.15233  4.66262  2.39378  3.82417  4.13945  2.62254  3.64411  4.41149  3.02187  1.83819  2.80172  3.12886  2.58812  3.11424  3.72207  5.80073  4.38690    551 p - - -
          2.68619  4.42233  2.77475  2.73123  3.46361  2.40520  3.72495  3.29362  2.67724  2.69350  4.24667  2.90354  2.73747  3.18154  2.89808  2.37889  2.77527  2.98526  4.58485  3.61511
          0.40641  1.28743  2.84758  0.13319  2.08182  0.48193  0.96126
    454   2.65160  4.27341  4.09924  2.87140  3.38180  3.84729  4.14416  2.62308  3.41638  1.64992  3.38265  3.77852  4.21825  3.66158  3.63673  2.94798  2.99638  1.61197  4.89051  3.20218    553 v - - -
          2.68618  4.42225  2.77519  2.73123  3.46354  2.40513  3.72494  3.29354  2.67741  2.69355  4.24690  2.90347  2.73739  3.18146  2.89801  2.37887  2.77519  2.98518  4.58477  3.61503
          0.01462  4.62834  5.35068  0.61958  0.77255  0.45300  1.00982
    455   2.62435  4.84519  3.02844  2.64481  3.48885  3.28788  3.83265  3.45743  2.54205  2.83372  3.92947  3.18169  1.77784  3.01128  3.11645  2.43102  2.93046  2.90286  5.37386  4.06464    554 p - - -
          2.68618  4.42225  2.77519  2.73123  3.46354  2.40513  3.72494  3.29354  2.67741  2.69355  4.24690  2.90347  2.73739  3.18146  2.89801  2.37887  2.77519  2.98518  4.58477  3.61503
          0.01386  4.68173  5.40408  0.61958  0.77255  0.51424  0.91120
    456   2.39133  5.21061  2.57484  2.25676  4.53274  3.46858  3.72838  4.00282  2.42923  2.68067  4.25740  2.78473  3.01321  2.64901  2.41366  2.55194  2.98744  3.46078  5.65721  3.41558    555 e - - -
          2.68618  4.42225  2.77519  2.73123  3.46354  2.40513  3.72494  3.29354  2.67741  2.69355  4.24690  2.90347  2.73739  3.18146  2.89801  2.37887  2.77519  2.98518  4.58477  3.61503
          0.01386  4.68173  5.40408  0.61958  0.77255  0.51424  0.91120
    457   2.54206  5.28722  2.47174  1.93184  4.62693  2.32570  3.73785  4.11176  2.48329  3.59034  4.33119  2.58575  3.79554  2.68027  2.53494  2.68784  2.82463  3.67535  5.72214  4.30983    556 e - - -
          2.68618  4.42225  2.77519  2.73123  3.46354  2.40513  3.72494  3.29354  2.67741  2.69355  4.24690  2.90347  2.73739  3.18146  2.89801  2.37887  2.77519  2.98518  4.58477  3.61503
          0.01386  4.68173  5.40408  0.61958  0.77255  0.51424  0.91120
    458   2.35168  4.23581  4.23819  3.65064  1.79725  3.86683  3.96795  2.52477  3.13355  2.15729  3.35064  3.85269  4.03153  3.74600  3.70333  3.09012  2.83677  2.44120  4.84348  2.48034    557 f - - -
          2.68618  4.42225  2.77519  2.73123  3.46354  2.40513  3.72494  3.29354  2.67741  2.69355  4.24690  2.90347  2.73739  3.18146  2.89801  2.37887  2.77519  2.98518  4.58477  3.61503
          0.01386  4.68173  5.40408  0.61958  0.77255  0.51424  0.91120
    459   2.45105  3.49086  3.77919  3.81068  2.98590  2.98278  4.20763  2.02826  3.66024  1.62788  3.31101  3.94282  4.25926  3.84973  3.78001  3.18814  2.50871  2.36696  4.46000  3.62607    558 l - - -
          2.68618  4.42225  2.77519  2.73123  3.46354  2.40513  3.72494  3.29354  2.67741  2.69355  4.24690  2.90347  2.73739  3.18146  2.89801  2.37887  2.77519  2.98518  4.58477  3.61503
          0.01386  4.68173  5.40408  0.61958  0.77255  0.51424  0.91120
    460   2.42915  5.26590  2.02531  2.21139  4.60720  3.37618  3.72342  4.09072  2.16573  3.56926  4.30806  2.81978  3.79121  2.58988  2.37635  2.68492  2.99468  3.25805  5.70022  4.29107    559 d - - -
          2.68618  4.42225  2.77519  2.73123  3.46354  2.40513  3.72494  3.29354  2.67741  2.69355  4.24690  2.90347  2.73739  3.18146  2.89801  2.37887  2.77519  2.98518  4.58477  3.61503
          0.01386  4.68173  5.40408  0.61958  0.77255  0.51424  0.91120
    461   2.44648  4.21065  2.65050  1.85794  4.57393  3.15659  3.72215  4.05209  2.23679  3.19719  4.28363  3.00556  3.04792  2.73174  2.54979  2.59105  2.86589  3.62464  5.67933  4.27523    560 e - - -
          2.68618  4.42225  2.77519  2.73123  3.46354  2.40513  3.72494  3.29354  2.67741  2.69355  4.24690  2.90347  2.73739  3.18146  2.89801  2.37887  2.77519  2.98518  4.58477  3.61503
          0.02240  4.68173  4.35113  0.61958  0.77255  0.51424  0.91120
    462   1.89137  4.22080  4.34914  3.75790  3.32274  3.89783  3.30728  1.86859  3.61948  1.95541  3.02462  3.92175  4.26493  3.82287  3.76441  3.09240  2.94130  2.09381  4.84355  3.65616    561 i - - -
          2.68618  4.42225  2.77519  2.73123  3.46354  2.40513  3.72494  3.29354  2.67741  2.69355  4.24690  2.90347  2.73739  3.18146  2.89801  2.37887  2.77519  2.98518  4.58477  3.61503
          0.01397  4.67330  5.39565  0.61958  0.77255  0.53083  0.88701
    463   2.64385  4.44256  3.70229  2.98037  3.57419  3.75507  4.01247  2.60658  2.95487  2.01381  3.54774  3.51881  3.95402  2.77714  2.89832  3.00550  2.69407  1.76075  5.02924  3.80243    562 v - - -
          2.68618  4.42225  2.77519  2.73123  3.46354  2.40513  3.72494  3.29354  2.67741  2.69355  4.24690  2.90347  2.73739  3.18146  2.89801  2.37887  2.77519  2.98518  4.58477  3.61503
          0.01397  4.67330  5.39565  0.61958  0.77255  0.53083  0.88701
    464   2.16829  5.25014  2.50699  1.99901  4.58858  3.41994  3.37834  4.06989  2.23133  3.55246  4.29271  2.99955  3.92376  2.77057  2.44382  2.47232  2.76376  3.63725  5.68658  3.75355    563 e - - -
          2.68618  4.42225  2.77519  2.73123  3.46354  2.40513  3.72494  3.29354  2.67741  2.69355  4.24690  2.90347  2.73739  3.18146  2.89801  2.37887  2.77519  2.98518  4.58477  3.61503
          0.01397  4.67330  5.39565  0.61958  0.77255  0.53083  0.88701
    465   2.60815  5.09978  2.88733  1.74758  4.38264  3.30698  3.63788  3.82687  2.24796  2.78520  3.38152  3.05230  3.94682  2.87144  2.72125  2.75054  2.85619  3.11103  5.57154  3.40933    564 e - - -
          2.68618  4.42225  2.77519  2.73123  3.46354  2.40513  3.72494  3.29354  2.67741  2.69355  4.24690  2.90347  2.73739  3.18146  2.89801  2.37887  2.77519  2.98518  4.58477  3.61503
          0.01397  4.67330  5.39565  0.61958  0.77255  0.53083  0.88701
    466   2.68837  3.22732  4.82163  4.22365  2.96150  4.11400  4.46831  1.59555  4.03632  1.54557  3.35890  4.25430  4.46320  4.18402  4.07734  3.43136  2.82362  1.94872  4.96618  3.79000    565 l - - -
          2.68618  4.42225  2.77519  2.73123  3.46354  2.40513  3.72494  3.29354  2.67741  2.69355  4.24690  2.90347  2.73739  3.18146  2.89801  2.37887  2.77519  2.98518  4.58477  3.61503
          0.01397  4.67330  5.39565  0.61958  0.77255  0.53083  0.88701
    467   2.30020  4.75280  2.86741  2.27429  4.25863  3.38641  3.43020  3.26519  2.56123  2.31370  4.07199  3.09176  3.82553  2.74298  2.77514  2.54161  2.46595  3.16382  5.49792  4.15066    566 e - - -
          2.68618  4.42225  2.77519  2.73123  3.46354  2.40513  3.72494  3.29354  2.67741  2.69355  4.24690  2.90347  2.73739  3.18146  2.89801  2.37887  2.77519  2.98518  4.58477  3.61503
          0.01397  4.67330  5.39565  0.61958  0.77255  0.53083  0.88701
    468   2.61044  5.11107  2.87856  2.51261  4.39819  2.89774  3.74815  3.84473  2.39788  2.67074  4.16822  2.90899  2.67060  2.86775  2.30666  2.30415  2.98556  3.12277  5.58078  4.08142    567 s - - -
          2.68618  4.42225  2.77519  2.73123  3.46354  2.40513  3.72494  3.29354  2.67741  2.69355  4.24690  2.90347  2.73739  3.18146  2.89801  2.37887  2.77519  2.98518  4.58477  3.61503
          0.01397  4.67330  5.39565  0.61958  0.77255  0.53083  0.88701
    469   2.48116  5.21546  2.42832  2.33514  4.54084  2.76065  3.72452  4.01297  2.46779  3.04295  4.26194  2.77984  3.27574  2.82776  2.45321  2.45687  2.51752  3.37183  5.66071  4.26208    568 e - - -
          2.68618  4.42225  2.77519  2.73123  3.46354  2.40513  3.72494  3.29354  2.67741  2.69355  4.24690  2.90347  2.73739  3.18146  2.89801  2.37887  2.77519  2.98518  4.58477  3.61503
          0.01397  4.67330  5.39565  0.61958  0.77255  0.53083  0.88701
    470   2.37456  4.91463  2.90299  2.34906  4.14182  2.99919  3.80111  2.91804  2.61300  2.54986  3.98868  3.13595  3.23684  2.88722  2.78402  2.58295  2.69658  2.61719  5.42524  4.09927    569 e - - -
          2.68618  4.42225  2.77519  2.73123  3.46354  2.40513  3.72494  3.29354  2.67741  2.69355  4.24690  2.90347  2.73739  3.18146  2.89801  2.37887  2.77519  2.98518  4.58477  3.61503
          0.03325  4.67330  3.75663  0.61958  0.77255  0.50323  0.92779
    471   2.30216  4.86039  2.93303  2.30760  4.48943  3.00115  3.72739  3.53701  2.28697  3.04881  4.22693  3.01808  3.02926  2.62878  2.54262  2.31466  2.68542  3.55017  5.63038  4.24037    570 k - - -
          2.68618  4.42225  2.77519  2.73123  3.46354  2.40513  3.72494  3.29354  2.67741  2.69355  4.24690  2.90347  2.73739  3.18146  2.89801  2.37887  2.77519  2.98518  4.58477  3.61503
          0.01412  4.66288  5.38523  0.61958  0.77255  0.55078  0.85921
    472   2.47394  5.20590  2.35181  2.34265  4.52870  2.97406  3.72159  3.99926  2.27121  3.19971  4.25252  3.00835  2.65160  2.64392  2.79703  2.62107  2.86850  3.28895  5.65211  3.37863    571 k - - -
          2.68618  4.42225  2.77519  2.73123  3.46354  2.40513  3.72494  3.29354  2.67741  2.69355  4.24690  2.90347  2.73739  3.18146  2.89801  2.37887  2.77519  2.98518  4.58477  3.61503
          0.02865  4.66288  3.97349  0.61958  0.77255  0.55078  0.85921
    473   2.32358  4.98872  2.88563  2.30272  4.05860  3.03250  3.46343  3.57286  2.55712  2.30065  4.05572  3.08701  3.37942  2.90888  2.52691  2.69554  2.80663  3.11464  5.48265  3.54276    572 l - - -
          2.68618  4.42225  2.77519  2.73123  3.46354  2.40513  3.72494  3.29354  2.67741  2.69355  4.24690  2.90347  2.73739  3.18146  2.89801  2.37887  2.77519  2.98518  4.58477  3.61503
          0.02277  4.64856  4.34735  0.61958  0.77255  0.57725  0.82426
    474   2.60013  5.19489  2.42186  2.36364  3.73729  3.10930  3.71439  3.65531  2.45892  3.49016  4.24183  2.82744  3.04610  2.57996  2.40854  2.34502  2.72651  3.30554  5.64190  4.24553    573 s - - -
          2.68618  4.42225  2.77519  2.73123  3.46354  2.40513  3.72494  3.29354  2.67741  2.69355  4.24690  2.90347  2.73739  3.18146  2.89801  2.37887  2.77519  2.98518  4.58477  3.61503
          0.04093  4.64023  3.49188  0.61958  0.77255  0.59215  0.80550
    475   2.32283  5.21774  2.71331  2.04164  4.55045  3.08303  3.33826  4.02801  2.37967  3.15340  4.26191  2.98399  2.75456  2.65278  2.82202  2.31762  2.92381  3.60177  5.65775  4.25395    574 e - - -
          2.68618  4.42225  2.77519  2.73123  3.46354  2.40513  3.72494  3.29354  2.67741  2.69355  4.24690  2.90347  2.73739  3.18146  2.89801  2.37887  2.77519  2.98518  4.58477  3.61503
          0.02766  4.61414  4.05274  0.61958  0.77255  0.63671  0.75296
    476   2.03846  5.12134  2.62361  2.37007  4.42017  2.87880  3.71503  3.87476  2.18876  3.07885  3.69422  2.82317  3.53704  2.82876  2.90069  2.62246  2.85038  3.30179  5.58277  3.57943    575 a - - -
          2.68618  4.42225  2.77519  2.73123  3.46354  2.40513  3.72494  3.29354  2.67741  2.69355  4.24690  2.90347  2.73739  3.18146  2.89801  2.37887  2.77519  2.98518  4.58477  3.61503
          0.05693  4.60150  3.09445  0.61958  0.77255  0.65720  0.73043
    477   2.31843  3.60090  3.10897  2.47949  4.05831  3.25749  3.68369  3.04220  2.49633  2.83907  3.91721  3.11603  2.83220  2.75728  2.68586  2.49570  2.84140  3.10856  5.35770  3.45935    576 a - - -
          2.68618  4.42225  2.77519  2.73123  3.46354  2.40513  3.72494  3.29354  2.67741  2.69355  4.24690  2.90347  2.73739  3.18146  2.89801  2.37887  2.77519  2.98518  4.58477  3.61503
          0.15154  4.56023  2.03899  0.61958  0.77255  0.71968  0.66730
    478   2.44859  4.99185  2.62333  2.41133  4.26499  3.06695  3.34168  3.25144  2.45142  3.02656  4.05273  2.79537  2.51086  2.80639  2.78230  2.67968  2.81561  3.12168  5.47062  4.10801    577 e - - -
          2.68618  4.42225  2.77519  2.73123  3.46354  2.40513  3.72494  3.29354  2.67741  2.69355  4.24690  2.90347  2.73739  3.18146  2.89801  2.37887  2.77519  2.98518  4.58477  3.61503
          0.07465  4.42661  2.81373  0.61958  0.77255  0.88504  0.53222
    479   2.50214  4.61102  3.20830  2.56042  3.48666  3.30468  3.74984  2.88955  2.59217  2.63004  3.71576  3.13376  3.62381  2.62246  2.56091  2.75433  2.36337  2.68281  5.13214  3.88133    578 t - - -
          2.68618  4.42225  2.77519  2.73123  3.46354  2.40513  3.72494  3.29354  2.67741  2.69355  4.24690  2.90347  2.73739  3.18146  2.89801  2.37887  2.77519  2.98518  4.58477  3.61503
          0.01896  4.37091  5.09326  0.61958  0.77255  0.94119  0.49457
    480   2.42397  4.48019  3.21533  2.81509  3.63492  2.74308  3.58603  2.49436  2.78314  2.39668  3.57751  3.26114  3.53941  3.10210  2.85807  2.78423  2.72723  2.56648  5.04717  3.26716    579 l - - -
          2.68401  4.42313  2.77516  2.73144  3.46443  2.40416  3.72497  3.29400  2.67849  2.69408  4.24777  2.90427  2.73664  3.18240  2.89776  2.37905  2.77484  2.98498  4.58585  3.61602
          0.73934  0.72698  3.23891  2.23628  0.11301  0.30426  1.33815
    481   2.13837  5.21257  2.53325  2.22567  4.53888  3.43780  3.16760  3.71349  2.39722  3.40045  4.25823  2.88778  3.82075  2.76562  2.63151  2.42829  2.45930  3.27912  5.65663  4.25728    626 a - - -
          2.68618  4.42225  2.77519  2.73123  3.46354  2.40513  3.72494  3.29354  2.67741  2.69355  4.24690  2.90347  2.73739  3.18146  2.89801  2.37887  2.77519  2.98518  4.58477  3.61503
          0.01420  4.65720  5.37954  0.61958  0.77255  0.56142  0.84490
    482   2.08832  5.19503  2.59694  2.19359  4.51424  2.80689  3.72224  3.98228  2.38578  2.96764  3.91121  3.00988  3.00225  2.82769  2.62439  2.55971  2.93633  3.57175  5.64368  4.24893    627 a - - -
          2.68618  4.42225  2.77519  2.73123  3.46354  2.40513  3.72494  3.29354  2.67741  2.69355  4.24690  2.90347  2.73739  3.18146  2.89801  2.37887  2.77519  2.98518  4.58477  3.61503
          0.01420  4.65720  5.37954  0.61958  0.77255  0.56142  0.84490
    483   2.50762  5.16165  2.96666  2.48030  4.46850  3.08493  3.48545  3.62092  2.28487  3.05872  4.21262  2.78677  2.71341  2.69675  2.39525  2.49620  2.61100  3.24553  5.61789  4.23143    628 k - - -
          2.68618  4.42225  2.77519  2.73123  3.46354  2.40513  3.72494  3.29354  2.67741  2.69355  4.24690  2.90347  2.73739  3.18146  2.89801  2.37887  2.77519  2.98518  4.58477  3.61503
          0.01420  4.65720  5.37954  0.61958  0.77255  0.56142  0.84490
    484   2.23974  5.11657  3.05724  2.22835  3.93696  3.05997  3.73896  3.40449  2.10203  3.33306  4.17202  2.89940  3.43667  2.69992  2.70364  2.52329  2.88776  2.81092  5.58331  4.20794    629 k - - -
          2.68618  4.42225  2.77519  2.73123  3.46354  2.40513  3.72494  3.29354  2.67741  2.69355  4.24690  2.90347  2.73739  3.18146  2.89801  2.37887  2.77519  2.98518  4.58477  3.61503
          0.01420  4.65720  5.37954  0.61958  0.77255  0.51474  0.91045
    485   2.06438  4.79421  3.06765  2.70854  3.99307  2.72859  3.84201  3.04975  2.69409  2.56094  3.87879  2.99618  2.64457  2.97404  2.96698  2.83809  2.83079  2.66124  5.32826  4.02924    630 a - - -
          2.68618  4.42225  2.77519  2.73123  3.46354  2.40513  3.72494  3.29354  2.67741  2.69355  4.24690  2.90347  2.73739  3.18146  2.89801  2.37887  2.77519  2.98518  4.58477  3.61503
          0.01400  4.67178  5.39412  0.61958  0.77255  0.53378  0.88281
    486   2.51089  5.15687  2.79782  2.48941  4.46013  3.17510  3.34482  3.91757  2.34539  2.69888  3.96749  2.69954  2.62217  2.84759  2.62888  2.35761  2.88969  3.21424  5.61548  4.23136    631 k - - -
          2.68618  4.42225  2.77519  2.73123  3.46354  2.40513  3.72494  3.29354  2.67741  2.69355  4.24690  2.90347  2.73739  3.18146  2.89801  2.37887  2.77519  2.98518  4.58477  3.61503
          0.01400  4.67178  5.39412  0.61958  0.77255  0.53378  0.88281
    487   2.42002  5.01593  2.58430  2.55945  3.38237  2.88725  3.13180  3.22020  2.18036  2.90669  3.53800  3.02560  3.82250  2.79651  2.85202  2.64267  2.77493  3.29111  5.10250  4.15601    632 k - - -
          2.68618  4.42225  2.77519  2.73123  3.46354  2.40513  3.72494  3.29354  2.67741  2.69355  4.24690  2.90347  2.73739  3.18146  2.89801  2.37887  2.77519  2.98518  4.58477  3.61503
          0.01400  4.67178  5.39412  0.61958  0.77255  0.53378  0.88281
    488   2.31067  5.18466  2.91382  2.40807  4.34043  3.00179  3.73109  3.96257  2.33614  3.47689  4.23468  3.02056  2.27408  2.60455  2.82194  2.34767  2.64234  3.39933  5.63753  4.24671    633 p - - -
          2.68618  4.42225  2.77519  2.73123  3.46354  2.40513  3.72494  3.29354  2.67741  2.69355  4.24690  2.90347  2.73739  3.18146  2.89801  2.37887  2.77519  2.98518  4.58477  3.61503
          0.03757  4.67178  3.59309  0.61958  0.77255  0.53378  0.88281
    489   2.22521  4.18465  4.36938  3.62985  2.80916  3.58878  3.92282  2.44399  3.62814  2.20453  2.68488  3.91639  3.76566  3.82140  3.59262  3.03574  2.44071  2.13853  3.93153  2.61871    634 v - - -
          2.68579  4.42246  2.77524  2.73129  3.46375  2.40489  3.72515  3.29375  2.67762  2.69376  4.24711  2.90368  2.73760  3.18167  2.89803  2.37829  2.77501  2.98539  4.58498  3.61516
          0.42375  2.96097  1.22539  2.15617  0.12304  0.57728  0.82422
    490   2.47734  3.58798  3.83172  3.25491  3.22785  3.68125  3.15161  2.65192  3.17119  1.83909  3.30019  3.55824  3.56216  3.43128  3.43288  2.65160  2.85962  2.16715  4.79002  3.21768    655 l - - -
          2.68618  4.42225  2.77519  2.73123  3.46354  2.40513  3.72494  3.29354  2.67741  2.69355  4.24690  2.90347  2.73739  3.18146  2.89801  2.37887  2.77519  2.98518  4.58477  3.61503
          0.03648  4.30747  3.80075  0.61958  0.77255  0.99814  0.45976
    491   2.45755  5.06284  2.66740  1.99803  4.36984  3.42621  3.62899  3.82952  2.38613  3.35284  3.60307  2.66862  2.71304  2.74124  2.78889  2.57827  2.72567  3.43357  5.52162  4.13410    656 e - - -
          2.68618  4.42225  2.77519  2.73123  3.46354  2.40513  3.72494  3.29354  2.67741  2.69355  4.24690  2.90347  2.73739  3.18146  2.89801  2.37887  2.77519  2.98518  4.58477  3.61503
          0.02054  4.29153  5.01387  0.61958  0.77255  1.01141  0.45209
    492   2.17452  4.44539  2.95097  2.68698  3.60150  3.57544  3.82069  2.39096  2.78416  2.45710  3.54606  3.25613  3.95975  3.02135  3.17114  2.64050  2.86675  2.27306  5.02078  3.76856    657 a - - -
          2.68611  4.42240  2.77535  2.73115  3.46355  2.40522  3.72510  3.29327  2.67756  2.69360  4.24705  2.90334  2.73735  3.18162  2.89762  2.37887  2.77510  2.98528  4.58492  3.61518
          0.27215  1.46267  5.01387  1.11964  0.39511  0.29664  1.35988
    493   2.58366  5.27710  2.06893  2.01207  4.61894  3.18653  3.72633  4.10446  2.36610  3.58100  4.31961  2.77773  3.46168  2.67128  2.71116  2.24710  2.89585  3.66620  5.71085  4.29875    666 e - - -
          2.68618  4.42225  2.77519  2.73123  3.46354  2.40513  3.72494  3.29354  2.67741  2.69355  4.24690  2.90347  2.73739  3.18146  2.89801  2.37887  2.77519  2.98518  4.58477  3.61503
          0.01400  4.67166  5.39400  0.61958  0.77255  0.53402  0.88248
    494   2.68302  5.21113  2.68172  2.23698  4.53483  3.53488  3.38925  4.00582  2.26409  2.93570  4.25753  2.84570  2.34094  2.82797  2.46186  2.68270  2.86810  3.36700  5.65666  3.64809    667 e - - -
          2.68618  4.42225  2.77519  2.73123  3.46354  2.40513  3.72494  3.29354  2.67741  2.69355  4.24690  2.90347  2.73739  3.18146  2.89801  2.37887  2.77519  2.98518  4.58477  3.61503
          0.01400  4.67166  5.39400  0.61958  0.77255  0.53402  0.88248
    495   2.43226  5.13298  3.00833  2.28998  3.55268  2.71716  3.74118  3.15113  2.36296  3.41648  4.18730  2.86752  2.84726  2.55613  2.69518  2.58687  2.75948  3.34550  5.59712  4.21887    668 e - - -
          2.68618  4.42225  2.77519  2.73123  3.46354  2.40513  3.72494  3.29354  2.67741  2.69355  4.24690  2.90347  2.73739  3.18146  2.89801  2.37887  2.77519  2.98518  4.58477  3.61503
          0.01400  4.67166  5.39400  0.61958  0.77255  0.53402  0.88248
    496   2.50941  5.28258  1.52842  2.47089  4.61450  3.54089  3.78335  4.08957  2.55506  3.59096  4.12154  2.31746  3.47186  2.75820  3.05292  2.61783  2.85728  3.67081  5.74261  4.33574    669 d - - -
          2.68618  4.42225  2.77519  2.73123  3.46354  2.40513  3.72494  3.29354  2.67741  2.69355  4.24690  2.90347  2.73739  3.18146  2.89801  2.37887  2.77519  2.98518  4.58477  3.61503
          0.02879  4.67166  3.96220  0.61958  0.77255  0.53402  0.88248
    497   2.78454  4.20031  4.48936  3.89308  3.00117  3.79120  4.22814  2.01409  3.72906  2.12034  3.30582  3.36795  4.28859  3.90707  3.82689  3.22539  3.01683  2.11799  1.80900  3.58277    670 w - - -
          2.68618  4.42225  2.77519  2.73123  3.46354  2.40513  3.72494  3.29354  2.67741  2.69355  4.24690  2.90347  2.73739  3.18146  2.89801  2.37887  2.77519  2.98518  4.58477  3.61503
          0.01421  4.65707  5.37942  0.61958  0.77255  0.56164  0.84460
    498   2.41521  5.25055  2.72767  2.32957  4.57523  3.53403  3.74698  4.04902  2.42554  3.54812  4.30171  2.88853  1.95870  2.28701  2.99489  2.55971  2.77586  3.63123  5.69697  4.29397    671 p - - -
          2.68587  4.42234  2.77528  2.73132  3.46362  2.40512  3.72468  3.29339  2.67737  2.69363  4.24640  2.90355  2.73741  3.18155  2.89809  2.37895  2.77520  2.98510  4.58486  3.61512
          0.09320  2.47246  5.37942  1.13547  0.38753  0.48358  0.95860
    499   2.23946  5.23077  2.52796  2.07505  4.56099  3.53526  3.48413  4.03657  2.36610  2.94124  4.27540  3.00862  3.49967  2.68186  2.43450  2.43584  2.98732  3.49402  5.67237  3.61715    676 e - - -
          2.68618  4.42225  2.77519  2.73123  3.46354  2.40513  3.72494  3.29354  2.67741  2.69355  4.24690  2.90347  2.73739  3.18146  2.89801  2.37887  2.77519  2.98518  4.58477  3.61503
          0.01386  4.68173  5.40408  0.61958  0.77255  0.51424  0.91120
    500   2.29060  4.21637  4.31390  3.41754  2.85375  3.87946  4.18874  1.98928  3.58869  1.95511  3.05311  3.89479  4.24768  3.56154  3.74006  2.43889  2.69069  2.16123  4.83109  3.64284    677 l - - -
          2.68618  4.42225  2.77519  2.73123  3.46354  2.40513  3.72494  3.29354  2.67741  2.69355  4.24690  2.90347  2.73739  3.18146  2.89801  2.37887  2.77519  2.98518  4.58477  3.61503
          0.01386  4.68173  5.40408  0.61958  0.77255  0.51424  0.91120
    501   2.70495  5.05689  2.94031  2.47832  4.32298  3.60584  3.79197  2.57154  2.37040  3.32117  4.12444  3.12122  3.99709  2.92921  1.56975  2.81789  2.67508  3.40291  5.53564  4.19667    678 r - - -
          2.68595  4.42230  2.77514  2.73128  3.46359  2.40511  3.72499  3.29359  2.67746  2.69350  4.24695  2.90352  2.73744  3.18151  2.89794  2.37892  2.77514  2.98523  4.58482  3.61508
          0.03536  3.49846  5.40408  1.28968  0.32208  0.51424  0.91120
    502   2.47172  5.25884  1.78240  2.09705  4.58664  3.37584  3.74483  3.32739  2.24968  3.55702  4.30631  2.77556  3.94395  2.84891  2.98911  2.69459  2.69899  3.64057  5.70141  4.29648    687 d - - -
          2.68618  4.42225  2.77519  2.73123  3.46354  2.40513  3.72494  3.29354  2.67741  2.69355  4.24690  2.90347  2.73739  3.18146  2.89801  2.37887  2.77519  2.98518  4.58477  3.61503
          0.01386  4.68173  5.40408  0.61958  0.77255  0.51424  0.91120
    503   2.33711  5.22573  3.02481  2.37844  4.55238  3.19210  3.74040  4.02110  2.10559  3.52280  4.27662  2.83969  3.94455  2.66975  2.79050  1.66042  2.89465  3.60758  5.67203  4.27797    688 s - - -
          2.68618  4.42225  2.77519  2.73123  3.46354  2.40513  3.72494  3.29354  2.67741  2.69355  4.24690  2.90347  2.73739  3.18146  2.89801  2.37887  2.77519  2.98518  4.58477  3.61503
          0.01386  4.68173  5.40408  0.61958  0.77255  0.51424  0.91120
    504   3.87252  5.10265  5.78847  5.19516  2.82312  5.21768  5.48892  1.82254  5.05156  0.80587  1.86607  5.36958  5.27103  4.92133  4.99296  4.59238  4.07356  2.80220  5.52958  4.56258    689 l - - -
          2.68618  4.42225  2.77519  2.73123  3.46354  2.40513  3.72494  3.29354  2.67741  2.69355  4.24690  2.90347  2.73739  3.18146  2.89801  2.37887  2.77519  2.98518  4.58477  3.61503
          0.01386  4.68173  5.40408  0.61958  0.77255  0.51424  0.91120
    505   2.14389  4.35947  3.88006  3.30607  3.48082  3.79833  4.07639  2.37999  3.23162  2.03881  3.47076  3.19229  4.17451  3.50543  2.76275  2.84385  2.62170  1.97929  4.96037  3.74841    690 v - - -
          2.68618  4.42225  2.77519  2.73123  3.46354  2.40513  3.72494  3.29354  2.67741  2.69355  4.24690  2.90347  2.73739  3.18146  2.89801  2.37887  2.77519  2.98518  4.58477  3.61503
          0.01386  4.68173  5.40408  0.61958  0.77255  0.51424  0.91120
    506   2.00039  5.26586  2.95231  2.09768  4.60576  3.26092  3.73116  4.08426  2.12420  3.56612  4.30971  2.78446  3.93972  2.60581  2.13036  2.74136  2.93706  3.65411  5.69876  4.29617    691 a - - -
          2.68618  4.42225  2.77519  2.73123  3.46354  2.40513  3.72494  3.29354  2.67741  2.69355  4.24690  2.90347  2.73739  3.18146  2.89801  2.37887  2.77519  2.98518  4.58477  3.61503
          0.01386  4.68173  5.40408  0.61958  0.77255  0.51424  0.91120
    507   1.61248  4.54356  3.65807  3.13753  3.82507  1.69435  4.10481  2.83968  3.10361  2.91257  3.79760  3.51088  4.11848  3.41336  3.46162  2.85256  3.03465  2.93299  5.25565  3.12387    692 a - - -
          2.68618  4.42225  2.77519  2.73123  3.46354  2.40513  3.72494  3.29354  2.67741  2.69355  4.24690  2.90347  2.73739  3.18146  2.89801  2.37887  2.77519  2.98518  4.58477  3.61503
          0.01386  4.68173  5.40408  0.61958  0.77255  0.51424  0.91120
    508   2.68909  4.27060  4.70683  4.10861  2.64344  4.06741  4.40311  1.29395  3.93348  1.88537  2.95724  3.57038  4.41783  4.09048  3.99956  3.37774  3.12110  2.20383  4.92515  3.75017    693 i - - -
          2.68618  4.42225  2.77519  2.73123  3.46354  2.40513  3.72494  3.29354  2.67741  2.69355  4.24690  2.90347  2.73739  3.18146  2.89801  2.37887  2.77519  2.98518  4.58477  3.61503
          0.01386  4.68173  5.40408  0.61958  0.77255  0.51424  0.91120
    509   2.57152  5.10368  2.47994  2.45261  4.38685  3.55776  3.14325  3.37762  2.43334  2.29694  3.84034  2.81316  3.94951  2.71559  2.75661  2.66719  2.39512  3.46061  5.57524  4.20519    694 l - - -
          2.68618  4.42225  2.77519  2.73123  3.46354  2.40513  3.72494  3.29354  2.67741  2.69355  4.24690  2.90347  2.73739  3.18146  2.89801  2.37887  2.77519  2.98518  4.58477  3.61503
          0.01386  4.68173  5.40408  0.61958  0.77255  0.51424  0.91120
    510   1.66976  4.97912  3.14894  2.38788  4.22309  3.58674  3.24348  3.64268  2.40054  2.67374  4.04843  2.85332  3.97685  2.93418  2.92643  2.48607  2.94896  3.31432  4.24422  4.13850    695 a - - -
          2.68618  4.42225  2.77519  2.73123  3.46354  2.40513  3.72494  3.29354  2.67741  2.69355  4.24690  2.90347  2.73739  3.18146  2.89801  2.37887  2.77519  2.98518  4.58477  3.61503
          0.01386  4.68173  5.40408  0.61958  0.77255  0.51424  0.91120
    511   2.39027  4.96679  3.01025  2.59746  4.21550  3.47926  3.25584  3.63433  2.59259  3.23436  3.19244  2.75505  3.97738  2.94247  3.05740  1.69735  2.52270  3.07461  5.47486  4.13743    696 s - - -
          2.68618  4.42225  2.77519  2.73123  3.46354  2.40513  3.72494  3.29354  2.67741  2.69355  4.24690  2.90347  2.73739  3.18146  2.89801  2.37887  2.77519  2.98518  4.58477  3.61503
          0.01386  4.68173  5.40408  0.61958  0.77255  0.51424  0.91120
    512   1.50015  3.36362  4.18526  3.60342  3.37490  3.85087  4.17182  2.55740  3.49007  1.92783  3.38448  3.82634  4.23129  3.71984  3.68737  2.64907  3.00256  2.50963  4.88219  3.06359    697 a - - -
          2.68618  4.42225  2.77519  2.73123  3.46354  2.40513  3.72494  3.29354  2.67741  2.69355  4.24690  2.90347  2.73739  3.18146  2.89801  2.37887  2.77519  2.98518  4.58477  3.61503
          0.01386  4.68173  5.40408  0.61958  0.77255  0.51424  0.91120
    513   2.76776  5.13798  2.62640  2.39520  3.68635  2.92920  3.75658  3.87948  2.37788  3.42092  4.19572  3.04811  3.52862  2.87507  2.83304  2.75827  1.60472  3.50020  5.60569  4.22923    698 t - - -
          2.68618  4.42225  2.77519  2.73123  3.46354  2.40513  3.72494  3.29354  2.67741  2.69355  4.24690  2.90347  2.73739  3.18146  2.89801  2.37887  2.77519  2.98518  4.58477  3.61503
          0.01386  4.68173  5.40408  0.61958  0.77255  0.51424  0.91120
    514   2.76637  5.08258  2.96554  2.38326  3.70350  3.56672  3.76713  3.79370  2.53842  2.87385  4.14404  2.81120  1.76452  2.60697  2.84275  2.61950  2.99794  3.43425  5.56047  4.19790    699 p - - -
          2.68618  4.42225  2.77519  2.73123  3.46354  2.40513  3.72494  3.29354  2.67741  2.69355  4.24690  2.90347  2.73739  3.18146  2.89801  2.37887  2.77519  2.98518  4.58477  3.61503
          0.10215  4.68173  2.43219  0.61958  0.77255  0.51424  0.91120
    515   2.72467  5.22985  2.43323  1.52174  4.55216  3.24114  3.44551  4.02610  2.40506  3.52510  4.27872  2.98592  3.92117  2.71024  2.97153  2.55006  2.99614  3.60874  3.41559  4.27070    700 e - - -
          2.68618  4.42225  2.77519  2.73123  3.46354  2.40513  3.72494  3.29354  2.67741  2.69355  4.24690  2.90347  2.73739  3.18146  2.89801  2.37887  2.77519  2.98518  4.58477  3.61503
          0.05424  4.59470  3.15380  0.61958  0.77255  0.66795  0.71900
    516   3.35566  5.42668  3.82950  3.16051  4.98370  3.94958  3.92306  4.31927  2.01869  3.74680  4.62115  3.53052  4.34311  3.06054  0.77293  2.81758  3.53787  3.98689  5.76726  4.62476    701 r - - -
          2.68623  4.42230  2.77525  2.73105  3.46309  2.40518  3.72500  3.29359  2.67723  2.69360  4.24695  2.90352  2.73745  3.18152  2.89806  2.37892  2.77525  2.98524  4.58482  3.61480
          0.10953  2.31620  5.27854  0.76366  0.62728  0.46475  0.98964
    517   2.50999  5.25311  2.10624  2.10402  4.59414  3.52159  3.57901  4.07773  2.38538  3.39592  4.29513  2.76206  3.52824  2.54774  2.72700  2.33796  2.65990  3.64164  5.68791  4.27861    705 e - - -
          2.68618  4.42225  2.77519  2.73123  3.46354  2.40513  3.72494  3.29354  2.67741  2.69355  4.24690  2.90347  2.73739  3.18146  2.89801  2.37887  2.77519  2.98518  4.58477  3.61503
          0.01427  4.65267  5.37502  0.61958  0.77255  0.56976  0.83393
    518   3.05218  5.58820  1.10981  2.00326  4.88830  3.55873  3.93997  4.38793  2.67072  3.87686  4.66567  3.01739  4.08156  3.07293  3.35651  2.42729  3.30820  3.96075  6.02821  3.72966    706 d - - -
          2.68618  4.42225  2.77519  2.73123  3.46354  2.40513  3.72494  3.29354  2.67741  2.69355  4.24690  2.90347  2.73739  3.18146  2.89801  2.37887  2.77519  2.98518  4.58477  3.61503
          0.01427  4.65267  5.37502  0.61958  0.77255  0.56976  0.83393
    519   3.21802  5.23810  3.74818  3.13198  4.33225  3.90960  3.96672  4.01646  2.38413  3.53892  4.42548  3.52698  4.31803  3.15970  0.81536  2.83493  3.43418  3.71341  5.52007  3.29329    707 r - - -
          2.68618  4.42225  2.77519  2.73123  3.46354  2.40513  3.72494  3.29354  2.67741  2.69355  4.24690  2.90347  2.73739  3.18146  2.89801  2.37887  2.77519  2.98518  4.58477  3.61503
          0.01427  4.65267  5.37502  0.61958  0.77255  0.47857  0.96672
    520   2.78046  3.31934  4.59028  3.98574  2.53821  3.93413  4.25782  2.27701  3.80311  1.27108  3.28088  3.56039  4.29719  3.96217  3.57784  3.23922  3.01256  2.28908  4.79517  3.49448    708 l - - -
          2.68618  4.42225  2.77519  2.73123  3.46354  2.40513  3.72494  3.29354  2.67741  2.69355  4.24690  2.90347  2.73739  3.18146  2.89801  2.37887  2.77519  2.98518  4.58477  3.61503
          0.01386  4.68173  5.40408  0.61958  0.77255  0.51424  0.91120
    521   3.16826  4.51398  4.89771  4.36917  1.12931  4.25822  3.90290  2.20641  4.17423  2.27897  3.60017  4.27687  4.60148  4.24591  4.18647  3.57797  3.39651  2.66480  3.57481  2.28706    709 f - - -
          2.68618  4.42225  2.77519  2.73123  3.46354  2.40513  3.72494  3.29354  2.67741  2.69355  4.24690  2.90347  2.73739  3.18146  2.89801  2.37887  2.77519  2.98518  4.58477  3.61503
          0.01386  4.68173  5.40408  0.61958  0.77255  0.51424  0.91120
    522   2.97093  5.10410  3.04345  2.82905  4.63515  3.56856  3.41106  4.17245  3.01447  3.75661  4.59586  2.82993  0.92155  3.36748  3.42335  2.65846  3.31578  3.75651  5.90555  4.54381    710 p - - -
          2.68618  4.42225  2.77519  2.73123  3.46354  2.40513  3.72494  3.29354  2.67741  2.69355  4.24690  2.90347  2.73739  3.18146  2.89801  2.37887  2.77519  2.98518  4.58477  3.61503
          0.01386  4.68173  5.40408  0.61958  0.77255  0.51424  0.91120
    523   2.46656  3.34149  4.13151  3.63076  3.94904  1.10234  4.42277  3.25401  3.55523  2.73490  3.92276  3.79170  4.15818  3.81950  3.82388  2.58149  3.05664  2.32335  5.40917  4.21088    711 g - - -
          2.68618  4.42225  2.77519  2.73123  3.46354  2.40513  3.72494  3.29354  2.67741  2.69355  4.24690  2.90347  2.73739  3.18146  2.89801  2.37887  2.77519  2.98518  4.58477  3.61503
          0.01386  4.68173  5.40408  0.61958  0.77255  0.51424  0.91120
    524   3.16247  5.65268  0.89181  2.49584  4.98939  3.11791  2.76618  4.50657  3.00496  4.01117  4.82832  3.06922  4.15934  3.21633  3.56135  3.08521  2.86942  4.07760  6.16742  4.69889    712 d - - -
          2.68618  4.42225  2.77519  2.73123  3.46354  2.40513  3.72494  3.29354  2.67741  2.69355  4.24690  2.90347  2.73739  3.18146  2.89801  2.37887  2.77519  2.98518  4.58477  3.61503
          0.01386  4.68173  5.40408  0.61958  0.77255  0.51424  0.91120
    525   2.65601  4.27475  4.44327  3.85952  3.39148  3.98076  4.31461  1.62365  3.72021  2.42901  3.39176  4.01762  2.59185  3.92597  3.86320  3.28175  3.07795  1.65243  4.93625  2.84463    713 i - - -
          2.68618  4.42225  2.77519  2.73123  3.46354  2.40513  3.72494  3.29354  2.67741  2.69355  4.24690  2.90347  2.73739  3.18146  2.89801  2.37887  2.77519  2.98518  4.58477  3.61503
          0.01386  4.68173  5.40408  0.61958  0.77255  0.51424  0.91120
    526   1.86371  4.90645  3.19240  2.22235  3.77705  3.60150  3.80871  3.53903  2.62250  2.77577  3.98167  3.14676  3.99060  2.89238  2.41437  2.57842  2.77309  3.23043  5.41905  3.11386    714 a - - -
          2.68618  4.42225  2.77519  2.73123  3.46354  2.40513  3.72494  3.29354  2.67741  2.69355  4.24690  2.90347  2.73739  3.18146  2.89801  2.37887  2.77519  2.98518  4.58477  3.61503
          0.01386  4.68173  5.40408  0.61958  0.77255  0.51424  0.91120
    527   2.76501  3.87561  3.40863  2.86453  4.05252  2.45388  3.96208  3.41254  2.80909  2.96427  3.95214  3.32018  4.06218  1.38829  3.21607  2.87813  3.03472  2.63490  5.40220  4.11891    715 q - - -
          2.68618  4.42225  2.77519  2.73123  3.46354  2.40513  3.72494  3.29354  2.67741  2.69355  4.24690  2.90347  2.73739  3.18146  2.89801  2.37887  2.77519  2.98518  4.58477  3.61503
          0.01386  4.68173  5.40408  0.61958  0.77255  0.51424  0.91120
    528   3.01846  4.50284  4.29678  3.74910  1.17832  4.05575  3.70081  2.96935  3.62947  2.20009  3.61399  3.93889  3.38613  3.33038  3.82810  3.34461  3.24833  2.78216  4.55110  2.52502    716 f - - -
          2.68618  4.42225  2.77519  2.73123  3.46354  2.40513  3.72494  3.29354  2.67741  2.69355  4.24690  2.90347  2.73739  3.18146  2.89801  2.37887  2.77519  2.98518  4.58477  3.61503
          0.01386  4.68173  5.40408  0.61958  0.77255  0.51424  0.91120
    529   2.18386  5.21226  2.49961  2.09763  4.53508  3.53817  3.39301  3.50419  2.47189  3.29103  4.25886  2.65069  3.93127  2.83187  2.60945  2.41234  2.69344  3.59089  5.65846  3.61872    717 e - - -
          2.68618  4.42225  2.77519  2.73123  3.46354  2.40513  3.72494  3.29354  2.67741  2.69355  4.24690  2.90347  2.73739  3.18146  2.89801  2.37887  2.77519  2.98518  4.58477  3.61503
          0.01386  4.68173  5.40408  0.61958  0.77255  0.51424  0.91120
    530   2.49662  4.98879  2.60645  2.32752  3.41796  3.58097  3.05807  3.65799  2.57499  3.09769  3.50171  3.04674  3.30288  2.92612  3.04268  2.61585  2.13269  2.85790  5.48514  4.14257    718 t - - -
          2.68580  4.42232  2.77526  2.73130  3.46361  2.40520  3.72501  3.29361  2.67733  2.69362  4.24697  2.90354  2.73738  3.18153  2.89792  2.37882  2.77518  2.98525  4.58484  3.61510
          0.84095  1.40136  1.13185  0.14291  2.01613  0.51424  0.91120
    531   2.56506  4.02194  3.57032  3.00925  3.50530  1.99586  3.77151  2.84853  2.94721  2.20446  3.04398  3.38849  3.99432  3.25327  3.28523  2.85076  2.51936  2.62100  4.95738  3.72811    720 g - - -
          2.68618  4.42225  2.77519  2.73123  3.46354  2.40513  3.72494  3.29354  2.67741  2.69355  4.24690  2.90347  2.73739  3.18146  2.89801  2.37887  2.77519  2.98518  4.58477  3.61503
          0.02038  4.29909  5.02144  0.61958  0.77255  0.47003  0.98078
    532   2.85002  5.45118  2.40335  2.47944  4.88699  1.13952  4.02291  4.37542  2.95774  3.90078  4.71958  2.24095  4.09047  2.90332  3.49636  2.99913  3.34762  3.94423  6.07753  4.63738    721 g - - -
          2.68618  4.42225  2.77519  2.73123  3.46354  2.40513  3.72494  3.29354  2.67741  2.69355  4.24690  2.90347  2.73739  3.18146  2.89801  2.37887  2.77519  2.98518  4.58477  3.61503
          0.01551  4.57004  5.29239  0.61958  0.77255  0.47493  0.97267
    533   2.78778  5.19044  3.04371  2.50872  4.50963  1.71748  3.75256  3.96523  2.19613  3.28281  4.25164  2.70277  3.53615  2.70908  2.75834  2.43920  3.01933  3.57004  5.64580  4.26773    722 g - - -
          2.68618  4.42225  2.77519  2.73123  3.46354  2.40513  3.72494  3.29354  2.67741  2.69355  4.24690  2.90347  2.73739  3.18146  2.89801  2.37887  2.77519  2.98518  4.58477  3.61503
          0.01426  4.65340  5.37575  0.61958  0.77255  0.47939  0.96538
    534   2.41611  4.29858  4.02722  3.44793  2.69657  3.82820  3.62394  2.60383  3.35654  1.71696  3.22717  3.72977  3.78736  2.58912  3.59933  3.10151  2.80367  2.55647  4.90198  2.75108    723 l - - -
          2.68618  4.42225  2.77519  2.73123  3.46354  2.40513  3.72494  3.29354  2.67741  2.69355  4.24690  2.90347  2.73739  3.18146  2.89801  2.37887  2.77519  2.98518  4.58477  3.61503
          0.01386  4.68173  5.40408  0.61958  0.77255  0.51424  0.91120
    535   2.15462  3.19212  3.77243  3.29711  4.57242  1.45750  4.37975  4.00101  3.28734  3.64443  4.45151  2.58038  4.06933  3.59504  3.67273  1.65228  2.91669  3.50816  5.88489  4.63580    724 g - - -
          2.68618  4.42225  2.77519  2.73123  3.46354  2.40513  3.72494  3.29354  2.67741  2.69355  4.24690  2.90347  2.73739  3.18146  2.89801  2.37887  2.77519  2.98518  4.58477  3.61503
          0.01386  4.68173  5.40408  0.61958  0.77255  0.51424  0.91120
    536   2.99039  4.54637  5.09478  4.49950  1.86223  4.43287  4.74618  1.67506  4.32285  1.27562  3.23962  4.56381  4.71885  4.40822  4.34789  3.75905  3.43666  2.32126  5.13022  3.77245    725 l - - -
          2.68618  4.42225  2.77519  2.73123  3.46354  2.40513  3.72494  3.29354  2.67741  2.69355  4.24690  2.90347  2.73739  3.18146  2.89801  2.37887  2.77519  2.98518  4.58477  3.61503
          0.01386  4.68173  5.40408  0.61958  0.77255  0.51424  0.91120
    537   1.45150  5.02145  2.75377  2.55103  4.28045  2.85598  3.79856  3.70563  2.42466  2.98537  4.09845  3.10295  3.98126  2.94080  3.06175  2.65194  3.01037  3.36731  5.52297  3.81328    726 a - - -
          2.68618  4.42225  2.77519  2.73123  3.46354  2.40513  3.72494  3.29354  2.67741  2.69355  4.24690  2.90347  2.73739  3.18146  2.89801  2.37887  2.77519  2.98518  4.58477  3.61503
          0.01386  4.68173  5.40408  0.61958  0.77255  0.51424  0.91120
    538   2.82115  4.48330  3.77620  3.21348  2.51227  3.81283  2.22389  2.97450  3.15544  2.68272  3.59184  2.93553  4.18959  3.44282  3.48040  3.06776  2.50452  2.45057  4.89759  2.18842    727 y - - -
          2.68618  4.42225  2.77519  2.73123  3.46354  2.40513  3.72494  3.29354  2.67741  2.69355  4.24690  2.90347  2.73739  3.18146  2.89801  2.37887  2.77519  2.98518  4.58477  3.61503
          0.01386  4.68173  5.40408  0.61958  0.77255  0.51424  0.91120
    539   2.73190  4.67147  3.95703  3.90260  5.19593  0.52776  5.05090  4.74571  4.18206  4.40888  5.20694  3.92714  4.21875  4.38036  4.41652  2.11088  3.28757  3.96454  6.49348  5.34155    728 G - - -
          2.68618  4.42225  2.77519  2.73123  3.46354  2.40513  3.72494  3.29354  2.67741  2.69355  4.24690  2.90347  2.73739  3.18146  2.89801  2.37887  2.77519  2.98518  4.58477  3.61503
          0.01386  4.68173  5.40408  0.61958  0.77255  0.51424  0.91120
    540   1.13380  4.89205  2.51959  2.81920  4.47657  2.38969  4.06663  3.58786  2.92442  3.51137  4.32534  3.28136  4.05347  3.23684  3.37891  2.84324  2.92518  3.48649  5.74989  4.42775    729 a - - -
          2.68618  4.42225  2.77519  2.73123  3.46354  2.40513  3.72494  3.29354  2.67741  2.69355  4.24690  2.90347  2.73739  3.18146  2.89801  2.37887  2.77519  2.98518  4.58477  3.61503
          0.01386  4.68173  5.40408  0.61958  0.77255  0.51424  0.91120
    541   1.38196  3.30119  4.07926  3.50917  3.07092  3.78783  4.16821  2.79981  3.41515  2.05573  3.46143  3.76166  3.56502  3.66213  3.65054  2.78736  2.85614  2.59091  4.95541  3.75566    730 a - - -
          2.68618  4.42225  2.77519  2.73123  3.46354  2.40513  3.72494  3.29354  2.67741  2.69355  4.24690  2.90347  2.73739  3.18146  2.89801  2.37887  2.77519  2.98518  4.58477  3.61503
          0.01386  4.68173  5.40408  0.61958  0.77255  0.51424  0.91120
    542   2.21898  4.69581  4.12350  4.07272  5.23029  0.45858  5.15383  4.69113  4.30555  4.40764  5.23521  4.03419  4.26654  4.50737  4.50222  2.97471  3.33824  3.95692  6.51260  5.42001    731 G - - -
          2.68618  4.42225  2.77519  2.73123  3.46354  2.40513  3.72494  3.29354  2.67741  2.69355  4.24690  2.90347  2.73739  3.18146  2.89801  2.37887  2.77519  2.98518  4.58477  3.61503
          0.01386  4.68173  5.40408  0.61958  0.77255  0.51424  0.91120
    543   2.72196  4.51338  4.83864  4.32972  3.84933  3.39715  4.90715  1.86879  4.21491  2.65558  3.74565  4.45172  4.70732  4.45213  4.37897  3.64285  3.38643  0.78716  5.53581  4.33358    732 v - - -
          2.68618  4.42225  2.77519  2.73123  3.46354  2.40513  3.72494  3.29354  2.67741  2.69355  4.24690  2.90347  2.73739  3.18146  2.89801  2.37887  2.77519  2.98518  4.58477  3.61503
          0.01386  4.68173  5.40408  0.61958  0.77255  0.51424  0.91120
    544   2.57555  4.55503  4.83698  4.25040  3.31621  4.32654  4.62140  2.37949  4.07359  0.78731  3.24938  4.39083  4.63579  4.22863  4.16902  3.64407  3.39511  2.58965  3.83792  3.91370    733 l - - -
          2.68618  4.42225  2.77519  2.73123  3.46354  2.40513  3.72494  3.29354  2.67741  2.69355  4.24690  2.90347  2.73739  3.18146  2.89801  2.37887  2.77519  2.98518  4.58477  3.61503
          0.04187  4.68173  3.45006  0.61958  0.77255  0.51424  0.91120
    545   3.03831  4.49814  4.37773  3.82969  2.58090  4.08154  2.72237  2.96957  3.21970  2.43185  3.09079  3.97956  4.43991  3.89830  3.88327  3.37323  3.26770  2.78213  2.27130  1.53741    734 y - - -
          2.68618  4.42225  2.77519  2.73123  3.46354  2.40513  3.72494  3.29354  2.67741  2.69355  4.24690  2.90347  2.73739  3.18146  2.89801  2.37887  2.77519  2.98518  4.58477  3.61503
          0.01425  4.65411  5.37645  0.61958  0.77255  0.56713  0.83737
    546   1.08943  4.50867  3.82009  3.30466  4.03434  2.97993  4.25930  3.02465  3.26326  3.10756  3.97894  3.59432  4.09489  3.56045  3.60920  2.39282  2.46262  2.71986  5.44944  4.22265    735 a - - -
          2.68618  4.42225  2.77519  2.73123  3.46354  2.40513  3.72494  3.29354  2.67741  2.69355  4.24690  2.90347  2.73739  3.18146  2.89801  2.37887  2.77519  2.98518  4.58477  3.61503
          0.01425  4.65411  5.37645  0.61958  0.77255  0.48018  0.96409
    547   2.87034  4.30720  4.44333  3.85240  3.22309  3.98508  4.22477  2.70230  3.67181  1.05236  3.05314  3.99916  4.34227  3.61172  3.51492  3.28231  3.10039  2.54445  3.86428  2.73574    736 l - - -
          2.68618  4.42225  2.77519  2.73123  3.46354  2.40513  3.72494  3.29354  2.67741  2.69355  4.24690  2.90347  2.73739  3.18146  2.89801  2.37887  2.77519  2.98518  4.58477  3.61503
          0.01386  4.68173  5.40408  0.61958  0.77255  0.51424  0.91120
    548   2.27578  5.20305  2.35244  2.44765  4.52104  3.44722  2.25043  3.98834  2.47904  3.21441  4.25123  3.01983  3.93522  2.45733  2.79805  2.50389  2.88603  3.57914  5.65206  3.84493    737 h - - -
          2.68623  4.42230  2.77525  2.73128  3.46359  2.40518  3.72465  3.29338  2.67730  2.69360  4.24695  2.90352  2.73745  3.18114  2.89806  2.37892  2.77525  2.98524  4.58482  3.61467
          0.21447  1.66850  5.40408  0.17566  1.82575  0.51424  0.91120
    549   2.33498  5.04370  2.90543  2.17155  4.30729  3.56984  3.24399  3.38327  2.47683  2.55962  4.10686  3.07979  3.96081  2.78724  2.42434  2.72246  2.72806  2.65850  5.52840  4.17301    739 e - - -
          2.68618  4.42225  2.77519  2.73123  3.46354  2.40513  3.72494  3.29354  2.67741  2.69355  4.24690  2.90347  2.73739  3.18146  2.89801  2.37887  2.77519  2.98518  4.58477  3.61503
          0.01386  4.68173  5.40408  0.61958  0.77255  0.51424  0.91120
    550   2.07962  4.24259  3.53828  2.97491  3.34015  3.70015  3.96261  3.08223  2.82809  2.78343  3.66510  3.40560  3.60211  3.06713  3.31945  2.44774  1.83110  2.37805  5.13751  3.88968    740 t - - -
          2.68618  4.42225  2.77519  2.73123  3.46354  2.40513  3.72494  3.29354  2.67741  2.69355  4.24690  2.90347  2.73739  3.18146  2.89801  2.37887  2.77519  2.98518  4.58477  3.61503
          0.01386  4.68173  5.40408  0.61958  0.77255  0.51424  0.91120
    551   2.86531  5.25193  2.99736  2.40789  4.58226  1.46471  3.82009  4.03520  2.31010  3.55712  4.33647  2.62908  4.01297  2.94109  2.80731  2.73528  2.72794  3.64307  5.72206  4.34579    741 g - - -
          2.68618  4.42225  2.77519  2.73123  3.46354  2.40513  3.72494  3.29354  2.67741  2.69355  4.24690  2.90347  2.73739  3.18146  2.89801  2.37887  2.77519  2.98518  4.58477  3.61503
          0.01386  4.68173  5.40408  0.61958  0.77255  0.51424  0.91120
    552   1.63074  5.19885  2.86694  2.44099  4.51637  3.26374  3.73837  3.98168  2.28876  3.49327  4.25042  3.02465  3.52518  2.69087  2.69540  2.35385  2.76362  3.57536  5.65151  4.25953    742 a - - -
          2.68618  4.42225  2.77519  2.73123  3.46354  2.40513  3.72494  3.29354  2.67741  2.69355  4.24690  2.90347  2.73739  3.18146  2.89801  2.37887  2.77519  2.98518  4.58477  3.61503
          0.02207  4.68173  4.37658  0.61958  0.77255  0.51424  0.91120
    553   2.42088  5.18638  2.69519  2.10298  4.50034  2.82262  3.72998  3.58155  2.42097  3.15169  4.23538  2.78728  3.23604  2.70994  2.76173  2.73095  2.63673  2.77707  5.63815  4.24677    743 e - - -
          2.68618  4.42225  2.77519  2.73123  3.46354  2.40513  3.72494  3.29354  2.67741  2.69355  4.24690  2.90347  2.73739  3.18146  2.89801  2.37887  2.77519  2.98518  4.58477  3.61503
          0.01397  4.67363  5.39597  0.61958  0.77255  0.50365  0.92716
    554   2.67410  5.15918  2.90950  2.49575  4.46195  3.27949  3.39213  3.78631  2.29575  3.30147  4.21145  3.03545  2.79267  2.52664  2.17830  2.57207  2.94770  2.51231  5.61773  4.23487    744 r - - -
          2.68618  4.42225  2.77519  2.73123  3.46354  2.40513  3.72494  3.29354  2.67741  2.69355  4.24690  2.90347  2.73739  3.18146  2.89801  2.37887  2.77519  2.98518  4.58477  3.61503
          0.05153  4.68173  3.19512  0.61958  0.77255  0.51424  0.91120
    555   2.69905  3.45346  2.60842  2.40887  3.43209  3.58398  3.36518  3.54352  2.60217  3.15902  3.97939  2.81297  3.02468  2.94965  2.71982  2.56870  2.97492  3.02023  4.13446  2.82404    745 e - - -
          2.68618  4.42225  2.77519  2.73123  3.46354  2.40513  3.72494  3.29354  2.67741  2.69355  4.24690  2.90347  2.73739  3.18146  2.89801  2.37887  2.77519  2.98518  4.58477  3.61503
          0.01438  4.64458  5.36693  0.61958  0.77255  0.58441  0.81517
    556   2.19001  4.93832  3.00923  2.11549  3.37978  3.38428  3.78156  3.37752  2.58400  2.91415  4.01013  3.10926  2.38334  2.86846  3.04714  2.59730  2.80885  3.17894  5.44285  4.10912    746 e - - -
          2.68604  4.42233  2.77527  2.73131  3.46341  2.40513  3.72502  3.29362  2.67748  2.69350  4.24697  2.90314  2.73747  3.18154  2.89793  2.37894  2.77527  2.98504  4.58485  3.61511
          0.20847  2.30616  2.42436  0.94535  0.49191  0.46968  0.98137
    557   2.61207  5.24748  2.31762  1.75459  4.58818  3.21672  3.70124  4.07222  2.15249  3.26973  4.29027  2.92860  3.35817  2.56121  2.76683  2.70520  2.97521  3.63597  5.68159  4.27122    750 e - - -
          2.68618  4.42225  2.77519  2.73123  3.46354  2.40513  3.72494  3.29354  2.67741  2.69355  4.24690  2.90347  2.73739  3.18146  2.89801  2.37887  2.77519  2.98518  4.58477  3.61503
          0.01508  4.59747  5.31982  0.61958  0.77255  0.42505  1.06056
    558   2.18576  4.36178  3.59243  3.28933  2.96882  2.86610  2.64042  2.61070  3.21935  2.30931  3.47102  3.62681  4.16857  3.49248  3.51099  2.85939  2.99166  2.10398  4.95843  3.04329    751 v - - -
          2.68618  4.42225  2.77519  2.73123  3.46354  2.40513  3.72494  3.29354  2.67741  2.69355  4.24690  2.90347  2.73739  3.18146  2.89801  2.37887  2.77519  2.98518  4.58477  3.61503
          0.01386  4.68173  5.40408  0.61958  0.77255  0.51424  0.91120
    559   2.75792  5.05652  2.55179  1.77238  4.32359  3.56754  3.76613  3.15854  2.38939  2.96040  4.11875  2.93101  3.53695  2.89631  3.01706  2.76630  2.98926  2.47336  5.53890  3.59665    752 e - - -
          2.68618  4.42225  2.77519  2.73123  3.46354  2.40513  3.72494  3.29354  2.67741  2.69355  4.24690  2.90347  2.73739  3.18146  2.89801  2.37887  2.77519  2.98518  4.58477  3.61503
          0.01386  4.68173  5.40408  0.61958  0.77255  0.51424  0.91120
    560   2.67020  5.31078  2.02428  1.89704  4.65333  3.54301  3.74864  4.13807  2.31536  3.61261  4.35509  3.00944  3.95156  2.35497  2.26092  2.76017  2.89790  3.70066  5.74069  4.32941    753 e - - -
          2.68618  4.42225  2.77519  2.73123  3.46354  2.40513  3.72494  3.29354  2.67741  2.69355  4.24690  2.90347  2.73739  3.18146  2.89801  2.37887  2.77519  2.98518  4.58477  3.61503
          0.01386  4.68173  5.40408  0.61958  0.77255  0.51424  0.91120
    561   4.60397  5.59615  5.50966  5.38376  1.86616  5.15791  3.86979  4.21137  5.15752  3.40260  4.74175  4.72336  5.41824  4.87404  4.99945  4.55458  4.80108  4.15517  0.65773  1.87367    754 W - - -
          2.68618  4.42225  2.77519  2.73123  3.46354  2.40513  3.72494  3.29354  2.67741  2.69355  4.24690  2.90347  2.73739  3.18146  2.89801  2.37887  2.77519  2.98518  4.58477  3.61503
          0.04187  4.68173  3.45006  0.61958  0.77255  0.51424  0.91120
    562   2.69767  4.22956  4.57721  3.97769  2.99186  3.98045  4.30017  2.10591  3.39028  1.23402  3.27770  4.06827  4.33612  3.97388  3.89084  3.28456  3.05824  2.19062  4.84526  3.02007    755 l - - -
          2.68621  4.42228  2.77523  2.73127  3.46357  2.40516  3.72498  3.29357  2.67736  2.69358  4.24693  2.90350  2.73743  3.18123  2.89769  2.37890  2.77523  2.98522  4.58480  3.61506
          0.14626  2.02916  5.37645  0.23147  1.57683  0.48018  0.96409
    563   2.45079  4.74989  3.01350  2.41349  3.93662  3.64252  3.86324  2.88700  2.54431  1.95701  3.83660  3.00219  4.02888  3.07056  3.00499  2.76212  2.80460  2.38293  5.29099  4.00248    757 l - - -
          2.68618  4.42225  2.77519  2.73123  3.46354  2.40513  3.72494  3.29354  2.67741  2.69355  4.24690  2.90347  2.73739  3.18146  2.89801  2.37887  2.77519  2.98518  4.58477  3.61503
          0.01386  4.68173  5.40408  0.61958  0.77255  0.51424  0.91120
    564   2.50109  5.21663  2.41152  2.22572  4.12584  3.53735  3.14891  3.32820  2.36611  3.25426  4.26270  2.90440  3.93034  2.68568  2.25993  2.55028  2.68607  3.59630  5.66166  3.89641    758 e - - -
          2.68618  4.42225  2.77519  2.73123  3.46354  2.40513  3.72494  3.29354  2.67741  2.69355  4.24690  2.90347  2.73739  3.18146  2.89801  2.37887  2.77519  2.98518  4.58477  3.61503
          0.01386  4.68173  5.40408  0.61958  0.77255  0.51424  0.91120
    565   2.12660  5.03425  3.11549  2.44141  4.29491  3.57336  2.89527  3.37636  2.50626  2.88236  4.09840  2.89874  3.96404  2.62373  2.26154  2.67334  2.83129  2.82542  5.52069  4.16837    759 a - - -
          2.68618  4.42225  2.77519  2.73123  3.46354  2.40513  3.72494  3.29354  2.67741  2.69355  4.24690  2.90347  2.73739  3.18146  2.89801  2.37887  2.77519  2.98518  4.58477  3.61503
          0.01386  4.68173  5.40408  0.61958  0.77255  0.51424  0.91120
    566   2.01457  4.03216  3.14352  2.87715  3.81874  3.66861  3.92549  3.19118  2.85125  2.22353  3.74831  2.70669  4.06364  3.17561  3.25642  2.74930  2.02304  2.71203  5.21356  3.94905    760 a - - -
          2.68602  4.42099  2.77534  2.73115  3.46360  2.40532  3.72526  3.29198  2.67753  2.69352  4.24684  2.90326  2.73771  3.18140  2.89832  2.37918  2.77543  2.98477  4.58508  3.61493
          0.22217  1.84030  3.20772  1.73681  0.19368  0.51424  0.91120
    567   2.41654  5.24515  2.60148  2.14333  4.58508  3.52008  3.70893  4.06730  2.07506  3.26909  4.28748  2.40185  3.77821  2.80725  2.41356  2.57185  2.63316  3.63309  5.68062  4.27289    768 k - - -
          2.68618  4.42225  2.77519  2.73123  3.46354  2.40513  3.72494  3.29354  2.67741  2.69355  4.24690  2.90347  2.73739  3.18146  2.89801  2.37887  2.77519  2.98518  4.58477  3.61503
          0.01438  4.64512  5.36746  0.61958  0.77255  0.47025  0.98041
    568   2.51595  5.25549  2.69963  2.04461  4.59475  3.53221  3.51643  3.64470  2.45828  3.55817  4.29788  2.33295  3.16758  2.63815  2.20077  2.68956  2.78205  3.64304  5.69143  4.28388    769 e - - -
          2.68618  4.42225  2.77519  2.73123  3.46354  2.40513  3.72494  3.29354  2.67741  2.69355  4.24690  2.90347  2.73739  3.18146  2.89801  2.37887  2.77519  2.98518  4.58477  3.61503
          0.01386  4.68173  5.40408  0.61958  0.77255  0.51424  0.91120
    569   2.46315  5.04165  2.62472  2.36866  3.45202  3.56979  3.64507  3.08308  2.43431  2.82630  4.10495  3.08011  2.54797  2.73737  2.75328  2.71440  2.65829  3.25007  5.52685  4.17171    770 e - - -
          2.68618  4.42225  2.77519  2.73123  3.46354  2.40513  3.72494  3.29354  2.67741  2.69355  4.24690  2.90347  2.73739  3.18146  2.89801  2.37887  2.77519  2.98518  4.58477  3.61503
          0.01386  4.68173  5.40408  0.61958  0.77255  0.51424  0.91120
    570   2.24529  5.04841  2.92153  2.51259  4.31371  3.28198  3.76702  3.53892  2.33599  3.15671  4.11140  3.07764  2.22909  2.89835  2.87835  2.42368  2.81083  3.32954  5.53241  3.20758    771 p - - -
          2.68618  4.42225  2.77519  2.73123  3.46354  2.40513  3.72494  3.29354  2.67741  2.69355  4.24690  2.90347  2.73739  3.18146  2.89801  2.37887  2.77519  2.98518  4.58477  3.61503
          0.01386  4.68173  5.40408  0.61958  0.77255  0.51424  0.91120
    571   2.54733  4.74358  2.71501  2.49849  4.44659  3.54935  3.74202  3.90108  2.13978  3.14934  4.20106  2.86769  2.92595  2.85581  2.66130  2.03246  2.61146  3.29867  4.51901  4.22832    772 s - - -
          2.68618  4.42225  2.77519  2.73123  3.46354  2.40513  3.72494  3.29354  2.67741  2.69355  4.24690  2.90347  2.73739  3.18146  2.89801  2.37887  2.77519  2.98518  4.58477  3.61503
          0.01386  4.68173  5.40408  0.61958  0.77255  0.51424  0.91120
    572   2.67515  5.20417  2.91890  2.27417  4.52394  2.24251  3.72943  3.67118  2.33363  3.49860  3.92501  2.66472  3.02218  2.63855  2.90877  2.44446  2.72563  3.46619  5.65230  3.73079    773 g - - -
          2.68618  4.42225  2.77519  2.73123  3.46354  2.40513  3.72494  3.29354  2.67741  2.69355  4.24690  2.90347  2.73739  3.18146  2.89801  2.37887  2.77519  2.98518  4.58477  3.61503
          0.01386  4.68173  5.40408  0.61958  0.77255  0.51424  0.91120
    573   2.61822  4.97007  2.99397  2.37296  3.61010  3.58514  3.78816  3.17796  2.42480  2.88491  3.70701  3.11269  3.39287  2.93540  2.40659  2.28688  2.30787  3.30382  5.47017  3.66905    774 s - - -
          2.68623  4.42230  2.77524  2.73115  3.46331  2.40508  3.72499  3.29359  2.67746  2.69360  4.24695  2.90351  2.73744  3.18151  2.89806  2.37892  2.77524  2.98493  4.58482  3.61476
          0.22447  2.75430  1.98481  0.90457  0.51872  0.51424  0.91120
    574   2.64106  4.98153  2.79022  2.42850  4.05657  3.52721  3.75317  3.66916  2.55001  2.70391  4.06086  2.85713  1.91996  2.89534  3.02151  2.31364  2.96704  3.32920  5.48450  4.13532    779 p - - -
          2.68618  4.42225  2.77519  2.73123  3.46354  2.40513  3.72494  3.29354  2.67741  2.69355  4.24690  2.90347  2.73739  3.18146  2.89801  2.37887  2.77519  2.98518  4.58477  3.61503
          0.11113  4.53912  2.35924  0.61958  0.77255  0.58440  0.81518
    575   2.58563  4.51583  3.22953  2.87380  3.31046  3.63843  3.88052  3.03916  2.84256  1.89260  3.61493  2.97613  2.70347  3.15961  3.23106  2.55752  2.77417  2.79941  5.08467  3.13227    780 l - - -
          2.68618  4.42225  2.77519  2.73123  3.46354  2.40513  3.72494  3.29354  2.67741  2.69355  4.24690  2.90347  2.73739  3.18146  2.89801  2.37887  2.77519  2.98518  4.58477  3.61503
          0.01645  4.51144  5.23379  0.61958  0.77255  0.36586  1.18286
    576   3.94209  5.56672  4.76337  4.78221  5.78033  0.13552  5.77244  5.64852  5.06008  5.15807  6.18806  4.93134  4.96735  5.32236  5.14056  4.14569  4.47625  5.02488  6.59525  5.93134    781 G - - -
          2.68618  4.42225  2.77519  2.73123  3.46354  2.40513  3.72494  3.29354  2.67741  2.69355  4.24690  2.90347  2.73739  3.18146  2.89801  2.37887  2.77519  2.98518  4.58477  3.61503
          0.01386  4.68173  5.40408  0.61958  0.77255  0.51424  0.91120
    577   4.06973  5.27670  5.74108  5.25850  1.62253  5.28125  5.08738  2.73956  5.09949  0.64390  3.23422  5.31649  5.35838  4.95929  5.04283  4.69756  4.27494  3.01505  5.12503  3.71753    782 L - - -
          2.68618  4.42225  2.77519  2.73123  3.46354  2.40513  3.72494  3.29354  2.67741  2.69355  4.24690  2.90347  2.73739  3.18146  2.89801  2.37887  2.77519  2.98518  4.58477  3.61503
          0.01386  4.68173  5.40408  0.61958  0.77255  0.51424  0.91120
    578   3.09487  4.63097  3.33612  3.64425  1.92068  3.47921  3.67051  3.12369  3.57164  2.37429  3.75159  3.88292  4.44537  3.79304  3.82055  3.36295  3.32473  2.92883  4.49650  1.27368    783 y - - -
          2.68618  4.42225  2.77519  2.73123  3.46354  2.40513  3.72494  3.29354  2.67741  2.69355  4.24690  2.90347  2.73739  3.18146  2.89801  2.37887  2.77519  2.98518  4.58477  3.61503
          0.01386  4.68173  5.40408  0.61958  0.77255  0.51424  0.91120
    579   2.77451  5.15268  1.69539  2.39873  3.90079  3.55402  3.76159  3.75949  2.52789  3.43805  4.21194  2.39427  3.95540  2.87967  3.01242  2.66388  2.42063  3.14534  5.62079  4.24105    784 d - - -
          2.68618  4.42225  2.77519  2.73123  3.46354  2.40513  3.72494  3.29354  2.67741  2.69355  4.24690  2.90347  2.73739  3.18146  2.89801  2.37887  2.77519  2.98518  4.58477  3.61503
          0.01386  4.68173  5.40408  0.61958  0.77255  0.51424  0.91120
    580   3.94209  5.56672  4.76337  4.78221  5.78033  0.13552  5.77244  5.64852  5.06008  5.15807  6.18806  4.93134  4.96735  5.32236  5.14056  4.14569  4.47625  5.02488  6.59525  5.93134    785 G - - -
          2.68618  4.42225  2.77519  2.73123  3.46354  2.40513  3.72494  3.29354  2.67741  2.69355  4.24690  2.90347  2.73739  3.18146  2.89801  2.37887  2.77519  2.98518  4.58477  3.61503
          0.01386  4.68173  5.40408  0.61958  0.77255  0.51424  0.91120
    581   2.41218  4.37779  3.84275  3.26879  3.49942  3.44208  4.06087  2.34680  2.57136  1.50924  3.48670  3.61340  4.16662  3.47394  3.27047  2.85724  2.99617  2.64130  4.97298  3.26848    786 l - - -
          2.68618  4.42225  2.77519  2.73123  3.46354  2.40513  3.72494  3.29354  2.67741  2.69355  4.24690  2.90347  2.73739  3.18146  2.89801  2.37887  2.77519  2.98518  4.58477  3.61503
          0.01386  4.68173  5.40408  0.61958  0.77255  0.51424  0.91120
    582   1.74748  4.59966  3.47597  2.91412  3.75959  3.69039  2.54939  2.75857  2.88106  2.77420  3.70209  3.36175  4.07714  3.20327  3.27454  2.48953  2.45552  2.88876  5.16833  3.28520    787 a - - -
          2.68618  4.42225  2.77519  2.73123  3.46354  2.40513  3.72494  3.29354  2.67741  2.69355  4.24690  2.90347  2.73739  3.18146  2.89801  2.37887  2.77519  2.98518  4.58477  3.61503
          0.01386  4.68173  5.40408  0.61958  0.77255  0.51424  0.91120
    583   3.94209  5.56672  4.76337  4.78221  5.78033  0.13552  5.77244  5.64852  5.06008  5.15807  6.18806  4.93134  4.96735  5.32236  5.14056  4.14569  4.47625  5.02488  6.59525  5.93134    788 G - - -
          2.68618  4.42225  2.77519  2.73123  3.46354  2.40513  3.72494  3.29354  2.67741  2.69355  4.24690  2.90347  2.73739  3.18146  2.89801  2.37887  2.77519  2.98518  4.58477  3.61503
          0.01386  4.68173  5.40408  0.61958  0.77255  0.51424  0.91120
    584   2.50415  4.37738  4.84200  4.26289  3.54351  4.25990  4.63822  1.47260  4.11053  2.20455  2.82862  4.35952  4.60016  4.29209  4.20525  3.58116  2.40854  1.50322  5.17090  3.98550    789 i - - -
          2.68618  4.42225  2.77519  2.73123  3.46354  2.40513  3.72494  3.29354  2.67741  2.69355  4.24690  2.90347  2.73739  3.18146  2.89801  2.37887  2.77519  2.98518  4.58477  3.61503
          0.01386  4.68173  5.40408  0.61958  0.77255  0.51424  0.91120
    585   1.11813  4.43031  4.18243  3.64277  3.66132  3.68212  4.36867  2.21279  3.54478  2.19199  3.62078  3.89154  4.32043  3.81739  3.79529  3.18844  2.94791  2.47889  5.20323  4.00062    790 a - - -
          2.68618  4.42225  2.77519  2.73123  3.46354  2.40513  3.72494  3.29354  2.67741  2.69355  4.24690  2.90347  2.73739  3.18146  2.89801  2.37887  2.77519  2.98518  4.58477  3.61503
          0.01386  4.68173  5.40408  0.61958  0.77255  0.51424  0.91120
    586   2.50230  4.44157  3.71287  2.91330  3.56164  3.49296  2.93646  2.93038  3.08613  2.24772  3.54736  3.52859  4.13905  3.38311  3.41833  2.88535  2.86666  2.71169  2.05687  2.76024    791 w - - -
          2.68618  4.42225  2.77519  2.73123  3.46354  2.40513  3.72494  3.29354  2.67741  2.69355  4.24690  2.90347  2.73739  3.18146  2.89801  2.37887  2.77519  2.98518  4.58477  3.61503
          0.01386  4.68173  5.40408  0.61958  0.77255  0.51424  0.91120
    587   2.49427  4.30553  4.36385  3.78711  3.45189  3.95626  4.31999  2.44851  3.66492  1.78708  3.43975  3.97802  4.33967  3.88715  3.84114  2.98535  2.01762  1.57742  4.99243  3.80041    792 v - - -
          2.68618  4.42225  2.77519  2.73123  3.46354  2.40513  3.72494  3.29354  2.67741  2.69355  4.24690  2.90347  2.73739  3.18146  2.89801  2.37887  2.77519  2.98518  4.58477  3.61503
          0.01386  4.68173  5.40408  0.61958  0.77255  0.51424  0.91120
    588   2.91863  4.63731  4.95200  4.36256  3.35137  4.45456  4.42749  2.25104  4.19375  0.75228  2.66896  4.51993  4.73307  4.32621  4.28186  3.77469  3.49158  2.59787  5.19673  4.08599    793 l - - -
          2.68618  4.42225  2.77519  2.73123  3.46354  2.40513  3.72494  3.29354  2.67741  2.69355  4.24690  2.90347  2.73739  3.18146  2.89801  2.37887  2.77519  2.98518  4.58477  3.61503
          0.01386  4.68173  5.40408  0.61958  0.77255  0.51424  0.91120
    589   2.67655  5.11235  2.09397  2.25966  4.39534  3.55826  2.72957  3.45900  2.51923  2.88221  4.16977  3.05417  3.95158  2.71601  2.92420  2.75629  2.99225  3.47003  5.58190  2.61375    794 d - - -
          2.68618  4.42225  2.77519  2.73123  3.46354  2.40513  3.72494  3.29354  2.67741  2.69355  4.24690  2.90347  2.73739  3.18146  2.89801  2.37887  2.77519  2.98518  4.58477  3.61503
          0.01386  4.68173  5.40408  0.61958  0.77255  0.51424  0.91120
    590   2.71107  5.25032  2.47485  1.89499  4.58235  3.54361  3.73491  4.05719  2.36756  2.64006  4.29579  2.89066  3.94086  2.73294  2.00201  2.74308  3.00649  3.63423  5.68831  4.12904    795 e - - -
          2.68618  4.42225  2.77519  2.73123  3.46354  2.40513  3.72494  3.29354  2.67741  2.69355  4.24690  2.90347  2.73739  3.18146  2.89801  2.37887  2.77519  2.98518  4.58477  3.61503
          0.01386  4.68173  5.40408  0.61958  0.77255  0.51424  0.91120
    591   2.69860  4.32292  4.63079  4.03713  2.65406  4.07883  4.40300  2.13232  3.56597  1.08898  3.29888  4.15299  4.42521  4.04507  3.97138  3.38517  2.89170  2.42112  4.94705  3.77780    796 l - - -
          2.68618  4.42225  2.77519  2.73123  3.46354  2.40513  3.72494  3.29354  2.67741  2.69355  4.24690  2.90347  2.73739  3.18146  2.89801  2.37887  2.77519  2.98518  4.58477  3.61503
          0.01386  4.68173  5.40408  0.61958  0.77255  0.51424  0.91120
    592   3.16869  5.29417  3.08554  2.89745  4.74292  0.77424  3.14162  4.31608  2.61884  3.86935  4.73441  3.38069  4.27904  3.40376  3.26165  3.19711  3.48985  3.92306  5.95003  4.61067    797 g - - -
          2.68618  4.42225  2.77519  2.73123  3.46354  2.40513  3.72494  3.29354  2.67741  2.69355  4.24690  2.90347  2.73739  3.18146  2.89801  2.37887  2.77519  2.98518  4.58477  3.61503
          0.01386  4.68173  5.40408  0.61958  0.77255  0.51424  0.91120
    593   2.76520  5.01629  3.13659  2.27402  3.88856  3.58370  2.11851  3.69604  2.39867  2.87754  3.61967  3.10144  3.97352  2.74604  2.43331  2.78520  2.99564  3.35770  5.50428  2.98437    798 h - - -
          2.68618  4.42225  2.77519  2.73123  3.46354  2.40513  3.72494  3.29354  2.67741  2.69355  4.24690  2.90347  2.73739  3.18146  2.89801  2.37887  2.77519  2.98518  4.58477  3.61503
          0.01386  4.68173  5.40408  0.61958  0.77255  0.51424  0.91120
    594   2.67828  5.10367  3.08581  2.44228  4.38690  3.27335  3.24486  2.93845  2.31594  3.27346  4.16194  3.06181  2.95369  2.87821  1.91421  2.58613  2.65661  3.46079  5.57431  4.20749    799 r - - -
          2.68618  4.42225  2.77519  2.73123  3.46354  2.40513  3.72494  3.29354  2.67741  2.69355  4.24690  2.90347  2.73739  3.18146  2.89801  2.37887  2.77519  2.98518  4.58477  3.61503
          0.01386  4.68173  5.40408  0.61958  0.77255  0.51424  0.91120
    595   2.43153  5.34487  1.91157  1.73242  4.68082  3.29355  3.37897  4.16892  2.53710  3.64610  4.39232  3.00615  3.80722  2.36124  2.90434  2.78315  3.06509  3.73145  5.77864  4.35886    800 e - - -
          2.68618  4.42225  2.77519  2.73123  3.46354  2.40513  3.72494  3.29354  2.67741  2.69355  4.24690  2.90347  2.73739  3.18146  2.89801  2.37887  2.77519  2.98518  4.58477  3.61503
          0.01386  4.68173  5.40408  0.61958  0.77255  0.51424  0.91120
    596   2.38137  5.23437  2.81656  1.94944  4.56588  3.35841  3.72398  3.59860  2.30057  3.53366  4.27878  3.00833  3.82108  2.57400  2.08803  2.54856  2.92246  3.23595  5.67507  4.27285    801 e - - -
          2.68618  4.42225  2.77519  2.73123  3.46354  2.40513  3.72494  3.29354  2.67741  2.69355  4.24690  2.90347  2.73739  3.18146  2.89801  2.37887  2.77519  2.98518  4.58477  3.61503
          0.01386  4.68173  5.40408  0.61958  0.77255  0.51424  0.91120
    597   0.51543  4.50318  4.38032  4.11453  4.73369  3.16328  4.95365  3.95177  4.07564  3.81828  4.68577  3.98286  4.16480  4.31806  4.27322  2.75679  3.14581  2.80622  6.15036  4.99420    802 A - - -
          2.68618  4.42225  2.77519  2.73123  3.46354  2.40513  3.72494  3.29354  2.67741  2.69355  4.24690  2.90347  2.73739  3.18146  2.89801  2.37887  2.77519  2.98518  4.58477  3.61503
          0.04561  4.68173  3.34325  0.61958  0.77255  0.51424  0.91120
    598   2.50368  4.95911  2.75926  2.41223  4.20060  3.45573  3.65964  3.02135  2.41405  2.05286  4.02877  2.96676  3.96460  2.70465  2.89420  2.54181  2.91906  2.88729  5.45925  4.12125    803 l - - -
          2.68618  4.42225  2.77519  2.73123  3.46354  2.40513  3.72494  3.29354  2.67741  2.69355  4.24690  2.90347  2.73739  3.18146  2.89801  2.37887  2.77519  2.98518  4.58477  3.61503
          0.01430  4.65042  5.37277  0.61958  0.77255  0.47605  0.97083
    599   2.37808  5.27020  2.25463  1.87507  4.61136  3.53311  3.38007  4.09517  2.24008  3.57346  4.31253  2.57846  3.93058  2.82426  2.52002  2.72923  2.99825  3.65887  5.70432  3.62891    804 e - - -
          2.68618  4.42225  2.77519  2.73123  3.46354  2.40513  3.72494  3.29354  2.67741  2.69355  4.24690  2.90347  2.73739  3.18146  2.89801  2.37887  2.77519  2.98518  4.58477  3.61503
          0.01386  4.68173  5.40408  0.61958  0.77255  0.51424  0.91120
    600   2.66857  4.37177  4.56929  3.32686  3.46768  4.13074  4.47212  1.86479  3.85450  1.19713  3.42085  4.16149  4.47993  4.06144  4.00163  3.43654  3.06703  2.00627  5.07714  3.89640    805 l - - -
          2.68618  4.42225  2.77519  2.73123  3.46354  2.40513  3.72494  3.29354  2.67741  2.69355  4.24690  2.90347  2.73739  3.18146  2.89801  2.37887  2.77519  2.98518  4.58477  3.61503
          0.01386  4.68173  5.40408  0.61958  0.77255  0.51424  0.91120
    601   2.64348  4.45146  4.97211  4.38061  2.33136  4.32656  4.67518  2.18172  4.21002  1.19677  3.31562  4.45144  4.64052  4.33562  4.25965  3.64959  3.24949  1.74953  5.12468  3.97549    806 l - - -
          2.68618  4.42225  2.77519  2.73123  3.46354  2.40513  3.72494  3.29354  2.67741  2.69355  4.24690  2.90347  2.73739  3.18146  2.89801  2.37887  2.77519  2.98518  4.58477  3.61503
          0.03027  4.68173  3.88473  0.61958  0.77255  0.51424  0.91120
    602   2.50860  5.25950  2.35850  1.95862  4.60206  3.46416  3.20823  4.08647  2.37267  3.56358  4.30106  2.58665  3.92043  2.54364  2.48269  2.68741  2.68168  3.40355  5.69337  4.28353    807 e - - -
          2.68618  4.42225  2.77519  2.73123  3.46354  2.40513  3.72494  3.29354  2.67741  2.69355  4.24690  2.90347  2.73739  3.18146  2.89801  2.37887  2.77519  2.98518  4.58477  3.61503
          0.01408  4.66554  5.38789  0.61958  0.77255  0.49360  0.94270
    603   2.71158  5.12345  3.06919  2.30437  4.41346  3.20069  3.41628  2.97602  2.33824  3.07289  3.67916  2.90967  3.94737  2.60756  2.09151  2.60158  2.49753  3.48418  5.59019  4.21613    808 r - - -
          2.68618  4.42225  2.77519  2.73123  3.46354  2.40513  3.72494  3.29354  2.67741  2.69355  4.24690  2.90347  2.73739  3.18146  2.89801  2.37887  2.77519  2.98518  4.58477  3.61503
          0.03477  4.68173  3.69263  0.61958  0.77255  0.51424  0.91120
    604   2.34356  3.55614  4.27312  3.68334  3.31553  3.30730  3.29901  2.01835  3.23790  1.88014  3.15032  3.86765  4.23274  3.76461  3.71546  2.91165  2.78663  2.10710  4.82684  3.49153    809 l - - -
          2.68618  4.42225  2.77519  2.73123  3.46354  2.40513  3.72494  3.29354  2.67741  2.69355  4.24690  2.90347  2.73739  3.18146  2.89801  2.37887  2.77519  2.98518  4.58477  3.61503
          0.01415  4.66111  5.38346  0.61958  0.77255  0.48829  0.95108
    605   2.22138  4.56190  3.51775  2.84574  2.92050  3.42520  3.94758  2.96881  2.91729  1.87359  3.66089  3.04151  3.50938  3.23355  2.46695  2.94066  2.79814  2.80218  5.13264  3.88276    810 l - - -
          2.68618  4.42225  2.77519  2.73123  3.46354  2.40513  3.72494  3.29354  2.67741  2.69355  4.24690  2.90347  2.73739  3.18146  2.89801  2.37887  2.77519  2.98518  4.58477  3.61503
          0.01386  4.68173  5.40408  0.61958  0.77255  0.51424  0.91120
    606   2.35339  5.19554  2.54293  2.22312  4.08613  3.31921  3.55306  3.15130  2.34145  3.07552  4.24382  3.02024  3.38032  2.72988  2.55996  2.36273  2.71864  3.57073  5.64572  4.25270    811 e - - -
          2.68618  4.42225  2.77519  2.73123  3.46354  2.40513  3.72494  3.29354  2.67741  2.69355  4.24690  2.90347  2.73739  3.18146  2.89801  2.37887  2.77519  2.98518  4.58477  3.61503
          0.01386  4.68173  5.40408  0.61958  0.77255  0.51424  0.91120
    607   2.58910  5.15299  2.67356  2.01439  4.45349  3.36809  3.15051  3.60131  2.49580  2.45681  3.99437  3.03561  3.46187  2.33147  2.97980  2.60237  2.98718  3.35268  5.61329  3.75438    812 e - - -
          2.68618  4.42225  2.77519  2.73123  3.46354  2.40513  3.72494  3.29354  2.67741  2.69355  4.24690  2.90347  2.73739  3.18146  2.89801  2.37887  2.77519  2.98518  4.58477  3.61503
          0.01386  4.68173  5.40408  0.61958  0.77255  0.51424  0.91120
    608   2.71024  5.11663  2.45462  2.51340  4.40427  3.32875  3.29595  3.01231  2.41972  3.29848  4.17293  2.81341  2.49969  2.86859  2.31682  2.68131  2.98761  3.18974  4.36823  4.21206    813 r - - -
          2.68618  4.42225  2.77519  2.73123  3.46354  2.40513  3.72494  3.29354  2.67741  2.69355  4.24690  2.90347  2.73739  3.18146  2.89801  2.37887  2.77519  2.98518  4.58477  3.61503
          0.01386  4.68173  5.40408  0.61958  0.77255  0.51424  0.91120
    609   2.35692  4.44183  3.33005  2.93682  2.97830  3.58686  4.01427  2.82066  2.94071  1.99957  3.16284  3.30452  3.39510  3.09847  3.41650  3.00439  2.86734  2.71178  2.81052  3.30328    814 l - - -
          2.68618  4.42225  2.77519  2.73123  3.46354  2.40513  3.72494  3.29354  2.67741  2.69355  4.24690  2.90347  2.73739  3.18146  2.89801  2.37887  2.77519  2.98518  4.58477  3.61503
          0.01386  4.68173  5.40408  0.61958  0.77255  0.51424  0.91120
    610   2.70201  5.26105  2.54702  1.85770  4.60147  3.40254  3.53780  4.08459  2.45961  3.05539  4.30321  2.77608  3.22767  2.20715  2.77702  2.50438  2.82926  3.64925  5.69624  4.28739    815 e - - -
          2.68618  4.42225  2.77519  2.73123  3.46354  2.40513  3.72494  3.29354  2.67741  2.69355  4.24690  2.90347  2.73739  3.18146  2.89801  2.37887  2.77519  2.98518  4.58477  3.61503
          0.01386  4.68173  5.40408  0.61958  0.77255  0.51424  0.91120
    611   2.45641  5.15530  2.73704  2.38228  4.45672  2.77991  3.36047  3.75367  2.41455  3.22267  4.20770  2.55533  3.94021  2.85271  2.64021  2.32077  2.78371  3.23119  4.35343  3.29869    816 s - - -
          2.68618  4.42225  2.77519  2.73123  3.46354  2.40513  3.72494  3.29354  2.67741  2.69355  4.24690  2.90347  2.73739  3.18146  2.89801  2.37887  2.77519  2.98518  4.58477  3.61503
          0.04561  4.68173  3.34325  0.61958  0.77255  0.51424  0.91120
    612   2.60607  4.13704  2.81183  2.69439  3.99264  3.61509  3.69816  3.03100  2.62808  2.06333  3.87626  2.74095  3.85142  2.96191  2.84133  2.47196  2.45732  2.89138  5.32504  4.02446    817 l - - -
          2.68618  4.42225  2.77519  2.73123  3.46354  2.40513  3.72494  3.29354  2.67741  2.69355  4.24690  2.90347  2.73739  3.18146  2.89801  2.37887  2.77519  2.98518  4.58477  3.61503
          0.01430  4.65042  5.37277  0.61958  0.77255  0.47605  0.97083
    613   2.46116  5.25152  2.55537  2.37802  4.58982  2.79592  3.72055  3.75975  2.36042  3.55392  4.29410  2.47270  3.42930  2.52339  2.70678  2.12253  2.94283  3.49659  5.68827  4.28128    818 s - - -
          2.68618  4.42225  2.77519  2.73123  3.46354  2.40513  3.72494  3.29354  2.67741  2.69355  4.24690  2.90347  2.73739  3.18146  2.89801  2.37887  2.77519  2.98518  4.58477  3.61503
          0.01386  4.68173  5.40408  0.61958  0.77255  0.51424  0.91120
    614   2.57159  4.93206  3.10765  2.61561  4.16333  3.59412  3.33516  3.19543  2.47804  2.80141  3.57026  2.77883  2.20692  2.95596  3.06773  2.29250  2.58592  3.26004  5.44001  4.11086    819 p - - -
          2.68618  4.42225  2.77519  2.73123  3.46354  2.40513  3.72494  3.29354  2.67741  2.69355  4.24690  2.90347  2.73739  3.18146  2.89801  2.37887  2.77519  2.98518  4.58477  3.61503
          0.07164  4.68173  2.81558  0.61958  0.77255  0.51424  0.91120
    615   2.76642  5.29378  1.96370  2.40584  4.63050  2.12316  3.78330  4.10812  2.21126  3.60674  4.36670  3.00455  3.96277  2.89572  3.06260  2.37639  2.53950  3.68619  5.75674  4.34579    820 d - - -
          2.68624  4.42231  2.77526  2.73130  3.46360  2.40519  3.72501  3.29314  2.67747  2.69361  4.24696  2.90325  2.73746  3.18153  2.89807  2.37866  2.77512  2.98525  4.58483  3.61510
          0.13603  2.10025  5.34711  0.69579  0.69051  0.44953  1.01591
    616   4.00745  5.21036  5.88181  5.30256  3.38426  5.40959  5.69227  2.15146  5.17089  0.51624  2.52364  5.54402  5.39801  5.02872  5.12732  4.80763  4.20655  2.63681  5.65442  4.72728    826 L - - -
          2.68618  4.42225  2.77519  2.73123  3.46354  2.40513  3.72494  3.29354  2.67741  2.69355  4.24690  2.90347  2.73739  3.18146  2.89801  2.37887  2.77519  2.98518  4.58477  3.61503
          0.01386  4.68173  5.40408  0.61958  0.77255  0.51424  0.91120
    617   2.37986  4.96856  3.15128  2.39764  2.90080  3.28128  2.52352  3.62776  2.58685  3.22798  4.03854  2.93688  3.97712  2.79591  2.64833  2.59591  2.98970  3.30195  5.46857  2.72697    827 a - - -
          2.68618  4.42225  2.77519  2.73123  3.46354  2.40513  3.72494  3.29354  2.67741  2.69355  4.24690  2.90347  2.73739  3.18146  2.89801  2.37887  2.77519  2.98518  4.58477  3.61503
          0.01386  4.68173  5.40408  0.61958  0.77255  0.51424  0.91120
    618   2.63183  5.11085  2.86108  2.53641  4.41621  2.10294  3.78707  3.86117  2.56369  3.41500  4.19794  2.63335  3.96784  2.91257  2.96136  1.84280  2.90459  3.48767  5.61045  3.25328    828 s - - -
          2.68618  4.42225  2.77519  2.73123  3.46354  2.40513  3.72494  3.29354  2.67741  2.69355  4.24690  2.90347  2.73739  3.18146  2.89801  2.37887  2.77519  2.98518  4.58477  3.61503
          0.01386  4.68173  5.40408  0.61958  0.77255  0.51424  0.91120
    619   3.94209  5.56672  4.76337  4.78221  5.78033  0.13552  5.77244  5.64852  5.06008  5.15807  6.18806  4.93134  4.96735  5.32236  5.14056  4.14569  4.47625  5.02488  6.59525  5.93134    829 G - - -
          2.68618  4.42225  2.77519  2.73123  3.46354  2.40513  3.72494  3.29354  2.67741  2.69355  4.24690  2.90347  2.73739  3.18146  2.89801  2.37887  2.77519  2.98518  4.58477  3.61503
          0.01386  4.68173  5.40408  0.61958  0.77255  0.51424  0.91120
    620   2.34561  4.61141  3.46647  2.90758  3.77024  3.69502  3.93090  3.14238  2.72077  1.59827  3.70887  3.01640  4.07949  2.65117  3.25475  2.80188  2.82949  2.89831  5.17486  3.00378    830 l - - -
          2.68618  4.42225  2.77519  2.73123  3.46354  2.40513  3.72494  3.29354  2.67741  2.69355  4.24690  2.90347  2.73739  3.18146  2.89801  2.37887  2.77519  2.98518  4.58477  3.61503
          0.01386  4.68173  5.40408  0.61958  0.77255  0.51424  0.91120
    621   0.82251  4.55429  4.07916  3.72808  4.82534  3.34311  4.73475  4.25731  3.73872  3.92993  4.72906  3.79800  2.94680  4.00529  4.04429  1.66343  2.89505  3.64539  6.15675  4.96871    831 a - - -
          2.68618  4.42225  2.77519  2.73123  3.46354  2.40513  3.72494  3.29354  2.67741  2.69355  4.24690  2.90347  2.73739  3.18146  2.89801  2.37887  2.77519  2.98518  4.58477  3.61503
          0.01386  4.68173  5.40408  0.61958  0.77255  0.51424  0.91120
    622   3.94209  5.56672  4.76337  4.78221  5.78033  0.13552  5.77244  5.64852  5.06008  5.15807  6.18806  4.93134  4.96735  5.32236  5.14056  4.14569  4.47625  5.02488  6.59525  5.93134    832 G - - -
          2.68618  4.42225  2.77519  2.73123  3.46354  2.40513  3.72494  3.29354  2.67741  2.69355  4.24690  2.90347  2.73739  3.18146  2.89801  2.37887  2.77519  2.98518  4.58477  3.61503
          0.01386  4.68173  5.40408  0.61958  0.77255  0.51424  0.91120
    623   2.79621  4.29093  4.61070  4.01403  3.32428  4.04616  4.36622  1.19795  3.84136  1.87780  3.30826  4.12210  4.39650  3.35434  3.93592  3.35153  3.11995  2.18244  3.93410  3.73877    833 i - - -
          2.68625  4.42232  2.77526  2.73130  3.46361  2.40520  3.72501  3.29361  2.67748  2.69304  4.24643  2.90353  2.73746  3.18153  2.89808  2.37894  2.77526  2.98479  4.58484  3.61510
          0.09597  2.44174  5.40408  0.93376  0.49935  0.51424  0.91120
    624   2.08084  4.54992  3.84144  3.37300  4.10853  1.06221  4.33712  2.99102  3.33155  2.75227  4.05757  3.64870  4.14027  3.64134  3.66352  2.75404  3.08357  3.08194  5.53249  4.30383    837 g - - -
          2.68618  4.42225  2.77519  2.73123  3.46354  2.40513  3.72494  3.29354  2.67741  2.69355  4.24690  2.90347  2.73739  3.18146  2.89801  2.37887  2.77519  2.98518  4.58477  3.61503
          0.01386  4.68173  5.40408  0.61958  0.77255  0.51424  0.91120
    625   2.91804  4.34833  4.50597  3.91350  3.28798  4.04661  3.87049  2.30453  3.74625  0.97953  3.00370  4.07167  4.39239  3.65011  3.87610  3.34536  3.14720  2.54591  4.90124  3.27916    838 l - - -
          2.68618  4.42225  2.77519  2.73123  3.46354  2.40513  3.72494  3.29354  2.67741  2.69355  4.24690  2.90347  2.73739  3.18146  2.89801  2.37887  2.77519  2.98518  4.58477  3.61503
          0.01386  4.68173  5.40408  0.61958  0.77255  0.51424  0.91120
    626   2.04395  3.87213  3.38937  2.78475  3.26063  3.70665  3.94893  3.07531  2.92227  2.67961  3.46564  2.54328  4.08838  3.23684  3.30529  2.60325  2.33105  2.48535  5.12881  3.20967    839 a - - -
          2.68618  4.42225  2.77519  2.73123  3.46354  2.40513  3.72494  3.29354  2.67741  2.69355  4.24690  2.90347  2.73739  3.18146  2.89801  2.37887  2.77519  2.98518  4.58477  3.61503
          0.01386  4.68173  5.40408  0.61958  0.77255  0.51424  0.91120
    627   2.76733  4.29889  4.04878  3.46863  2.63374  3.83653  3.89592  2.75644  3.36827  1.36595  3.30983  3.25111  4.20829  3.09320  3.23856  3.11141  2.99908  2.38201  4.89178  3.23827    840 l - - -
          2.68618  4.42225  2.77519  2.73123  3.46354  2.40513  3.72494  3.29354  2.67741  2.69355  4.24690  2.90347  2.73739  3.18146  2.89801  2.37887  2.77519  2.98518  4.58477  3.61503
          0.01386  4.68173  5.40408  0.61958  0.77255  0.51424  0.91120
    628   2.58731  4.49733  2.65143  3.04918  3.63806  3.05549  3.98787  2.54412  3.00692  1.55545  3.27452  3.38421  4.11499  3.31175  3.28001  2.97801  2.79451  2.76741  5.07973  3.84264    841 l - - -
          2.68618  4.42225  2.77519  2.73123  3.46354  2.40513  3.72494  3.29354  2.67741  2.69355  4.24690  2.90347  2.73739  3.18146  2.89801  2.37887  2.77519  2.98518  4.58477  3.61503
          0.01386  4.68173  5.40408  0.61958  0.77255  0.51424  0.91120
    629   2.50288  5.23249  2.35538  2.39732  4.56101  3.41259  2.52397  4.03543  2.32897  3.53038  4.27799  3.01152  3.93268  2.83112  2.52274  2.09360  2.99320  3.61432  5.67466  3.39698    842 s - - -
          2.68618  4.42225  2.77519  2.73123  3.46354  2.40513  3.72494  3.29354  2.67741  2.69355  4.24690  2.90347  2.73739  3.18146  2.89801  2.37887  2.77519  2.98518  4.58477  3.61503
          0.01386  4.68173  5.40408  0.61958  0.77255  0.51424  0.91120
    630   2.46319  4.30222  4.03596  3.45547  1.97572  3.83308  4.11770  2.75939  2.88176  1.71909  3.41197  3.73536  4.20503  3.26831  3.24828  3.10736  2.99781  2.40988  4.90278  3.31496    843 l - - -
          2.68608  4.42236  2.77531  2.73117  3.46340  2.40493  3.72506  3.29323  2.67752  2.69355  4.24701  2.90358  2.73751  3.18158  2.89785  2.37898  2.77507  2.98530  4.58488  3.61514
          0.22624  1.99310  2.71500  0.98199  0.46931  0.51424  0.91120
    631   1.69319  4.74007  2.86231  2.71866  3.37832  3.24719  3.43266  3.31874  2.56776  2.97608  3.82593  3.20814  4.00287  3.03899  3.05172  2.72288  2.96710  3.04424  4.16362  2.82906    847 a - - -
          2.68618  4.42225  2.77519  2.73123  3.46354  2.40513  3.72494  3.29354  2.67741  2.69355  4.24690  2.90347  2.73739  3.18146  2.89801  2.37887  2.77519  2.98518  4.58477  3.61503
          0.01477  4.61804  5.34038  0.61958  0.77255  0.63025  0.76027
    632   2.47212  5.21364  2.82997  2.29678  4.54535  3.22826  3.29953  4.02186  2.34368  3.15715  4.25795  2.36289  3.90712  2.76641  2.29035  2.34825  2.65530  3.47703  5.65427  4.25169    848 r - - -
          2.68618  4.42225  2.77519  2.73123  3.46354  2.40513  3.72494  3.29354  2.67741  2.69355  4.24690  2.90347  2.73739  3.18146  2.89801  2.37887  2.77519  2.98518  4.58477  3.61503
          0.01477  4.61804  5.34038  0.61958  0.77255  0.63025  0.76027
    633   2.07402  5.03229  3.00434  2.27530  4.29922  3.44369  3.38453  3.20715  2.21567  3.09403  4.09455  3.05372  3.93716  2.87390  2.63288  2.62572  2.50741  2.88383  5.51476  4.15694    849 a - - -
          2.68618  4.42225  2.77519  2.73123  3.46354  2.40513  3.72494  3.29354  2.67741  2.69355  4.24690  2.90347  2.73739  3.18146  2.89801  2.37887  2.77519  2.98518  4.58477  3.61503
          0.01477  4.61804  5.34038  0.61958  0.77255  0.59777  0.79858
    634   2.69359  4.56815  3.46841  2.90479  3.37754  3.53662  3.49195  3.09453  2.86852  2.45904  3.66656  3.35000  3.88246  3.19040  2.94026  2.64239  1.54629  2.85312  5.13446  3.45023    850 t - - -
          2.68618  4.42225  2.77519  2.73123  3.46354  2.40513  3.72494  3.29354  2.67741  2.69355  4.24690  2.90347  2.73739  3.18146  2.89801  2.37887  2.77519  2.98518  4.58477  3.61503
          0.01462  4.62853  5.35088  0.61958  0.77255  0.54491  0.86725
    635   2.70456  5.32198  2.49867  2.23885  4.65638  1.76783  3.36723  4.14129  2.28885  3.62162  4.36972  2.80484  3.95447  2.46730  2.93846  2.77146  3.05065  3.70770  5.75611  4.34043    851 g - - -
          2.68618  4.42225  2.77519  2.73123  3.46354  2.40513  3.72494  3.29354  2.67741  2.69355  4.24690  2.90347  2.73739  3.18146  2.89801  2.37887  2.77519  2.98518  4.58477  3.61503
          0.01430  4.65042  5.37277  0.61958  0.77255  0.57387  0.82860
    636   2.53734  5.33252  1.85539  1.72565  4.66678  3.52982  3.76438  4.15405  2.37146  3.49164  4.38061  2.62091  3.95569  2.69579  3.03170  2.67727  3.05587  3.56728  5.76728  4.34786    852 e - - -
          2.68618  4.42225  2.77519  2.73123  3.46354  2.40513  3.72494  3.29354  2.67741  2.69355  4.24690  2.90347  2.73739  3.18146  2.89801  2.37887  2.77519  2.98518  4.58477  3.61503
          0.01430  4.65042  5.37277  0.61958  0.77255  0.57387  0.82860
    637   2.46765  5.23614  2.95023  2.15778  4.57260  3.24420  2.94491  3.77568  2.14154  3.53767  4.27916  2.71870  2.75515  2.66717  2.86032  2.44320  2.66770  3.62216  5.67390  4.26824    853 k - - -
          2.68618  4.42225  2.77519  2.73123  3.46354  2.40513  3.72494  3.29354  2.67741  2.69355  4.24690  2.90347  2.73739  3.18146  2.89801  2.37887  2.77519  2.98518  4.58477  3.61503
          0.03651  4.65042  3.63858  0.61958  0.77255  0.47605  0.97083
    638   2.06511  5.11391  2.71339  2.05717  3.85290  3.17718  3.22926  3.00860  2.50257  3.39503  4.16976  3.04039  3.93900  2.66626  2.78388  2.59160  2.91440  3.12510  5.58160  4.20713    854 e - - -
          2.68618  4.42225  2.77519  2.73123  3.46354  2.40513  3.72494  3.29354  2.67741  2.69355  4.24690  2.90347  2.73739  3.18146  2.89801  2.37887  2.77519  2.98518  4.58477  3.61503
          0.01416  4.66052  5.38287  0.61958  0.77255  0.55521  0.85320
    639   2.43329  4.27521  4.27130  3.69200  2.70361  3.90306  3.43686  2.72203  3.56539  1.34200  3.38703  3.88021  4.27108  3.77883  3.73675  2.92524  3.03944  2.53120  4.75929  2.52514    855 l - - -
          2.68618  4.42225  2.77519  2.73123  3.46354  2.40513  3.72494  3.29354  2.67741  2.69355  4.24690  2.90347  2.73739  3.18146  2.89801  2.37887  2.77519  2.98518  4.58477  3.61503
          0.01416  4.66052  5.38287  0.61958  0.77255  0.55521  0.85320
    640   2.66131  5.02688  2.78971  2.54927  4.28746  3.20252  2.76402  3.15446  2.32728  2.23400  4.09098  3.07741  3.95600  2.81006  2.54020  2.44052  2.98145  3.37129  5.51349  3.81481    856 l - - -
          2.68618  4.42225  2.77519  2.73123  3.46354  2.40513  3.72494  3.29354  2.67741  2.69355  4.24690  2.90347  2.73739  3.18146  2.89801  2.37887  2.77519  2.98518  4.58477  3.61503
          0.01416  4.66052  5.38287  0.61958  0.77255  0.48760  0.95217
    641   2.25915  5.25930  2.07356  2.09076  4.59709  3.53429  3.72631  4.07821  2.35456  3.28783  4.30254  3.00414  3.93090  2.59419  2.48648  2.40980  2.90368  3.64615  5.69570  4.28856    857 d - - -
          2.68618  4.42225  2.77519  2.73123  3.46354  2.40513  3.72494  3.29354  2.67741  2.69355  4.24690  2.90347  2.73739  3.18146  2.89801  2.37887  2.77519  2.98518  4.58477  3.61503
          0.01386  4.68173  5.40408  0.61958  0.77255  0.51424  0.91120
    642   2.00261  4.96971  3.15008  2.18318  3.58596  3.58557  3.47089  3.30682  2.47526  2.84828  4.03936  3.11327  3.97549  2.77997  2.49427  2.66313  2.56831  3.14222  5.46983  4.01301    858 a - - -
          2.68618  4.42225  2.77519  2.73123  3.46354  2.40513  3.72494  3.29354  2.67741  2.69355  4.24690  2.90347  2.73739  3.18146  2.89801  2.37887  2.77519  2.98518  4.58477  3.61503
          0.01386  4.68173  5.40408  0.61958  0.77255  0.51424  0.91120
    643   1.27909  4.60221  3.53771  2.97941  3.82420  3.67030  3.99072  2.93344  2.92339  2.88028  3.38200  3.40668  4.09187  3.25852  2.84133  2.39717  3.01414  2.84474  5.23133  3.97855    859 a - - -
          2.68618  4.42225  2.77519  2.73123  3.46354  2.40513  3.72494  3.29354  2.67741  2.69355  4.24690  2.90347  2.73739  3.18146  2.89801  2.37887  2.77519  2.98518  4.58477  3.61503
          0.01386  4.68173  5.40408  0.61958  0.77255  0.51424  0.91120
    644   2.20293  4.02093  2.74245  2.32419  4.05178  3.52855  3.82842  3.11947  2.49128  2.16010  3.92333  3.17987  4.00402  3.00693  2.83166  2.82605  2.62452  2.86627  5.36806  4.05893    860 l - - -
          2.68618  4.42225  2.77519  2.73123  3.46354  2.40513  3.72494  3.29354  2.67741  2.69355  4.24690  2.90347  2.73739  3.18146  2.89801  2.37887  2.77519  2.98518  4.58477  3.61503
          0.01386  4.68173  5.40408  0.61958  0.77255  0.51424  0.91120
    645   2.43462  5.20246  2.70107  2.06793  3.92647  3.54076  3.73040  3.98912  2.25155  3.14532  4.25016  3.01910  3.93361  2.65498  1.99370  2.73217  2.93144  3.48375  5.65080  3.44148    861 r - - -
          2.68618  4.42225  2.77519  2.73123  3.46354  2.40513  3.72494  3.29354  2.67741  2.69355  4.24690  2.90347  2.73739  3.18146  2.89801  2.37887  2.77519  2.98518  4.58477  3.61503
          0.01386  4.68173  5.40408  0.61958  0.77255  0.51424  0.91120
    646   2.25121  2.61041  4.60779  4.01374  3.35567  3.99398  4.34435  1.83275  3.84694  1.85151  3.35873  4.09623  4.36098  4.02066  3.93225  3.23634  2.34497  2.12019  4.90195  3.71915    862 i - - -
          2.68618  4.42225  2.77519  2.73123  3.46354  2.40513  3.72494  3.29354  2.67741  2.69355  4.24690  2.90347  2.73739  3.18146  2.89801  2.37887  2.77519  2.98518  4.58477  3.61503
          0.01386  4.68173  5.40408  0.61958  0.77255  0.51424  0.91120
    647   1.66792  4.78876  3.28112  2.39243  3.98932  2.59874  3.46701  3.11066  2.70881  2.69869  3.87806  3.21754  4.02057  3.04877  3.14625  2.84747  2.64978  2.97388  5.32840  4.03190    863 a - - -
          2.68618  4.42225  2.77519  2.73123  3.46354  2.40513  3.72494  3.29354  2.67741  2.69355  4.24690  2.90347  2.73739  3.18146  2.89801  2.37887  2.77519  2.98518  4.58477  3.61503
          0.01386  4.68173  5.40408  0.61958  0.77255  0.51424  0.91120
    648   2.43250  5.26169  2.29249  1.78684  4.60035  3.43935  3.53823  4.08258  2.32413  3.38055  4.30451  2.42001  3.92966  2.73729  2.86082  2.72780  2.92842  3.25515  5.69770  4.28932    864 e - - -
          2.68618  4.42225  2.77519  2.73123  3.46354  2.40513  3.72494  3.29354  2.67741  2.69355  4.24690  2.90347  2.73739  3.18146  2.89801  2.37887  2.77519  2.98518  4.58477  3.61503
          0.01386  4.68173  5.40408  0.61958  0.77255  0.51424  0.91120
    649   2.71209  4.70645  3.16986  2.54106  3.39193  3.45476  3.37169  3.06784  2.62320  2.11291  3.79599  3.26947  4.04081  3.10265  2.23561  2.82429  2.98940  2.63145  5.25454  3.04846    865 l - - -
          2.68618  4.42225  2.77519  2.73123  3.46354  2.40513  3.72494  3.29354  2.67741  2.69355  4.24690  2.90347  2.73739  3.18146  2.89801  2.37887  2.77519  2.98518  4.58477  3.61503
          0.01386  4.68173  5.40408  0.61958  0.77255  0.51424  0.91120
    650   2.24599  3.48009  4.56693  3.96574  3.28759  3.93916  4.26859  2.04635  3.79155  1.44871  2.93657  4.03967  3.75708  3.95827  3.86676  3.17576  2.85080  2.21942  4.82030  3.63977    866 l - - -
          2.68618  4.42225  2.77519  2.73123  3.46354  2.40513  3.72494  3.29354  2.67741  2.69355  4.24690  2.90347  2.73739  3.18146  2.89801  2.37887  2.77519  2.98518  4.58477  3.61503
          0.05153  4.68173  3.19512  0.61958  0.77255  0.51424  0.91120
    651   1.81846  4.34107  3.86621  2.84516  3.46005  3.61772  3.92498  2.30297  3.21872  2.37702  3.05856  3.62408  4.15852  3.49070  3.30549  2.84928  2.97832  1.97726  4.93970  3.72803    867 a - - -
          2.68618  4.42225  2.77519  2.73123  3.46354  2.40513  3.72494  3.29354  2.67741  2.69355  4.24690  2.90347  2.73739  3.18146  2.89801  2.37887  2.77519  2.98518  4.58477  3.61503
          0.06067  4.64458  3.01086  0.61958  0.77255  0.58441  0.81517
    652   2.32756  5.23454  2.21168  2.15594  4.56987  3.04297  3.61281  4.05026  2.44772  3.53566  4.27909  2.48700  3.90706  2.77153  2.30608  2.70783  2.91585  3.32168  5.67256  4.26522    868 e - - -
          2.68606  4.42235  2.77517  2.73109  3.46364  2.40522  3.72504  3.29355  2.67750  2.69360  4.24699  2.90356  2.73713  3.18156  2.89796  2.37888  2.77511  2.98522  4.58487  3.61513
          0.27975  1.67215  2.87915  0.67598  0.71061  0.42632  1.05817
    653   2.09139  5.10450  2.87276  2.27083  4.39424  3.46006  3.73284  3.84234  2.49376  3.21206  3.95711  2.85962  3.93058  2.85123  2.12352  2.52410  2.58969  2.97171  5.57276  4.19866    871 a - - -
          2.68618  4.42225  2.77519  2.73123  3.46354  2.40513  3.72494  3.29354  2.67741  2.69355  4.24690  2.90347  2.73739  3.18146  2.89801  2.37887  2.77519  2.98518  4.58477  3.61503
          0.01455  4.63336  5.35570  0.61958  0.77255  0.54258  0.87047
    654   2.50378  4.20068  4.60710  4.00390  2.55720  3.81635  4.28014  2.49617  3.82440  1.31832  3.05250  4.06747  4.31844  3.97953  3.88788  3.26633  3.03629  2.17954  4.80862  2.72493    872 l - - -
          2.68618  4.42225  2.77519  2.73123  3.46354  2.40513  3.72494  3.29354  2.67741  2.69355  4.24690  2.90347  2.73739  3.18146  2.89801  2.37887  2.77519  2.98518  4.58477  3.61503
          0.03227  4.65317  3.80660  0.61958  0.77255  0.56885  0.83512
    655   2.27010  3.71805  2.66760  2.31409  4.40394  2.86184  3.51962  3.85390  2.28852  2.92697  4.16743  2.89097  3.51377  2.84788  2.79723  2.60130  2.76129  2.93572  5.57836  4.20216    873 a - - -
          2.68616  4.42228  2.77522  2.73121  3.46356  2.40508  3.72497  3.29348  2.67743  2.69357  4.24692  2.90349  2.73738  3.18149  2.89792  2.37889  2.77517  2.98521  4.58479  3.61506
          0.09289  2.77608  3.63354  0.61482  0.77814  0.48374  0.95834
    656   2.62330  5.23981  2.63228  1.86174  4.57615  3.41358  3.71375  4.05598  2.16026  3.54125  4.28324  2.99463  2.72896  2.78193  2.60494  2.66392  2.59869  3.23817  5.67760  4.27186    876 e - - -
          2.68618  4.42225  2.77519  2.73123  3.46354  2.40513  3.72494  3.29354  2.67741  2.69355  4.24690  2.90347  2.73739  3.18146  2.89801  2.37887  2.77519  2.98518  4.58477  3.61503
          0.07108  4.65251  2.82891  0.61958  0.77255  0.54755  0.86361
    657   2.29704  5.09985  2.59891  2.29279  4.39055  2.97540  3.72161  3.12689  2.41442  3.26387  4.15537  2.91229  2.69940  2.71910  2.84045  2.72219  2.91798  2.83805  5.56657  4.19101    877 e - - -
          2.68618  4.42225  2.77519  2.73123  3.46354  2.40513  3.72494  3.29354  2.67741  2.69355  4.24690  2.90347  2.73739  3.18146  2.89801  2.37887  2.77519  2.98518  4.58477  3.61503
          0.01499  4.60393  5.32628  0.61958  0.77255  0.65331  0.73463
    658   2.58254  5.12578  2.96565  2.29159  4.42565  2.01993  3.45826  3.70689  2.40551  3.07090  4.17894  2.70844  3.54146  2.82987  2.55321  2.68340  2.92396  3.21693  5.58644  4.20508    878 g - - -
          2.68601  4.42239  2.77525  2.73117  3.46357  2.40524  3.72509  3.29323  2.67755  2.69356  4.24679  2.90345  2.73754  3.18161  2.89815  2.37877  2.77517  2.98511  4.58409  3.61486
          0.22071  1.96511  2.84889  1.21096  0.35369  0.43054  1.05028
    659   2.38277  5.09592  2.28335  2.46291  3.81961  3.19264  3.73348  3.82879  2.39193  3.13504  4.15266  3.03391  2.43597  2.85315  2.60731  2.73393  2.85669  3.30625  5.56551  3.68097    883 d - - -
          2.68618  4.42225  2.77519  2.73123  3.46354  2.40513  3.72494  3.29354  2.67741  2.69355  4.24690  2.90347  2.73739  3.18146  2.89801  2.37887  2.77519  2.98518  4.58477  3.61503
          0.01458  4.63141  5.35375  0.61958  0.77255  0.60758  0.78673
    660   2.30216  3.96426  2.69730  2.35937  4.27965  2.75717  3.60976  3.47438  2.53465  2.87169  4.08275  3.06631  2.63042  2.88782  3.00743  2.36820  2.82747  3.36305  5.50545  4.15194    884 a - - -
          2.68618  4.42225  2.77519  2.73123  3.46354  2.40513  3.72494  3.29354  2.67741  2.69355  4.24690  2.90347  2.73739  3.18146  2.89801  2.37887  2.77519  2.98518  4.58477  3.61503
          0.01458  4.63141  5.35375  0.61958  0.77255  0.60758  0.78673
    661   2.21119  5.21536  2.44019  2.36232  4.54542  2.80279  3.70952  4.02085  2.25837  3.51451  4.26086  2.99236  3.18300  2.71044  2.81488  2.21960  2.80840  3.29949  5.65779  4.25596    885 a - - -
          2.68618  4.42225  2.77519  2.73123  3.46354  2.40513  3.72494  3.29354  2.67741  2.69355  4.24690  2.90347  2.73739  3.18146  2.89801  2.37887  2.77519  2.98518  4.58477  3.61503
          0.07464  4.63141  2.77775  0.61958  0.77255  0.60758  0.78673
    662   2.59100  3.89347  3.17291  2.75207  3.41085  3.19793  3.86742  2.75717  2.73764  2.61562  3.69914  2.96395  2.32488  3.11419  3.11782  2.50568  2.86419  2.58471  5.16359  3.89687    886 p - - -
          2.68618  4.42225  2.77519  2.73123  3.46354  2.40513  3.72494  3.29354  2.67741  2.69355  4.24690  2.90347  2.73739  3.18146  2.89801  2.37887  2.77519  2.98518  4.58477  3.61503
          0.07032  4.57224  2.85474  0.61958  0.77255  0.70216  0.68422
    663   2.30555  5.02355  2.88713  2.48004  3.51345  2.75002  3.70620  3.73723  2.41004  3.29852  3.74832  3.01253  3.90126  2.55059  2.16370  2.53336  2.71966  3.37611  5.50135  4.13813    887 r - - -
          2.68618  4.42225  2.77519  2.73123  3.46354  2.40513  3.72494  3.29354  2.67741  2.69355  4.24690  2.90347  2.73739  3.18146  2.89801  2.37887  2.77519  2.98518  4.58477  3.61503
          0.04177  4.51826  3.50642  0.61958  0.77255  0.77709  0.61571
    664   2.26213  4.86085  3.12070  2.51436  4.09239  3.43401  3.74142  3.50334  2.46244  3.11714  3.93690  3.07642  3.46390  2.89954  2.23098  2.28284  2.49337  2.91127  4.20900  4.04568    888 r - - -
          2.68583  4.42275  2.77471  2.73137  3.46404  2.40511  3.72512  3.29368  2.67776  2.69405  4.24590  2.90291  2.73681  3.18196  2.89819  2.37929  2.77538  2.98484  4.58366  3.61456
          0.57602  0.83832  5.21559  1.47733  0.25909  0.35593  1.20571
    665   2.64970  4.97758  3.15285  2.59505  3.40574  2.81687  3.79009  3.64251  2.42631  3.23979  4.04902  3.11563  2.78285  2.93654  1.83911  2.64680  2.82117  3.31431  5.47728  3.53489    895 r - - -
          2.68618  4.42225  2.77519  2.73123  3.46354  2.40513  3.72494  3.29354  2.67741  2.69355  4.24690  2.90347  2.73739  3.18146  2.89801  2.37887  2.77519  2.98518  4.58477  3.61503
          0.01386  4.68173  5.40408  0.61958  0.77255  0.46836  0.98357
    666   1.82086  3.86556  3.74375  3.17424  3.56105  2.91742  4.03515  2.60678  2.96924  2.64011  3.53899  3.54994  3.58089  3.40816  3.44581  2.82583  2.25990  2.39842  5.02210  3.13811    896 a - - -
          2.68618  4.42225  2.77519  2.73123  3.46354  2.40513  3.72494  3.29354  2.67741  2.69355  4.24690  2.90347  2.73739  3.18146  2.89801  2.37887  2.77519  2.98518  4.58477  3.61503
          0.01366  4.69571  5.41806  0.61958  0.77255  0.48576  0.95510
    667   2.82751  4.75613  3.96673  3.94638  5.23963  0.41677  5.11486  4.82855  4.25579  4.49369  5.31248  3.99127  4.29054  4.46207  4.47699  2.61991  3.38526  4.05463  6.51752  5.37415    897 G - - -
          2.68618  4.42225  2.77519  2.73123  3.46354  2.40513  3.72494  3.29354  2.67741  2.69355  4.24690  2.90347  2.73739  3.18146  2.89801  2.37887  2.77519  2.98518  4.58477  3.61503
          0.01366  4.69571  5.41806  0.61958  0.77255  0.48576  0.95510
    668   3.44073  4.80605  5.11657  4.56946  3.47782  4.63718  5.04001  2.24627  4.38693  0.61836  3.31591  4.74078  4.92612  4.54469  4.49068  3.48652  3.68752  2.38826  5.43211  4.31278    898 L - - -
          2.68618  4.42225  2.77519  2.73123  3.46354  2.40513  3.72494  3.29354  2.67741  2.69355  4.24690  2.90347  2.73739  3.18146  2.89801  2.37887  2.77519  2.98518  4.58477  3.61503
          0.01366  4.69571  5.41806  0.61958  0.77255  0.48576  0.95510
    669   2.61595  4.20039  4.48706  3.88793  3.28680  3.34363  4.23984  2.29038  3.72377  1.29318  2.48572  3.99404  4.28561  3.68580  3.82224  3.22074  2.84974  2.44193  3.92487  3.63527    899 l - - -
          2.68618  4.42225  2.77519  2.73123  3.46354  2.40513  3.72494  3.29354  2.67741  2.69355  4.24690  2.90347  2.73739  3.18146  2.89801  2.37887  2.77519  2.98518  4.58477  3.61503
          0.01366  4.69571  5.41806  0.61958  0.77255  0.48576  0.95510
    670   2.64271  5.20554  2.72657  2.24547  4.03092  3.54674  2.25685  3.98921  2.46195  3.49856  4.25389  2.80652  3.94058  2.69532  2.53854  2.65245  2.99552  3.58110  5.65484  2.59901    900 e - - -
          2.68618  4.42225  2.77519  2.73123  3.46354  2.40513  3.72494  3.29354  2.67741  2.69355  4.24690  2.90347  2.73739  3.18146  2.89801  2.37887  2.77519  2.98518  4.58477  3.61503
          0.01366  4.69571  5.41806  0.61958  0.77255  0.48576  0.95510
    671   3.96696  5.58807  4.79001  4.81061  5.80480  0.13181  5.79734  5.67834  5.08953  5.18455  6.21607  4.95801  4.98839  5.35085  5.16659  4.17116  4.50166  5.05255  6.61438  5.95685    901 G - - -
          2.68618  4.42225  2.77519  2.73123  3.46354  2.40513  3.72494  3.29354  2.67741  2.69355  4.24690  2.90347  2.73739  3.18146  2.89801  2.37887  2.77519  2.98518  4.58477  3.61503
          0.01366  4.69571  5.41806  0.61958  0.77255  0.48576  0.95510
    672   1.95464  4.63501  3.44002  2.87755  3.79826  3.07296  2.92720  3.17329  2.84907  2.51930  3.37743  2.87068  3.76910  3.17401  3.25243  2.78496  2.93517  2.92441  2.58635  3.93257    902 a - - -
          2.68618  4.42225  2.77519  2.73123  3.46354  2.40513  3.72494  3.29354  2.67741  2.69355  4.24690  2.90347  2.73739  3.18146  2.89801  2.37887  2.77519  2.98518  4.58477  3.61503
          0.01366  4.69571  5.41806  0.61958  0.77255  0.48576  0.95510
    673   1.54009  4.54816  4.18966  3.84894  4.87892  3.34393  4.81865  4.29414  3.84259  3.98777  4.78678  3.85831  4.12604  4.10230  4.12565  0.90366  2.14938  3.66453  6.21587  5.04240    903 s - - -
          2.68618  4.42225  2.77519  2.73123  3.46354  2.40513  3.72494  3.29354  2.67741  2.69355  4.24690  2.90347  2.73739  3.18146  2.89801  2.37887  2.77519  2.98518  4.58477  3.61503
          0.01366  4.69571  5.41806  0.61958  0.77255  0.48576  0.95510
    674   3.96696  5.58807  4.79001  4.81061  5.80480  0.13181  5.79734  5.67834  5.08953  5.18455  6.21607  4.95801  4.98839  5.35085  5.16659  4.17116  4.50166  5.05255  6.61438  5.95685    904 G - - -
          2.68618  4.42225  2.77519  2.73123  3.46354  2.40513  3.72494  3.29354  2.67741  2.69355  4.24690  2.90347  2.73739  3.18146  2.89801  2.37887  2.77519  2.98518  4.58477  3.61503
          0.01366  4.69571  5.41806  0.61958  0.77255  0.48576  0.95510
    675   2.54488  4.32598  4.03289  3.45758  3.44892  3.84258  4.14276  1.84013  3.36292  2.47553  3.44453  3.74430  2.31897  3.27353  3.51441  3.06112  2.88929  1.84793  4.94519  3.74204    905 i - - -
          2.68618  4.42225  2.77519  2.73123  3.46354  2.40513  3.72494  3.29354  2.67741  2.69355  4.24690  2.90347  2.73739  3.18146  2.89801  2.37887  2.77519  2.98518  4.58477  3.61503
          0.01366  4.69571  5.41806  0.61958  0.77255  0.48576  0.95510
    676   0.62198  4.53587  4.27323  4.05310  5.03032  2.87048  5.00164  4.48197  4.11032  4.17033  4.95614  3.94397  4.14313  4.32331  4.33681  1.79397  3.15054  3.76350  6.37051  5.23207    906 A - - -
          2.68618  4.42225  2.77519  2.73123  3.46354  2.40513  3.72494  3.29354  2.67741  2.69355  4.24690  2.90347  2.73739  3.18146  2.89801  2.37887  2.77519  2.98518  4.58477  3.61503
          0.01366  4.69571  5.41806  0.61958  0.77255  0.48576  0.95510
    677   3.17191  4.55828  4.85197  4.26854  3.24502  4.32167  4.55264  2.55148  4.07101  0.77853  3.28658  4.38156  4.63569  4.22995  4.15683  3.42519  3.40167  2.51671  3.02547  3.73081    907 l - - -
          2.68618  4.42225  2.77519  2.73123  3.46354  2.40513  3.72494  3.29354  2.67741  2.69355  4.24690  2.90347  2.73739  3.18146  2.89801  2.37887  2.77519  2.98518  4.58477  3.61503
          0.01366  4.69571  5.41806  0.61958  0.77255  0.48576  0.95510
    678   2.37499  4.45895  4.73635  4.16963  1.87007  4.19277  4.30352  2.74787  4.00443  1.22832  3.39500  4.23190  4.53209  4.13862  4.08254  3.50426  3.29984  2.64414  4.70994  2.59431    908 l - - -
          2.68618  4.42225  2.77519  2.73123  3.46354  2.40513  3.72494  3.29354  2.67741  2.69355  4.24690  2.90347  2.73739  3.18146  2.89801  2.37887  2.77519  2.98518  4.58477  3.61503
          0.01366  4.69571  5.41806  0.61958  0.77255  0.48576  0.95510
    679   2.91435  3.36878  4.75582  4.17274  1.62417  4.05348  3.86033  2.60104  3.97400  1.51777  3.39245  4.15239  4.41062  4.09360  3.99947  3.36556  3.14527  2.54153  3.77191  2.75252    909 l - - -
          2.68618  4.42225  2.77519  2.73123  3.46354  2.40513  3.72494  3.29354  2.67741  2.69355  4.24690  2.90347  2.73739  3.18146  2.89801  2.37887  2.77519  2.98518  4.58477  3.61503
          0.01366  4.69571  5.41806  0.61958  0.77255  0.48576  0.95510
    680   2.45497  4.20384  4.42238  3.82683  2.95399  3.17874  4.22169  2.19532  3.67581  1.46653  3.03620  3.95722  4.27137  3.86465  3.79433  2.67161  2.77535  2.31039  4.82292  3.63836    910 l - - -
          2.68618  4.42225  2.77519  2.73123  3.46354  2.40513  3.72494  3.29354  2.67741  2.69355  4.24690  2.90347  2.73739  3.18146  2.89801  2.37887  2.77519  2.98518  4.58477  3.61503
          0.01366  4.69571  5.41806  0.61958  0.77255  0.48576  0.95510
    681   2.46315  4.07868  3.18921  2.30610  4.15375  3.28284  3.11737  3.36453  2.61775  3.17929  3.71499  3.14483  3.99269  2.96809  1.80630  2.80909  2.87322  3.25190  5.43541  3.01568    911 r - - -
          2.68618  4.42225  2.77519  2.73123  3.46354  2.40513  3.72494  3.29354  2.67741  2.69355  4.24690  2.90347  2.73739  3.18146  2.89801  2.37887  2.77519  2.98518  4.58477  3.61503
          0.01366  4.69571  5.41806  0.61958  0.77255  0.48576  0.95510
    682   2.38973  3.66016  4.01417  3.29124  3.42277  3.82998  4.11571  2.64910  3.34356  1.46717  2.98339  3.72366  4.20268  3.31072  2.73306  2.88538  2.99853  2.56946  4.91467  3.23749    912 l - - -
          2.68618  4.42225  2.77519  2.73123  3.46354  2.40513  3.72494  3.29354  2.67741  2.69355  4.24690  2.90347  2.73739  3.18146  2.89801  2.37887  2.77519  2.98518  4.58477  3.61503
          0.01366  4.69571  5.41806  0.61958  0.77255  0.48576  0.95510
    683   2.95449  4.82940  4.16382  3.67055  2.43073  3.32881  2.56573  3.36270  3.59765  2.96974  3.96554  3.91347  4.54421  3.83308  3.86598  3.46189  3.48994  3.16577  4.41434  0.97664    913 y - - -
          2.68618  4.42225  2.77519  2.73123  3.46354  2.40513  3.72494  3.29354  2.67741  2.69355  4.24690  2.90347  2.73739  3.18146  2.89801  2.37887  2.77519  2.98518  4.58477  3.61503
          0.01366  4.69571  5.41806  0.61958  0.77255  0.48576  0.95510
    684   2.47037  3.72845  2.73253  1.62858  4.55753  3.54205  3.50028  4.03102  2.17210  3.16882  4.27558  3.01660  3.93561  2.70156  2.80456  2.49790  2.99393  3.61125  5.67317  4.27341    914 e - - -
          2.68618  4.42225  2.77519  2.73123  3.46354  2.40513  3.72494  3.29354  2.67741  2.69355  4.24690  2.90347  2.73739  3.18146  2.89801  2.37887  2.77519  2.98518  4.58477  3.61503
          0.01366  4.69571  5.41806  0.61958  0.77255  0.48576  0.95510
    685   2.18674  4.81614  3.16643  2.44461  3.37000  3.48181  3.35136  3.13993  2.64055  2.49256  3.89833  3.20409  4.01703  2.91738  2.38775  2.69232  2.69059  2.79176  5.34646  3.61973    915 a - - -
          2.68618  4.42225  2.77519  2.73123  3.46354  2.40513  3.72494  3.29354  2.67741  2.69355  4.24690  2.90347  2.73739  3.18146  2.89801  2.37887  2.77519  2.98518  4.58477  3.61503
          0.01366  4.69571  5.41806  0.61958  0.77255  0.48576  0.95510
    686   2.76842  4.72047  3.39562  3.21943  4.45479  3.49880  4.37105  3.61754  3.29773  3.53707  4.39167  3.21576  4.14922  3.62003  3.65961  2.71084  0.74609  3.43106  5.81132  4.54977    916 t - - -
          2.68618  4.42225  2.77519  2.73123  3.46354  2.40513  3.72494  3.29354  2.67741  2.69355  4.24690  2.90347  2.73739  3.18146  2.89801  2.37887  2.77519  2.98518  4.58477  3.61503
          0.01366  4.69571  5.41806  0.61958  0.77255  0.48576  0.95510
    687   2.73930  5.33251  2.78348  2.35840  4.65116  1.45791  3.58261  4.12378  2.29289  3.62626  4.39172  2.66278  4.00146  2.92944  2.97560  2.65040  3.10836  3.71122  5.77943  4.37351    917 g - - -
          2.68618  4.42225  2.77519  2.73123  3.46354  2.40513  3.72494  3.29354  2.67741  2.69355  4.24690  2.90347  2.73739  3.18146  2.89801  2.37887  2.77519  2.98518  4.58477  3.61503
          0.01366  4.69571  5.41806  0.61958  0.77255  0.48576  0.95510
    688   2.83901  5.42015  1.64906  1.76616  4.75143  3.55401  3.57882  4.24404  2.36291  3.71948  4.47240  2.41497  4.00262  2.93132  3.11955  2.65039  3.13153  3.49762  5.85309  4.42328    918 d - - -
          2.68618  4.42225  2.77519  2.73123  3.46354  2.40513  3.72494  3.29354  2.67741  2.69355  4.24690  2.90347  2.73739  3.18146  2.89801  2.37887  2.77519  2.98518  4.58477  3.61503
          0.01366  4.69571  5.41806  0.61958  0.77255  0.48576  0.95510
    689   2.42212  5.24908  2.63429  2.19052  4.58492  3.37042  3.61733  3.30502  2.28386  3.27641  4.29218  2.79167  3.08206  2.57514  2.62710  2.48826  2.54261  3.63475  5.68729  4.28197    919 e - - -
          2.68618  4.42225  2.77519  2.73123  3.46354  2.40513  3.72494  3.29354  2.67741  2.69355  4.24690  2.90347  2.73739  3.18146  2.89801  2.37887  2.77519  2.98518  4.58477  3.61503
          0.01366  4.69571  5.41806  0.61958  0.77255  0.48576  0.95510
    690   2.13428  5.21474  2.91904  2.16381  4.53665  3.01392  3.39805  3.10714  2.25589  3.44891  4.26165  3.02106  3.93705  2.64315  2.42684  2.64648  2.58929  3.59289  5.66137  4.26519    920 a - - -
          2.68618  4.42225  2.77519  2.73123  3.46354  2.40513  3.72494  3.29354  2.67741  2.69355  4.24690  2.90347  2.73739  3.18146  2.89801  2.37887  2.77519  2.98518  4.58477  3.61503
          0.01366  4.69571  5.41806  0.61958  0.77255  0.48576  0.95510
    691   2.99476  4.41541  3.70408  3.96679  2.49832  4.07917  3.39008  2.87121  3.82345  1.47755  3.53412  4.05668  4.43770  3.98564  3.94455  3.37914  3.22499  2.56385  2.73344  1.94713    921 l - - -
          2.68618  4.42225  2.77519  2.73123  3.46354  2.40513  3.72494  3.29354  2.67741  2.69355  4.24690  2.90347  2.73739  3.18146  2.89801  2.37887  2.77519  2.98518  4.58477  3.61503
          0.01366  4.69571  5.41806  0.61958  0.77255  0.48576  0.95510
    692   2.63279  4.42559  3.96309  3.38960  3.53039  3.86045  4.13614  2.61389  2.76890  1.11144  3.50425  3.71065  3.64513  3.55466  3.37474  3.14051  3.07011  2.65212  5.02784  3.82451    922 l - - -
          2.68618  4.42225  2.77519  2.73123  3.46354  2.40513  3.72494  3.29354  2.67741  2.69355  4.24690  2.90347  2.73739  3.18146  2.89801  2.37887  2.77519  2.98518  4.58477  3.61503
          0.01366  4.69571  5.41806  0.61958  0.77255  0.48576  0.95510
    693   2.41643  5.26648  1.90173  2.02836  4.60426  3.33401  3.73203  3.96705  2.25120  3.34767  4.30976  2.69767  3.93590  2.83145  2.80141  2.69011  2.73281  3.65333  5.70306  4.29501    923 d - - -
          2.68618  4.42225  2.77519  2.73123  3.46354  2.40513  3.72494  3.29354  2.67741  2.69355  4.24690  2.90347  2.73739  3.18146  2.89801  2.37887  2.77519  2.98518  4.58477  3.61503
          0.01366  4.69571  5.41806  0.61958  0.77255  0.48576  0.95510
    694   2.33152  4.40092  3.41394  2.85139  3.68897  2.90141  3.36365  2.91042  2.55077  1.88194  3.75077  3.31628  4.06249  2.97977  2.72041  2.81207  2.76564  2.94869  5.21442  3.64647    924 l - - -
          2.68618  4.42225  2.77519  2.73123  3.46354  2.40513  3.72494  3.29354  2.67741  2.69355  4.24690  2.90347  2.73739  3.18146  2.89801  2.37887  2.77519  2.98518  4.58477  3.61503
          0.01366  4.69571  5.41806  0.61958  0.77255  0.48576  0.95510
    695   1.05024  4.47184  3.93504  3.41711  3.80380  2.92896  4.26987  2.71068  3.34918  2.32826  3.77324  3.70158  4.19007  3.64250  3.65123  2.93253  3.07225  2.80247  5.27584  4.05890    925 a - - -
          2.68618  4.42225  2.77519  2.73123  3.46354  2.40513  3.72494  3.29354  2.67741  2.69355  4.24690  2.90347  2.73739  3.18146  2.89801  2.37887  2.77519  2.98518  4.58477  3.61503
          0.01366  4.69571  5.41806  0.61958  0.77255  0.48576  0.95510
    696   2.28786  5.25870  2.42952  1.78735  4.59551  2.87806  3.72980  4.07601  2.32643  3.36126  4.30211  3.00885  3.93426  2.78316  2.59194  2.52229  2.99826  3.44836  5.69615  4.28956    926 e - - -
          2.68618  4.42225  2.77519  2.73123  3.46354  2.40513  3.72494  3.29354  2.67741  2.69355  4.24690  2.90347  2.73739  3.18146  2.89801  2.37887  2.77519  2.98518  4.58477  3.61503
          0.01366  4.69571  5.41806  0.61958  0.77255  0.48576  0.95510
    697   2.56718  4.22159  2.73903  2.32545  4.44072  3.21512  3.66286  3.60185  2.44743  2.60680  4.19878  2.90427  3.94774  2.60285  2.29429  2.56746  2.44985  3.33050  5.60812  4.22900    927 r - - -
          2.68618  4.42225  2.77519  2.73123  3.46354  2.40513  3.72494  3.29354  2.67741  2.69355  4.24690  2.90347  2.73739  3.18146  2.89801  2.37887  2.77519  2.98518  4.58477  3.61503
          0.01366  4.69571  5.41806  0.61958  0.77255  0.48576  0.95510
    698   1.29091  3.71288  3.92911  3.35676  3.41918  3.80875  4.11322  2.60028  2.93945  2.23903  3.48826  3.67653  4.19498  3.54961  3.55730  2.87434  3.01295  2.55753  4.98430  3.77411    928 a - - -
          2.68618  4.42225  2.77519  2.73123  3.46354  2.40513  3.72494  3.29354  2.67741  2.69355  4.24690  2.90347  2.73739  3.18146  2.89801  2.37887  2.77519  2.98518  4.58477  3.61503
          0.01366  4.69571  5.41806  0.61958  0.77255  0.48576  0.95510
    699   3.26506  4.59523  5.15103  4.55636  2.90980  4.49406  4.80066  1.97689  4.38157  0.94148  3.23625  4.62472  4.76822  4.45537  4.40242  3.82233  3.49036  1.94764  5.16424  3.26225    929 l - - -
          2.68618  4.42225  2.77519  2.73123  3.46354  2.40513  3.72494  3.29354  2.67741  2.69355  4.24690  2.90347  2.73739  3.18146  2.89801  2.37887  2.77519  2.98518  4.58477  3.61503
          0.01366  4.69571  5.41806  0.61958  0.77255  0.48576  0.95510
    700   2.57810  4.82205  2.57347  2.17828  4.61456  3.05985  3.17540  4.09952  2.15887  3.57507  4.31163  2.74653  3.92963  2.40522  2.15298  2.63795  2.99401  3.66064  5.70347  4.29350    930 r - - -
          2.68618  4.42225  2.77519  2.73123  3.46354  2.40513  3.72494  3.29354  2.67741  2.69355  4.24690  2.90347  2.73739  3.18146  2.89801  2.37887  2.77519  2.98518  4.58477  3.61503
          0.01366  4.69571  5.41806  0.61958  0.77255  0.48576  0.95510
    701   2.62024  4.04368  3.14185  2.45874  3.87004  3.58692  3.62824  3.68147  2.08741  2.58557  4.07419  2.92277  3.97695  2.50827  2.03244  2.78807  2.99614  3.25349  4.30489  4.15611    931 r - - -
          2.68618  4.42225  2.77519  2.73123  3.46354  2.40513  3.72494  3.29354  2.67741  2.69355  4.24690  2.90347  2.73739  3.18146  2.89801  2.37887  2.77519  2.98518  4.58477  3.61503
          0.01366  4.69571  5.41806  0.61958  0.77255  0.48576  0.95510
    702   3.34726  5.95735  0.79672  1.77809  5.24674  3.60874  4.16210  4.75445  3.19635  4.25774  5.11134  3.06541  4.23686  3.32666  3.81165  3.22273  3.63892  3.49092  6.42231  4.89328    932 d - - -
          2.68618  4.42225  2.77519  2.73123  3.46354  2.40513  3.72494  3.29354  2.67741  2.69355  4.24690  2.90347  2.73739  3.18146  2.89801  2.37887  2.77519  2.98518  4.58477  3.61503
          0.01366  4.69571  5.41806  0.61958  0.77255  0.48576  0.95510
    703   3.21886  4.93428  5.51702  4.92921  2.97270  4.95671  5.26348  1.94097  4.78202  0.65913  2.83619  5.08165  5.10974  4.76304  4.78449  4.30975  3.87128  2.64941  5.45662  4.43051    933 L - - -
          2.68618  4.42225  2.77519  2.73123  3.46354  2.40513  3.72494  3.29354  2.67741  2.69355  4.24690  2.90347  2.73739  3.18146  2.89801  2.37887  2.77519  2.98518  4.58477  3.61503
          0.01366  4.69571  5.41806  0.61958  0.77255  0.48576  0.95510
    704   2.26023  5.26141  2.23674  2.00595  4.59922  3.24303  3.40527  4.08068  2.44533  3.56357  4.30434  2.83027  3.93339  2.55384  2.75528  2.46528  2.99774  3.00534  5.69815  4.29059    934 e - - -
          2.68618  4.42225  2.77519  2.73123  3.46354  2.40513  3.72494  3.29354  2.67741  2.69355  4.24690  2.90347  2.73739  3.18146  2.89801  2.37887  2.77519  2.98518  4.58477  3.61503
          0.02799  4.69571  3.99175  0.61958  0.77255  0.48576  0.95510
    705   2.45239  4.04644  3.05659  2.35263  4.47008  3.28049  2.98087  3.92654  2.13401  3.10140  4.21714  3.03805  3.94410  2.65723  1.94360  2.67263  2.88733  3.40526  5.62133  4.23939    935 r - - -
          2.68621  4.42228  2.77522  2.73126  3.46321  2.40506  3.72497  3.29357  2.67744  2.69358  4.24693  2.90331  2.73742  3.18149  2.89804  2.37890  2.77522  2.98521  4.58480  3.61506
          0.13922  2.21668  3.86358  0.25695  1.48459  0.46818  0.98387
    706   2.75442  1.81268  3.28513  3.21396  3.50811  3.58241  4.02881  2.65253  2.92286  2.33683  3.49212  3.57042  4.13533  3.43248  3.46032  2.83074  2.65329  2.65528  4.94618  2.91916    937 c - - -
          2.68618  4.42225  2.77519  2.73123  3.46354  2.40513  3.72494  3.29354  2.67741  2.69355  4.24690  2.90347  2.73739  3.18146  2.89801  2.37887  2.77519  2.98518  4.58477  3.61503
          0.01389  4.67932  5.40166  0.61958  0.77255  0.46551  0.98837
    707   2.59984  4.88751  3.21212  2.41636  4.10547  3.25931  3.82031  3.19981  2.29845  2.91792  3.79230  2.94698  3.99975  2.90867  2.69031  2.54321  2.73692  2.17350  5.40471  3.23957    938 v - - -
          2.68618  4.42225  2.77519  2.73123  3.46354  2.40513  3.72494  3.29354  2.67741  2.69355  4.24690  2.90347  2.73739  3.18146  2.89801  2.37887  2.77519  2.98518  4.58477  3.61503
          0.01366  4.69571  5.41806  0.61958  0.77255  0.48576  0.95510
    708   2.33082  4.53771  3.56200  2.81470  3.22395  3.72204  3.96757  2.63948  2.75943  2.58511  3.63796  3.42399  3.62625  3.02907  2.70967  2.90225  2.26744  2.19938  5.11230  3.35320    939 v - - -
          2.68618  4.42225  2.77519  2.73123  3.46354  2.40513  3.72494  3.29354  2.67741  2.69355  4.24690  2.90347  2.73739  3.18146  2.89801  2.37887  2.77519  2.98518  4.58477  3.61503
          0.01366  4.69571  5.41806  0.61958  0.77255  0.48576  0.95510
    709   2.45179  5.24834  2.14688  2.34092  4.58300  2.88585  3.58385  4.06186  2.46707  3.33781  4.29193  2.60517  3.62142  2.45233  2.88105  2.54548  2.63102  3.21807  5.68729  4.28239    940 d - - -
          2.68618  4.42225  2.77519  2.73123  3.46354  2.40513  3.72494  3.29354  2.67741  2.69355  4.24690  2.90347  2.73739  3.18146  2.89801  2.37887  2.77519  2.98518  4.58477  3.61503
          0.01366  4.69571  5.41806  0.61958  0.77255  0.48576  0.95510
    710   2.34214  5.23947  2.33482  2.18208  4.57104  2.97053  3.72836  4.04766  2.38302  3.42817  4.28376  3.01212  3.15314  2.55130  2.83029  2.35697  2.99241  3.13181  5.68028  3.63032    941 e - - -
          2.68618  4.42225  2.77519  2.73123  3.46354  2.40513  3.72494  3.29354  2.67741  2.69355  4.24690  2.90347  2.73739  3.18146  2.89801  2.37887  2.77519  2.98518  4.58477  3.61503
          0.01366  4.69571  5.41806  0.61958  0.77255  0.48576  0.95510
    711   2.65491  5.21954  2.00170  2.32054  4.07699  2.72656  3.73386  4.01331  2.21285  3.51534  4.26622  2.68168  3.93695  2.83790  2.85333  2.57292  2.99382  3.10891  5.66561  3.35975    942 d - - -
          2.68616  4.42231  2.77526  2.73129  3.46360  2.40519  3.72454  3.29337  2.67747  2.69346  4.24696  2.90345  2.73746  3.18153  2.89807  2.37893  2.77501  2.98525  4.58483  3.61478
          0.26934  1.52534  3.98625  0.15582  1.93598  0.48576  0.95510
    712   2.86902  3.89253  3.04827  2.46079  4.47714  1.20745  3.97295  3.90766  2.79329  3.49913  4.31636  2.46606  4.06849  2.94601  3.24503  2.90193  3.15224  3.53987  5.72221  4.38033    944 g - - -
          2.68618  4.42225  2.77519  2.73123  3.46354  2.40513  3.72494  3.29354  2.67741  2.69355  4.24690  2.90347  2.73739  3.18146  2.89801  2.37887  2.77519  2.98518  4.58477  3.61503
          0.01386  4.68148  5.40382  0.61958  0.77255  0.46806  0.98408
    713   2.30227  4.70704  3.36210  2.71117  3.28303  2.97169  3.88745  3.26640  2.77997  2.72260  3.06119  2.78302  4.04708  2.95203  3.20168  2.08196  2.49239  2.74452  5.25643  3.97792    945 s - - -
          2.68618  4.42225  2.77519  2.73123  3.46354  2.40513  3.72494  3.29354  2.67741  2.69355  4.24690  2.90347  2.73739  3.18146  2.89801  2.37887  2.77519  2.98518  4.58477  3.61503
          0.01366  4.69571  5.41806  0.61958  0.77255  0.48576  0.95510
    714   2.65402  4.30497  4.67390  4.07437  2.76530  4.07098  4.39221  2.58095  3.90542  1.07958  3.00236  4.16434  4.41619  4.05853  3.98111  3.37775  2.82016  2.15762  4.91436  3.44400    946 l - - -
          2.68618  4.42225  2.77519  2.73123  3.46354  2.40513  3.72494  3.29354  2.67741  2.69355  4.24690  2.90347  2.73739  3.18146  2.89801  2.37887  2.77519  2.98518  4.58477  3.61503
          0.01366  4.69571  5.41806  0.61958  0.77255  0.48576  0.95510
    715   2.55324  4.54879  3.12540  2.35645  4.30774  3.58215  3.49820  3.73706  2.55028  2.86047  4.10970  3.09467  3.97296  1.56920  2.83301  2.78276  2.60238  3.23279  5.53000  4.17892    947 q - - -
          2.68618  4.42225  2.77519  2.73123  3.46354  2.40513  3.72494  3.29354  2.67741  2.69355  4.24690  2.90347  2.73739  3.18146  2.89801  2.37887  2.77519  2.98518  4.58477  3.61503
          0.01366  4.69571  5.41806  0.61958  0.77255  0.48576  0.95510
    716   2.69946  4.16131  4.62829  4.02013  2.91709  3.92798  4.25571  2.30841  3.82791  2.04439  2.98477  4.05500  4.29236  3.97875  3.42940  3.23469  2.56712  1.50083  3.93635  2.82024    948 v - - -
          2.68618  4.42225  2.77519  2.73123  3.46354  2.40513  3.72494  3.29354  2.67741  2.69355  4.24690  2.90347  2.73739  3.18146  2.89801  2.37887  2.77519  2.98518  4.58477  3.61503
          0.01366  4.69571  5.41806  0.61958  0.77255  0.48576  0.95510
    717   2.71789  5.15360  2.26488  2.44463  3.64450  3.55417  3.53173  3.90717  2.30224  2.79042  4.20672  2.66801  3.94650  2.86054  2.48809  2.36933  2.81739  2.86955  5.61488  4.23368    949 d - - -
          2.68618  4.42225  2.77519  2.73123  3.46354  2.40513  3.72494  3.29354  2.67741  2.69355  4.24690  2.90347  2.73739  3.18146  2.89801  2.37887  2.77519  2.98518  4.58477  3.61503
          0.01366  4.69571  5.41806  0.61958  0.77255  0.48576  0.95510
    718   2.77003  5.56271  1.79786  1.47873  4.88673  3.39407  3.90104  4.39137  2.73787  3.85980  4.62555  2.52625  4.05921  2.34627  3.27024  2.68327  3.24887  3.94514  5.99340  4.53988    950 e - - -
          2.68618  4.42225  2.77519  2.73123  3.46354  2.40513  3.72494  3.29354  2.67741  2.69355  4.24690  2.90347  2.73739  3.18146  2.89801  2.37887  2.77519  2.98518  4.58477  3.61503
          0.01366  4.69571  5.41806  0.61958  0.77255  0.48576  0.95510
    719   2.58942  5.12557  2.92621  2.53194  4.42029  1.63121  3.53231  3.86581  2.54960  3.41622  4.19721  2.73514  3.96811  2.90258  2.84609  2.42950  2.77306  3.49258  5.60890  3.88200    951 g - - -
          2.68618  4.42225  2.77519  2.73123  3.46354  2.40513  3.72494  3.29354  2.67741  2.69355  4.24690  2.90347  2.73739  3.18146  2.89801  2.37887  2.77519  2.98518  4.58477  3.61503
          0.04271  4.69571  3.42111  0.61958  0.77255  0.48576  0.95510
    720   2.61639  5.13857  2.87405  2.49770  4.15528  3.54681  2.88584  3.88853  2.14102  3.42276  4.19237  2.95449  3.93893  2.73449  2.59324  2.31981  2.54943  3.50319  2.75197  4.22168    952 k - - -
          2.68625  4.42236  2.77531  2.73100  3.46365  2.40512  3.72506  3.29365  2.67721  2.69342  4.24701  2.90330  2.73751  3.18157  2.89812  2.37898  2.77526  2.98529  4.58488  3.61434
          0.19343  1.76431  5.38941  0.80162  0.59530  0.45165  1.01218
    721   3.40339  5.49467  3.93967  3.17860  4.89716  4.05550  3.12692  3.49660  2.02147  3.70496  4.57189  3.56802  4.39277  3.07478  0.78983  3.40477  3.55412  3.95137  5.74890  4.58068    957 r - - -
          2.68618  4.42225  2.77519  2.73123  3.46354  2.40513  3.72494  3.29354  2.67741  2.69355  4.24690  2.90347  2.73739  3.18146  2.89801  2.37887  2.77519  2.98518  4.58477  3.61503
          0.01366  4.69571  5.41806  0.61958  0.77255  0.48576  0.95510
    722   2.70779  4.27902  4.11996  3.53717  3.38147  3.85202  3.68094  2.73213  3.42917  1.57912  3.39112  3.78773  4.22300  3.18411  3.64491  3.13122  1.98321  2.14623  4.13204  3.28992    958 l - - -
          2.68607  4.42226  2.77520  2.73124  3.46355  2.40513  3.72495  3.29355  2.67741  2.69356  4.24690  2.90347  2.73740  3.18147  2.89801  2.37887  2.77520  2.98519  4.58478  3.61504
          0.04079  3.33739  5.41806  0.44811  1.01843  0.48576  0.95510
    723   3.17432  4.53869  4.95203  4.35420  3.32786  4.36635  4.68018  2.35784  4.18788  1.03816  1.84177  4.46356  4.66004  4.29807  4.24698  3.68327  3.04725  2.44736  5.11198  3.40479    960 l - - -
          2.68622  4.42229  2.77523  2.73127  3.46296  2.40516  3.72498  3.29358  2.67744  2.69359  4.24693  2.90350  2.73743  3.18150  2.89804  2.37878  2.77510  2.98522  4.58481  3.61507
          0.07967  2.62913  5.41806  0.66092  0.72645  0.48576  0.95510
    724   2.60675  4.68614  3.87050  3.78456  5.03838  3.40841  4.92648  4.51022  3.95004  4.20924  5.05588  3.86880  0.53098  4.23903  4.19332  2.65128  3.28348  3.85101  6.37607  5.17096    963 P - - -
          2.68618  4.42225  2.77519  2.73123  3.46354  2.40513  3.72494  3.29354  2.67741  2.69355  4.24690  2.90347  2.73739  3.18146  2.89801  2.37887  2.77519  2.98518  4.58477  3.61503
          0.01366  4.69571  5.41806  0.61958  0.77255  0.48576  0.95510
    725   3.77346  5.28799  4.55166  4.35425  2.73794  4.41015  4.14671  3.92991  4.18801  3.37921  4.60416  4.35661  4.93441  4.44783  4.31819  3.90927  3.40564  3.77087  4.39840  0.44102    964 Y - - -
          2.68618  4.42225  2.77519  2.73123  3.46354  2.40513  3.72494  3.29354  2.67741  2.69355  4.24690  2.90347  2.73739  3.18146  2.89801  2.37887  2.77519  2.98518  4.58477  3.61503
          0.01366  4.69571  5.41806  0.61958  0.77255  0.48576  0.95510
    726   2.97832  4.53693  4.97473  4.38098  2.94034  4.36270  4.64122  2.59323  4.20708  0.83302  3.23228  4.46533  4.66075  4.31001  4.25446  3.68210  3.40301  2.03056  3.88034  3.86603    965 l - - -
          2.68618  4.42225  2.77519  2.73123  3.46354  2.40513  3.72494  3.29354  2.67741  2.69355  4.24690  2.90347  2.73739  3.18146  2.89801  2.37887  2.77519  2.98518  4.58477  3.61503
          0.01366  4.69571  5.41806  0.61958  0.77255  0.48576  0.95510
    727   2.20389  5.20378  2.76664  2.25844  4.51692  2.06785  3.26168  3.98142  2.49880  3.49574  4.25465  3.02990  3.94666  2.85557  2.78355  2.29622  3.00386  3.57752  5.65667  3.61118    966 g - - -
          2.68618  4.42225  2.77519  2.73123  3.46354  2.40513  3.72494  3.29354  2.67741  2.69355  4.24690  2.90347  2.73739  3.18146  2.89801  2.37887  2.77519  2.98518  4.58477  3.61503
          0.01366  4.69571  5.41806  0.61958  0.77255  0.48576  0.95510
    728   2.54987  5.01581  2.58081  2.12279  4.26937  2.61750  3.78152  3.37135  2.56792  3.04516  3.65462  3.09857  3.97164  2.92014  2.89583  2.49431  2.41994  3.16498  4.31210  3.67428    967 e - - -
          2.68618  4.42225  2.77519  2.73123  3.46354  2.40513  3.72494  3.29354  2.67741  2.69355  4.24690  2.90347  2.73739  3.18146  2.89801  2.37887  2.77519  2.98518  4.58477  3.61503
          0.01366  4.69571  5.41806  0.61958  0.77255  0.48576  0.95510
    729   3.96696  5.58807  4.79001  4.81061  5.80480  0.13181  5.79734  5.67834  5.08953  5.18455  6.21607  4.95801  4.98839  5.35085  5.16659  4.17116  4.50166  5.05255  6.61438  5.95685    968 G - - -
          2.68618  4.42225  2.77519  2.73123  3.46354  2.40513  3.72494  3.29354  2.67741  2.69355  4.24690  2.90347  2.73739  3.18146  2.89801  2.37887  2.77519  2.98518  4.58477  3.61503
          0.01366  4.69571  5.41806  0.61958  0.77255  0.48576  0.95510
    730   2.29901  4.55506  4.16847  3.88297  4.97137  3.06500  4.87488  4.41279  3.91425  4.09102  4.87839  3.87275  4.13135  4.16230  4.18657  0.64134  2.21151  3.73210  6.29787  5.13391    969 S - - -
          2.68618  4.42225  2.77519  2.73123  3.46354  2.40513  3.72494  3.29354  2.67741  2.69355  4.24690  2.90347  2.73739  3.18146  2.89801  2.37887  2.77519  2.98518  4.58477  3.61503
          0.01366  4.69571  5.41806  0.61958  0.77255  0.48576  0.95510
    731   1.22075  3.80414  4.16623  3.61841  3.61271  3.24752  4.29137  2.36462  3.52591  2.68828  3.60487  3.82179  4.21509  3.77129  3.75933  2.63743  3.04117  2.17284  5.10725  3.91041    970 a - - -
          2.68618  4.42225  2.77519  2.73123  3.46354  2.40513  3.72494  3.29354  2.67741  2.69355  4.24690  2.90347  2.73739  3.18146  2.89801  2.37887  2.77519  2.98518  4.58477  3.61503
          0.01366  4.69571  5.41806  0.61958  0.77255  0.48576  0.95510
    732   3.96696  5.58807  4.79001  4.81061  5.80480  0.13181  5.79734  5.67834  5.08953  5.18455  6.21607  4.95801  4.98839  5.35085  5.16659  4.17116  4.50166  5.05255  6.61438  5.95685    971 G - - -
          2.68618  4.42225  2.77519  2.73123  3.46354  2.40513  3.72494  3.29354  2.67741  2.69355  4.24690  2.90347  2.73739  3.18146  2.89801  2.37887  2.77519  2.98518  4.58477  3.61503
          0.01366  4.69571  5.41806  0.61958  0.77255  0.48576  0.95510
    733   3.63011  4.83451  5.67867  5.18199  3.91548  5.19370  5.79669  0.91381  5.10053  1.65055  3.66123  5.34217  5.37662  5.25458  5.20891  4.60959  3.87837  1.41606  6.03710  4.89926    972 i - - -
          2.68618  4.42225  2.77519  2.73123  3.46354  2.40513  3.72494  3.29354  2.67741  2.69355  4.24690  2.90347  2.73739  3.18146  2.89801  2.37887  2.77519  2.98518  4.58477  3.61503
          0.01366  4.69571  5.41806  0.61958  0.77255  0.48576  0.95510
    734   1.20257  4.56800  3.91299  3.49869  4.39532  1.52525  4.49418  3.76803  3.48913  2.57648  4.33214  3.70414  4.12856  3.78181  3.81694  2.57452  3.10329  3.35241  5.78256  4.56369    973 a - - -
          2.68618  4.42225  2.77519  2.73123  3.46354  2.40513  3.72494  3.29354  2.67741  2.69355  4.24690  2.90347  2.73739  3.18146  2.89801  2.37887  2.77519  2.98518  4.58477  3.61503
          0.01366  4.69571  5.41806  0.61958  0.77255  0.48576  0.95510
    735   2.36387  4.22409  4.59124  3.98940  2.78318  3.97442  4.29754  2.20429  3.81649  1.51063  2.18939  4.07013  4.33254  3.97878  3.44374  3.27849  2.82605  2.38500  4.84141  3.66702    974 l - - -
          2.68618  4.42225  2.77519  2.73123  3.46354  2.40513  3.72494  3.29354  2.67741  2.69355  4.24690  2.90347  2.73739  3.18146  2.89801  2.37887  2.77519  2.98518  4.58477  3.61503
          0.01366  4.69571  5.41806  0.61958  0.77255  0.48576  0.95510
    736   2.31639  4.28094  4.25344  3.67343  3.40993  3.89275  4.22947  2.45548  3.55802  2.01834  3.41090  3.88497  3.44542  3.78450  3.74783  2.76665  2.80965  1.39935  4.92707  3.73356    975 v - - -
          2.68618  4.42225  2.77519  2.73123  3.46354  2.40513  3.72494  3.29354  2.67741  2.69355  4.24690  2.90347  2.73739  3.18146  2.89801  2.37887  2.77519  2.98518  4.58477  3.61503
          0.01366  4.69571  5.41806  0.61958  0.77255  0.48576  0.95510
    737   2.66820  4.62802  5.19792  4.61709  3.48374  4.59123  4.95797  1.56092  4.46137  1.13161  2.51060  4.71622  4.86019  4.56275  4.51021  3.92810  3.54369  2.06983  5.33988  4.22415    976 l - - -
          2.68618  4.42225  2.77519  2.73123  3.46354  2.40513  3.72494  3.29354  2.67741  2.69355  4.24690  2.90347  2.73739  3.18146  2.89801  2.37887  2.77519  2.98518  4.58477  3.61503
          0.01366  4.69571  5.41806  0.61958  0.77255  0.48576  0.95510
    738   2.76124  5.05245  2.04293  2.43737  4.31726  3.57358  3.55021  3.51144  2.54916  2.61945  3.48098  2.58167  3.96462  2.61941  2.89543  2.58235  2.99250  3.07245  3.83910  4.17985    977 d - - -
          2.68618  4.42225  2.77519  2.73123  3.46354  2.40513  3.72494  3.29354  2.67741  2.69355  4.24690  2.90347  2.73739  3.18146  2.89801  2.37887  2.77519  2.98518  4.58477  3.61503
          0.09457  4.69571  2.51204  0.61958  0.77255  0.48576  0.95510
    739   2.15206  5.19369  2.26576  2.28206  3.54489  3.27394  3.71100  3.98496  2.40879  3.48868  4.24124  2.99507  3.91359  2.57263  2.18777  2.71350  2.86590  3.57175  5.64037  4.24381    978 a - - -
          2.68618  4.42225  2.77519  2.73123  3.46354  2.40513  3.72494  3.29354  2.67741  2.69355  4.24690  2.90347  2.73739  3.18146  2.89801  2.37887  2.77519  2.98518  4.58477  3.61503
          0.01481  4.61595  5.33829  0.61958  0.77255  0.63372  0.75633
    740   2.79321  4.27558  4.48431  3.90694  2.51092  3.97068  3.69706  2.72067  3.74873  1.61674  3.39079  3.99636  4.33224  3.91782  3.34965  3.27130  3.08997  2.42185  3.59679  1.82698    979 l - - -
          2.68618  4.42225  2.77519  2.73123  3.46354  2.40513  3.72494  3.29354  2.67741  2.69355  4.24690  2.90347  2.73739  3.18146  2.89801  2.37887  2.77519  2.98518  4.58477  3.61503
          0.04879  4.61595  3.27747  0.61958  0.77255  0.63372  0.75633
    741   2.35049  4.41316  3.65906  3.09036  3.53969  3.71876  3.50274  2.90392  2.88754  1.57796  3.51826  2.72758  4.09708  3.33142  3.36592  2.96890  2.75610  2.68395  4.03816  3.26342    980 l - - -
          2.68618  4.42225  2.77519  2.73123  3.46354  2.40513  3.72494  3.29354  2.67741  2.69355  4.24690  2.90347  2.73739  3.18146  2.89801  2.37887  2.77519  2.98518  4.58477  3.61503
          0.01531  4.58247  5.30482  0.61958  0.77255  0.68682  0.69952
    742   1.91440  5.15600  3.02080  2.25959  4.46926  3.52136  2.94428  3.40658  2.30694  3.44469  4.20646  2.87840  3.91359  2.55293  2.35526  2.65437  2.92742  3.52971  5.60542  4.22144    981 a - - -
          2.68613  4.42227  2.77521  2.73125  3.46355  2.40510  3.72496  3.29356  2.67742  2.69350  4.24691  2.90348  2.73741  3.18148  2.89802  2.37888  2.77514  2.98520  4.58478  3.61505
          0.03140  3.65183  5.30482  0.84181  0.56375  0.37789  1.15615
    743   2.61994  4.69889  3.37557  2.81342  3.87344  3.66733  1.96069  3.03464  2.78543  2.53087  3.78947  2.99331  3.54897  2.93576  2.81590  2.88968  2.99695  2.37716  5.24859  3.52723    986 h - - -
          2.68618  4.42225  2.77519  2.73123  3.46354  2.40513  3.72494  3.29354  2.67741  2.69355  4.24690  2.90347  2.73739  3.18146  2.89801  2.37887  2.77519  2.98518  4.58477  3.61503
          0.01366  4.69571  5.41806  0.61958  0.77255  0.48576  0.95510
    744   2.42978  5.10134  3.08933  2.53329  4.38843  3.30051  3.62301  3.83125  2.52703  2.91042  4.16531  2.60765  3.35683  2.88600  1.95961  2.38484  2.47780  3.39644  5.57922  4.21187    987 r - - -
          2.68618  4.42225  2.77519  2.73123  3.46354  2.40513  3.72494  3.29354  2.67741  2.69355  4.24690  2.90347  2.73739  3.18146  2.89801  2.37887  2.77519  2.98518  4.58477  3.61503
          0.01366  4.69571  5.41806  0.61958  0.77255  0.48576  0.95510
    745   2.43862  5.16506  3.05914  2.43635  4.49553  2.39422  3.78966  3.94713  2.20963  3.48071  4.25492  3.07367  1.92150  2.90830  2.86540  2.62539  2.97286  3.55743  5.65629  4.28180    988 p - - -
          2.68618  4.42225  2.77519  2.73123  3.46354  2.40513  3.72494  3.29354  2.67741  2.69355  4.24690  2.90347  2.73739  3.18146  2.89801  2.37887  2.77519  2.98518  4.58477  3.61503
          0.01908  4.69571  4.62910  0.61958  0.77255  0.48576  0.95510
    746   2.81484  5.32816  1.69762  2.00594  4.66575  3.27922  3.76384  4.15298  2.28262  3.63023  4.37417  2.88160  3.71202  2.52797  3.02045  2.66721  2.68271  3.59510  5.76218  4.34477    989 d - - -
          2.68567  4.42244  2.77525  2.73140  3.46340  2.40524  3.72505  3.29275  2.67760  2.69351  4.24636  2.90366  2.73754  3.18165  2.89804  2.37884  2.77509  2.98534  4.58496  3.61522
          0.32391  1.30113  5.41272  0.83830  0.56642  0.47893  0.96612
    747   2.40168  5.25585  2.37865  2.01492  4.59152  2.99073  3.73165  4.07118  2.47280  3.39795  4.30037  2.82759  2.64303  2.83180  2.74339  2.37399  2.99922  3.44563  5.69504  4.28899    993 e - - -
          2.68618  4.42225  2.77519  2.73123  3.46354  2.40513  3.72494  3.29354  2.67741  2.69355  4.24690  2.90347  2.73739  3.18146  2.89801  2.37887  2.77519  2.98518  4.58477  3.61503
          0.01366  4.69571  5.41806  0.61958  0.77255  0.48576  0.95510
    748   2.34661  5.25424  2.47907  1.93401  4.59134  3.05465  3.00099  4.07181  2.27545  2.95714  4.29714  3.00797  3.58674  2.82544  2.67501  2.64321  2.83834  3.64062  5.69158  4.28532    994 e - - -
          2.68618  4.42225  2.77519  2.73123  3.46354  2.40513  3.72494  3.29354  2.67741  2.69355  4.24690  2.90347  2.73739  3.18146  2.89801  2.37887  2.77519  2.98518  4.58477  3.61503
          0.01366  4.69571  5.41806  0.61958  0.77255  0.48576  0.95510
    749   2.53627  4.04114  4.04471  3.46496  2.28830  3.83581  3.63102  2.75842  3.37200  2.05055  3.41203  3.28184  4.20804  3.26420  3.05505  2.91819  2.93102  2.48607  4.21824  2.27797    995 l - - -
          2.68618  4.42225  2.77519  2.73123  3.46354  2.40513  3.72494  3.29354  2.67741  2.69355  4.24690  2.90347  2.73739  3.18146  2.89801  2.37887  2.77519  2.98518  4.58477  3.61503
          0.01366  4.69571  5.41806  0.61958  0.77255  0.48576  0.95510
    750   2.08168  4.72897  2.82650  1.96199  4.42629  3.44180  3.75130  3.87647  2.51082  2.82052  4.18924  3.04950  3.94974  2.58105  2.52517  2.69934  2.77914  3.22661  5.59997  3.59644    996 e - - -
          2.68618  4.42225  2.77519  2.73123  3.46354  2.40513  3.72494  3.29354  2.67741  2.69355  4.24690  2.90347  2.73739  3.18146  2.89801  2.37887  2.77519  2.98518  4.58477  3.61503
          0.01366  4.69571  5.41806  0.61958  0.77255  0.48576  0.95510
    751   2.35712  4.82928  2.90500  1.82093  4.59184  3.29468  3.63761  4.07200  2.13752  3.33265  4.29697  3.00907  3.93198  2.47833  2.33988  2.60323  2.87725  3.64086  5.69087  4.28532    997 e - - -
          2.68618  4.42225  2.77519  2.73123  3.46354  2.40513  3.72494  3.29354  2.67741  2.69355  4.24690  2.90347  2.73739  3.18146  2.89801  2.37887  2.77519  2.98518  4.58477  3.61503
          0.01366  4.69571  5.41806  0.61958  0.77255  0.48576  0.95510
    752   1.95383  4.63128  3.44236  2.34791  3.41379  3.68704  3.15992  2.70393  2.80893  2.46078  3.72598  3.33739  3.61095  3.17556  3.16314  2.75515  2.67680  2.80765  5.19214  3.24420    998 a - - -
          2.68618  4.42225  2.77519  2.73123  3.46354  2.40513  3.72494  3.29354  2.67741  2.69355  4.24690  2.90347  2.73739  3.18146  2.89801  2.37887  2.77519  2.98518  4.58477  3.61503
          0.01366  4.69571  5.41806  0.61958  0.77255  0.48576  0.95510
    753   2.77564  4.35137  3.93984  3.12096  3.09610  3.17990  4.09943  2.80812  3.27468  1.51437  2.87994  3.68032  4.19512  3.54694  2.35820  3.08899  3.00734  2.36254  4.95040  3.74281    999 l - - -
          2.68618  4.42225  2.77519  2.73123  3.46354  2.40513  3.72494  3.29354  2.67741  2.69355  4.24690  2.90347  2.73739  3.18146  2.89801  2.37887  2.77519  2.98518  4.58477  3.61503
          0.01366  4.69571  5.41806  0.61958  0.77255  0.48576  0.95510
    754   2.11514  5.24801  2.51728  2.17812  4.58325  3.46254  3.23060  3.51260  2.33531  3.47906  4.29131  2.87773  3.13454  2.78034  2.61362  2.56755  2.62372  3.63337  5.68658  4.28161   1000 a - - -
          2.68618  4.42225  2.77519  2.73123  3.46354  2.40513  3.72494  3.29354  2.67741  2.69355  4.24690  2.90347  2.73739  3.18146  2.89801  2.37887  2.77519  2.98518  4.58477  3.61503
          0.01366  4.69571  5.41806  0.61958  0.77255  0.48576  0.95510
    755   2.09257  5.24357  2.78136  2.28372  4.57515  2.41270  3.40708  4.05164  2.34032  3.42014  4.28835  3.01350  3.77538  2.79744  2.51615  2.23671  2.99693  3.62706  5.68425  4.28151   1001 a - - -
          2.68618  4.42225  2.77519  2.73123  3.46354  2.40513  3.72494  3.29354  2.67741  2.69355  4.24690  2.90347  2.73739  3.18146  2.89801  2.37887  2.77519  2.98518  4.58477  3.61503
          0.01366  4.69571  5.41806  0.61958  0.77255  0.48576  0.95510
    756   2.97817  4.68515  5.35539  4.79957  3.65765  4.77686  5.20916  1.16419  4.66470  1.36104  3.04437  4.90981  5.02825  4.78786  4.73094  4.13404  3.64597  1.75537  5.56984  4.44105   1002 i - - -
          2.68618  4.42225  2.77519  2.73123  3.46354  2.40513  3.72494  3.29354  2.67741  2.69355  4.24690  2.90347  2.73739  3.18146  2.89801  2.37887  2.77519  2.98518  4.58477  3.61503
          0.01366  4.69571  5.41806  0.61958  0.77255  0.48576  0.95510
    757   2.51614  4.73898  3.33311  2.39179  3.82166  3.42402  3.19427  2.99277  2.60332  2.09827  3.82670  3.25571  4.03855  3.08720  2.33045  2.87111  2.87789  2.59765  5.28252  3.58403   1003 l - - -
          2.68618  4.42225  2.77519  2.73123  3.46354  2.40513  3.72494  3.29354  2.67741  2.69355  4.24690  2.90347  2.73739  3.18146  2.89801  2.37887  2.77519  2.98518  4.58477  3.61503
          0.01366  4.69571  5.41806  0.61958  0.77255  0.48576  0.95510
    758   2.54195  5.22635  2.89070  2.43857  4.55299  3.45210  3.17576  3.61295  2.14000  3.43094  4.27203  2.65224  2.95573  2.83371  2.03977  2.68181  2.69432  3.40074  5.67002  4.27106   1004 r - - -
          2.68618  4.42225  2.77519  2.73123  3.46354  2.40513  3.72494  3.29354  2.67741  2.69355  4.24690  2.90347  2.73739  3.18146  2.89801  2.37887  2.77519  2.98518  4.58477  3.61503
          0.01366  4.69571  5.41806  0.61958  0.77255  0.48576  0.95510
    759   1.46184  4.48781  3.65212  2.88084  3.19841  3.32297  4.01196  2.99603  3.04310  2.45180  3.60565  3.48906  4.12508  3.34476  3.39610  2.73612  2.56384  2.47426  5.08482  3.85082   1005 a - - -
          2.68618  4.42225  2.77519  2.73123  3.46354  2.40513  3.72494  3.29354  2.67741  2.69355  4.24690  2.90347  2.73739  3.18146  2.89801  2.37887  2.77519  2.98518  4.58477  3.61503
          0.01366  4.69571  5.41806  0.61958  0.77255  0.48576  0.95510
    760   1.79110  2.81858  4.27260  3.68432  3.33845  3.59193  4.18454  2.68114  3.55786  2.09148  2.99148  3.87397  4.24451  3.77112  3.72474  2.76467  2.33575  2.25280  4.37108  3.65878   1006 a - - -
          2.68618  4.42225  2.77519  2.73123  3.46354  2.40513  3.72494  3.29354  2.67741  2.69355  4.24690  2.90347  2.73739  3.18146  2.89801  2.37887  2.77519  2.98518  4.58477  3.61503
          0.01366  4.69571  5.41806  0.61958  0.77255  0.48576  0.95510
    761   2.48573  4.78120  2.22282  2.31403  4.54055  3.05377  3.73230  3.58048  2.26231  3.05712  4.26391  2.89949  3.93579  2.57324  2.53178  2.73348  2.60350  3.23305  5.66343  4.26615   1007 d - - -
          2.68618  4.42225  2.77519  2.73123  3.46354  2.40513  3.72494  3.29354  2.67741  2.69355  4.24690  2.90347  2.73739  3.18146  2.89801  2.37887  2.77519  2.98518  4.58477  3.61503
          0.01366  4.69571  5.41806  0.61958  0.77255  0.48576  0.95510
    762   1.98706  3.77757  3.88371  3.30949  3.41264  3.40925  4.07783  2.50591  3.23771  2.40032  3.28526  3.64204  3.07366  3.50881  3.21879  2.26907  2.75277  2.25180  4.95877  3.53364   1008 a - - -
          2.68618  4.42225  2.77519  2.73123  3.46354  2.40513  3.72494  3.29354  2.67741  2.69355  4.24690  2.90347  2.73739  3.18146  2.89801  2.37887  2.77519  2.98518  4.58477  3.61503
          0.01366  4.69571  5.41806  0.61958  0.77255  0.48576  0.95510
    763   2.44860  4.35849  2.98959  2.00791  4.44922  3.44217  3.74714  3.90334  2.21552  3.06463  3.94003  2.87295  3.43994  2.77867  2.34425  2.74782  2.79356  2.96451  5.61290  3.63414   1009 e - - -
          2.68618  4.42225  2.77519  2.73123  3.46354  2.40513  3.72494  3.29354  2.67741  2.69355  4.24690  2.90347  2.73739  3.18146  2.89801  2.37887  2.77519  2.98518  4.58477  3.61503
          0.01366  4.69571  5.41806  0.61958  0.77255  0.48576  0.95510
    764   2.77137  3.59066  4.46683  3.86907  1.59779  3.90748  4.22400  2.55022  3.70892  2.29352  3.31039  3.97752  3.65821  3.88919  3.81098  2.76008  2.86211  2.21342  4.80429  2.58533   1010 f - - -
          2.68618  4.42225  2.77519  2.73123  3.46354  2.40513  3.72494  3.29354  2.67741  2.69355  4.24690  2.90347  2.73739  3.18146  2.89801  2.37887  2.77519  2.98518  4.58477  3.61503
          0.01366  4.69571  5.41806  0.61958  0.77255  0.48576  0.95510
    765   2.61050  2.81849  4.55562  3.95353  2.92504  3.92886  4.25400  2.42741  3.77890  2.27860  3.30043  4.02754  4.29403  3.94555  3.85408  3.23240  2.01975  1.96841  4.80696  2.23340   1011 v - - -
          2.68618  4.42225  2.77519  2.73123  3.46354  2.40513  3.72494  3.29354  2.67741  2.69355  4.24690  2.90347  2.73739  3.18146  2.89801  2.37887  2.77519  2.98518  4.58477  3.61503
          0.01366  4.69571  5.41806  0.61958  0.77255  0.48576  0.95510
    766   2.10687  4.20158  4.50906  3.91032  2.82717  3.93281  4.25425  1.89116  3.74615  2.21869  3.31330  4.01068  4.29719  3.92330  3.12145  3.23376  3.02016  1.68104  4.82625  3.17613   1012 v - - -
          2.68618  4.42225  2.77519  2.73123  3.46354  2.40513  3.72494  3.29354  2.67741  2.69355  4.24690  2.90347  2.73739  3.18146  2.89801  2.37887  2.77519  2.98518  4.58477  3.61503
          0.01366  4.69571  5.41806  0.61958  0.77255  0.48576  0.95510
    767   2.58764  5.05790  3.10765  2.50319  3.79146  3.36926  3.06687  3.75819  2.54691  2.91998  3.53482  2.65484  3.96461  1.79169  3.02071  2.33894  2.99367  3.40563  5.54069  4.18325   1013 q - - -
          2.68618  4.42225  2.77519  2.73123  3.46354  2.40513  3.72494  3.29354  2.67741  2.69355  4.24690  2.90347  2.73739  3.18146  2.89801  2.37887  2.77519  2.98518  4.58477  3.61503
          0.01366  4.69571  5.41806  0.61958  0.77255  0.48576  0.95510
    768   2.00452  4.60597  3.93860  3.62365  4.92569  2.35203  4.71130  4.38461  3.69710  4.02955  4.81345  3.75318  1.05956  3.95882  4.03037  1.88615  3.13526  3.73230  6.22919  5.02487   1014 p - - -
          2.68618  4.42225  2.77519  2.73123  3.46354  2.40513  3.72494  3.29354  2.67741  2.69355  4.24690  2.90347  2.73739  3.18146  2.89801  2.37887  2.77519  2.98518  4.58477  3.61503
          0.01366  4.69571  5.41806  0.61958  0.77255  0.48576  0.95510
    769   2.57595  4.81896  3.35830  3.11563  4.74782  0.81434  3.92903  4.19314  3.31304  3.81781  4.63652  3.02345  4.13757  3.60405  3.71468  2.72780  2.73588  3.69269  6.03813  4.75603   1015 g - - -
          2.68618  4.42225  2.77519  2.73123  3.46354  2.40513  3.72494  3.29354  2.67741  2.69355  4.24690  2.90347  2.73739  3.18146  2.89801  2.37887  2.77519  2.98518  4.58477  3.61503
          0.01366  4.69571  5.41806  0.61958  0.77255  0.48576  0.95510
    770   3.63158  4.93463  5.32437  4.76689  3.03678  4.83608  4.88107  2.40154  4.60337  0.59705  3.23715  4.87291  5.03229  4.62508  4.63484  4.17828  3.84587  2.81324  5.10082  2.77014   1016 L - - -
          2.68618  4.42225  2.77519  2.73123  3.46354  2.40513  3.72494  3.29354  2.67741  2.69355  4.24690  2.90347  2.73739  3.18146  2.89801  2.37887  2.77519  2.98518  4.58477  3.61503
          0.01366  4.69571  5.41806  0.61958  0.77255  0.48576  0.95510
    771   3.11630  4.50361  4.72302  4.17413  1.13619  4.21009  4.18449  2.86659  4.00840  1.81243  3.25871  4.20883  4.55412  4.13820  4.08951  3.00101  3.34572  2.73329  4.54704  2.60631   1017 f - - -
          2.68618  4.42225  2.77519  2.73123  3.46354  2.40513  3.72494  3.29354  2.67741  2.69355  4.24690  2.90347  2.73739  3.18146  2.89801  2.37887  2.77519  2.98518  4.58477  3.61503
          0.01366  4.69571  5.41806  0.61958  0.77255  0.48576  0.95510
    772   2.76114  5.23534  2.61817  2.41267  3.79779  3.41881  3.72886  4.04098  2.23450  3.42366  3.85350  2.21676  3.93352  2.57168  2.05932  2.59444  2.92553  3.49860  5.67687  4.08314   1018 r - - -
          2.68618  4.42225  2.77519  2.73123  3.46354  2.40513  3.72494  3.29354  2.67741  2.69355  4.24690  2.90347  2.73739  3.18146  2.89801  2.37887  2.77519  2.98518  4.58477  3.61503
          0.01366  4.69571  5.41806  0.61958  0.77255  0.48576  0.95510
    773   3.96696  5.58807  4.79001  4.81061  5.80480  0.13181  5.79734  5.67834  5.08953  5.18455  6.21607  4.95801  4.98839  5.35085  5.16659  4.17116  4.50166  5.05255  6.61438  5.95685   1019 G - - -
          2.68618  4.42225  2.77519  2.73123  3.46354  2.40513  3.72494  3.29354  2.67741  2.69355  4.24690  2.90347  2.73739  3.18146  2.89801  2.37887  2.77519  2.98518  4.58477  3.61503
          0.01366  4.69571  5.41806  0.61958  0.77255  0.48576  0.95510
    774   2.33103  4.49925  3.57270  2.81101  3.08798  3.71658  3.96078  2.66918  2.97025  2.45330  3.61492  3.43001  4.09191  3.08569  1.95232  2.65308  2.99054  2.45315  5.05679  3.46876   1020 r - - -
          2.68618  4.42225  2.77519  2.73123  3.46354  2.40513  3.72494  3.29354  2.67741  2.69355  4.24690  2.90347  2.73739  3.18146  2.89801  2.37887  2.77519  2.98518  4.58477  3.61503
          0.01366  4.69571  5.41806  0.61958  0.77255  0.48576  0.95510
    775   0.83645  2.75400  4.43782  4.05965  4.68938  2.24558  4.87311  4.10441  3.99335  3.80748  4.62928  3.94655  4.13157  4.22155  4.22201  2.10025  2.83524  3.54108  6.07697  4.92487   1021 a - - -
          2.68618  4.42225  2.77519  2.73123  3.46354  2.40513  3.72494  3.29354  2.67741  2.69355  4.24690  2.90347  2.73739  3.18146  2.89801  2.37887  2.77519  2.98518  4.58477  3.61503
          0.01366  4.69571  5.41806  0.61958  0.77255  0.48576  0.95510
    776   2.77092  4.70659  3.96711  3.93067  5.22520  0.46885  5.08783  4.78960  4.22713  4.45397  5.25840  3.95853  4.25095  4.42532  4.45404  2.34702  3.32865  4.00603  6.51693  5.36883   1022 G - - -
          2.68618  4.42225  2.77519  2.73123  3.46354  2.40513  3.72494  3.29354  2.67741  2.69355  4.24690  2.90347  2.73739  3.18146  2.89801  2.37887  2.77519  2.98518  4.58477  3.61503
          0.03974  4.69571  3.51221  0.61958  0.77255  0.48576  0.95510
    777   2.60959  4.30551  4.76282  4.15981  2.60217  4.10177  4.42947  2.21700  3.97890  1.28472  2.18076  4.22041  4.44117  4.11495  4.02924  3.30051  3.03422  2.37717  4.92110  3.76284   1023 l - - -
          2.68618  4.42225  2.77519  2.73123  3.46354  2.40513  3.72494  3.29354  2.67741  2.69355  4.24690  2.90347  2.73739  3.18146  2.89801  2.37887  2.77519  2.98518  4.58477  3.61503
          0.01402  4.66999  5.39233  0.61958  0.77255  0.53724  0.87794
    778   2.44530  4.25421  4.32307  3.07739  3.36249  3.44990  4.23567  1.66937  3.60843  1.67736  3.10279  3.92475  4.28765  3.82223  3.77298  3.21369  3.03275  2.18310  4.89068  3.70120   1024 i - - -
          2.68621  4.42228  2.77505  2.73114  3.46357  2.40516  3.72498  3.29357  2.67744  2.69358  4.24693  2.90335  2.73743  3.18149  2.89804  2.37884  2.77523  2.98521  4.58480  3.61506
          0.13387  2.11411  5.39233  0.24231  1.53626  0.53724  0.87794
    779   2.21196  4.17730  4.48076  3.88103  2.92859  3.07265  4.22186  2.42824  3.71664  1.54801  2.97101  3.98014  4.26768  3.89268  3.81052  3.11921  2.99308  2.16982  4.79523  2.80789   1026 l - - -
          2.68618  4.42225  2.77519  2.73123  3.46354  2.40513  3.72494  3.29354  2.67741  2.69355  4.24690  2.90347  2.73739  3.18146  2.89801  2.37887  2.77519  2.98518  4.58477  3.61503
          0.01402  4.66999  5.39233  0.61958  0.77255  0.53724  0.87794
    780   2.19205  4.29940  4.00808  3.42948  2.94701  3.49377  2.44953  2.66179  3.34022  1.89881  3.41120  3.71641  4.19352  3.59279  3.58753  3.09315  2.47924  2.46269  4.90146  2.98504   1027 l - - -
          2.68618  4.42225  2.77519  2.73123  3.46354  2.40513  3.72494  3.29354  2.67741  2.69355  4.24690  2.90347  2.73739  3.18146  2.89801  2.37887  2.77519  2.98518  4.58477  3.61503
          0.02452  4.66999  4.20981  0.61958  0.77255  0.53724  0.87794
    781   2.37324  4.63316  3.17853  2.94474  3.84158  3.66487  4.01305  3.20230  2.98019  1.26939  3.78922  2.86403  3.24424  3.29044  3.36751  2.95949  3.05190  2.95242  5.25637  3.99925   1028 l - - -
          2.68618  4.42225  2.77519  2.73123  3.46354  2.40513  3.72494  3.29354  2.67741  2.69355  4.24690  2.90347  2.73739  3.18146  2.89801  2.37887  2.77519  2.98518  4.58477  3.61503
          0.01417  4.65964  5.38198  0.61958  0.77255  0.55687  0.85097
    782   1.79179  5.16073  2.39008  2.49119  4.47149  3.12733  3.39010  3.92910  2.50932  3.17376  4.22453  2.53190  3.94214  2.86292  2.99516  2.31666  2.99665  3.37502  5.63033  4.24558   1029 a - - -
          2.68618  4.42225  2.77519  2.73123  3.46354  2.40513  3.72494  3.29354  2.67741  2.69355  4.24690  2.90347  2.73739  3.18146  2.89801  2.37887  2.77519  2.98518  4.58477  3.61503
          0.01417  4.65964  5.38198  0.61958  0.77255  0.55687  0.85097
    783   2.08007  3.60430  3.78976  3.21783  3.39810  3.77003  3.26586  2.55345  3.15466  2.25872  2.87477  3.57589  4.14633  3.21743  2.31317  2.94077  2.72829  2.55111  4.97626  3.75809   1030 a - - -
          2.68618  4.42225  2.77519  2.73123  3.46354  2.40513  3.72494  3.29354  2.67741  2.69355  4.24690  2.90347  2.73739  3.18146  2.89801  2.37887  2.77519  2.98518  4.58477  3.61503
          0.02449  4.65964  4.21844  0.61958  0.77255  0.55687  0.85097
    784   2.31359  4.31501  3.50126  3.37435  3.42889  3.80642  4.09039  2.76679  3.29242  1.82707  3.06461  3.68038  4.18030  3.55300  3.55631  3.07570  1.97560  2.32715  4.91903  2.86544   1031 l - - -
          2.68618  4.42225  2.77519  2.73123  3.46354  2.40513  3.72494  3.29354  2.67741  2.69355  4.24690  2.90347  2.73739  3.18146  2.89801  2.37887  2.77519  2.98518  4.58477  3.61503
          0.01431  4.64946  5.37181  0.61958  0.77255  0.57561  0.82636
    785   2.46173  5.22079  2.72316  2.37786  4.55149  3.17244  3.50805  4.02740  2.20821  3.24392  4.26528  2.99724  3.08884  2.58646  2.59226  2.29715  2.47802  3.60369  5.66213  3.61409   1032 k - - -
          2.68618  4.42225  2.77519  2.73123  3.46354  2.40513  3.72494  3.29354  2.67741  2.69355  4.24690  2.90347  2.73739  3.18146  2.89801  2.37887  2.77519  2.98518  4.58477  3.61503
          0.06284  4.64946  2.96923  0.61958  0.77255  0.57561  0.82636
    786   2.28742  3.59386  2.74334  2.64287  3.22993  2.92389  3.42322  3.34921  2.67445  2.57345  3.74938  2.92649  3.98916  2.82514  3.03265  2.81597  2.49423  2.80755  5.29527  3.99800   1033 a - - -
          2.68622  4.42144  2.77524  2.73128  3.46358  2.40499  3.72499  3.29358  2.67745  2.69339  4.24694  2.90351  2.73744  3.18151  2.89796  2.37891  2.77524  2.98523  4.58481  3.61507
          0.20627  1.75952  4.25033  0.19911  1.71180  0.65698  0.73067
    787   2.59413  3.98016  2.87520  2.35600  4.29718  3.53629  3.37530  3.15491  2.43059  3.30059  4.09045  3.04282  2.29259  2.61835  2.63244  2.73384  2.68146  3.04722  5.51010  4.15098   1035 p - - -
          2.68618  4.42225  2.77519  2.73123  3.46354  2.40513  3.72494  3.29354  2.67741  2.69355  4.24690  2.90347  2.73739  3.18146  2.89801  2.37887  2.77519  2.98518  4.58477  3.61503
          0.09930  4.59221  2.47222  0.61958  0.77255  0.67184  0.71491
    788   2.58084  5.14295  2.35731  2.11553  4.45992  2.52740  3.67635  3.92648  2.36670  3.05227  4.19127  2.96448  3.87883  2.56063  2.69030  2.58724  2.86051  3.43934  4.29451  4.19935   1036 e - - -
          2.68577  4.42258  2.77514  2.73117  3.46387  2.40461  3.72508  3.29365  2.67774  2.69388  4.24723  2.90380  2.73678  3.18173  2.89796  2.37893  2.77532  2.98551  4.58431  3.61495
          0.55992  0.85944  5.23174  1.10149  0.40403  0.39051  1.12921
    789   2.32149  5.21710  2.36285  2.15239  4.54323  2.81943  3.52219  4.01609  2.46524  3.02748  4.26290  3.00789  3.66368  2.60284  2.79350  2.48283  2.68067  3.19785  5.66132  4.26198   1052 e - - -
          2.68618  4.42225  2.77519  2.73123  3.46354  2.40513  3.72494  3.29354  2.67741  2.69355  4.24690  2.90347  2.73739  3.18146  2.89801  2.37887  2.77519  2.98518  4.58477  3.61503
          0.01402  4.66999  5.39233  0.61958  0.77255  0.53724  0.87794
    790   2.50161  5.19488  2.50548  2.33954  4.51267  3.20123  3.51569  3.68571  2.40317  3.48846  4.24281  2.62032  3.48440  2.77445  2.33961  2.65520  2.55293  3.19646  4.25859  3.60188   1053 e - - -
          2.68618  4.42225  2.77519  2.73123  3.46354  2.40513  3.72494  3.29354  2.67741  2.69355  4.24690  2.90347  2.73739  3.18146  2.89801  2.37887  2.77519  2.98518  4.58477  3.61503
          0.01402  4.66999  5.39233  0.61958  0.77255  0.53724  0.87794
    791   2.49171  5.15660  2.76025  2.17386  3.52202  3.38695  3.73506  3.91745  2.36216  2.86398  4.20850  3.02882  3.13532  2.80694  2.21900  2.51532  2.77884  3.52461  5.61510  3.72155   1054 e - - -
          2.68618  4.42225  2.77519  2.73123  3.46354  2.40513  3.72494  3.29354  2.67741  2.69355  4.24690  2.90347  2.73739  3.18146  2.89801  2.37887  2.77519  2.98518  4.58477  3.61503
          0.01402  4.66999  5.39233  0.61958  0.77255  0.53724  0.87794
    792   2.20324  5.22557  2.62463  2.03842  4.55510  2.90952  3.72087  4.03026  2.46216  3.52426  3.97326  3.00517  3.36746  2.77514  2.50973  2.28488  2.85906  3.60788  5.66778  3.74525   1055 e - - -
          2.68618  4.42225  2.77519  2.73123  3.46354  2.40513  3.72494  3.29354  2.67741  2.69355  4.24690  2.90347  2.73739  3.18146  2.89801  2.37887  2.77519  2.98518  4.58477  3.61503
          0.01402  4.66999  5.39233  0.61958  0.77255  0.53724  0.87794
    793   1.90464  4.72714  2.90657  2.67149  3.38971  3.01569  3.86554  2.88835  2.74468  2.48437  3.81500  3.24689  4.02905  2.87252  2.80115  2.66017  2.98469  2.74068  5.27121  3.67749   1056 a - - -
          2.68618  4.42225  2.77519  2.73123  3.46354  2.40513  3.72494  3.29354  2.67741  2.69355  4.24690  2.90347  2.73739  3.18146  2.89801  2.37887  2.77519  2.98518  4.58477  3.61503
          0.01402  4.66999  5.39233  0.61958  0.77255  0.53724  0.87794
    794   2.54607  4.26159  4.36072  3.77376  3.36309  3.93832  4.25739  1.93434  3.63738  1.42190  3.35980  3.95235  4.30393  3.12677  3.79383  3.12952  2.82790  2.09665  4.90051  3.71353   1057 l - - -
          2.68618  4.42225  2.77519  2.73123  3.46354  2.40513  3.72494  3.29354  2.67741  2.69355  4.24690  2.90347  2.73739  3.18146  2.89801  2.37887  2.77519  2.98518  4.58477  3.61503
          0.01402  4.66999  5.39233  0.61958  0.77255  0.53724  0.87794
    795   2.25363  4.18908  2.34153  2.18007  4.51182  3.53646  3.54022  3.45823  2.28047  3.25634  4.24229  2.92113  3.61956  2.83256  2.34460  2.64654  2.89329  3.34175  5.64378  4.25012   1058 e - - -
          2.68618  4.42225  2.77519  2.73123  3.46354  2.40513  3.72494  3.29354  2.67741  2.69355  4.24690  2.90347  2.73739  3.18146  2.89801  2.37887  2.77519  2.98518  4.58477  3.61503
          0.01402  4.66999  5.39233  0.61958  0.77255  0.53724  0.87794
    796   2.68061  5.23773  2.80873  2.17023  4.57221  3.46831  3.71855  4.05038  2.26719  3.05418  4.28133  2.68908  3.61305  2.62159  1.96369  2.63819  2.68020  3.62270  5.67648  3.65578   1059 r - - -
          2.68618  4.42225  2.77519  2.73123  3.46354  2.40513  3.72494  3.29354  2.67741  2.69355  4.24690  2.90347  2.73739  3.18146  2.89801  2.37887  2.77519  2.98518  4.58477  3.61503
          0.01402  4.66999  5.39233  0.61958  0.77255  0.53724  0.87794
    797   2.61141  4.96397  2.93311  2.59489  4.20491  3.58492  2.40442  3.62222  2.58688  2.42344  4.03575  3.11498  3.97657  2.01116  3.04909  2.69258  2.76547  2.89821  5.46587  4.12979   1060 q - - -
          2.68618  4.42225  2.77519  2.73123  3.46354  2.40513  3.72494  3.29354  2.67741  2.69355  4.24690  2.90347  2.73739  3.18146  2.89801  2.37887  2.77519  2.98518  4.58477  3.61503
          0.01402  4.66999  5.39233  0.61958  0.77255  0.53724  0.87794
    798   2.44944  4.18689  4.42084  3.65140  3.10037  3.89166  4.20820  1.72381  3.67028  1.82975  3.15540  3.94877  4.25840  3.85694  3.30307  3.05362  2.58532  2.18513  4.80440  3.25204   1061 i - - -
          2.68618  4.42225  2.77519  2.73123  3.46354  2.40513  3.72494  3.29354  2.67741  2.69355  4.24690  2.90347  2.73739  3.18146  2.89801  2.37887  2.77519  2.98518  4.58477  3.61503
          0.01402  4.66999  5.39233  0.61958  0.77255  0.53724  0.87794
    799   2.17683  5.27833  2.25772  2.21385  4.61880  3.53221  3.73066  4.10248  2.26479  3.58088  4.32177  2.69091  3.93405  2.74706  2.15573  2.47844  3.00699  3.66681  5.71204  4.30191   1062 r - - -
          2.68618  4.42225  2.77519  2.73123  3.46354  2.40513  3.72494  3.29354  2.67741  2.69355  4.24690  2.90347  2.73739  3.18146  2.89801  2.37887  2.77519  2.98518  4.58477  3.61503
          0.01402  4.66999  5.39233  0.61958  0.77255  0.53724  0.87794
    800   2.07185  4.88652  3.21979  2.66323  4.12318  2.82549  3.82461  3.52777  2.63192  2.16517  3.97920  3.16839  4.00055  2.66576  2.33539  2.51944  2.87052  3.22156  5.41547  4.10055   1063 a - - -
          2.68618  4.42225  2.77519  2.73123  3.46354  2.40513  3.72494  3.29354  2.67741  2.69355  4.24690  2.90347  2.73739  3.18146  2.89801  2.37887  2.77519  2.98518  4.58477  3.61503
          0.01402  4.66999  5.39233  0.61958  0.77255  0.53724  0.87794
    801   3.11969  4.88463  5.36837  4.78837  3.23314  4.87435  5.19957  2.34187  4.65257  0.61882  2.93936  4.96840  5.05478  4.68562  4.70060  4.22192  3.80672  2.29660  5.45517  4.41411   1064 L - - -
          2.68618  4.42225  2.77519  2.73123  3.46354  2.40513  3.72494  3.29354  2.67741  2.69355  4.24690  2.90347  2.73739  3.18146  2.89801  2.37887  2.77519  2.98518  4.58477  3.61503
          0.01402  4.66999  5.39233  0.61958  0.77255  0.53724  0.87794
    802   2.02066  4.95222  3.04447  2.59602  3.67574  2.44794  3.62887  3.60679  2.46524  3.21067  3.59674  2.54453  3.97422  2.93904  3.05326  2.37930  2.98418  3.21063  5.45540  3.36019   1065 a - - -
          2.68618  4.42225  2.77519  2.73123  3.46354  2.40513  3.72494  3.29354  2.67741  2.69355  4.24690  2.90347  2.73739  3.18146  2.89801  2.37887  2.77519  2.98518  4.58477  3.61503
          0.01402  4.66999  5.39233  0.61958  0.77255  0.53724  0.87794
    803   2.75970  4.38412  3.81534  3.24168  3.50553  3.47187  4.04836  2.63500  3.16282  1.86451  3.49269  2.88111  4.15699  3.45248  2.73707  2.82711  2.99149  2.50333  2.27829  3.75892   1066 l - - -
          2.68618  4.42225  2.77519  2.73123  3.46354  2.40513  3.72494  3.29354  2.67741  2.69355  4.24690  2.90347  2.73739  3.18146  2.89801  2.37887  2.77519  2.98518  4.58477  3.61503
          0.01402  4.66999  5.39233  0.61958  0.77255  0.53724  0.87794
    804   3.04300  4.58090  4.16037  3.61653  2.06796  3.86352  1.68324  2.78769  3.52769  2.69623  3.70058  3.85923  4.40715  3.75904  3.77567  2.83154  3.27301  2.87314  4.52765  1.96877   1067 h - - -
          2.68618  4.42225  2.77519  2.73123  3.46354  2.40513  3.72494  3.29354  2.67741  2.69355  4.24690  2.90347  2.73739  3.18146  2.89801  2.37887  2.77519  2.98518  4.58477  3.61503
          0.01402  4.66999  5.39233  0.61958  0.77255  0.53724  0.87794
    805   1.59317  3.85837  3.84408  3.27264  3.50126  3.63503  4.06629  2.61949  3.20294  1.88693  3.48838  3.61351  3.63467  2.95840  3.50021  2.92023  2.99064  2.56016  4.97625  3.76186   1068 a - - -
          2.68618  4.42225  2.77519  2.73123  3.46354  2.40513  3.72494  3.29354  2.67741  2.69355  4.24690  2.90347  2.73739  3.18146  2.89801  2.37887  2.77519  2.98518  4.58477  3.61503
          0.01402  4.66999  5.39233  0.61958  0.77255  0.53724  0.87794
    806   2.66026  3.28764  4.54280  3.93987  3.26430  3.91434  3.43624  2.23904  3.34524  1.75130  2.45158  4.01315  4.27914  3.93027  3.83782  3.21756  2.99700  1.75840  4.79120  3.61073   1069 l - - -
          2.68620  4.42227  2.77522  2.73125  3.46356  2.40515  3.72496  3.29356  2.67743  2.69340  4.24692  2.90349  2.73742  3.18148  2.89803  2.37889  2.77522  2.98520  4.58479  3.61466
          0.09051  2.50127  5.39233  0.30695  1.33062  0.53724  0.87794
    807   2.59697  5.10745  2.88962  2.14519  3.67663  3.55231  3.74785  3.83940  2.37281  3.38735  4.16481  3.04808  2.40589  2.86796  2.85570  2.17306  2.78295  2.83227  5.57789  4.20599   1071 e - - -
          2.68618  4.42225  2.77519  2.73123  3.46354  2.40513  3.72494  3.29354  2.67741  2.69355  4.24690  2.90347  2.73739  3.18146  2.89801  2.37887  2.77519  2.98518  4.58477  3.61503
          0.01402  4.66999  5.39233  0.61958  0.77255  0.53724  0.87794
    808   2.76619  4.83956  2.94716  2.69157  3.55176  3.62475  3.70300  2.97391  2.35458  3.08176  3.92035  3.19153  4.01206  2.88602  2.43888  2.83810  2.99668  3.15441  5.35139  1.83860   1072 y - - -
          2.68619  4.42226  2.77520  2.73124  3.46355  2.40514  3.72495  3.29355  2.67742  2.69356  4.24691  2.90348  2.73741  3.18147  2.89802  2.37876  2.77520  2.98519  4.58478  3.61504
          0.05286  3.05892  5.39233  0.40506  1.09943  0.53724  0.87794
    809   2.57899  5.27466  2.72658  2.04786  4.61840  2.75792  3.50217  4.10332  2.23900  3.57846  4.31663  2.76941  3.92843  2.05775  2.42025  2.72793  2.99804  3.66478  5.70664  4.29633   1074 e - - -
          2.68618  4.42225  2.77519  2.73123  3.46354  2.40513  3.72494  3.29354  2.67741  2.69355  4.24690  2.90347  2.73739  3.18146  2.89801  2.37887  2.77519  2.98518  4.58477  3.61503
          0.01402  4.66999  5.39233  0.61958  0.77255  0.53724  0.87794
    810   3.19144  5.74710  2.07261  1.61159  5.08907  1.29265  4.06455  4.60282  3.02441  4.08779  4.90199  3.04334  4.15917  3.21417  3.60214  3.09640  3.04908  4.15771  6.24303  4.75335   1075 g - - -
          2.68618  4.42225  2.77519  2.73123  3.46354  2.40513  3.72494  3.29354  2.67741  2.69355  4.24690  2.90347  2.73739  3.18146  2.89801  2.37887  2.77519  2.98518  4.58477  3.61503
          0.01402  4.66999  5.39233  0.61958  0.77255  0.53724  0.87794
    811   2.67111  5.13396  3.05991  2.46357  4.25288  2.06648  2.54685  3.87864  2.49901  3.33327  4.18903  2.80174  3.94457  2.54145  2.65305  2.60260  2.98932  3.49718  5.59731  3.42965   1076 g - - -
          2.68618  4.42225  2.77519  2.73123  3.46354  2.40513  3.72494  3.29354  2.67741  2.69355  4.24690  2.90347  2.73739  3.18146  2.89801  2.37887  2.77519  2.98518  4.58477  3.61503
          0.01402  4.66999  5.39233  0.61958  0.77255  0.53724  0.87794
    812   2.71282  4.22935  4.26780  3.67841  2.85019  3.87247  3.56814  2.35673  3.11731  1.33023  3.34074  3.86839  4.24074  3.76227  3.40630  3.16116  2.99610  2.44021  4.83102  2.90098   1077 l - - -
          2.68618  4.42225  2.77519  2.73123  3.46354  2.40513  3.72494  3.29354  2.67741  2.69355  4.24690  2.90347  2.73739  3.18146  2.89801  2.37887  2.77519  2.98518  4.58477  3.61503
          0.01402  4.66999  5.39233  0.61958  0.77255  0.53724  0.87794
    813   1.43315  3.63456  4.35975  3.77727  3.38254  3.91963  4.26679  2.58926  3.64574  2.12629  3.38763  3.95068  4.30020  3.85811  3.80541  3.22017  3.04746  1.82337  4.91596  3.10334   1078 a - - -
          2.68618  4.42225  2.77519  2.73123  3.46354  2.40513  3.72494  3.29354  2.67741  2.69355  4.24690  2.90347  2.73739  3.18146  2.89801  2.37887  2.77519  2.98518  4.58477  3.61503
          0.01402  4.66999  5.39233  0.61958  0.77255  0.53724  0.87794
    814   2.63986  4.26855  4.45228  3.87014  1.33127  3.95693  3.95933  2.31301  3.71801  2.28642  3.37899  3.98607  4.32135  3.89990  3.83631  2.91348  3.07306  2.51751  4.70245  2.86729   1079 f - - -
          2.68618  4.42225  2.77519  2.73123  3.46354  2.40513  3.72494  3.29354  2.67741  2.69355  4.24690  2.90347  2.73739  3.18146  2.89801  2.37887  2.77519  2.98518  4.58477  3.61503
          0.01402  4.66999  5.39233  0.61958  0.77255  0.53724  0.87794
    815   2.18411  4.75218  3.44976  3.00078  4.09058  3.60745  3.41510  3.52394  2.94554  2.80302  4.06528  3.41826  1.20766  3.32658  3.31461  2.94000  3.11636  3.22071  5.46495  4.17015   1080 p - - -
          2.68618  4.42225  2.77519  2.73123  3.46354  2.40513  3.72494  3.29354  2.67741  2.69355  4.24690  2.90347  2.73739  3.18146  2.89801  2.37887  2.77519  2.98518  4.58477  3.61503
          0.01402  4.66999  5.39233  0.61958  0.77255  0.53724  0.87794
    816   2.43540  4.65271  3.96051  3.80119  4.81833  0.55910  4.86151  4.17678  3.88441  3.31014  4.83891  3.88019  4.21335  4.18354  4.13198  2.92918  3.25546  3.64804  6.20101  4.98841   1081 G - - -
          2.68618  4.42225  2.77519  2.73123  3.46354  2.40513  3.72494  3.29354  2.67741  2.69355  4.24690  2.90347  2.73739  3.18146  2.89801  2.37887  2.77519  2.98518  4.58477  3.61503
          0.01402  4.66999  5.39233  0.61958  0.77255  0.53724  0.87794
    817   2.78818  5.28479  2.09655  1.68201  3.67497  3.53350  3.07703  4.10048  2.49642  3.58508  4.33053  2.60132  3.94268  2.56964  2.99256  2.67116  3.02179  3.53509  5.72202  4.31077   1082 e - - -
          2.68618  4.42225  2.77519  2.73123  3.46354  2.40513  3.72494  3.29354  2.67741  2.69355  4.24690  2.90347  2.73739  3.18146  2.89801  2.37887  2.77519  2.98518  4.58477  3.61503
          0.01402  4.66999  5.39233  0.61958  0.77255  0.53724  0.87794
    818   2.76320  5.05172  3.10655  2.55237  3.17533  3.33566  3.44915  3.75008  2.53896  3.32105  4.11522  2.59774  3.96361  1.65021  2.74086  2.63094  2.99403  3.39975  5.52511  3.36997   1083 q - - -
          2.68618  4.42225  2.77519  2.73123  3.46354  2.40513  3.72494  3.29354  2.67741  2.69355  4.24690  2.90347  2.73739  3.18146  2.89801  2.37887  2.77519  2.98518  4.58477  3.61503
          0.01402  4.66999  5.39233  0.61958  0.77255  0.53724  0.87794
    819   2.76287  4.41255  3.77711  3.21162  3.54848  2.84144  4.04697  2.90342  3.12929  1.55003  2.39020  3.33842  4.15152  3.43198  3.13653  2.51918  2.99950  2.68744  5.01265  3.79296   1084 l - - -
          2.68618  4.42225  2.77519  2.73123  3.46354  2.40513  3.72494  3.29354  2.67741  2.69355  4.24690  2.90347  2.73739  3.18146  2.89801  2.37887  2.77519  2.98518  4.58477  3.61503
          0.01402  4.66999  5.39233  0.61958  0.77255  0.53724  0.87794
    820   2.78751  4.20496  4.49053  3.89194  2.92265  3.92753  4.24235  2.61475  3.72953  1.69102  2.05037  3.99922  4.28974  3.90595  3.48209  3.22753  2.52702  2.30018  4.81282  2.48896   1085 l - - -
          2.68618  4.42225  2.77519  2.73123  3.46354  2.40513  3.72494  3.29354  2.67741  2.69355  4.24690  2.90347  2.73739  3.18146  2.89801  2.37887  2.77519  2.98518  4.58477  3.61503
          0.01402  4.66999  5.39233  0.61958  0.77255  0.53724  0.87794
    821   3.76515  5.74784  4.38929  3.49286  5.37746  4.25241  4.02212  4.64307  1.74465  3.96942  4.87975  3.78948  4.58131  3.15340  0.61711  3.74372  3.86282  4.34603  5.89897  4.85247   1086 R - - -
          2.68618  4.42225  2.77519  2.73123  3.46354  2.40513  3.72494  3.29354  2.67741  2.69355  4.24690  2.90347  2.73739  3.18146  2.89801  2.37887  2.77519  2.98518  4.58477  3.61503
          0.01402  4.66999  5.39233  0.61958  0.77255  0.53724  0.87794
    822   3.87524  5.09773  5.77613  5.19721  2.94322  5.25421  5.54716  1.95099  5.06820  0.58916  3.03750  5.39255  5.30399  4.96007  5.03393  4.63679  4.08102  2.42848  5.58619  4.60841   1087 L - - -
          2.68618  4.42225  2.77519  2.73123  3.46354  2.40513  3.72494  3.29354  2.67741  2.69355  4.24690  2.90347  2.73739  3.18146  2.89801  2.37887  2.77519  2.98518  4.58477  3.61503
          0.01402  4.66999  5.39233  0.61958  0.77255  0.53724  0.87794
    823   2.32639  4.62718  3.78385  3.47794  4.83728  3.36231  4.60375  4.27609  3.55659  3.93018  4.72853  3.08323  4.10497  3.84236  3.90217  0.70315  2.50410  3.67837  6.14092  4.91668   1088 s - - -
          2.68618  4.42225  2.77519  2.73123  3.46354  2.40513  3.72494  3.29354  2.67741  2.69355  4.24690  2.90347  2.73739  3.18146  2.89801  2.37887  2.77519  2.98518  4.58477  3.61503
          0.01402  4.66999  5.39233  0.61958  0.77255  0.53724  0.87794
    824   2.33880  3.39943  2.88781  3.15428  3.57115  3.48058  4.02742  2.91952  3.10074  2.46960  1.90513  3.53329  4.13494  3.39263  3.43269  3.00485  2.29981  2.61854  5.03022  3.80478   1089 m - - -
          2.68618  4.42225  2.77519  2.73123  3.46354  2.40513  3.72494  3.29354  2.67741  2.69355  4.24690  2.90347  2.73739  3.18146  2.89801  2.37887  2.77519  2.98518  4.58477  3.61503
          0.01402  4.66999  5.39233  0.61958  0.77255  0.53724  0.87794
    825   4.08362  6.12233  0.24134  3.19550  5.66381  4.04103  4.91746  5.48653  4.18209  4.95469  6.01154  3.77124  4.74362  4.19866  4.75471  3.99765  4.45487  5.05570  6.63270  5.48774   1090 D - - -
          2.68618  4.42225  2.77519  2.73123  3.46354  2.40513  3.72494  3.29354  2.67741  2.69355  4.24690  2.90347  2.73739  3.18146  2.89801  2.37887  2.77519  2.98518  4.58477  3.61503
          0.01402  4.66999  5.39233  0.61958  0.77255  0.53724  0.87794
    826   3.04183  4.40382  4.90501  4.30512  2.82675  4.21843  4.48557  2.29832  4.11637  0.96282  3.22660  4.34118  4.53799  4.21789  4.14157  3.53450  3.26906  2.17542  3.84824  3.23800   1091 l - - -
          2.68618  4.42225  2.77519  2.73123  3.46354  2.40513  3.72494  3.29354  2.67741  2.69355  4.24690  2.90347  2.73739  3.18146  2.89801  2.37887  2.77519  2.98518  4.58477  3.61503
          0.01402  4.66999  5.39233  0.61958  0.77255  0.53724  0.87794
    827   1.63202  4.85211  3.21947  2.60814  3.73736  2.83210  3.82717  3.46788  2.61631  3.10220  3.93589  3.08917  4.00098  2.77605  3.10876  2.39990  2.94637  3.17185  5.37878  3.01144   1092 a - - -
          2.68618  4.42225  2.77519  2.73123  3.46354  2.40513  3.72494  3.29354  2.67741  2.69355  4.24690  2.90347  2.73739  3.18146  2.89801  2.37887  2.77519  2.98518  4.58477  3.61503
          0.01402  4.66999  5.39233  0.61958  0.77255  0.53724  0.87794
    828   2.76475  4.80536  2.91660  3.05958  4.66747  3.44953  4.33345  4.08733  3.26403  3.73698  4.56076  3.44476  4.11122  3.54153  3.68433  1.93806  0.91859  3.61565  5.96915  4.67579   1093 t - - -
          2.68618  4.42225  2.77519  2.73123  3.46354  2.40513  3.72494  3.29354  2.67741  2.69355  4.24690  2.90347  2.73739  3.18146  2.89801  2.37887  2.77519  2.98518  4.58477  3.61503
          0.01402  4.66999  5.39233  0.61958  0.77255  0.53724  0.87794
    829   3.92123  5.54881  4.74098  4.75834  5.75973  0.13872  5.75148  5.62343  5.03530  5.13576  6.16448  4.90894  4.94967  5.29838  5.11864  4.12432  4.45494  5.00162  6.57916  5.90988   1094 G - - -
          2.68618  4.42225  2.77519  2.73123  3.46354  2.40513  3.72494  3.29354  2.67741  2.69355  4.24690  2.90347  2.73739  3.18146  2.89801  2.37887  2.77519  2.98518  4.58477  3.61503
          0.01402  4.66999  5.39233  0.61958  0.77255  0.53724  0.87794
    830   2.30164  4.71739  3.41518  2.88285  3.21451  2.91701  3.99742  3.51271  2.87362  3.16773  4.00896  2.95809  4.03617  3.20327  3.29734  1.71740  1.86190  3.19030  5.45699  4.17350   1095 s - - -
          2.68618  4.42225  2.77519  2.73123  3.46354  2.40513  3.72494  3.29354  2.67741  2.69355  4.24690  2.90347  2.73739  3.18146  2.89801  2.37887  2.77519  2.98518  4.58477  3.61503
          0.01402  4.66999  5.39233  0.61958  0.77255  0.53724  0.87794
    831   1.02735  4.51881  3.80537  3.29099  3.93268  3.58918  4.22946  2.90268  3.23706  2.65792  3.88609  3.60432  3.82087  3.54545  3.57413  2.31345  3.05093  2.95040  5.36990  4.14080   1096 a - - -
          2.68618  4.42225  2.77519  2.73123  3.46354  2.40513  3.72494  3.29354  2.67741  2.69355  4.24690  2.90347  2.73739  3.18146  2.89801  2.37887  2.77519  2.98518  4.58477  3.61503
          0.01402  4.66999  5.39233  0.61958  0.77255  0.53724  0.87794
    832   3.92123  5.54881  4.74098  4.75834  5.75973  0.13872  5.75148  5.62343  5.03530  5.13576  6.16448  4.90894  4.94967  5.29838  5.11864  4.12432  4.45494  5.00162  6.57916  5.90988   1097 G - - -
          2.68618  4.42225  2.77519  2.73123  3.46354  2.40513  3.72494  3.29354  2.67741  2.69355  4.24690  2.90347  2.73739  3.18146  2.89801  2.37887  2.77519  2.98518  4.58477  3.61503
          0.01402  4.66999  5.39233  0.61958  0.77255  0.53724  0.87794
    833   2.21249  2.85202  4.65445  4.05035  3.28762  3.96379  4.30052  2.00583  3.86229  2.21057  3.30221  4.09038  4.32645  4.01685  3.91256  3.27297  2.80554  1.52092  3.76755  3.64685   1098 v - - -
          2.68618  4.42225  2.77519  2.73123  3.46354  2.40513  3.72494  3.29354  2.67741  2.69355  4.24690  2.90347  2.73739  3.18146  2.89801  2.37887  2.77519  2.98518  4.58477  3.61503
          0.01402  4.66999  5.39233  0.61958  0.77255  0.53724  0.87794
    834   2.32835  4.68008  5.10624  4.54533  3.53835  4.60118  5.01134  1.79665  4.40571  0.91200  3.37005  4.70101  4.88567  4.54817  4.50810  3.94608  3.58292  2.17555  5.43281  4.31487   1099 l - - -
          2.68618  4.42225  2.77519  2.73123  3.46354  2.40513  3.72494  3.29354  2.67741  2.69355  4.24690  2.90347  2.73739  3.18146  2.89801  2.37887  2.77519  2.98518  4.58477  3.61503
          0.01402  4.66999  5.39233  0.61958  0.77255  0.53724  0.87794
    835   2.87409  4.28649  4.55939  3.96473  3.16951  4.01935  4.32500  2.09690  3.80125  1.07249  3.29142  4.08315  4.37112  3.97762  3.72459  3.02562  3.10535  2.39547  4.87727  3.26622   1100 l - - -
          2.68618  4.42225  2.77519  2.73123  3.46354  2.40513  3.72494  3.29354  2.67741  2.69355  4.24690  2.90347  2.73739  3.18146  2.89801  2.37887  2.77519  2.98518  4.58477  3.61503
          0.01402  4.66999  5.39233  0.61958  0.77255  0.53724  0.87794
    836   1.01150  4.43296  4.05020  3.54454  3.29930  2.87818  4.35542  3.08901  3.48244  2.91050  3.82613  3.76134  4.17726  3.75127  3.76389  2.96969  2.96282  2.20504  5.32727  4.11819   1101 a - - -
          2.68618  4.42225  2.77519  2.73123  3.46354  2.40513  3.72494  3.29354  2.67741  2.69355  4.24690  2.90347  2.73739  3.18146  2.89801  2.37887  2.77519  2.98518  4.58477  3.61503
          0.01402  4.66999  5.39233  0.61958  0.77255  0.53724  0.87794
    837   3.94301  5.17429  5.75286  5.18517  3.38924  5.30041  5.60766  2.51279  5.02977  0.49511  2.68745  5.42321  5.34277  4.96064  5.02569  4.69612  4.15215  2.32184  5.63380  4.67298   1102 L - - -
          2.68618  4.42225  2.77519  2.73123  3.46354  2.40513  3.72494  3.29354  2.67741  2.69355  4.24690  2.90347  2.73739  3.18146  2.89801  2.37887  2.77519  2.98518  4.58477  3.61503
          0.01402  4.66999  5.39233  0.61958  0.77255  0.53724  0.87794
    838   2.44380  5.13240  2.76455  2.44118  4.42691  2.16193  3.20134  3.87862  2.35371  3.41588  3.41907  2.91404  3.94001  2.85704  2.81080  2.44859  2.84897  2.91674  5.59673  4.21864   1103 g - - -
          2.68618  4.42225  2.77519  2.73123  3.46354  2.40513  3.72494  3.29354  2.67741  2.69355  4.24690  2.90347  2.73739  3.18146  2.89801  2.37887  2.77519  2.98518  4.58477  3.61503
          0.04385  4.66999  3.39539  0.61958  0.77255  0.53724  0.87794
    839   2.02030  4.58533  2.74548  2.54484  4.31375  3.00403  3.76376  3.74775  2.54123  3.07786  4.11062  3.07151  3.94725  2.89516  2.49645  1.99724  2.69978  3.27205  5.53109  4.17503   1104 s - - -
          2.68618  4.42225  2.77519  2.73123  3.46354  2.40513  3.72494  3.29354  2.67741  2.69355  4.24690  2.90347  2.73739  3.18146  2.89801  2.37887  2.77519  2.98518  4.58477  3.61503
          0.01444  4.64058  5.36293  0.61958  0.77255  0.59153  0.80627
    840   1.59105  4.25197  4.35928  3.77301  3.36003  3.93506  4.25655  2.01175  3.64153  2.16319  3.35936  3.95064  4.30083  3.85152  3.79848  3.23022  2.85202  2.10266  4.89786  2.73600   1105 a - - -
          2.68611  4.42239  2.77512  2.73125  3.46362  2.40500  3.72468  3.29368  2.67743  2.69352  4.24704  2.90361  2.73739  3.18161  2.89768  2.37890  2.77528  2.98524  4.58491  3.61518
          0.27137  1.96781  2.32377  1.19363  0.36114  0.59153  0.80627
    841   2.26967  4.52784  3.03486  2.88078  3.06589  3.41660  3.54365  3.05076  2.75635  2.00700  3.05168  2.91269  4.03116  3.02167  3.23786  2.88179  2.83759  2.54331  5.09590  3.84262   1111 l - - -
          2.68618  4.42225  2.77519  2.73123  3.46354  2.40513  3.72494  3.29354  2.67741  2.69355  4.24690  2.90347  2.73739  3.18146  2.89801  2.37887  2.77519  2.98518  4.58477  3.61503
          0.01594  4.54273  5.26508  0.61958  0.77255  0.50534  0.92457
    842   2.52791  5.24893  2.35484  2.30366  4.59138  2.67814  3.22263  4.07590  2.21336  3.55303  4.29055  2.77107  3.45811  2.65250  2.65413  2.31400  2.89377  3.63822  5.68287  4.27283   1112 k - - -
          2.68618  4.42225  2.77519  2.73123  3.46354  2.40513  3.72494  3.29354  2.67741  2.69355  4.24690  2.90347  2.73739  3.18146  2.89801  2.37887  2.77519  2.98518  4.58477  3.61503
          0.01457  4.63170  5.35405  0.61958  0.77255  0.60707  0.78733
    843   2.64835  5.11803  2.28753  2.39192  3.83706  2.28987  3.72898  3.48695  2.48808  3.14271  3.78116  2.50265  3.47477  2.77642  2.97058  2.56762  2.97119  3.48083  5.58285  4.20506   1113 d - - -
          2.68618  4.42225  2.77519  2.73123  3.46354  2.40513  3.72494  3.29354  2.67741  2.69355  4.24690  2.90347  2.73739  3.18146  2.89801  2.37887  2.77519  2.98518  4.58477  3.61503
          0.01457  4.63170  5.35405  0.61958  0.77255  0.60707  0.78733
    844   2.43483  5.15021  2.93108  2.40082  4.45599  2.66371  3.72065  3.75307  2.13987  3.43856  3.48264  2.71833  3.39872  2.73527  2.60081  2.60548  2.69377  2.90403  5.60716  4.22134   1114 k - - -
          2.68618  4.42225  2.77519  2.73123  3.46354  2.40513  3.72494  3.29354  2.67741  2.69355  4.24690  2.90347  2.73739  3.18146  2.89801  2.37887  2.77519  2.98518  4.58477  3.61503
          0.08914  4.63170  2.58303  0.61958  0.77255  0.60707  0.78733
    845   2.42459  4.47856  3.52442  2.95848  3.38122  3.11188  3.92189  2.88185  2.91831  2.20196  3.57962  3.38256  2.27079  3.09339  2.83903  2.75623  2.85384  2.69702  3.90072  3.81194   1115 l - - -
          2.68620  4.42230  2.77509  2.73128  3.46359  2.40518  3.72499  3.29359  2.67746  2.69344  4.24695  2.90327  2.73744  3.18151  2.89794  2.37883  2.77524  2.98523  4.58482  3.61508
          0.23018  1.60684  5.28060  0.18391  1.78383  0.48409  0.95779
    846   2.23473  4.36337  3.22527  2.54003  3.46950  3.64048  3.86491  2.89180  2.75307  2.92934  3.78751  3.25238  2.65257  3.08551  2.93346  2.38573  2.45902  2.82504  5.24569  3.27500   1117 a - - -
          2.68618  4.42225  2.77519  2.73123  3.46354  2.40513  3.72494  3.29354  2.67741  2.69355  4.24690  2.90347  2.73739  3.18146  2.89801  2.37887  2.77519  2.98518  4.58477  3.61503
          0.01437  4.64569  5.36804  0.61958  0.77255  0.58242  0.81768
    847   2.43756  4.48333  3.59554  3.02868  3.47381  2.93860  2.81591  2.50239  2.98546  2.28536  3.58558  2.92859  3.69760  3.29059  2.87559  2.95972  2.92606  2.60170  3.06658  3.82517   1118 l - - -
          2.68618  4.42225  2.77519  2.73123  3.46354  2.40513  3.72494  3.29354  2.67741  2.69355  4.24690  2.90347  2.73739  3.18146  2.89801  2.37887  2.77519  2.98518  4.58477  3.61503
          0.01437  4.64569  5.36804  0.61958  0.77255  0.58242  0.81768
    848   4.06694  5.27943  5.73846  5.24297  2.51099  5.31197  5.29613  2.65983  5.08769  0.44767  3.16393  5.39232  5.36623  4.96694  5.04936  4.74646  4.27401  2.94644  5.30774  4.02048   1119 L - - -
          2.68626  4.42233  2.77514  2.73097  3.46336  2.40521  3.72503  3.29332  2.67749  2.69351  4.24639  2.90355  2.73748  3.18154  2.89794  2.37895  2.77515  2.98527  4.58485  3.61511
          0.11648  2.25101  5.36804  0.95172  0.48789  0.50630  0.92311
    849   3.38429  5.31535  3.61299  3.45197  5.07443  3.85763  4.64742  4.60109  2.67220  4.17636  5.11017  3.84626  0.48070  3.89117  3.59589  3.48193  3.78051  4.17936  6.18847  5.02829   1123 P - - -
          2.68618  4.42225  2.77519  2.73123  3.46354  2.40513  3.72494  3.29354  2.67741  2.69355  4.24690  2.90347  2.73739  3.18146  2.89801  2.37887  2.77519  2.98518  4.58477  3.61503
          0.01402  4.66999  5.39233  0.61958  0.77255  0.53724  0.87794
    850   2.68826  4.30815  3.53208  3.41955  1.86286  3.07911  4.10338  2.55285  3.33247  1.86682  3.41832  3.71093  4.19457  3.02074  3.58358  3.09365  2.99281  2.56606  4.90202  3.16875   1124 f - - -
          2.68618  4.42225  2.77519  2.73123  3.46354  2.40513  3.72494  3.29354  2.67741  2.69355  4.24690  2.90347  2.73739  3.18146  2.89801  2.37887  2.77519  2.98518  4.58477  3.61503
          0.01402  4.66999  5.39233  0.61958  0.77255  0.53724  0.87794
    851   2.56715  4.18613  4.55548  3.95293  2.98310  3.93086  4.08247  2.27633  3.77767  1.23049  3.27641  4.02827  3.55976  3.94165  3.85186  3.23428  3.01367  2.20346  3.76842  3.61783   1125 l - - -
          2.68618  4.42225  2.77519  2.73123  3.46354  2.40513  3.72494  3.29354  2.67741  2.69355  4.24690  2.90347  2.73739  3.18146  2.89801  2.37887  2.77519  2.98518  4.58477  3.61503
          0.07975  4.66999  2.69888  0.61958  0.77255  0.53724  0.87794
    852   2.48288  5.26655  2.43362  2.18231  4.60184  3.31421  3.33010  4.08511  2.32887  3.56757  4.31200  2.66110  2.14343  2.66050  2.96846  2.72660  2.88288  3.65235  5.70297  4.29087   1126 p - - -
          2.68618  4.42225  2.77519  2.73123  3.46354  2.40513  3.72494  3.29354  2.67741  2.69355  4.24690  2.90347  2.73739  3.18146  2.89801  2.37887  2.77519  2.98518  4.58477  3.61503
          0.02439  4.60520  4.26215  0.61958  0.77255  0.65127  0.73686
    853   2.32881  4.76863  3.08440  2.62739  3.96640  3.37588  3.81425  3.16139  2.66566  2.66169  3.85195  3.03497  2.01142  3.00583  2.90083  2.59512  2.95889  3.07756  4.27866  3.68472   1127 p - - -
          2.68618  4.42225  2.77519  2.73123  3.46354  2.40513  3.72494  3.29354  2.67741  2.69355  4.24690  2.90347  2.73739  3.18146  2.89801  2.37887  2.77519  2.98518  4.58477  3.61503
          0.05444  4.59593  3.14906  0.61958  0.77255  0.66603  0.72102
    854   2.44150  5.11026  2.62400  2.34975  4.41023  3.39530  3.56563  3.48228  2.45520  2.88814  4.16307  2.77292  2.86066  2.66457  2.70900  2.39925  2.70311  3.36630  5.57091  3.68110   1128 e - - -
          2.68618  4.42225  2.77519  2.73123  3.46354  2.40513  3.72494  3.29354  2.67741  2.69355  4.24690  2.90347  2.73739  3.18146  2.89801  2.37887  2.77519  2.98518  4.58477  3.61503
          0.22612  4.55719  1.65084  0.61958  0.77255  0.72403  0.66319
    855   2.65356  4.33583  2.90301  2.12331  3.57179  3.20212  3.48366  3.72619  2.34217  3.27759  4.05712  2.83438  2.96704  2.77183  2.53628  2.39282  2.76642  3.20916  5.47131  4.10164   1129 e - - -
          2.68503  4.42235  2.77526  2.73128  3.46228  2.40535  3.72447  3.29388  2.67735  2.69348  4.24752  2.90375  2.73724  3.18204  2.89797  2.37929  2.77528  2.98540  4.58459  3.61524
          0.68955  0.75457  3.57611  1.74429  0.19209  0.41340  1.08294
    856   2.51168  5.20533  2.68087  2.34248  4.09071  3.01677  3.69867  4.01098  2.44006  3.50433  4.25056  2.75166  3.15000  2.64992  1.97094  2.43644  2.82828  3.58806  5.64734  4.24550   1138 r - - -
          2.68618  4.42225  2.77519  2.73123  3.46354  2.40513  3.72494  3.29354  2.67741  2.69355  4.24690  2.90347  2.73739  3.18146  2.89801  2.37887  2.77519  2.98518  4.58477  3.61503
          0.01506  4.59915  5.32150  0.61958  0.77255  0.66094  0.72643
    857   2.37761  4.80957  3.04664  2.65061  4.01662  2.89428  3.80096  2.93881  2.50877  2.84120  3.88973  2.93725  3.28075  2.98083  2.38781  2.74712  2.65990  2.83992  3.83713  3.69291   1139 a - - -
          2.68618  4.42225  2.77519  2.73123  3.46354  2.40513  3.72494  3.29354  2.67741  2.69355  4.24690  2.90347  2.73739  3.18146  2.89801  2.37887  2.77519  2.98518  4.58477  3.61503
          0.01506  4.59915  5.32150  0.61958  0.77255  0.66094  0.72643
    858   2.56327  4.94814  3.13006  2.58813  3.41007  3.56770  3.78027  3.61572  2.32289  3.21635  4.03047  2.98933  1.74879  2.74821  2.93333  2.52177  2.98419  3.29070  5.45599  4.12386   1140 p - - -
          2.68618  4.42225  2.77519  2.73123  3.46354  2.40513  3.72494  3.29354  2.67741  2.69355  4.24690  2.90347  2.73739  3.18146  2.89801  2.37887  2.77519  2.98518  4.58477  3.61503
          0.06074  4.59915  3.01857  0.61958  0.77255  0.66094  0.72643
[truncated: 3,724 more chars]
