# Supplementary material for: Precursor peptide-targeted mining of more than one hundred thousand genomes expands the lanthipeptide natural product family
Source: BMC Genomics. 2020 Jun 3;21:387. doi: 10.1186/s12864-020-06785-7 (PMC7268733; doi:10.1186/s12864-020-06785-7)
Supplement: Supplementary file 4 — Additional file 4. Custom HMM for LanL LanC-like domains. [file 12864_2020_6785_MOESM4_ESM.hmm]

HMMER3/f [3.1b2 | February 2015]
NAME  lanL
LENG  894
ALPH  amino
RF    no
MM    no
CONS  yes
CS    no
MAP   yes
DATE  Thu Mar  1 12:40:22 2018
NSEQ  14
EFFN  1.650879
CKSUM 254571757
STATS LOCAL MSV      -12.5813  0.69588
STATS LOCAL VITERBI  -13.5892  0.69588
STATS LOCAL FORWARD   -6.7658  0.69588
HMM          A        C        D        E        F        G        H        I        K        L        M        N        P        Q        R        S        T        V        W        Y   
            m->m     m->i     m->d     i->m     i->i     d->m     d->d
  COMPO   2.32850  4.36139  2.87072  2.68948  3.47649  2.67472  3.57554  3.08093  2.76486  2.43251  3.79768  3.19857  3.20339  3.11792  2.80090  2.70594  2.81777  2.68780  4.47860  3.65483
          2.68538  4.42070  2.77563  2.73183  3.46232  2.40544  3.72554  3.29344  2.67801  2.69396  4.24147  2.90388  2.73700  3.18144  2.89767  2.37896  2.77579  2.98558  4.58284  3.61467
          0.56376  1.36562  1.73892  2.11154  0.12903  0.00000        *
      1   2.39992  4.36704  3.56389  2.99410  3.51693  3.62313  3.89448  2.57101  2.88313  2.56753  2.05039  3.38546  4.01341  3.22676  2.51419  2.62672  2.89104  2.62516  4.96595  3.73703     17 m - - -
          2.68618  4.42225  2.77519  2.73123  3.46354  2.40513  3.72494  3.29354  2.67741  2.69355  4.24690  2.90347  2.73739  3.18146  2.89801  2.37887  2.77519  2.98518  4.58477  3.61503
          0.02022  4.30676  5.02911  0.61958  0.77255  0.73988  0.64850
      2   2.34321  4.42527  3.44317  2.91189  3.76342  2.88579  3.92282  3.14375  2.87618  2.83597  3.70621  3.30080  3.93082  3.19604  3.25285  2.06605  2.03299  2.86081  2.93100  3.91662     18 t - - -
          2.68618  4.42225  2.77519  2.73123  3.46354  2.40513  3.72494  3.29354  2.67741  2.69355  4.24690  2.90347  2.73739  3.18146  2.89801  2.37887  2.77519  2.98518  4.58477  3.61503
          0.02022  4.30676  5.02911  0.61958  0.77255  0.73988  0.64850
      3   2.02920  4.75452  3.07959  2.57786  4.13652  3.41211  3.06789  3.55418  2.58860  3.16727  3.98523  2.75285  3.87393  2.93597  3.03547  2.18551  2.13357  3.20710  5.41283  4.09200     19 a - - -
          2.68618  4.42225  2.77519  2.73123  3.46354  2.40513  3.72494  3.29354  2.67741  2.69355  4.24690  2.90347  2.73739  3.18146  2.89801  2.37887  2.77519  2.98518  4.58477  3.61503
          0.02022  4.30676  5.02911  0.61958  0.77255  0.51117  0.91577
      4   2.67625  5.04238  2.40781  2.27205  4.33194  2.80614  3.04287  3.78075  2.11007  3.32333  3.07973  2.96343  3.86396  2.78411  2.90486  2.66819  2.90749  3.40313  3.82360  4.13417     20 k - - -
          2.68618  4.42225  2.77519  2.73123  3.46354  2.40513  3.72494  3.29354  2.67741  2.69355  4.24690  2.90347  2.73739  3.18146  2.89801  2.37887  2.77519  2.98518  4.58477  3.61503
          0.01817  4.41305  5.13540  0.61958  0.77255  0.60906  0.78496
      5   2.37490  4.88054  3.09593  2.54342  4.17320  2.79679  3.72839  3.59011  2.50042  3.18607  3.99624  3.05387  3.90208  2.57694  2.25086  2.71479  2.12979  2.98054  5.41858  4.08765     21 t - - -
          2.68618  4.42225  2.77519  2.73123  3.46354  2.40513  3.72494  3.29354  2.67741  2.69355  4.24690  2.90347  2.73739  3.18146  2.89801  2.37887  2.77519  2.98518  4.58477  3.61503
          0.01817  4.41305  5.13540  0.61958  0.77255  0.60906  0.78496
      6   1.84201  4.72638  2.66719  2.74175  4.41989  1.83343  3.99601  3.84450  2.86562  3.46080  4.26894  3.18301  3.92236  3.16997  3.31549  2.70085  2.04829  3.41085  5.68870  4.37193     22 g - - -
          2.68618  4.42225  2.77519  2.73123  3.46354  2.40513  3.72494  3.29354  2.67741  2.69355  4.24690  2.90347  2.73739  3.18146  2.89801  2.37887  2.77519  2.98518  4.58477  3.61503
          0.01817  4.41305  5.13540  0.61958  0.77255  0.60906  0.78496
      7   2.48523  5.13811  2.48944  1.91870  4.46226  3.15602  3.64914  3.93361  2.39513  3.43489  3.57012  2.93014  3.30055  2.75370  2.42368  2.47389  2.91149  3.51786  5.58465  4.18624     23 e - - -
          2.68618  4.42225  2.77519  2.73123  3.46354  2.40513  3.72494  3.29354  2.67741  2.69355  4.24690  2.90347  2.73739  3.18146  2.89801  2.37887  2.77519  2.98518  4.58477  3.61503
          0.01817  4.41305  5.13540  0.61958  0.77255  0.60906  0.78496
      8   2.48369  4.53121  3.36311  2.79879  3.69437  3.59744  3.83034  2.74877  2.75432  2.55245  3.62774  2.84553  3.98102  2.78198  2.54203  2.82820  2.64637  2.04767  5.09437  3.83432     24 v - - -
          2.68618  4.42225  2.77519  2.73123  3.46354  2.40513  3.72494  3.29354  2.67741  2.69355  4.24690  2.90347  2.73739  3.18146  2.89801  2.37887  2.77519  2.98518  4.58477  3.61503
          0.01817  4.41305  5.13540  0.61958  0.77255  0.60906  0.78496
      9   2.09165  5.32507  1.65777  1.96124  4.64531  3.44930  3.76425  4.12575  2.58101  3.62551  4.40140  2.92053  3.92770  2.88740  2.68872  2.78610  3.08660  3.70697  5.77938  4.35417     25 d - - -
          2.68512  4.42180  2.77618  2.73291  3.46548  2.40448  3.71972  3.29668  2.68050  2.69458  4.24822  2.90589  2.73297  3.18319  2.88835  2.37858  2.77682  2.98545  4.58861  3.61887
          0.58238  1.11684  2.17050  3.78707  0.02292  0.60906  0.78496
     10   2.77692  4.57013  3.26481  2.50109  3.72620  2.92953  3.97248  3.03157  2.90096  1.31744  3.69271  3.33528  4.06081  3.26791  3.23916  2.95634  3.04000  2.81923  5.18098  3.92681    161 l - - -
          2.68618  4.42225  2.77519  2.73123  3.46354  2.40513  3.72494  3.29354  2.67741  2.69355  4.24690  2.90347  2.73739  3.18146  2.89801  2.37887  2.77519  2.98518  4.58477  3.61503
          0.08382  4.29850  2.70582  0.61958  0.77255  0.74883  0.64040
     11   2.43058  4.84806  3.00544  2.09701  4.11123  3.45506  3.67890  3.09439  2.45455  3.12233  3.94062  2.99773  2.33230  2.83032  2.65063  2.68553  2.88868  3.19171  5.36360  4.03309    162 e - - -
          2.68618  4.42225  2.77519  2.73123  3.46354  2.40513  3.72494  3.29354  2.67741  2.69355  4.24690  2.90347  2.73739  3.18146  2.89801  2.37887  2.77519  2.98518  4.58477  3.61503
          0.02172  4.23639  4.95874  0.61958  0.77255  0.81154  0.58730
     12   3.03509  5.59227  1.37729  1.96784  4.92345  1.85479  3.88334  4.44473  2.90085  3.93773  4.77847  2.80733  3.95494  3.04698  3.50161  2.92660  3.32823  4.00458  6.09664  4.59248    163 d - - -
          2.68618  4.42225  2.77519  2.73123  3.46354  2.40513  3.72494  3.29354  2.67741  2.69355  4.24690  2.90347  2.73739  3.18146  2.89801  2.37887  2.77519  2.98518  4.58477  3.61503
          0.02172  4.23639  4.95874  0.61958  0.77255  0.81154  0.58730
     13   2.70416  4.22524  4.02695  3.46148  3.34392  3.06347  4.13833  2.19504  3.35737  1.52631  3.30328  3.72968  4.16842  3.61665  3.59401  3.07838  2.60503  2.07643  4.90782  3.71113    164 l - - -
          2.68618  4.42225  2.77519  2.73123  3.46354  2.40513  3.72494  3.29354  2.67741  2.69355  4.24690  2.90347  2.73739  3.18146  2.89801  2.37887  2.77519  2.98518  4.58477  3.61503
          0.02172  4.23639  4.95874  0.61958  0.77255  0.66683  0.72017
     14   2.82627  4.35088  4.07274  3.55074  3.42779  3.88813  4.26558  2.38200  3.42244  1.48939  3.39747  3.03951  4.28573  3.72287  3.66280  3.20761  3.08248  1.58469  5.04467  3.81752    165 l - - -
          2.68618  4.42225  2.77519  2.73123  3.46354  2.40513  3.72494  3.29354  2.67741  2.69355  4.24690  2.90347  2.73739  3.18146  2.89801  2.37887  2.77519  2.98518  4.58477  3.61503
          0.02022  4.30676  5.02911  0.61958  0.77255  0.54654  0.86500
     15   2.27302  4.91038  3.06139  2.19693  4.17219  3.17096  3.70156  3.59083  2.47052  3.18156  3.11324  3.02715  3.89269  2.84486  2.04242  2.70859  2.68568  3.25701  5.41047  4.07319    166 r - - -
          2.68618  4.42225  2.77519  2.73123  3.46354  2.40513  3.72494  3.29354  2.67741  2.69355  4.24690  2.90347  2.73739  3.18146  2.89801  2.37887  2.77519  2.98518  4.58477  3.61503
          0.01849  4.39576  5.11811  0.61958  0.77255  0.63254  0.75766
     16   1.99691  5.05114  2.56502  2.42070  4.34540  2.75756  3.24139  3.79525  2.42363  3.01654  4.10977  2.95823  3.86309  2.66225  2.51344  2.66999  2.91209  3.41520  5.51757  4.14189    167 a - - -
          2.68618  4.42225  2.77519  2.73123  3.46354  2.40513  3.72494  3.29354  2.67741  2.69355  4.24690  2.90347  2.73739  3.18146  2.89801  2.37887  2.77519  2.98518  4.58477  3.61503
          0.01849  4.39576  5.11811  0.61958  0.77255  0.63254  0.75766
     17   2.08748  4.40837  4.70861  4.15474  3.56968  4.29862  4.72838  1.85493  4.04147  1.76349  3.44734  4.34560  4.63085  4.26311  4.21263  3.63057  3.29028  1.29177  5.31090  4.12574    168 v - - -
          2.68618  4.42225  2.77519  2.73123  3.46354  2.40513  3.72494  3.29354  2.67741  2.69355  4.24690  2.90347  2.73739  3.18146  2.89801  2.37887  2.77519  2.98518  4.58477  3.61503
          0.01849  4.39576  5.11811  0.61958  0.77255  0.63254  0.75766
     18   2.90250  4.39169  4.28415  3.74753  3.38169  2.61993  4.37814  1.97171  3.61423  1.21807  3.31633  3.98620  4.36994  3.87081  3.81689  3.30980  3.15757  2.32857  5.05884  3.86878    169 l - - -
          2.68618  4.42225  2.77519  2.73123  3.46354  2.40513  3.72494  3.29354  2.67741  2.69355  4.24690  2.90347  2.73739  3.18146  2.89801  2.37887  2.77519  2.98518  4.58477  3.61503
          0.01849  4.39576  5.11811  0.61958  0.77255  0.63254  0.75766
     19   2.02939  5.17549  2.40251  2.12672  4.50283  3.08426  3.17870  3.97897  2.40843  3.47263  4.22368  2.91957  3.85600  2.51992  2.59112  2.66444  2.93246  3.55715  5.61680  4.21196    170 a - - -
          2.68618  4.42225  2.77519  2.73123  3.46354  2.40513  3.72494  3.29354  2.67741  2.69355  4.24690  2.90347  2.73739  3.18146  2.89801  2.37887  2.77519  2.98518  4.58477  3.61503
          0.01849  4.39576  5.11811  0.61958  0.77255  0.63254  0.75766
     20   2.30712  5.12718  3.08832  2.34501  4.46475  3.54641  3.69418  3.89349  2.05094  3.40846  4.19772  3.04455  3.93912  2.81391  1.68182  2.64665  2.83536  3.51919  5.55745  4.22508    171 r - - -
          2.68618  4.42225  2.77519  2.73123  3.46354  2.40513  3.72494  3.29354  2.67741  2.69355  4.24690  2.90347  2.73739  3.18146  2.89801  2.37887  2.77519  2.98518  4.58477  3.61503
          0.01849  4.39576  5.11811  0.61958  0.77255  0.63254  0.75766
     21   2.29457  4.92174  3.03741  2.22073  4.17606  3.48759  2.61181  3.12554  2.46833  3.18678  3.51596  3.00531  3.87815  2.62434  2.68319  2.49442  2.76553  3.26271  5.41250  4.06603    172 e - - -
          2.68599  4.42244  2.77539  2.73083  3.46373  2.40503  3.72514  3.29373  2.67741  2.69355  4.24709  2.90366  2.73679  3.18166  2.89820  2.37906  2.77497  2.98538  4.58496  3.61522
          0.43978  1.69305  1.76104  1.41152  0.27941  0.63254  0.75766
     22   2.57402  3.12267  2.91836  2.71739  3.80278  2.77742  3.80620  3.17851  2.70855  2.53208  3.71974  3.16432  2.29810  3.03633  3.12016  2.70528  2.84651  2.89485  5.17583  3.90214    179 p - - -
          2.68618  4.42225  2.77519  2.73123  3.46354  2.40513  3.72494  3.29354  2.67741  2.69355  4.24690  2.90347  2.73739  3.18146  2.89801  2.37887  2.77519  2.98518  4.58477  3.61503
          0.02220  4.21438  4.93673  0.61958  0.77255  0.40306  1.10344
     23   2.00328  4.78397  3.14217  2.21098  4.02249  3.09263  3.75458  3.42503  2.58254  2.61971  3.88540  3.09404  3.39477  2.92657  3.03326  2.48237  2.65852  2.83672  5.32670  4.01246    180 a - - -
          2.68618  4.42225  2.77519  2.73123  3.46354  2.40513  3.72494  3.29354  2.67741  2.69355  4.24690  2.90347  2.73739  3.18146  2.89801  2.37887  2.77519  2.98518  4.58477  3.61503
          0.01763  4.44260  5.16495  0.61958  0.77255  0.43834  1.03594
     24   2.50722  5.16542  2.69562  2.29845  4.49244  2.95305  3.26874  3.96446  2.17481  3.02485  4.21154  2.95478  3.04206  2.77189  2.15857  2.67323  2.93316  3.54647  5.60801  4.21020    181 r - - -
          2.68618  4.42225  2.77519  2.73123  3.46354  2.40513  3.72494  3.29354  2.67741  2.69355  4.24690  2.90347  2.73739  3.18146  2.89801  2.37887  2.77519  2.98518  4.58477  3.61503
          0.01675  4.49343  5.21577  0.61958  0.77255  0.48576  0.95510
     25   1.88263  3.38388  2.81181  2.57116  4.19247  3.49948  3.76510  3.61277  2.56147  3.21197  4.02023  3.07956  3.34282  2.91426  2.16936  2.46668  2.93397  3.27101  5.44832  4.11442    182 a - - -
          2.68618  4.42225  2.77519  2.73123  3.46354  2.40513  3.72494  3.29354  2.67741  2.69355  4.24690  2.90347  2.73739  3.18146  2.89801  2.37887  2.77519  2.98518  4.58477  3.61503
          0.01675  4.49343  5.21577  0.61958  0.77255  0.48576  0.95510
     26   2.73967  5.23641  2.16032  2.22413  4.57197  3.00636  3.40792  4.05354  2.43611  3.53607  4.28292  2.94621  2.97299  2.59270  2.08096  2.69997  2.97310  3.62262  5.67106  4.26137    183 r - - -
          2.68618  4.42225  2.77519  2.73123  3.46354  2.40513  3.72494  3.29354  2.67741  2.69355  4.24690  2.90347  2.73739  3.18146  2.89801  2.37887  2.77519  2.98518  4.58477  3.61503
          0.01675  4.49343  5.21577  0.61958  0.77255  0.48576  0.95510
     27   2.91332  4.61303  3.78497  3.19318  2.77957  3.83708  3.90109  3.12496  2.38026  2.77901  3.71309  3.54975  4.20684  3.33182  2.69509  3.11447  3.13486  2.91090  1.50682  3.37010    184 w - - -
          2.68618  4.42225  2.77519  2.73123  3.46354  2.40513  3.72494  3.29354  2.67741  2.69355  4.24690  2.90347  2.73739  3.18146  2.89801  2.37887  2.77519  2.98518  4.58477  3.61503
          0.01675  4.49343  5.21577  0.61958  0.77255  0.48576  0.95510
     28   2.37074  4.99994  3.05221  2.51799  4.40320  2.97442  3.75158  3.85187  2.51312  3.39872  4.17518  2.41083  3.90179  2.87537  2.30120  1.98953  2.51589  3.45371  5.58287  4.21885    185 s - - -
          2.68618  4.42225  2.77519  2.73123  3.46354  2.40513  3.72494  3.29354  2.67741  2.69355  4.24690  2.90347  2.73739  3.18146  2.89801  2.37887  2.77519  2.98518  4.58477  3.61503
          0.11615  4.49343  2.31792  0.61958  0.77255  0.48576  0.95510
     29   2.49517  4.19260  3.98588  3.40758  2.70926  3.74683  3.34126  2.61132  3.30714  2.18079  3.30241  3.67160  4.12087  3.55363  3.53565  3.02632  2.21123  1.75891  4.80186  3.59709    186 v - - -
          2.68618  4.42225  2.77519  2.73123  3.46354  2.40513  3.72494  3.29354  2.67741  2.69355  4.24690  2.90347  2.73739  3.18146  2.89801  2.37887  2.77519  2.98518  4.58477  3.61503
          0.01849  4.39576  5.11811  0.61958  0.77255  0.63254  0.75766
     30   2.69154  5.14995  2.50017  1.89165  4.47044  3.08944  3.18843  3.94188  2.41093  3.44478  4.19953  2.92419  3.85453  2.42425  2.90238  2.66125  2.45513  3.06913  5.59661  4.19627    187 e - - -
          2.68618  4.42225  2.77519  2.73123  3.46354  2.40513  3.72494  3.29354  2.67741  2.69355  4.24690  2.90347  2.73739  3.18146  2.89801  2.37887  2.77519  2.98518  4.58477  3.61503
          0.01849  4.39576  5.11811  0.61958  0.77255  0.63254  0.75766
     31   2.38684  4.91805  3.03735  2.33408  4.17259  3.48650  3.68739  3.59783  2.47169  3.18412  3.34678  3.00553  2.91844  2.31089  2.71406  2.53564  2.61475  2.92985  5.41092  4.06451    188 q - - -
          2.68618  4.42225  2.77519  2.73123  3.46354  2.40513  3.72494  3.29354  2.67741  2.69355  4.24690  2.90347  2.73739  3.18146  2.89801  2.37887  2.77519  2.98518  4.58477  3.61503
          0.01849  4.39576  5.11811  0.61958  0.77255  0.40384  1.10188
     32   3.18743  5.70082  1.19718  2.39215  5.15122  1.55638  4.08999  4.69903  3.15294  4.18759  5.03846  2.55835  4.11508  3.26316  3.77158  3.08865  3.51127  4.22259  6.33615  4.81816    189 d - - -
          2.68618  4.42225  2.77519  2.73123  3.46354  2.40513  3.72494  3.29354  2.67741  2.69355  4.24690  2.90347  2.73739  3.18146  2.89801  2.37887  2.77519  2.98518  4.58477  3.61503
          0.01675  4.49343  5.21577  0.61958  0.77255  0.48576  0.95510
     33   2.90291  5.42915  1.92426  1.49498  4.75804  2.62827  3.81822  4.25359  2.66063  3.73795  4.51103  2.93916  3.13011  2.94177  3.19036  2.83816  2.76139  3.81831  5.88320  4.43854    190 e - - -
          2.68618  4.42225  2.77519  2.73123  3.46354  2.40513  3.72494  3.29354  2.67741  2.69355  4.24690  2.90347  2.73739  3.18146  2.89801  2.37887  2.77519  2.98518  4.58477  3.61503
          0.01675  4.49343  5.21577  0.61958  0.77255  0.48576  0.95510
     34   2.69948  4.17523  4.16160  3.57450  2.21719  3.80220  3.38965  2.14450  3.45232  2.14765  2.57287  3.78253  4.17026  3.11323  3.63229  3.08836  2.43547  2.42304  4.78163  3.58803    191 i - - -
          2.68618  4.42225  2.77519  2.73123  3.46354  2.40513  3.72494  3.29354  2.67741  2.69355  4.24690  2.90347  2.73739  3.18146  2.89801  2.37887  2.77519  2.98518  4.58477  3.61503
          0.01675  4.49343  5.21577  0.61958  0.77255  0.48576  0.95510
     35   4.54747  5.66049  5.14292  5.02736  3.57032  4.52454  4.86801  4.66469  4.78140  3.93203  5.25711  5.07749  5.09689  5.12946  4.78411  4.74686  4.88799  4.56568  0.22041  3.54775    192 W - - -
          2.68618  4.42225  2.77519  2.73123  3.46354  2.40513  3.72494  3.29354  2.67741  2.69355  4.24690  2.90347  2.73739  3.18146  2.89801  2.37887  2.77519  2.98518  4.58477  3.61503
          0.01675  4.49343  5.21577  0.61958  0.77255  0.48576  0.95510
     36   2.68394  2.00189  3.46869  2.91707  3.70351  3.60494  3.29551  3.07615  2.87049  2.50854  3.65260  2.75410  4.02071  3.19683  3.24724  2.39481  2.60729  2.82732  5.11790  3.86705    193 c - - -
          2.68618  4.42225  2.77519  2.73123  3.46354  2.40513  3.72494  3.29354  2.67741  2.69355  4.24690  2.90347  2.73739  3.18146  2.89801  2.37887  2.77519  2.98518  4.58477  3.61503
          0.01675  4.49343  5.21577  0.61958  0.77255  0.48576  0.95510
     37   2.72857  3.61430  3.29848  2.73286  3.83997  3.60526  2.60073  3.28832  2.64826  2.94317  3.80067  3.20935  3.99249  3.02640  2.14298  2.41192  2.95943  3.01804  5.20223  2.53556    194 r - - -
          2.68618  4.42225  2.77519  2.73123  3.46354  2.40513  3.72494  3.29354  2.67741  2.69355  4.24690  2.90347  2.73739  3.18146  2.89801  2.37887  2.77519  2.98518  4.58477  3.61503
          0.01675  4.49343  5.21577  0.61958  0.77255  0.48576  0.95510
     38   3.07114  4.44815  4.71945  4.15802  3.27487  4.25788  4.52006  2.33877  3.99609  1.55439  3.33592  4.29792  4.58177  4.18356  4.11673  3.58129  3.30739  1.19260  4.99414  2.76872    195 v - - -
          2.68603  4.42229  2.77523  2.73127  3.46316  2.40516  3.72498  3.29358  2.67744  2.69359  4.24693  2.90350  2.73723  3.18150  2.89804  2.37890  2.77523  2.98522  4.58481  3.61507
          0.07087  2.76484  5.21577  0.86549  0.54619  0.48576  0.95510
     39   2.44301  4.68175  3.25767  2.69683  3.86988  3.58071  3.80241  3.25602  2.67003  2.66926  3.77109  2.63232  3.96783  3.01138  2.21242  2.59801  2.68333  2.47154  5.22476  3.10761    199 r - - -
          2.68618  4.42225  2.77519  2.73123  3.46354  2.40513  3.72494  3.29354  2.67741  2.69355  4.24690  2.90347  2.73739  3.18146  2.89801  2.37887  2.77519  2.98518  4.58477  3.61503
          0.09854  4.49343  2.49301  0.61958  0.77255  0.48576  0.95510
     40   3.14489  5.32036  1.96386  2.69107  4.91410  3.51912  4.25065  4.46143  3.27283  4.03117  4.91875  3.22348  0.86221  3.45986  3.78037  3.14171  3.50478  4.02428  6.09638  4.76773    200 p - - -
          2.68618  4.42225  2.77519  2.73123  3.46354  2.40513  3.72494  3.29354  2.67741  2.69355  4.24690  2.90347  2.73739  3.18146  2.89801  2.37887  2.77519  2.98518  4.58477  3.61503
          0.01817  4.41305  5.13540  0.61958  0.77255  0.41573  1.07840
     41   2.70032  5.07073  2.74471  2.18966  4.36217  2.77423  3.16139  3.81165  2.44857  2.42198  4.12660  2.98568  3.01241  2.80685  2.54110  2.69129  2.93168  3.22129  5.53665  4.16102    201 e - - -
          2.68618  4.42225  2.77519  2.73123  3.46354  2.40513  3.72494  3.29354  2.67741  2.69355  4.24690  2.90347  2.73739  3.18146  2.89801  2.37887  2.77519  2.98518  4.58477  3.61503
          0.01675  4.49343  5.21577  0.61958  0.77255  0.48576  0.95510
     42   2.73918  5.18843  2.46777  2.22133  4.51693  2.17811  3.70644  3.98759  2.46805  3.49334  4.25228  2.96071  3.89661  2.81663  2.48658  2.37942  2.44965  3.57408  5.64769  4.24749    202 g - - -
          2.68599  4.42226  2.77521  2.73124  3.46355  2.40514  3.72496  3.29355  2.67742  2.69356  4.24691  2.90348  2.73741  3.18148  2.89802  2.37888  2.77521  2.98520  4.58478  3.61504
          0.07579  2.69471  5.21577  0.37210  1.16887  0.48576  0.95510
     43   2.31795  5.10090  2.40482  2.43341  4.40389  2.97705  2.91828  3.86077  2.43778  3.38860  3.11793  2.48904  3.88167  2.79535  2.74088  2.68371  2.71881  3.46909  5.56108  4.17732    204 a - - -
          2.68618  4.42225  2.77519  2.73123  3.46354  2.40513  3.72494  3.29354  2.67741  2.69355  4.24690  2.90347  2.73739  3.18146  2.89801  2.37887  2.77519  2.98518  4.58477  3.61503
          0.01675  4.49343  5.21577  0.61958  0.77255  0.48576  0.95510
     44   2.56134  5.02245  3.05410  2.31361  4.30260  3.51844  3.70888  3.73556  2.20165  3.29719  4.08761  3.02517  2.42537  2.83696  2.32306  2.72288  2.69422  2.69709  5.49794  4.14380    205 k - - -
          2.68618  4.42225  2.77519  2.73123  3.46354  2.40513  3.72494  3.29354  2.67741  2.69355  4.24690  2.90347  2.73739  3.18146  2.89801  2.37887  2.77519  2.98518  4.58477  3.61503
          0.01675  4.49343  5.21577  0.61958  0.77255  0.48576  0.95510
     45   2.19804  4.71186  3.22703  2.66702  3.90693  2.78487  3.78972  2.92387  2.64838  2.65240  3.79891  3.15849  3.37507  2.64315  2.62549  2.56403  2.92557  2.60647  5.25029  3.95635    206 a - - -
          2.68618  4.42225  2.77519  2.73123  3.46354  2.40513  3.72494  3.29354  2.67741  2.69355  4.24690  2.90347  2.73739  3.18146  2.89801  2.37887  2.77519  2.98518  4.58477  3.61503
          0.01675  4.49343  5.21577  0.61958  0.77255  0.48576  0.95510
     46   2.71867  4.80391  3.21047  2.64715  4.03865  3.11421  3.78044  3.43353  2.57028  2.79957  3.29518  3.14227  2.49900  2.95626  1.88874  2.78706  2.70349  3.13679  5.33715  4.03501    207 r - - -
          2.68618  4.42225  2.77519  2.73123  3.46354  2.40513  3.72494  3.29354  2.67741  2.69355  4.24690  2.90347  2.73739  3.18146  2.89801  2.37887  2.77519  2.98518  4.58477  3.61503
          0.01675  4.49343  5.21577  0.61958  0.77255  0.48576  0.95510
     47   1.81323  5.18898  2.33403  1.81256  4.51515  2.99035  3.75912  3.97433  2.55706  3.50486  4.28165  2.97607  3.92690  2.88182  3.05557  2.75631  3.02756  3.13647  5.67989  4.28234    208 e - - -
          2.68618  4.42225  2.77519  2.73123  3.46354  2.40513  3.72494  3.29354  2.67741  2.69355  4.24690  2.90347  2.73739  3.18146  2.89801  2.37887  2.77519  2.98518  4.58477  3.61503
          0.01675  4.49343  5.21577  0.61958  0.77255  0.48576  0.95510
     48   2.95683  5.40659  2.38721  2.44259  4.64735  3.52389  2.42237  4.19877  2.61937  3.69359  4.49280  2.99790  4.01487  1.32573  3.08426  2.90128  3.20273  3.79562  5.80105  4.37527    209 q - - -
          2.68618  4.42225  2.77519  2.73123  3.46354  2.40513  3.72494  3.29354  2.67741  2.69355  4.24690  2.90347  2.73739  3.18146  2.89801  2.37887  2.77519  2.98518  4.58477  3.61503
          0.01675  4.49343  5.21577  0.61958  0.77255  0.48576  0.95510
     49   3.61141  5.28112  4.40483  4.39773  5.44612  0.19819  5.43184  5.24246  4.65825  4.79469  5.80551  4.57236  4.68406  4.93428  4.78382  3.80690  4.13676  4.65082  6.33353  5.58328    210 G - - -
          2.68618  4.42225  2.77519  2.73123  3.46354  2.40513  3.72494  3.29354  2.67741  2.69355  4.24690  2.90347  2.73739  3.18146  2.89801  2.37887  2.77519  2.98518  4.58477  3.61503
          0.01675  4.49343  5.21577  0.61958  0.77255  0.48576  0.95510
     50   4.54747  5.66049  5.14292  5.02736  3.57032  4.52454  4.86801  4.66469  4.78140  3.93203  5.25711  5.07749  5.09689  5.12946  4.78411  4.74686  4.88799  4.56568  0.22041  3.54775    211 W - - -
          2.68618  4.42225  2.77519  2.73123  3.46354  2.40513  3.72494  3.29354  2.67741  2.69355  4.24690  2.90347  2.73739  3.18146  2.89801  2.37887  2.77519  2.98518  4.58477  3.61503
          0.01675  4.49343  5.21577  0.61958  0.77255  0.48576  0.95510
     51   3.69457  5.57786  3.90741  3.46121  5.11759  4.05872  4.29145  4.60454  0.42233  4.04856  5.01554  3.84063  4.54669  3.47533  2.77782  3.71957  3.91859  4.29176  5.93736  4.86897    212 K - - -
          2.68618  4.42225  2.77519  2.73123  3.46354  2.40513  3.72494  3.29354  2.67741  2.69355  4.24690  2.90347  2.73739  3.18146  2.89801  2.37887  2.77519  2.98518  4.58477  3.61503
          0.01675  4.49343  5.21577  0.61958  0.77255  0.48576  0.95510
     52   3.77323  5.00943  5.57861  5.01165  2.59854  5.10812  5.31175  1.99824  4.87613  0.62520  3.03062  5.20647  5.17312  4.79416  4.86463  4.48665  3.97911  2.62382  5.37916  4.29277    213 L - - -
          2.68618  4.42225  2.77519  2.73123  3.46354  2.40513  3.72494  3.29354  2.67741  2.69355  4.24690  2.90347  2.73739  3.18146  2.89801  2.37887  2.77519  2.98518  4.58477  3.61503
          0.01675  4.49343  5.21577  0.61958  0.77255  0.48576  0.95510
     53   3.93765  5.55821  3.98937  3.84925  3.94723  4.15343  0.32759  4.75181  3.68939  4.14039  5.26615  4.21662  4.75541  4.23631  3.89490  4.01703  4.27991  4.47365  5.38497  3.88930    214 H - - -
          2.68618  4.42225  2.77519  2.73123  3.46354  2.40513  3.72494  3.29354  2.67741  2.69355  4.24690  2.90347  2.73739  3.18146  2.89801  2.37887  2.77519  2.98518  4.58477  3.61503
          0.01675  4.49343  5.21577  0.61958  0.77255  0.48576  0.95510
     54   3.44447  4.66968  5.43498  4.92954  3.80631  4.96403  5.54048  1.36573  4.83944  1.73559  3.57069  5.09224  5.17966  5.02344  4.96637  4.36446  3.69385  0.99003  5.86080  4.69965    215 v - - -
          2.68618  4.42225  2.77519  2.73123  3.46354  2.40513  3.72494  3.29354  2.67741  2.69355  4.24690  2.90347  2.73739  3.18146  2.89801  2.37887  2.77519  2.98518  4.58477  3.61503
          0.01675  4.49343  5.21577  0.61958  0.77255  0.48576  0.95510
     55   2.58641  4.55620  3.64259  3.41149  4.75632  3.27253  4.55681  4.25087  3.52064  3.90082  4.71991  3.60241  2.04829  3.81619  3.84225  0.81414  3.08308  3.64030  6.06223  4.83164    216 s - - -
          2.68618  4.42225  2.77519  2.73123  3.46354  2.40513  3.72494  3.29354  2.67741  2.69355  4.24690  2.90347  2.73739  3.18146  2.89801  2.37887  2.77519  2.98518  4.58477  3.61503
          0.01675  4.49343  5.21577  0.61958  0.77255  0.48576  0.95510
     56   0.71543  4.40428  4.02762  3.79808  4.75849  3.19855  4.76971  4.15159  3.83960  3.88682  4.70886  3.75923  4.00225  4.08813  4.08042  1.76764  3.01177  3.52548  6.11858  4.94962    217 a - - -
          2.68618  4.42225  2.77519  2.73123  3.46354  2.40513  3.72494  3.29354  2.67741  2.69355  4.24690  2.90347  2.73739  3.18146  2.89801  2.37887  2.77519  2.98518  4.58477  3.61503
          0.01675  4.49343  5.21577  0.61958  0.77255  0.48576  0.95510
     57   2.93550  5.10157  3.33846  2.77269  4.48033  3.66823  3.81943  3.87342  2.34160  3.41537  4.24994  3.23901  4.07965  2.44604  1.81861  2.96104  1.52850  3.53676  5.57852  4.31046    218 t - - -
          2.68618  4.42225  2.77519  2.73123  3.46354  2.40513  3.72494  3.29354  2.67741  2.69355  4.24690  2.90347  2.73739  3.18146  2.89801  2.37887  2.77519  2.98518  4.58477  3.61503
          0.01675  4.49343  5.21577  0.61958  0.77255  0.48576  0.95510
     58   2.00897  4.47037  3.66446  3.19219  4.00942  3.43971  4.18725  2.56220  3.16069  3.06447  3.94902  3.49919  1.42559  3.47459  3.50820  2.47128  2.97631  2.98996  5.42319  4.18859    219 p - - -
          2.68618  4.42225  2.77519  2.73123  3.46354  2.40513  3.72494  3.29354  2.67741  2.69355  4.24690  2.90347  2.73739  3.18146  2.89801  2.37887  2.77519  2.98518  4.58477  3.61503
          0.01675  4.49343  5.21577  0.61958  0.77255  0.48576  0.95510
     59   1.97246  4.73262  3.22383  2.69986  3.97040  2.78318  3.82832  3.35741  2.33099  2.00115  3.86105  2.81164  3.97727  3.02769  3.08533  2.80902  2.96108  3.07187  5.30516  4.01469    220 a - - -
          2.68618  4.42225  2.77519  2.73123  3.46354  2.40513  3.72494  3.29354  2.67741  2.69355  4.24690  2.90347  2.73739  3.18146  2.89801  2.37887  2.77519  2.98518  4.58477  3.61503
          0.01675  4.49343  5.21577  0.61958  0.77255  0.48576  0.95510
     60   2.76233  4.98834  2.12093  2.61310  4.60954  3.41064  3.97643  4.05993  2.84326  3.63634  4.43574  3.11237  3.97832  3.13120  3.32761  1.36141  2.11212  3.61587  5.83035  4.46243    221 s - - -
          2.68618  4.42225  2.77519  2.73123  3.46354  2.40513  3.72494  3.29354  2.67741  2.69355  4.24690  2.90347  2.73739  3.18146  2.89801  2.37887  2.77519  2.98518  4.58477  3.61503
          0.01675  4.49343  5.21577  0.61958  0.77255  0.48576  0.95510
     61   1.08939  4.53964  4.17120  3.75003  3.77626  3.73427  4.55739  2.80244  3.63341  1.60833  3.71837  3.94293  4.31688  3.94907  3.87492  3.14752  3.22333  2.65052  5.44237  4.22728    222 a - - -
          2.68618  4.42225  2.77519  2.73123  3.46354  2.40513  3.72494  3.29354  2.67741  2.69355  4.24690  2.90347  2.73739  3.18146  2.89801  2.37887  2.77519  2.98518  4.58477  3.61503
          0.01675  4.49343  5.21577  0.61958  0.77255  0.48576  0.95510
     62   2.33332  3.76640  2.82305  2.44696  4.06327  3.53555  3.75940  3.46794  2.57872  3.09279  3.91866  3.09533  2.08526  2.92544  2.78557  2.74953  2.93054  2.69656  5.35737  4.03778    223 p - - -
          2.68618  4.42225  2.77519  2.73123  3.46354  2.40513  3.72494  3.29354  2.67741  2.69355  4.24690  2.90347  2.73739  3.18146  2.89801  2.37887  2.77519  2.98518  4.58477  3.61503
          0.01675  4.49343  5.21577  0.61958  0.77255  0.48576  0.95510
     63   2.08088  4.92923  3.04013  2.00289  4.18407  3.52324  3.76199  3.59776  2.56823  2.22077  4.01961  2.61357  3.28866  2.91506  3.02998  2.75877  2.96555  3.27175  5.44717  4.10977    224 e - - -
          2.68618  4.42225  2.77519  2.73123  3.46354  2.40513  3.72494  3.29354  2.67741  2.69355  4.24690  2.90347  2.73739  3.18146  2.89801  2.37887  2.77519  2.98518  4.58477  3.61503
          0.01675  4.49343  5.21577  0.61958  0.77255  0.48576  0.95510
     64   3.43849  4.67274  5.39004  4.88392  3.80068  4.93880  5.50868  1.64714  4.78843  1.78472  3.57042  5.05710  5.16325  4.98382  4.92625  4.33701  3.68917  0.82205  5.84935  4.68216    225 v - - -
          2.68618  4.42225  2.77519  2.73123  3.46354  2.40513  3.72494  3.29354  2.67741  2.69355  4.24690  2.90347  2.73739  3.18146  2.89801  2.37887  2.77519  2.98518  4.58477  3.61503
          0.01675  4.49343  5.21577  0.61958  0.77255  0.48576  0.95510
     65   2.65639  4.56955  4.87282  4.30047  2.55453  4.39040  4.71832  2.41356  4.16078  0.90105  3.16759  4.46171  4.67868  4.28562  4.26094  3.71914  3.43172  2.15208  5.14180  3.99305    226 l - - -
          2.68618  4.42225  2.77519  2.73123  3.46354  2.40513  3.72494  3.29354  2.67741  2.69355  4.24690  2.90347  2.73739  3.18146  2.89801  2.37887  2.77519  2.98518  4.58477  3.61503
          0.01675  4.49343  5.21577  0.61958  0.77255  0.48576  0.95510
     66   1.74059  5.15082  2.30870  2.43373  4.46491  3.49209  3.26371  3.92556  2.18922  3.44265  4.20809  2.97575  3.89794  2.81115  2.69664  2.70927  2.81927  3.52648  5.60516  4.21802    227 a - - -
          2.68618  4.42225  2.77519  2.73123  3.46354  2.40513  3.72494  3.29354  2.67741  2.69355  4.24690  2.90347  2.73739  3.18146  2.89801  2.37887  2.77519  2.98518  4.58477  3.61503
          0.01675  4.49343  5.21577  0.61958  0.77255  0.48576  0.95510
     67   2.80510  4.55277  3.64538  3.04831  3.68735  3.75178  3.94964  2.50359  2.58416  2.07830  3.61812  3.45397  4.12236  3.23752  1.68594  3.01051  3.02925  2.50009  5.11953  3.89333    228 r - - -
          2.68618  4.42225  2.77519  2.73123  3.46354  2.40513  3.72494  3.29354  2.67741  2.69355  4.24690  2.90347  2.73739  3.18146  2.89801  2.37887  2.77519  2.98518  4.58477  3.61503
          0.01675  4.49343  5.21577  0.61958  0.77255  0.48576  0.95510
     68   1.86903  4.34959  3.85563  3.31263  3.62661  3.62895  4.14081  2.82850  3.24644  2.37002  3.59545  3.61064  4.10789  3.52908  3.54736  2.13778  2.66317  1.76313  5.10602  3.89161    229 v - - -
          2.68618  4.42225  2.77519  2.73123  3.46354  2.40513  3.72494  3.29354  2.67741  2.69355  4.24690  2.90347  2.73739  3.18146  2.89801  2.37887  2.77519  2.98518  4.58477  3.61503
          0.01675  4.49343  5.21577  0.61958  0.77255  0.48576  0.95510
     69   1.83383  4.29648  4.18565  3.61500  3.32065  3.88738  4.20235  2.57858  3.49770  1.50078  3.33051  3.85183  4.26132  3.73630  3.70332  3.18223  3.04090  2.20613  4.89559  2.86002    230 l - - -
          2.68618  4.42225  2.77519  2.73123  3.46354  2.40513  3.72494  3.29354  2.67741  2.69355  4.24690  2.90347  2.73739  3.18146  2.89801  2.37887  2.77519  2.98518  4.58477  3.61503
          0.01675  4.49343  5.21577  0.61958  0.77255  0.48576  0.95510
     70   2.83970  5.36599  2.11668  1.91191  4.69297  3.20227  3.76182  4.18472  2.22580  3.66286  4.42239  2.93829  2.15704  2.62171  3.06998  2.78260  3.08205  3.74899  5.79957  4.36805    231 e - - -
          2.68618  4.42225  2.77519  2.73123  3.46354  2.40513  3.72494  3.29354  2.67741  2.69355  4.24690  2.90347  2.73739  3.18146  2.89801  2.37887  2.77519  2.98518  4.58477  3.61503
          0.01675  4.49343  5.21577  0.61958  0.77255  0.48576  0.95510
     71   3.39266  4.69400  5.18547  4.72466  3.79175  4.72982  5.37154  1.98605  4.57456  1.91571  3.61868  4.89185  5.05916  4.84214  4.73556  4.15539  3.67068  0.69297  5.79795  4.57186    232 V - - -
          2.68618  4.42225  2.77519  2.73123  3.46354  2.40513  3.72494  3.29354  2.67741  2.69355  4.24690  2.90347  2.73739  3.18146  2.89801  2.37887  2.77519  2.98518  4.58477  3.61503
          0.01675  4.49343  5.21577  0.61958  0.77255  0.48576  0.95510
     72   2.97308  4.60449  4.18185  3.80350  3.56194  3.85598  4.52110  2.84850  3.63685  0.79656  3.59120  4.00593  4.39706  3.97999  3.84005  2.47138  3.31580  2.76003  5.27167  4.00275    233 l - - -
          2.68618  4.42225  2.77519  2.73123  3.46354  2.40513  3.72494  3.29354  2.67741  2.69355  4.24690  2.90347  2.73739  3.18146  2.89801  2.37887  2.77519  2.98518  4.58477  3.61503
          0.01675  4.49343  5.21577  0.61958  0.77255  0.48576  0.95510
     73   2.29480  4.34780  3.74831  2.85960  3.46985  3.73755  4.00799  2.54809  3.10845  1.75666  3.44380  3.54056  4.11307  2.79259  3.41803  2.99742  2.94996  2.02295  4.95211  3.73463    234 l - - -
          2.68618  4.42225  2.77519  2.73123  3.46354  2.40513  3.72494  3.29354  2.67741  2.69355  4.24690  2.90347  2.73739  3.18146  2.89801  2.37887  2.77519  2.98518  4.58477  3.61503
          0.01675  4.49343  5.21577  0.61958  0.77255  0.48576  0.95510
     74   2.31906  5.06941  3.15091  2.22835  4.36246  3.58904  3.74318  3.77608  2.39390  2.74493  4.13976  3.10154  3.97926  2.73913  1.61331  2.82172  3.03442  3.43349  5.52023  4.19999    235 r - - -
          2.68618  4.42225  2.77519  2.73123  3.46354  2.40513  3.72494  3.29354  2.67741  2.69355  4.24690  2.90347  2.73739  3.18146  2.89801  2.37887  2.77519  2.98518  4.58477  3.61503
          0.01675  4.49343  5.21577  0.61958  0.77255  0.48576  0.95510
     75   2.55680  5.16169  2.90232  1.83043  4.43862  3.49896  2.21117  3.91567  2.49562  3.44472  4.22257  2.38459  3.91962  2.84894  2.97553  2.74380  3.00059  3.52893  5.60823  3.41345    236 e - - -
          2.68618  4.42225  2.77519  2.73123  3.46354  2.40513  3.72494  3.29354  2.67741  2.69355  4.24690  2.90347  2.73739  3.18146  2.89801  2.37887  2.77519  2.98518  4.58477  3.61503
          0.01675  4.49343  5.21577  0.61958  0.77255  0.48576  0.95510
     76   2.70623  5.12780  2.64629  2.24395  4.43880  3.13947  3.68011  3.89990  2.34327  3.01942  4.17871  2.58738  3.88255  2.78984  2.01523  2.68546  2.93734  2.83054  5.58022  4.19280    237 r - - -
          2.68618  4.42225  2.77519  2.73123  3.46354  2.40513  3.72494  3.29354  2.67741  2.69355  4.24690  2.90347  2.73739  3.18146  2.89801  2.37887  2.77519  2.98518  4.58477  3.61503
          0.01675  4.49343  5.21577  0.61958  0.77255  0.48576  0.95510
     77   1.61824  1.25867  4.41103  4.07805  4.45606  3.21261  4.79169  3.79981  3.98071  3.56953  4.42032  3.86883  4.00433  4.19648  4.15112  1.73141  2.96597  3.29187  5.87878  4.73425    238 c - - -
          2.68618  4.42225  2.77519  2.73123  3.46354  2.40513  3.72494  3.29354  2.67741  2.69355  4.24690  2.90347  2.73739  3.18146  2.89801  2.37887  2.77519  2.98518  4.58477  3.61503
          0.01675  4.49343  5.21577  0.61958  0.77255  0.48576  0.95510
     78   1.68757  5.03482  2.62356  2.50711  4.40223  3.20761  2.52669  3.84890  2.59664  3.41127  4.20326  3.03377  3.93098  2.92871  3.07747  2.19052  3.00171  3.46696  5.61175  4.24399    239 a - - -
          2.68618  4.42225  2.77519  2.73123  3.46354  2.40513  3.72494  3.29354  2.67741  2.69355  4.24690  2.90347  2.73739  3.18146  2.89801  2.37887  2.77519  2.98518  4.58477  3.61503
          0.01675  4.49343  5.21577  0.61958  0.77255  0.48576  0.95510
     79   1.93871  4.61401  4.39878  4.03284  0.95897  3.87836  4.34043  3.00562  3.95595  2.61697  3.79328  4.09310  4.44282  4.15616  4.12219  3.30580  3.37435  2.86179  4.79589  3.26181    240 f - - -
          2.68618  4.42225  2.77519  2.73123  3.46354  2.40513  3.72494  3.29354  2.67741  2.69355  4.24690  2.90347  2.73739  3.18146  2.89801  2.37887  2.77519  2.98518  4.58477  3.61503
          0.01675  4.49343  5.21577  0.61958  0.77255  0.48576  0.95510
     80   3.69457  5.57786  3.90741  3.46121  5.11759  4.05872  4.29145  4.60454  0.42233  4.04856  5.01554  3.84063  4.54669  3.47533  2.77782  3.71957  3.91859  4.29176  5.93736  4.86897    241 K - - -
          2.68618  4.42225  2.77519  2.73123  3.46354  2.40513  3.72494  3.29354  2.67741  2.69355  4.24690  2.90347  2.73739  3.18146  2.89801  2.37887  2.77519  2.98518  4.58477  3.61503
          0.01675  4.49343  5.21577  0.61958  0.77255  0.48576  0.95510
     81   3.10875  4.46284  4.81459  4.26720  1.24816  4.23243  4.20259  2.31487  4.08926  2.19361  3.35562  4.26223  4.55520  4.18143  4.13230  3.55290  3.33693  2.15662  2.82060  3.03981    242 f - - -
          2.68618  4.42225  2.77519  2.73123  3.46354  2.40513  3.72494  3.29354  2.67741  2.69355  4.24690  2.90347  2.73739  3.18146  2.89801  2.37887  2.77519  2.98518  4.58477  3.61503
          0.01675  4.49343  5.21577  0.61958  0.77255  0.48576  0.95510
     82   0.73186  4.43385  4.26459  3.93647  4.28659  3.42338  4.77467  3.08819  3.86460  3.17680  4.21970  3.92454  4.16173  4.14437  4.08496  2.88390  3.10615  2.16654  5.84133  4.64674    243 a - - -
          2.68618  4.42225  2.77519  2.73123  3.46354  2.40513  3.72494  3.29354  2.67741  2.69355  4.24690  2.90347  2.73739  3.18146  2.89801  2.37887  2.77519  2.98518  4.58477  3.61503
          0.01675  4.49343  5.21577  0.61958  0.77255  0.48576  0.95510
     83   2.36354  5.13038  3.22065  2.66651  4.54058  2.22182  3.78444  3.95458  2.06116  3.47440  4.27831  3.15671  4.02107  2.91269  1.62695  2.87495  3.10349  3.58189  5.61903  4.31734    244 r - - -
          2.68618  4.42225  2.77519  2.73123  3.46354  2.40513  3.72494  3.29354  2.67741  2.69355  4.24690  2.90347  2.73739  3.18146  2.89801  2.37887  2.77519  2.98518  4.58477  3.61503
          0.01675  4.49343  5.21577  0.61958  0.77255  0.48576  0.95510
     84   2.50756  5.14948  2.27078  2.43102  4.49600  3.47423  3.71612  3.96283  2.48125  3.47727  4.23933  2.55839  3.89670  2.82881  2.72949  1.85108  2.50859  3.55141  5.63786  4.24347    245 s - - -
          2.68618  4.42225  2.77519  2.73123  3.46354  2.40513  3.72494  3.29354  2.67741  2.69355  4.24690  2.90347  2.73739  3.18146  2.89801  2.37887  2.77519  2.98518  4.58477  3.61503
          0.01675  4.49343  5.21577  0.61958  0.77255  0.48576  0.95510
     85   2.28776  4.65718  2.82927  2.76012  3.89642  3.56206  3.87491  3.25501  2.77122  1.86230  3.80670  3.22853  2.39127  3.09789  3.19186  2.82240  2.69726  2.98322  5.26876  3.98894    246 l - - -
          2.68618  4.42225  2.77519  2.73123  3.46354  2.40513  3.72494  3.29354  2.67741  2.69355  4.24690  2.90347  2.73739  3.18146  2.89801  2.37887  2.77519  2.98518  4.58477  3.61503
          0.01675  4.49343  5.21577  0.61958  0.77255  0.48576  0.95510
     86   2.30046  5.37470  2.25591  1.30520  4.69822  3.48207  3.79714  4.18196  2.61152  3.67563  4.44937  2.95105  3.96148  2.91908  2.75170  2.82082  3.12409  3.75832  5.82455  4.39623    247 e - - -
          2.68618  4.42225  2.77519  2.73123  3.46354  2.40513  3.72494  3.29354  2.67741  2.69355  4.24690  2.90347  2.73739  3.18146  2.89801  2.37887  2.77519  2.98518  4.58477  3.61503
          0.01675  4.49343  5.21577  0.61958  0.77255  0.48576  0.95510
     87   2.70858  5.02865  3.03837  2.22698  4.30668  2.77308  3.28079  3.74429  2.30204  3.30224  4.08875  3.01235  3.90165  2.55288  2.48385  2.71070  2.93860  2.33217  5.50089  3.54118    248 e - - -
          2.68618  4.42225  2.77519  2.73123  3.46354  2.40513  3.72494  3.29354  2.67741  2.69355  4.24690  2.90347  2.73739  3.18146  2.89801  2.37887  2.77519  2.98518  4.58477  3.61503
          0.01675  4.49343  5.21577  0.61958  0.77255  0.48576  0.95510
     88   3.44551  4.73630  5.24481  4.74283  3.59471  4.78293  5.29919  2.09095  4.59368  1.22240  3.40107  4.91746  5.04762  4.77248  4.71207  4.18337  3.70219  1.02987  5.63627  4.48780    249 v - - -
          2.68618  4.42225  2.77519  2.73123  3.46354  2.40513  3.72494  3.29354  2.67741  2.69355  4.24690  2.90347  2.73739  3.18146  2.89801  2.37887  2.77519  2.98518  4.58477  3.61503
          0.01675  4.49343  5.21577  0.61958  0.77255  0.48576  0.95510
     89   2.06057  5.01776  3.04041  2.48350  4.29729  2.80623  3.23684  3.73421  2.21286  2.99656  4.08242  3.01373  3.90041  2.83018  2.49424  2.46165  2.64817  3.37394  5.49655  4.13708    250 a - - -
          2.68618  4.42225  2.77519  2.73123  3.46354  2.40513  3.72494  3.29354  2.67741  2.69355  4.24690  2.90347  2.73739  3.18146  2.89801  2.37887  2.77519  2.98518  4.58477  3.61503
          0.01675  4.49343  5.21577  0.61958  0.77255  0.48576  0.95510
     90   1.80867  5.00882  3.06431  2.20935  4.28427  3.52494  3.71635  3.71248  2.20415  2.93784  4.07644  3.03595  3.91787  2.84810  2.62155  2.73310  2.49618  3.36184  5.48762  4.13894    251 a - - -
          2.68618  4.42225  2.77519  2.73123  3.46354  2.40513  3.72494  3.29354  2.67741  2.69355  4.24690  2.90347  2.73739  3.18146  2.89801  2.37887  2.77519  2.98518  4.58477  3.61503
          0.01675  4.49343  5.21577  0.61958  0.77255  0.48576  0.95510
     91   3.80786  5.03746  5.61538  5.04035  3.27621  5.17545  5.46237  1.97545  4.89706  0.61148  2.52070  5.27998  5.21415  4.82791  4.89655  4.56051  4.01270  2.58810  5.50636  4.54307    252 L - - -
          2.68618  4.42225  2.77519  2.73123  3.46354  2.40513  3.72494  3.29354  2.67741  2.69355  4.24690  2.90347  2.73739  3.18146  2.89801  2.37887  2.77519  2.98518  4.58477  3.61503
          0.01675  4.49343  5.21577  0.61958  0.77255  0.48576  0.95510
     92   2.70436  4.64294  3.39496  2.97795  4.13268  3.49625  4.10287  3.30590  2.99037  3.15502  4.05043  1.39375  4.04929  3.33409  3.37561  2.85119  2.38258  2.07754  5.51882  4.24066    253 n - - -
          2.68618  4.42225  2.77519  2.73123  3.46354  2.40513  3.72494  3.29354  2.67741  2.69355  4.24690  2.90347  2.73739  3.18146  2.89801  2.37887  2.77519  2.98518  4.58477  3.61503
          0.01675  4.49343  5.21577  0.61958  0.77255  0.48576  0.95510
     93   2.16698  4.44446  3.82797  3.59305  4.85741  1.95092  4.67849  4.31906  3.70844  3.98122  4.76676  3.66234  3.98377  3.95116  4.00694  0.83548  3.00884  3.62655  6.17042  4.98551    254 s - - -
          2.68618  4.42225  2.77519  2.73123  3.46354  2.40513  3.72494  3.29354  2.67741  2.69355  4.24690  2.90347  2.73739  3.18146  2.89801  2.37887  2.77519  2.98518  4.58477  3.61503
          0.01675  4.49343  5.21577  0.61958  0.77255  0.48576  0.95510
     94   2.70758  4.85024  3.24112  2.75747  4.44353  1.62429  3.92831  3.86922  2.65807  3.45132  4.25785  3.21038  2.56420  3.08344  2.15306  2.77247  2.68885  3.46105  5.65071  4.34473    255 g - - -
          2.68618  4.42225  2.77519  2.73123  3.46354  2.40513  3.72494  3.29354  2.67741  2.69355  4.24690  2.90347  2.73739  3.18146  2.89801  2.37887  2.77519  2.98518  4.58477  3.61503
          0.01675  4.49343  5.21577  0.61958  0.77255  0.48576  0.95510
     95   2.13565  5.12601  2.66358  2.46245  4.46731  3.49236  3.72433  3.92234  2.46982  3.44766  4.21945  2.51870  3.91145  2.84146  1.79485  2.72538  2.72030  3.52495  5.61489  4.23585    256 r - - -
          2.68618  4.42225  2.77519  2.73123  3.46354  2.40513  3.72494  3.29354  2.67741  2.69355  4.24690  2.90347  2.73739  3.18146  2.89801  2.37887  2.77519  2.98518  4.58477  3.61503
          0.01675  4.49343  5.21577  0.61958  0.77255  0.48576  0.95510
     96   2.32461  4.73140  3.21774  2.35258  2.92824  3.57001  3.78589  3.32061  2.63315  2.97080  3.81658  3.15273  3.95793  2.98030  2.18897  2.78653  2.29267  3.04011  5.26341  3.43189    257 r - - -
          2.68618  4.42225  2.77519  2.73123  3.46354  2.40513  3.72494  3.29354  2.67741  2.69355  4.24690  2.90347  2.73739  3.18146  2.89801  2.37887  2.77519  2.98518  4.58477  3.61503
          0.01675  4.49343  5.21577  0.61958  0.77255  0.48576  0.95510
     97   2.30459  4.99338  2.09582  2.48603  4.26129  3.50556  3.71279  3.69509  2.49386  3.26760  3.18039  2.76967  2.93283  2.84514  2.96882  2.53128  2.93485  3.34312  5.48098  3.38270    258 d - - -
          2.68618  4.42225  2.77519  2.73123  3.46354  2.40513  3.72494  3.29354  2.67741  2.69355  4.24690  2.90347  2.73739  3.18146  2.89801  2.37887  2.77519  2.98518  4.58477  3.61503
          0.01675  4.49343  5.21577  0.61958  0.77255  0.48576  0.95510
     98   2.23327  4.88296  3.25246  2.72792  4.42313  3.48177  3.87962  3.84558  2.57960  3.42016  4.22485  3.19042  2.70618  3.02762  1.50329  2.33689  3.01567  3.44969  5.61431  4.30674    259 r - - -
          2.68618  4.42225  2.77519  2.73123  3.46354  2.40513  3.72494  3.29354  2.67741  2.69355  4.24690  2.90347  2.73739  3.18146  2.89801  2.37887  2.77519  2.98518  4.58477  3.61503
          0.01675  4.49343  5.21577  0.61958  0.77255  0.48576  0.95510
     99   1.64380  4.75145  3.23067  2.81689  4.42994  1.68825  4.02710  3.85527  2.51126  3.46686  4.27832  3.24731  2.84477  3.20244  3.27933  2.74762  3.01121  3.43067  5.69292  4.38962    260 a - - -
          2.68618  4.42225  2.77519  2.73123  3.46354  2.40513  3.72494  3.29354  2.67741  2.69355  4.24690  2.90347  2.73739  3.18146  2.89801  2.37887  2.77519  2.98518  4.58477  3.61503
          0.01675  4.49343  5.21577  0.61958  0.77255  0.48576  0.95510
    100   2.29846  4.94274  3.06531  2.51792  4.21248  2.54722  3.28674  3.63835  2.51557  2.87629  4.02705  2.88805  3.91000  2.65999  2.98296  2.10877  2.55163  3.29696  5.45177  4.10588    261 s - - -
          2.68618  4.42225  2.77519  2.73123  3.46354  2.40513  3.72494  3.29354  2.67741  2.69355  4.24690  2.90347  2.73739  3.18146  2.89801  2.37887  2.77519  2.98518  4.58477  3.61503
          0.01675  4.49343  5.21577  0.61958  0.77255  0.48576  0.95510
    101   2.09458  3.47084  3.91330  3.35957  3.53065  3.06554  4.11857  2.49810  3.28433  2.60902  3.51699  3.63001  4.09487  3.54932  3.55928  1.84018  2.93638  2.00467  5.01044  3.80397    262 s - - -
          2.68618  4.42225  2.77519  2.73123  3.46354  2.40513  3.72494  3.29354  2.67741  2.69355  4.24690  2.90347  2.73739  3.18146  2.89801  2.37887  2.77519  2.98518  4.58477  3.61503
          0.01675  4.49343  5.21577  0.61958  0.77255  0.48576  0.95510
    102   2.87342  4.88531  3.17136  3.11497  4.94938  0.68391  4.53006  4.54525  3.53961  4.15284  5.00385  2.37997  4.15794  3.78551  3.91835  2.98618  3.34949  3.94549  6.19143  4.92062    263 G - - -
          2.68618  4.42225  2.77519  2.73123  3.46354  2.40513  3.72494  3.29354  2.67741  2.69355  4.24690  2.90347  2.73739  3.18146  2.89801  2.37887  2.77519  2.98518  4.58477  3.61503
          0.01675  4.49343  5.21577  0.61958  0.77255  0.48576  0.95510
    103   3.69457  5.57786  3.90741  3.46121  5.11759  4.05872  4.29145  4.60454  0.42233  4.04856  5.01554  3.84063  4.54669  3.47533  2.77782  3.71957  3.91859  4.29176  5.93736  4.86897    264 K - - -
          2.68618  4.42225  2.77519  2.73123  3.46354  2.40513  3.72494  3.29354  2.67741  2.69355  4.24690  2.90347  2.73739  3.18146  2.89801  2.37887  2.77519  2.98518  4.58477  3.61503
          0.01675  4.49343  5.21577  0.61958  0.77255  0.48576  0.95510
    104   1.71134  4.57293  4.35086  3.96787  1.08777  3.82899  4.34512  2.99491  3.89280  2.62976  3.78004  4.04615  4.39702  4.10289  4.07174  3.24933  3.31898  2.83789  4.84707  3.33948    265 f - - -
          2.68618  4.42225  2.77519  2.73123  3.46354  2.40513  3.72494  3.29354  2.67741  2.69355  4.24690  2.90347  2.73739  3.18146  2.89801  2.37887  2.77519  2.98518  4.58477  3.61503
          0.01675  4.49343  5.21577  0.61958  0.77255  0.48576  0.95510
    105   3.45311  4.70166  5.39395  4.84900  3.54899  4.87589  5.32121  1.10877  4.73217  1.45700  2.82363  5.00127  5.07116  4.82416  4.80079  4.25023  3.68804  1.65459  5.59334  4.50174    266 i - - -
          2.68618  4.42225  2.77519  2.73123  3.46354  2.40513  3.72494  3.29354  2.67741  2.69355  4.24690  2.90347  2.73739  3.18146  2.89801  2.37887  2.77519  2.98518  4.58477  3.61503
          0.01675  4.49343  5.21577  0.61958  0.77255  0.48576  0.95510
    106   2.89884  4.73143  4.15148  3.98831  4.69144  3.53751  4.93501  3.91188  3.94658  3.74780  4.78582  4.04992  4.30221  4.31307  4.14101  3.11057  0.44443  3.52451  6.05730  4.91974    267 T - - -
          2.68618  4.42225  2.77519  2.73123  3.46354  2.40513  3.72494  3.29354  2.67741  2.69355  4.24690  2.90347  2.73739  3.18146  2.89801  2.37887  2.77519  2.98518  4.58477  3.61503
          0.01675  4.49343  5.21577  0.61958  0.77255  0.48576  0.95510
    107   2.44288  4.51796  4.97126  4.43778  3.76034  4.53248  5.03826  1.82458  4.32962  2.03266  3.60032  4.61449  4.85107  4.56216  4.49837  3.88849  3.45184  0.91023  5.57899  4.38344    268 v - - -
          2.68618  4.42225  2.77519  2.73123  3.46354  2.40513  3.72494  3.29354  2.67741  2.69355  4.24690  2.90347  2.73739  3.18146  2.89801  2.37887  2.77519  2.98518  4.58477  3.61503
          0.01675  4.49343  5.21577  0.61958  0.77255  0.48576  0.95510
    108   4.25628  5.48844  4.81365  4.69148  2.59425  4.59924  4.08814  4.20185  4.54041  3.48558  4.81213  4.56751  5.07318  4.68110  4.57852  4.31355  4.55370  4.10458  4.24875  0.34590    269 Y - - -
          2.68618  4.42225  2.77519  2.73123  3.46354  2.40513  3.72494  3.29354  2.67741  2.69355  4.24690  2.90347  2.73739  3.18146  2.89801  2.37887  2.77519  2.98518  4.58477  3.61503
          0.01675  4.49343  5.21577  0.61958  0.77255  0.48576  0.95510
    109   3.78015  5.38487  4.45494  4.40763  5.28530  4.04010  5.39005  5.04866  4.52927  4.57807  5.68010  4.63611  0.20449  4.89322  4.66372  3.97540  4.27312  4.61096  6.24897  5.42631    270 P - - -
          2.68618  4.42225  2.77519  2.73123  3.46354  2.40513  3.72494  3.29354  2.67741  2.69355  4.24690  2.90347  2.73739  3.18146  2.89801  2.37887  2.77519  2.98518  4.58477  3.61503
          0.01675  4.49343  5.21577  0.61958  0.77255  0.48576  0.95510
    110   2.18829  5.19602  2.50264  2.22398  4.53181  3.12840  3.26503  4.01096  2.17222  3.49655  4.24023  2.94621  3.32227  2.76895  2.26757  2.67319  2.93932  3.58189  5.63314  4.22799    271 k - - -
          2.68618  4.42225  2.77519  2.73123  3.46354  2.40513  3.72494  3.29354  2.67741  2.69355  4.24690  2.90347  2.73739  3.18146  2.89801  2.37887  2.77519  2.98518  4.58477  3.61503
          0.01675  4.49343  5.21577  0.61958  0.77255  0.48576  0.95510
    111   2.74467  5.13612  2.09987  2.44190  4.46664  3.48014  3.73555  3.92570  2.51499  3.45628  4.22964  2.98358  2.93984  2.55834  3.00456  1.82575  2.98818  3.04448  5.63102  4.24227    272 s - - -
          2.68618  4.42225  2.77519  2.73123  3.46354  2.40513  3.72494  3.29354  2.67741  2.69355  4.24690  2.90347  2.73739  3.18146  2.89801  2.37887  2.77519  2.98518  4.58477  3.61503
          0.01675  4.49343  5.21577  0.61958  0.77255  0.48576  0.95510
    112   3.10349  5.69484  1.13269  1.79371  5.00740  3.47406  3.95499  4.52832  2.91506  4.00317  4.81536  2.93138  3.14141  3.10256  3.49789  2.51695  3.37936  4.08171  6.15320  4.65468    273 d - - -
          2.68618  4.42225  2.77519  2.73123  3.46354  2.40513  3.72494  3.29354  2.67741  2.69355  4.24690  2.90347  2.73739  3.18146  2.89801  2.37887  2.77519  2.98518  4.58477  3.61503
          0.24570  4.49343  1.57667  0.61958  0.77255  0.48576  0.95510
    113   2.12488  5.17407  2.22587  1.80523  4.51116  3.39039  3.70762  3.98001  2.52626  3.50067  4.27981  2.88409  3.86265  2.83339  3.03439  2.29240  2.81257  3.57156  5.66990  4.25952    274 e - - -
          2.68618  4.42225  2.77519  2.73123  3.46354  2.40513  3.72494  3.29354  2.67741  2.69355  4.24690  2.90347  2.73739  3.18146  2.89801  2.37887  2.77519  2.98518  4.58477  3.61503
          0.02102  4.26874  4.99109  0.61958  0.77255  0.33790  1.24919
    114   2.73217  5.22325  2.32993  1.78737  4.55834  3.47966  3.21187  4.03826  2.42447  3.10364  4.26905  2.94900  3.88637  2.21955  2.62175  2.69445  2.96461  3.60924  5.65763  4.25104    275 e - - -
          2.68618  4.42225  2.77519  2.73123  3.46354  2.40513  3.72494  3.29354  2.67741  2.69355  4.24690  2.90347  2.73739  3.18146  2.89801  2.37887  2.77519  2.98518  4.58477  3.61503
          0.01675  4.49343  5.21577  0.61958  0.77255  0.48576  0.95510
    115   1.73733  4.33620  4.49111  3.91523  2.58520  4.05309  4.39965  2.41945  3.78656  1.59556  3.28850  4.09074  4.40692  3.98001  3.93645  3.36269  3.14782  1.90317  4.98611  3.80032    276 l - - -
          2.68618  4.42225  2.77519  2.73123  3.46354  2.40513  3.72494  3.29354  2.67741  2.69355  4.24690  2.90347  2.73739  3.18146  2.89801  2.37887  2.77519  2.98518  4.58477  3.61503
          0.01675  4.49343  5.21577  0.61958  0.77255  0.48576  0.95510
    116   2.29667  4.82288  3.24118  2.66813  4.05134  3.59097  3.78084  3.43326  2.24407  2.54117  3.91027  3.15972  3.97806  2.95633  1.85897  2.81461  2.67274  2.85312  5.33933  4.04461    277 r - - -
          2.68618  4.42225  2.77519  2.73123  3.46354  2.40513  3.72494  3.29354  2.67741  2.69355  4.24690  2.90347  2.73739  3.18146  2.89801  2.37887  2.77519  2.98518  4.58477  3.61503
          0.01675  4.49343  5.21577  0.61958  0.77255  0.48576  0.95510
    117   2.10331  5.06718  3.02918  2.28726  4.40795  3.50428  3.73043  3.85133  2.46345  3.39243  4.17385  3.02752  2.95337  2.85318  1.90385  2.38651  2.97371  3.46897  5.57215  4.21066    278 r - - -
          2.68618  4.42225  2.77519  2.73123  3.46354  2.40513  3.72494  3.29354  2.67741  2.69355  4.24690  2.90347  2.73739  3.18146  2.89801  2.37887  2.77519  2.98518  4.58477  3.61503
          0.01675  4.49343  5.21577  0.61958  0.77255  0.48576  0.95510
    118   3.68511  4.93571  5.50742  4.93007  3.29583  5.03366  5.34715  2.10872  4.79852  0.69483  2.37135  5.14051  5.12718  4.76017  4.81235  4.40344  3.89601  2.21269  5.46727  4.48231    279 l - - -
          2.68618  4.42225  2.77519  2.73123  3.46354  2.40513  3.72494  3.29354  2.67741  2.69355  4.24690  2.90347  2.73739  3.18146  2.89801  2.37887  2.77519  2.98518  4.58477  3.61503
          0.01675  4.49343  5.21577  0.61958  0.77255  0.48576  0.95510
    119   1.40210  4.35935  3.95563  3.43113  3.69550  2.55395  4.24604  2.30649  3.36434  2.71173  3.65488  3.69258  4.14643  3.64209  3.65220  2.97191  3.00244  2.05300  5.19536  3.98437    280 a - - -
          2.68618  4.42225  2.77519  2.73123  3.46354  2.40513  3.72494  3.29354  2.67741  2.69355  4.24690  2.90347  2.73739  3.18146  2.89801  2.37887  2.77519  2.98518  4.58477  3.61503
          0.01675  4.49343  5.21577  0.61958  0.77255  0.48576  0.95510
    120   2.50657  3.40359  3.17145  2.10474  4.00834  2.89186  3.76747  3.40781  2.59523  2.51867  3.87634  3.11673  3.94112  2.94361  2.49748  2.76240  2.45147  3.11126  5.31894  4.00901    281 e - - -
          2.68618  4.42225  2.77519  2.73123  3.46354  2.40513  3.72494  3.29354  2.67741  2.69355  4.24690  2.90347  2.73739  3.18146  2.89801  2.37887  2.77519  2.98518  4.58477  3.61503
          0.01675  4.49343  5.21577  0.61958  0.77255  0.48576  0.95510
    121   2.80237  5.29788  2.21429  1.49880  4.62119  3.48060  3.73817  4.10359  2.51645  3.02575  4.35260  2.51041  3.92273  2.85021  2.70891  2.75566  3.04111  3.67857  5.73592  4.31833    282 e - - -
          2.68618  4.42225  2.77519  2.73123  3.46354  2.40513  3.72494  3.29354  2.67741  2.69355  4.24690  2.90347  2.73739  3.18146  2.89801  2.37887  2.77519  2.98518  4.58477  3.61503
          0.01675  4.49343  5.21577  0.61958  0.77255  0.48576  0.95510
    122   3.93975  5.24077  5.19011  4.87265  3.50548  4.76951  5.34634  2.77411  4.64371  0.36975  3.40228  5.09646  5.12364  4.85099  4.70133  4.48398  4.21790  2.96424  5.56190  4.41641    283 L - - -
          2.68618  4.42225  2.77519  2.73123  3.46354  2.40513  3.72494  3.29354  2.67741  2.69355  4.24690  2.90347  2.73739  3.18146  2.89801  2.37887  2.77519  2.98518  4.58477  3.61503
          0.01675  4.49343  5.21577  0.61958  0.77255  0.48576  0.95510
    123   2.11429  4.93360  2.57610  2.53924  4.21825  3.50786  2.05822  3.63761  2.56457  3.23694  4.04648  3.05860  3.92673  2.91012  3.03052  2.74216  2.54377  2.95790  5.47066  4.12739    284 h - - -
          2.68618  4.42225  2.77519  2.73123  3.46354  2.40513  3.72494  3.29354  2.67741  2.69355  4.24690  2.90347  2.73739  3.18146  2.89801  2.37887  2.77519  2.98518  4.58477  3.61503
          0.01675  4.49343  5.21577  0.61958  0.77255  0.48576  0.95510
    124   2.12163  5.22674  2.45487  2.21581  4.56214  3.48027  3.68648  4.04161  2.34740  3.52567  4.27316  2.55613  3.88852  2.59168  2.11486  2.69788  2.96859  3.61282  5.66137  4.25481    285 r - - -
          2.68618  4.42225  2.77519  2.73123  3.46354  2.40513  3.72494  3.29354  2.67741  2.69355  4.24690  2.90347  2.73739  3.18146  2.89801  2.37887  2.77519  2.98518  4.58477  3.61503
          0.01675  4.49343  5.21577  0.61958  0.77255  0.48576  0.95510
    125   1.60886  4.44866  3.69450  3.13760  3.62580  3.72768  4.04085  2.78577  2.54582  2.16720  3.57460  3.52015  4.13040  3.37480  3.36408  3.00031  2.99980  2.05493  5.10056  3.87204    286 a - - -
          2.68618  4.42225  2.77519  2.73123  3.46354  2.40513  3.72494  3.29354  2.67741  2.69355  4.24690  2.90347  2.73739  3.18146  2.89801  2.37887  2.77519  2.98518  4.58477  3.61503
          0.01675  4.49343  5.21577  0.61958  0.77255  0.48576  0.95510
    126   2.96290  4.58231  4.22515  3.76608  3.63430  3.89865  4.53471  2.68567  3.59961  1.36219  3.55910  4.00305  4.40430  3.93501  3.83142  3.28870  1.35634  2.58177  5.34971  4.14416    287 t - - -
          2.68618  4.42225  2.77519  2.73123  3.46354  2.40513  3.72494  3.29354  2.67741  2.69355  4.24690  2.90347  2.73739  3.18146  2.89801  2.37887  2.77519  2.98518  4.58477  3.61503
          0.01675  4.49343  5.21577  0.61958  0.77255  0.48576  0.95510
    127   2.06138  4.94163  3.08192  2.17889  4.20459  3.52231  3.72974  3.62527  2.50588  2.65216  4.02069  3.05086  3.91803  2.87193  2.30363  2.40758  2.66570  3.28916  5.44363  4.10304    288 a - - -
          2.68618  4.42225  2.77519  2.73123  3.46354  2.40513  3.72494  3.29354  2.67741  2.69355  4.24690  2.90347  2.73739  3.18146  2.89801  2.37887  2.77519  2.98518  4.58477  3.61503
          0.01675  4.49343  5.21577  0.61958  0.77255  0.48576  0.95510
    128   3.19820  5.31539  2.87884  2.11529  5.05382  0.69815  4.37296  4.57150  3.34851  4.14634  5.03511  3.34363  4.25260  3.59135  3.79487  3.21802  3.58291  4.10925  6.20395  4.92156    289 g - - -
          2.68618  4.42225  2.77519  2.73123  3.46354  2.40513  3.72494  3.29354  2.67741  2.69355  4.24690  2.90347  2.73739  3.18146  2.89801  2.37887  2.77519  2.98518  4.58477  3.61503
          0.01675  4.49343  5.21577  0.61958  0.77255  0.48576  0.95510
    129   2.83067  4.45504  3.84870  3.27039  2.67521  3.82331  3.17328  2.89630  3.06821  1.43213  3.50647  3.60855  4.19102  3.43694  2.35306  3.09428  3.05812  2.71359  4.82560  3.47720    290 l - - -
          2.68618  4.42225  2.77519  2.73123  3.46354  2.40513  3.72494  3.29354  2.67741  2.69355  4.24690  2.90347  2.73739  3.18146  2.89801  2.37887  2.77519  2.98518  4.58477  3.61503
          0.01675  4.49343  5.21577  0.61958  0.77255  0.48576  0.95510
    130   2.30549  5.05382  3.03021  2.17552  4.34509  3.51311  3.70847  3.78336  2.19593  3.33491  4.12003  3.01565  2.18309  2.83268  2.66102  2.72221  2.95485  2.97319  5.52624  4.16547    291 e - - -
          2.68618  4.42225  2.77519  2.73123  3.46354  2.40513  3.72494  3.29354  2.67741  2.69355  4.24690  2.90347  2.73739  3.18146  2.89801  2.37887  2.77519  2.98518  4.58477  3.61503
          0.01675  4.49343  5.21577  0.61958  0.77255  0.48576  0.95510
    131   1.96928  4.51784  3.88372  3.78233  4.95923  0.63417  4.87586  4.38618  3.97831  4.10995  4.94190  3.80106  4.07744  4.20465  4.21153  2.78499  3.13800  3.70917  6.26395  5.13254    292 G - - -
          2.68618  4.42225  2.77519  2.73123  3.46354  2.40513  3.72494  3.29354  2.67741  2.69355  4.24690  2.90347  2.73739  3.18146  2.89801  2.37887  2.77519  2.98518  4.58477  3.61503
          0.01675  4.49343  5.21577  0.61958  0.77255  0.48576  0.95510
    132   3.09270  5.08520  3.25460  3.09133  4.67260  3.61275  4.35116  4.25599  3.12315  3.80481  4.74606  3.51596  0.70504  2.74982  3.43271  3.17760  3.47663  3.86069  5.91362  4.64247    293 p - - -
          2.68618  4.42225  2.77519  2.73123  3.46354  2.40513  3.72494  3.29354  2.67741  2.69355  4.24690  2.90347  2.73739  3.18146  2.89801  2.37887  2.77519  2.98518  4.58477  3.61503
          0.01675  4.49343  5.21577  0.61958  0.77255  0.48576  0.95510
    133   2.17511  4.97869  3.18272  2.60600  4.24884  3.58145  3.74525  3.66055  2.16061  3.24075  4.05605  3.11108  2.95984  2.88963  1.79450  2.80284  3.00014  3.33298  3.87225  4.13857    294 r - - -
          2.68618  4.42225  2.77519  2.73123  3.46354  2.40513  3.72494  3.29354  2.67741  2.69355  4.24690  2.90347  2.73739  3.18146  2.89801  2.37887  2.77519  2.98518  4.58477  3.61503
          0.01675  4.49343  5.21577  0.61958  0.77255  0.48576  0.95510
    134   3.45548  4.67625  5.46103  4.99923  3.98972  5.00625  5.73860  0.93364  4.92393  2.42013  3.73683  5.16593  5.25582  5.17958  5.09419  4.43958  3.72113  1.08485  6.08808  4.87259    295 i - - -
          2.68618  4.42225  2.77519  2.73123  3.46354  2.40513  3.72494  3.29354  2.67741  2.69355  4.24690  2.90347  2.73739  3.18146  2.89801  2.37887  2.77519  2.98518  4.58477  3.61503
          0.01675  4.49343  5.21577  0.61958  0.77255  0.48576  0.95510
    135   3.19619  4.71466  4.57327  4.13064  3.50162  4.18928  4.79547  2.57182  3.92358  0.74086  3.37043  4.33401  4.63603  4.22214  4.09616  3.60101  2.45296  2.57073  5.39554  4.23773    296 l - - -
          2.68618  4.42225  2.77519  2.73123  3.46354  2.40513  3.72494  3.29354  2.67741  2.69355  4.24690  2.90347  2.73739  3.18146  2.89801  2.37887  2.77519  2.98518  4.58477  3.61503
          0.01675  4.49343  5.21577  0.61958  0.77255  0.48576  0.95510
    136   2.49409  4.45683  3.79690  3.53541  4.80372  2.22029  4.62222  4.25700  3.62376  3.91891  4.71088  3.63748  3.98426  3.88658  3.93241  0.79304  2.48221  3.59841  6.11640  4.92084    297 s - - -
          2.68618  4.42225  2.77519  2.73123  3.46354  2.40513  3.72494  3.29354  2.67741  2.69355  4.24690  2.90347  2.73739  3.18146  2.89801  2.37887  2.77519  2.98518  4.58477  3.61503
          0.01675  4.49343  5.21577  0.61958  0.77255  0.48576  0.95510
    137   3.80325  5.89249  0.32906  2.94927  5.38774  3.81839  4.65627  5.14993  3.87954  4.65232  5.68463  3.52318  4.51320  3.92329  4.44879  3.72205  4.16656  4.73305  6.41069  5.21078    298 D - - -
          2.68618  4.42225  2.77519  2.73123  3.46354  2.40513  3.72494  3.29354  2.67741  2.69355  4.24690  2.90347  2.73739  3.18146  2.89801  2.37887  2.77519  2.98518  4.58477  3.61503
          0.01675  4.49343  5.21577  0.61958  0.77255  0.48576  0.95510
    138   3.11523  5.24523  3.54206  2.90218  4.38926  3.81836  3.80756  3.97067  2.22174  3.46378  4.32538  3.33999  4.18403  2.27363  1.13648  3.12618  3.30117  3.66096  5.49147  2.93763    299 r - - -
          2.68618  4.42225  2.77519  2.73123  3.46354  2.40513  3.72494  3.29354  2.67741  2.69355  4.24690  2.90347  2.73739  3.18146  2.89801  2.37887  2.77519  2.98518  4.58477  3.61503
          0.01675  4.49343  5.21577  0.61958  0.77255  0.48576  0.95510
    139   2.76728  5.19198  3.26670  2.71022  4.59193  3.65636  3.79183  3.99860  2.30963  3.50346  4.31838  3.19263  2.19386  2.42856  1.47518  2.94141  3.16302  3.63615  5.63293  4.34933    300 r - - -
          2.68618  4.42225  2.77519  2.73123  3.46354  2.40513  3.72494  3.29354  2.67741  2.69355  4.24690  2.90347  2.73739  3.18146  2.89801  2.37887  2.77519  2.98518  4.58477  3.61503
          0.01675  4.49343  5.21577  0.61958  0.77255  0.48576  0.95510
    140   2.80007  3.06045  4.54732  3.95482  3.23144  3.96253  4.27391  2.21606  3.78838  1.94740  3.26661  4.04628  4.31803  3.95908  3.87695  3.27004  3.03379  1.94201  4.80898  1.77573    301 y - - -
          2.68618  4.42225  2.77519  2.73123  3.46354  2.40513  3.72494  3.29354  2.67741  2.69355  4.24690  2.90347  2.73739  3.18146  2.89801  2.37887  2.77519  2.98518  4.58477  3.61503
          0.01675  4.49343  5.21577  0.61958  0.77255  0.48576  0.95510
    141   1.87276  5.10739  2.37501  2.48445  4.49281  2.81200  3.76796  3.94811  2.53454  3.48127  4.25845  3.01591  3.92589  2.89141  1.95463  2.74288  3.00618  3.54468  5.65384  4.27572    302 a - - -
          2.68618  4.42225  2.77519  2.73123  3.46354  2.40513  3.72494  3.29354  2.67741  2.69355  4.24690  2.90347  2.73739  3.18146  2.89801  2.37887  2.77519  2.98518  4.58477  3.61503
          0.01675  4.49343  5.21577  0.61958  0.77255  0.48576  0.95510
    142   2.21754  4.79030  2.81043  2.61052  4.00446  3.55075  3.76569  3.40153  2.59544  2.73999  3.08818  3.11471  2.32485  2.94175  2.59999  2.76249  2.92848  2.95659  5.31665  4.00611    303 a - - -
          2.68618  4.42225  2.77519  2.73123  3.46354  2.40513  3.72494  3.29354  2.67741  2.69355  4.24690  2.90347  2.73739  3.18146  2.89801  2.37887  2.77519  2.98518  4.58477  3.61503
          0.01675  4.49343  5.21577  0.61958  0.77255  0.48576  0.95510
    143   2.78455  5.28401  2.18909  2.23898  4.61238  2.30034  2.50811  4.09570  2.49369  3.58127  4.33621  2.67453  3.91277  2.83323  2.53299  2.73917  3.02190  3.66723  5.72078  4.30435    304 d - - -
          2.68618  4.42225  2.77519  2.73123  3.46354  2.40513  3.72494  3.29354  2.67741  2.69355  4.24690  2.90347  2.73739  3.18146  2.89801  2.37887  2.77519  2.98518  4.58477  3.61503
          0.01675  4.49343  5.21577  0.61958  0.77255  0.48576  0.95510
    144   1.45670  4.42250  3.91505  3.63184  4.79043  2.63895  4.66654  4.23775  3.69335  3.90846  4.69905  3.67865  3.97819  3.94326  3.98715  0.96407  2.99065  3.57505  6.11423  4.93363    305 s - - -
          2.68618  4.42225  2.77519  2.73123  3.46354  2.40513  3.72494  3.29354  2.67741  2.69355  4.24690  2.90347  2.73739  3.18146  2.89801  2.37887  2.77519  2.98518  4.58477  3.61503
          0.01675  4.49343  5.21577  0.61958  0.77255  0.48576  0.95510
    145   2.77979  4.62575  3.45954  2.91079  3.72546  3.68932  3.92946  2.77495  2.81283  1.94522  3.64896  3.35765  2.09702  2.31626  3.18103  2.94067  3.01478  2.86366  5.17906  3.92385    306 l - - -
          2.68618  4.42225  2.77519  2.73123  3.46354  2.40513  3.72494  3.29354  2.67741  2.69355  4.24690  2.90347  2.73739  3.18146  2.89801  2.37887  2.77519  2.98518  4.58477  3.61503
          0.01675  4.49343  5.21577  0.61958  0.77255  0.48576  0.95510
    146   3.34796  4.76867  4.96318  4.68414  4.10206  4.34752  5.41250  2.23357  4.56888  2.70208  4.00533  4.76900  4.90245  4.90130  4.71956  3.92314  3.71153  0.48522  5.97546  4.73402    307 V - - -
          2.68618  4.42225  2.77519  2.73123  3.46354  2.40513  3.72494  3.29354  2.67741  2.69355  4.24690  2.90347  2.73739  3.18146  2.89801  2.37887  2.77519  2.98518  4.58477  3.61503
          0.01675  4.49343  5.21577  0.61958  0.77255  0.48576  0.95510
    147   4.16764  5.34569  4.98905  4.70362  1.47477  4.81271  1.33872  3.98161  4.54762  3.26073  4.52230  4.39739  5.10364  4.47837  4.57366  4.17267  4.37489  3.87460  3.84355  1.28728    308 y - - -
          2.68618  4.42225  2.77519  2.73123  3.46354  2.40513  3.72494  3.29354  2.67741  2.69355  4.24690  2.90347  2.73739  3.18146  2.89801  2.37887  2.77519  2.98518  4.58477  3.61503
          0.01675  4.49343  5.21577  0.61958  0.77255  0.48576  0.95510
    148   4.25628  5.48844  4.81365  4.69148  2.59425  4.59924  4.08814  4.20185  4.54041  3.48558  4.81213  4.56751  5.07318  4.68110  4.57852  4.31355  4.55370  4.10458  4.24875  0.34590    309 Y - - -
          2.68618  4.42225  2.77519  2.73123  3.46354  2.40513  3.72494  3.29354  2.67741  2.69355  4.24690  2.90347  2.73739  3.18146  2.89801  2.37887  2.77519  2.98518  4.58477  3.61503
          0.01675  4.49343  5.21577  0.61958  0.77255  0.48576  0.95510
    149   3.86830  5.57365  4.43367  3.86293  5.09944  4.17516  4.48637  4.72858  2.76227  4.12908  5.14655  4.15687  4.67873  3.70658  0.34410  3.94555  4.11158  4.43222  5.94525  4.93420    310 R - - -
          2.68618  4.42225  2.77519  2.73123  3.46354  2.40513  3.72494  3.29354  2.67741  2.69355  4.24690  2.90347  2.73739  3.18146  2.89801  2.37887  2.77519  2.98518  4.58477  3.61503
          0.01675  4.49343  5.21577  0.61958  0.77255  0.48576  0.95510
    150   4.34843  5.42932  5.18002  5.01309  1.92257  4.91302  3.75832  3.97522  4.82497  3.19470  4.54189  4.52937  5.21067  4.65723  4.75137  4.33182  4.56762  3.92489  3.85565  0.48408    311 Y - - -
          2.68618  4.42225  2.77519  2.73123  3.46354  2.40513  3.72494  3.29354  2.67741  2.69355  4.24690  2.90347  2.73739  3.18146  2.89801  2.37887  2.77519  2.98518  4.58477  3.61503
          0.01675  4.49343  5.21577  0.61958  0.77255  0.48576  0.95510
    151   3.61141  5.28112  4.40483  4.39773  5.44612  0.19819  5.43184  5.24246  4.65825  4.79469  5.80551  4.57236  4.68406  4.93428  4.78382  3.80690  4.13676  4.65082  6.33353  5.58328    312 G - - -
          2.68618  4.42225  2.77519  2.73123  3.46354  2.40513  3.72494  3.29354  2.67741  2.69355  4.24690  2.90347  2.73739  3.18146  2.89801  2.37887  2.77519  2.98518  4.58477  3.61503
          0.01675  4.49343  5.21577  0.61958  0.77255  0.48576  0.95510
    152   1.45758  4.41958  3.80295  3.33407  4.06781  3.38706  4.28643  3.36451  3.29961  3.13375  4.01026  3.57142  2.02997  3.59313  3.62775  2.49742  2.96509  2.01143  5.48530  4.26633    313 a - - -
          2.68618  4.42225  2.77519  2.73123  3.46354  2.40513  3.72494  3.29354  2.67741  2.69355  4.24690  2.90347  2.73739  3.18146  2.89801  2.37887  2.77519  2.98518  4.58477  3.61503
          0.01675  4.49343  5.21577  0.61958  0.77255  0.48576  0.95510
    153   4.17036  5.39569  5.11159  4.97689  0.37026  4.63083  4.31834  3.67172  4.88339  2.90981  4.32481  4.78671  5.10082  4.88662  4.84737  4.37901  4.48432  3.70144  4.45105  2.76868    314 F - - -
          2.68618  4.42225  2.77519  2.73123  3.46354  2.40513  3.72494  3.29354  2.67741  2.69355  4.24690  2.90347  2.73739  3.18146  2.89801  2.37887  2.77519  2.98518  4.58477  3.61503
          0.07087  4.49343  2.86061  0.61958  0.77255  0.48576  0.95510
    154   2.48205  4.84011  2.84657  2.54872  4.06966  3.10417  3.72707  3.47841  2.18309  2.65708  3.91611  3.06251  3.90973  2.88654  2.68242  2.72666  2.47310  2.41514  5.35181  4.02675    315 k - - -
          2.68618  4.42225  2.77519  2.73123  3.46354  2.40513  3.72494  3.29354  2.67741  2.69355  4.24690  2.90347  2.73739  3.18146  2.89801  2.37887  2.77519  2.98518  4.58477  3.61503
          0.01768  4.44023  5.16258  0.61958  0.77255  0.57012  0.83346
    155   2.79994  5.13798  2.84234  2.27922  4.51068  1.61618  3.79374  3.96119  2.21212  3.50124  4.29474  3.00620  3.23335  2.92817  3.03637  2.45619  3.05816  3.56945  5.68207  4.30690    316 g - - -
          2.68618  4.42225  2.77519  2.73123  3.46354  2.40513  3.72494  3.29354  2.67741  2.69355  4.24690  2.90347  2.73739  3.18146  2.89801  2.37887  2.77519  2.98518  4.58477  3.61503
          0.01768  4.44023  5.16258  0.61958  0.77255  0.57012  0.83346
    156   2.72705  5.11626  2.31031  2.28982  4.42150  3.49097  3.68779  3.87078  2.16254  3.39871  4.17281  2.97764  3.89335  2.80422  2.20094  2.70971  2.95751  2.34448  5.56831  4.19318    317 k - - -
          2.68618  4.42225  2.77519  2.73123  3.46354  2.40513  3.72494  3.29354  2.67741  2.69355  4.24690  2.90347  2.73739  3.18146  2.89801  2.37887  2.77519  2.98518  4.58477  3.61503
          0.01768  4.44023  5.16258  0.61958  0.77255  0.43641  1.03946
    157   2.75735  4.73188  3.33003  2.75402  3.84415  3.62968  3.80614  3.31037  2.60930  2.68164  3.81953  3.22617  4.01066  2.57742  1.74614  2.63180  2.98317  3.04215  3.66778  2.92743    318 r - - -
          2.68618  4.42225  2.77519  2.73123  3.46354  2.40513  3.72494  3.29354  2.67741  2.69355  4.24690  2.90347  2.73739  3.18146  2.89801  2.37887  2.77519  2.98518  4.58477  3.61503
          0.01675  4.49343  5.21577  0.61958  0.77255  0.48576  0.95510
    158   2.07675  4.95543  3.08853  2.17563  4.24104  3.52354  3.74202  3.65855  2.50326  3.24657  4.05177  3.06153  3.92725  2.88310  2.01713  2.48441  2.95633  2.72049  5.46919  4.13031    319 r - - -
          2.68618  4.42225  2.77519  2.73123  3.46354  2.40513  3.72494  3.29354  2.67741  2.69355  4.24690  2.90347  2.73739  3.18146  2.89801  2.37887  2.77519  2.98518  4.58477  3.61503
          0.01675  4.49343  5.21577  0.61958  0.77255  0.48576  0.95510
    159   2.71078  4.24477  3.99057  3.41368  3.33535  3.77657  4.06974  2.67812  3.31066  1.60787  2.98007  3.68875  4.15166  3.56609  3.54747  2.68764  2.08824  2.48587  4.84397  2.90014    320 l - - -
          2.68618  4.42225  2.77519  2.73123  3.46354  2.40513  3.72494  3.29354  2.67741  2.69355  4.24690  2.90347  2.73739  3.18146  2.89801  2.37887  2.77519  2.98518  4.58477  3.61503
          0.01675  4.49343  5.21577  0.61958  0.77255  0.48576  0.95510
    160   2.71234  4.91367  2.43279  2.64766  4.55050  2.02582  3.96411  4.00167  2.81659  3.57662  4.37076  3.13284  3.95908  3.11776  3.29180  2.16481  1.68722  3.55764  5.77581  4.42330    321 t - - -
          2.68618  4.42225  2.77519  2.73123  3.46354  2.40513  3.72494  3.29354  2.67741  2.69355  4.24690  2.90347  2.73739  3.18146  2.89801  2.37887  2.77519  2.98518  4.58477  3.61503
          0.01675  4.49343  5.21577  0.61958  0.77255  0.48576  0.95510
    161   2.14381  5.18480  2.27417  2.16368  4.50830  3.47892  3.68827  3.98024  2.44154  3.48163  4.23587  2.36449  3.88586  2.79502  2.48615  2.69307  2.95752  3.10130  5.63196  4.23104    322 a - - -
          2.68618  4.42225  2.77519  2.73123  3.46354  2.40513  3.72494  3.29354  2.67741  2.69355  4.24690  2.90347  2.73739  3.18146  2.89801  2.37887  2.77519  2.98518  4.58477  3.61503
          0.01675  4.49343  5.21577  0.61958  0.77255  0.48576  0.95510
    162   2.96508  5.48810  1.27381  2.38236  4.80881  3.48717  3.85333  4.30322  2.26461  3.78760  4.57451  2.95114  4.00271  2.56127  3.21393  2.30940  3.21970  3.87436  5.93232  4.48807    323 d - - -
          2.68618  4.42225  2.77519  2.73123  3.46354  2.40513  3.72494  3.29354  2.67741  2.69355  4.24690  2.90347  2.73739  3.18146  2.89801  2.37887  2.77519  2.98518  4.58477  3.61503
          0.01675  4.49343  5.21577  0.61958  0.77255  0.48576  0.95510
    163   3.07552  5.42161  2.18951  2.49169  5.01640  0.98760  4.12698  4.54451  3.16019  4.07480  4.91991  2.33570  4.10263  3.30834  3.72773  3.03413  3.42642  4.06480  6.22999  4.77310    324 g - - -
          2.68618  4.42225  2.77519  2.73123  3.46354  2.40513  3.72494  3.29354  2.67741  2.69355  4.24690  2.90347  2.73739  3.18146  2.89801  2.37887  2.77519  2.98518  4.58477  3.61503
          0.01675  4.49343  5.21577  0.61958  0.77255  0.48576  0.95510
    164   2.48431  4.99964  2.77052  2.32241  3.61606  3.50613  3.70373  3.70336  2.22641  2.43227  4.06170  3.01267  3.89789  2.83322  2.51179  2.19186  2.92893  3.34865  5.48065  4.12195    325 s - - -
          2.68618  4.42225  2.77519  2.73123  3.46354  2.40513  3.72494  3.29354  2.67741  2.69355  4.24690  2.90347  2.73739  3.18146  2.89801  2.37887  2.77519  2.98518  4.58477  3.61503
          0.01675  4.49343  5.21577  0.61958  0.77255  0.48576  0.95510
    165   2.45326  4.29356  3.79873  3.22537  2.66091  3.72632  3.99941  2.76361  2.65700  1.87941  3.40197  3.56125  3.31048  3.42647  3.44019  2.98923  2.65332  2.55546  4.88693  2.64109    326 l - - -
          2.68618  4.42225  2.77519  2.73123  3.46354  2.40513  3.72494  3.29354  2.67741  2.69355  4.24690  2.90347  2.73739  3.18146  2.89801  2.37887  2.77519  2.98518  4.58477  3.61503
          0.01675  4.49343  5.21577  0.61958  0.77255  0.48576  0.95510
    166   2.17805  4.90259  2.80216  2.22077  4.14171  3.52771  3.73453  3.55590  2.53309  2.83294  3.97444  3.05843  3.92026  2.67497  2.73496  2.73591  2.93385  2.16140  5.40536  4.07047    327 v - - -
          2.68618  4.42225  2.77519  2.73123  3.46354  2.40513  3.72494  3.29354  2.67741  2.69355  4.24690  2.90347  2.73739  3.18146  2.89801  2.37887  2.77519  2.98518  4.58477  3.61503
          0.01675  4.49343  5.21577  0.61958  0.77255  0.48576  0.95510
    167   1.94990  4.18025  4.15521  3.57025  3.28483  3.79942  4.10992  2.27447  3.45030  2.16475  3.29457  3.78116  4.17208  3.67419  3.63487  2.52394  2.93412  2.09736  2.77098  3.60376    328 a - - -
          2.68622  4.42229  2.77523  2.73127  3.46358  2.40516  3.72498  3.29358  2.67744  2.69330  4.24693  2.90350  2.73743  3.18150  2.89804  2.37890  2.77523  2.98522  4.58481  3.61435
          0.15741  2.42573  2.86061  0.66094  0.72642  0.48576  0.95510
    168   2.78750  4.30389  4.07888  3.49728  2.53211  3.86829  4.14671  2.60304  3.37655  1.97494  2.90927  3.77526  4.22478  3.63497  2.04668  3.14816  3.01803  1.94780  4.88962  3.69074    331 v - - -
          2.68618  4.42225  2.77519  2.73123  3.46354  2.40513  3.72494  3.29354  2.67741  2.69355  4.24690  2.90347  2.73739  3.18146  2.89801  2.37887  2.77519  2.98518  4.58477  3.61503
          0.01768  4.44023  5.16258  0.61958  0.77255  0.43641  1.03946
    169   3.67770  4.92254  5.53650  4.96004  3.30086  5.03478  5.35198  1.53053  4.81946  0.94026  2.01656  5.15464  5.13017  4.77919  4.82256  4.40762  3.88948  2.47874  5.46627  4.47383    332 l - - -
          2.68618  4.42225  2.77519  2.73123  3.46354  2.40513  3.72494  3.29354  2.67741  2.69355  4.24690  2.90347  2.73739  3.18146  2.89801  2.37887  2.77519  2.98518  4.58477  3.61503
          0.01675  4.49343  5.21577  0.61958  0.77255  0.48576  0.95510
    170   2.71393  5.14032  2.57764  2.10944  4.45262  3.48786  2.85528  3.91518  2.43035  3.09054  4.19156  2.96901  3.88614  2.79406  2.49856  2.69133  2.03417  3.51374  5.59114  4.20217    333 t - - -
          2.68618  4.42225  2.77519  2.73123  3.46354  2.40513  3.72494  3.29354  2.67741  2.69355  4.24690  2.90347  2.73739  3.18146  2.89801  2.37887  2.77519  2.98518  4.58477  3.61503
          0.01675  4.49343  5.21577  0.61958  0.77255  0.48576  0.95510
    171   2.57118  5.37957  1.76849  2.08162  4.70384  2.17178  3.78409  4.19465  2.60025  3.67976  4.44620  2.62575  3.95002  2.90242  2.79378  2.80363  3.10804  3.76305  5.82346  4.38913    334 d - - -
          2.68618  4.42225  2.77519  2.73123  3.46354  2.40513  3.72494  3.29354  2.67741  2.69355  4.24690  2.90347  2.73739  3.18146  2.89801  2.37887  2.77519  2.98518  4.58477  3.61503
          0.01675  4.49343  5.21577  0.61958  0.77255  0.48576  0.95510
    172   3.14456  5.15548  3.33354  3.07881  4.77838  3.67819  4.24891  4.24220  2.16696  3.81269  4.71304  3.50894  0.79209  3.45118  3.14768  3.21243  3.48277  3.85919  5.89911  4.68361    335 p - - -
          2.68618  4.42225  2.77519  2.73123  3.46354  2.40513  3.72494  3.29354  2.67741  2.69355  4.24690  2.90347  2.73739  3.18146  2.89801  2.37887  2.77519  2.98518  4.58477  3.61503
          0.01675  4.49343  5.21577  0.61958  0.77255  0.48576  0.95510
    173   2.92808  5.37000  1.19374  2.42427  4.76190  2.84336  3.88160  4.24889  2.73519  3.75550  4.54749  2.98190  4.00139  3.01831  2.57567  2.53818  3.20025  3.81899  5.91246  4.48420    336 d - - -
          2.68618  4.42225  2.77519  2.73123  3.46354  2.40513  3.72494  3.29354  2.67741  2.69355  4.24690  2.90347  2.73739  3.18146  2.89801  2.37887  2.77519  2.98518  4.58477  3.61503
          0.01675  4.49343  5.21577  0.61958  0.77255  0.48576  0.95510
    174   3.07727  5.09180  3.26559  3.08837  4.90656  0.71920  4.35115  4.39547  2.23540  3.97282  4.84808  3.50924  4.24518  3.56471  3.37244  3.15738  3.46581  3.93824  6.02555  4.81651    337 g - - -
          2.68618  4.42225  2.77519  2.73123  3.46354  2.40513  3.72494  3.29354  2.67741  2.69355  4.24690  2.90347  2.73739  3.18146  2.89801  2.37887  2.77519  2.98518  4.58477  3.61503
          0.01675  4.49343  5.21577  0.61958  0.77255  0.48576  0.95510
    175   2.72948  5.18801  2.94301  2.23312  4.51896  3.08110  3.68669  3.98934  2.42108  3.48603  4.24015  2.08681  3.89073  2.58556  2.25594  2.32914  2.70496  3.57270  5.63094  4.23536    338 n - - -
          2.68618  4.42225  2.77519  2.73123  3.46354  2.40513  3.72494  3.29354  2.67741  2.69355  4.24690  2.90347  2.73739  3.18146  2.89801  2.37887  2.77519  2.98518  4.58477  3.61503
          0.01675  4.49343  5.21577  0.61958  0.77255  0.48576  0.95510
    176   2.48496  4.57332  3.36765  2.80772  3.74581  3.07675  3.85255  3.12116  2.77030  2.22631  3.67640  3.26506  2.27313  3.10305  2.82180  2.84284  2.69845  2.86974  5.13965  3.06064    339 l - - -
          2.68618  4.42225  2.77519  2.73123  3.46354  2.40513  3.72494  3.29354  2.67741  2.69355  4.24690  2.90347  2.73739  3.18146  2.89801  2.37887  2.77519  2.98518  4.58477  3.61503
          0.01675  4.49343  5.21577  0.61958  0.77255  0.48576  0.95510
    177   2.84793  4.28910  4.35790  3.15192  2.10918  3.98364  4.29319  2.44313  3.65651  2.26667  2.92443  3.98131  4.33837  3.87232  3.82443  3.28336  3.08254  1.34858  4.91928  3.71132    340 v - - -
          2.68618  4.42225  2.77519  2.73123  3.46354  2.40513  3.72494  3.29354  2.67741  2.69355  4.24690  2.90347  2.73739  3.18146  2.89801  2.37887  2.77519  2.98518  4.58477  3.61503
          0.01675  4.49343  5.21577  0.61958  0.77255  0.48576  0.95510
    178   2.30509  5.34786  2.08785  1.62346  4.67308  3.47574  3.76354  4.16136  2.34737  3.64673  4.40878  2.94083  2.83985  2.87855  3.07763  2.78092  3.07810  3.73052  5.78910  4.36023    341 e - - -
          2.68618  4.42225  2.77519  2.73123  3.46354  2.40513  3.72494  3.29354  2.67741  2.69355  4.24690  2.90347  2.73739  3.18146  2.89801  2.37887  2.77519  2.98518  4.58477  3.61503
          0.01675  4.49343  5.21577  0.61958  0.77255  0.48576  0.95510
    179   2.48456  5.37657  1.00837  2.49104  5.01403  2.10126  4.10930  4.51153  3.13046  4.05082  4.88427  3.04106  4.08138  3.28301  3.70165  2.99452  3.38040  4.02408  6.21881  4.76432    342 d - - -
          2.68618  4.42225  2.77519  2.73123  3.46354  2.40513  3.72494  3.29354  2.67741  2.69355  4.24690  2.90347  2.73739  3.18146  2.89801  2.37887  2.77519  2.98518  4.58477  3.61503
          0.01675  4.49343  5.21577  0.61958  0.77255  0.48576  0.95510
    180   2.34612  5.17027  3.06682  2.13963  4.50036  3.54329  3.69684  3.94704  1.85268  2.75647  4.22236  3.02640  3.93094  2.57309  2.20429  2.75322  2.99697  3.55437  5.59515  4.23648    343 k - - -
          2.68618  4.42225  2.77519  2.73123  3.46354  2.40513  3.72494  3.29354  2.67741  2.69355  4.24690  2.90347  2.73739  3.18146  2.89801  2.37887  2.77519  2.98518  4.58477  3.61503
          0.01675  4.49343  5.21577  0.61958  0.77255  0.48576  0.95510
    181   1.74185  4.93266  3.66592  3.13525  4.59768  3.62205  4.06675  3.95513  2.54193  3.54954  4.42831  3.48881  4.16223  3.24251  1.07404  3.02604  3.25282  3.58356  5.71910  4.50862    344 r - - -
          2.68618  4.42225  2.77519  2.73123  3.46354  2.40513  3.72494  3.29354  2.67741  2.69355  4.24690  2.90347  2.73739  3.18146  2.89801  2.37887  2.77519  2.98518  4.58477  3.61503
          0.01675  4.49343  5.21577  0.61958  0.77255  0.48576  0.95510
    182   2.70364  5.05273  3.01306  2.46762  4.35952  2.56957  3.70376  3.80585  2.46160  3.35154  4.12932  2.49047  3.89494  2.31201  2.71477  2.49970  2.26021  3.08491  5.53878  4.16877    345 t - - -
          2.68618  4.42225  2.77519  2.73123  3.46354  2.40513  3.72494  3.29354  2.67741  2.69355  4.24690  2.90347  2.73739  3.18146  2.89801  2.37887  2.77519  2.98518  4.58477  3.61503
          0.01675  4.49343  5.21577  0.61958  0.77255  0.48576  0.95510
    183   2.09415  4.69464  3.25986  2.71098  3.97323  2.50390  3.83664  3.36445  2.69709  2.67312  3.86190  2.67424  3.38601  3.03407  3.13034  2.76972  2.25225  2.76070  5.31141  4.01881    346 a - - -
          2.68618  4.42225  2.77519  2.73123  3.46354  2.40513  3.72494  3.29354  2.67741  2.69355  4.24690  2.90347  2.73739  3.18146  2.89801  2.37887  2.77519  2.98518  4.58477  3.61503
          0.01675  4.49343  5.21577  0.61958  0.77255  0.48576  0.95510
    184   2.12612  4.37042  3.66064  3.09080  2.85259  3.18459  3.95507  2.86144  3.02247  2.58063  3.48035  3.46942  4.07334  3.32374  2.25374  2.94638  2.92996  2.44779  2.80730  3.71828    347 a - - -
          2.68618  4.42225  2.77519  2.73123  3.46354  2.40513  3.72494  3.29354  2.67741  2.69355  4.24690  2.90347  2.73739  3.18146  2.89801  2.37887  2.77519  2.98518  4.58477  3.61503
          0.01675  4.49343  5.21577  0.61958  0.77255  0.48576  0.95510
    185   2.77637  4.35433  3.89490  3.33311  2.31641  3.80028  3.98376  2.82164  2.85269  2.53317  3.46311  3.63851  3.07557  3.51346  3.51381  3.07191  3.00892  2.38945  4.72881  1.75396    348 y - - -
          2.68618  4.42225  2.77519  2.73123  3.46354  2.40513  3.72494  3.29354  2.67741  2.69355  4.24690  2.90347  2.73739  3.18146  2.89801  2.37887  2.77519  2.98518  4.58477  3.61503
          0.01675  4.49343  5.21577  0.61958  0.77255  0.48576  0.95510
    186   2.54026  4.75919  3.27436  2.72836  4.16696  3.48958  3.86659  3.56221  2.66095  3.19498  4.02210  3.19284  3.95553  3.04011  2.06691  1.78275  2.26326  2.83823  5.45265  4.15262    349 s - - -
          2.68618  4.42225  2.77519  2.73123  3.46354  2.40513  3.72494  3.29354  2.67741  2.69355  4.24690  2.90347  2.73739  3.18146  2.89801  2.37887  2.77519  2.98518  4.58477  3.61503
          0.01675  4.49343  5.21577  0.61958  0.77255  0.48576  0.95510
    187   2.46223  3.11544  3.42947  2.87332  3.75035  3.59455  3.89762  3.11431  2.82964  2.42828  3.68532  3.30970  2.09023  2.50626  3.21857  2.84572  2.65523  2.86027  5.15299  3.89678    350 p - - -
          2.68618  4.42225  2.77519  2.73123  3.46354  2.40513  3.72494  3.29354  2.67741  2.69355  4.24690  2.90347  2.73739  3.18146  2.89801  2.37887  2.77519  2.98518  4.58477  3.61503
          0.01675  4.49343  5.21577  0.61958  0.77255  0.48576  0.95510
    188   3.78015  5.38487  4.45494  4.40763  5.28530  4.04010  5.39005  5.04866  4.52927  4.57807  5.68010  4.63611  0.20449  4.89322  4.66372  3.97540  4.27312  4.61096  6.24897  5.42631    351 P - - -
          2.68618  4.42225  2.77519  2.73123  3.46354  2.40513  3.72494  3.29354  2.67741  2.69355  4.24690  2.90347  2.73739  3.18146  2.89801  2.37887  2.77519  2.98518  4.58477  3.61503
          0.01675  4.49343  5.21577  0.61958  0.77255  0.48576  0.95510
    189   2.12774  4.86509  2.66324  2.68535  4.52833  3.39183  3.97394  3.97577  2.81941  3.55699  4.35060  3.15720  2.10035  3.12906  3.28582  1.54697  3.02439  3.52882  5.75852  4.41562    352 s - - -
          2.68618  4.42225  2.77519  2.73123  3.46354  2.40513  3.72494  3.29354  2.67741  2.69355  4.24690  2.90347  2.73739  3.18146  2.89801  2.37887  2.77519  2.98518  4.58477  3.61503
          0.01675  4.49343  5.21577  0.61958  0.77255  0.48576  0.95510
    190   4.54747  5.66049  5.14292  5.02736  3.57032  4.52454  4.86801  4.66469  4.78140  3.93203  5.25711  5.07749  5.09689  5.12946  4.78411  4.74686  4.88799  4.56568  0.22041  3.54775    353 W - - -
          2.68618  4.42225  2.77519  2.73123  3.46354  2.40513  3.72494  3.29354  2.67741  2.69355  4.24690  2.90347  2.73739  3.18146  2.89801  2.37887  2.77519  2.98518  4.58477  3.61503
          0.01675  4.49343  5.21577  0.61958  0.77255  0.48576  0.95510
    191   1.19464  4.58570  3.55497  3.06509  4.00968  3.55103  4.08985  3.17936  2.40866  3.01552  3.92418  3.44229  4.07222  3.34165  3.28838  2.88630  3.03200  2.28214  5.40870  4.16119    354 a - - -
          2.68618  4.42225  2.77519  2.73123  3.46354  2.40513  3.72494  3.29354  2.67741  2.69355  4.24690  2.90347  2.73739  3.18146  2.89801  2.37887  2.77519  2.98518  4.58477  3.61503
          0.01675  4.49343  5.21577  0.61958  0.77255  0.48576  0.95510
    192   2.10382  4.59393  3.00747  2.78498  3.78859  2.76345  3.85071  3.16185  2.76298  2.84556  2.97967  3.24665  3.36138  3.08976  3.17468  2.82316  2.49344  2.23819  5.17413  3.90431    355 a - - -
          2.68618  4.42225  2.77519  2.73123  3.46354  2.40513  3.72494  3.29354  2.67741  2.69355  4.24690  2.90347  2.73739  3.18146  2.89801  2.37887  2.77519  2.98518  4.58477  3.61503
          0.01675  4.49343  5.21577  0.61958  0.77255  0.48576  0.95510
    193   2.69940  3.43229  1.58410  2.59419  4.21093  3.49044  3.80983  3.62351  2.62930  2.90857  4.05360  3.09839  3.29353  2.96732  3.09044  2.36419  2.96281  3.28143  5.48135  4.14799    356 d - - -
          2.68618  4.42225  2.77519  2.73123  3.46354  2.40513  3.72494  3.29354  2.67741  2.69355  4.24690  2.90347  2.73739  3.18146  2.89801  2.37887  2.77519  2.98518  4.58477  3.61503
          0.01675  4.49343  5.21577  0.61958  0.77255  0.48576  0.95510
    194   3.07939  4.85607  3.93941  3.63761  4.06255  3.76268  4.57394  3.44807  3.51181  2.21039  4.19946  3.91891  0.74021  3.93555  3.76727  3.28404  3.47052  3.26294  5.60085  4.31780    357 p - - -
          2.68618  4.42225  2.77519  2.73123  3.46354  2.40513  3.72494  3.29354  2.67741  2.69355  4.24690  2.90347  2.73739  3.18146  2.89801  2.37887  2.77519  2.98518  4.58477  3.61503
          0.01675  4.49343  5.21577  0.61958  0.77255  0.48576  0.95510
    195   3.93161  5.17746  5.18022  4.86853  0.63042  4.80458  4.19593  3.05598  4.68193  2.01108  3.69596  4.68646  5.10049  4.65683  4.68007  4.24845  4.17884  3.15064  4.31857  2.64538    358 F - - -
          2.68615  4.42240  2.77534  2.73108  3.46369  2.40515  3.72461  3.29369  2.67755  2.69370  4.24704  2.90361  2.73754  3.18161  2.89770  2.37881  2.77476  2.98505  4.58492  3.61518
          0.41825  1.08953  5.21577  0.61167  0.78186  0.48576  0.95510
    196   2.98072  5.18328  2.78722  2.12703  4.78688  2.71944  4.11504  4.25116  3.01972  3.82447  4.66631  3.16235  1.05612  3.29737  3.48327  2.99444  3.32178  3.82193  5.99628  4.64266    361 p - - -
          2.68618  4.42225  2.77519  2.73123  3.46354  2.40513  3.72494  3.29354  2.67741  2.69355  4.24690  2.90347  2.73739  3.18146  2.89801  2.37887  2.77519  2.98518  4.58477  3.61503
          0.01675  4.49343  5.21577  0.61958  0.77255  0.48576  0.95510
    197   1.75536  5.48134  1.74800  1.73593  4.81738  2.97478  3.88075  4.31166  2.76953  3.80838  4.60022  2.94759  4.00667  3.01673  3.31406  2.90031  3.23540  3.88099  5.96567  4.51181    362 e - - -
          2.68581  4.42275  2.77512  2.73136  3.46403  2.40495  3.72544  3.29370  2.67773  2.69387  4.24739  2.90377  2.73647  3.18196  2.89807  2.37856  2.77475  2.98522  4.58527  3.61553
          0.85993  1.21031  1.27761  1.80186  0.18031  0.48576  0.95510
    198   2.23064  4.57207  3.27198  2.73366  3.95269  2.93289  3.80318  3.29734  2.58074  2.98007  3.83831  3.16658  3.88677  3.00752  1.89303  2.70525  2.87508  2.40550  5.27374  4.00468    379 r - - -
          2.68618  4.42225  2.77519  2.73123  3.46354  2.40513  3.72494  3.29354  2.67741  2.69355  4.24690  2.90347  2.73739  3.18146  2.89801  2.37887  2.77519  2.98518  4.58477  3.61503
          0.02312  4.17422  4.89657  0.61958  0.77255  0.86715  0.54498
    199   2.55086  4.37880  3.45547  2.93381  3.69292  3.43211  3.92284  2.97887  2.87278  2.72111  3.04992  3.31053  1.90257  3.20740  3.23067  2.44760  2.85232  2.40048  5.12786  3.88094    380 p - - -
          2.68618  4.42225  2.77519  2.73123  3.46354  2.40513  3.72494  3.29354  2.67741  2.69355  4.24690  2.90347  2.73739  3.18146  2.89801  2.37887  2.77519  2.98518  4.58477  3.61503
          0.02312  4.17422  4.89657  0.61958  0.77255  0.86715  0.54498
    200   2.36498  4.86579  2.56830  2.22597  4.12941  3.41016  3.67630  3.54481  2.49916  3.14889  3.96450  2.67016  3.83958  2.82934  2.97196  2.44518  2.88845  2.29359  5.38985  4.04403    381 e - - -
          2.68618  4.42225  2.77519  2.73123  3.46354  2.40513  3.72494  3.29354  2.67741  2.69355  4.24690  2.90347  2.73739  3.18146  2.89801  2.37887  2.77519  2.98518  4.58477  3.61503
          0.02312  4.17422  4.89657  0.61958  0.77255  0.86715  0.54498
    201   2.01752  4.61600  3.13649  2.60605  3.97226  2.89520  3.75117  3.36688  2.34849  3.01117  3.84556  3.07572  2.88037  2.93656  3.02098  2.64677  2.55723  2.72451  5.28695  3.98848    382 a - - -
          2.68618  4.42225  2.77519  2.73123  3.46354  2.40513  3.72494  3.29354  2.67741  2.69355  4.24690  2.90347  2.73739  3.18146  2.89801  2.37887  2.77519  2.98518  4.58477  3.61503
          0.02312  4.17422  4.89657  0.61958  0.77255  0.47336  0.97525
    202   2.80340  5.14079  2.43563  2.44344  4.50029  3.45243  3.78999  3.94609  2.20498  3.49530  4.29563  2.98224  1.62714  2.92861  3.05685  2.78832  2.72365  3.55998  5.68196  4.30234    383 p - - -
          2.68618  4.42225  2.77519  2.73123  3.46354  2.40513  3.72494  3.29354  2.67741  2.69355  4.24690  2.90347  2.73739  3.18146  2.89801  2.37887  2.77519  2.98518  4.58477  3.61503
          0.01860  4.38970  5.11204  0.61958  0.77255  0.64055  0.74866
    203   2.28338  5.10462  3.00594  2.30138  4.42253  3.49788  3.37743  3.86762  2.19843  3.38745  4.16396  2.98767  3.89254  2.78728  2.02886  2.12836  2.95571  3.48310  5.54734  4.18655    384 r - - -
          2.68594  4.42243  2.77537  2.73141  3.46310  2.40517  3.72512  3.29320  2.67759  2.69373  4.24708  2.90364  2.73691  3.18118  2.89803  2.37905  2.77537  2.98515  4.58495  3.61449
          0.28232  1.42735  5.11204  1.14104  0.38491  0.39987  1.10989
    204   2.24890  5.11285  2.85280  2.26418  4.42136  3.26578  3.67894  3.88096  2.42890  3.40266  4.16532  2.97048  3.40403  2.51204  2.13827  2.68102  2.56415  3.08251  5.56954  4.18345    389 r - - -
          2.68618  4.42225  2.77519  2.73123  3.46354  2.40513  3.72494  3.29354  2.67741  2.69355  4.24690  2.90347  2.73739  3.18146  2.89801  2.37887  2.77519  2.98518  4.58477  3.61503
          0.01675  4.49343  5.21577  0.61958  0.77255  0.48576  0.95510
    205   2.71194  5.00575  2.98944  2.15096  4.44340  2.30397  3.80200  3.89345  2.59490  3.44704  4.22978  3.04700  2.64672  2.93350  3.07240  2.10183  2.33666  3.48958  5.63730  4.27056    390 s - - -
          2.68618  4.42225  2.77519  2.73123  3.46354  2.40513  3.72494  3.29354  2.67741  2.69355  4.24690  2.90347  2.73739  3.18146  2.89801  2.37887  2.77519  2.98518  4.58477  3.61503
          0.01675  4.49343  5.21577  0.61958  0.77255  0.48576  0.95510
    206   1.89804  3.37448  3.21244  2.54638  3.95254  2.69766  3.79062  3.34729  2.64001  2.99440  3.83629  3.14843  3.35731  2.71615  2.92945  2.65993  2.92706  2.72598  5.28450  3.98532    391 a - - -
          2.68618  4.42225  2.77519  2.73123  3.46354  2.40513  3.72494  3.29354  2.67741  2.69355  4.24690  2.90347  2.73739  3.18146  2.89801  2.37887  2.77519  2.98518  4.58477  3.61503
          0.01675  4.49343  5.21577  0.61958  0.77255  0.48576  0.95510
    207   2.13889  5.11494  2.97672  2.12944  4.42974  2.84193  3.68404  3.89001  2.43533  3.41109  4.17377  2.97196  3.30504  2.57038  2.63814  2.50338  2.43620  3.49135  5.57733  4.19076    392 e - - -
          2.68618  4.42225  2.77519  2.73123  3.46354  2.40513  3.72494  3.29354  2.67741  2.69355  4.24690  2.90347  2.73739  3.18146  2.89801  2.37887  2.77519  2.98518  4.58477  3.61503
          0.01675  4.49343  5.21577  0.61958  0.77255  0.48576  0.95510
    208   2.15339  4.87175  3.11321  2.34862  4.13474  2.80128  3.75121  3.54899  2.55512  3.15739  3.97259  3.07557  3.35079  2.90551  2.74028  2.73403  2.15137  2.73335  5.40498  4.07487    393 t - - -
          2.68618  4.42225  2.77519  2.73123  3.46354  2.40513  3.72494  3.29354  2.67741  2.69355  4.24690  2.90347  2.73739  3.18146  2.89801  2.37887  2.77519  2.98518  4.58477  3.61503
          0.06609  4.49343  2.94188  0.61958  0.77255  0.48576  0.95510
    209   1.71709  4.73343  2.93028  2.76216  4.47735  2.05810  3.99937  3.92226  2.84741  3.51480  4.30766  3.19727  3.12213  3.16228  3.29807  1.87070  2.96559  3.46082  5.72327  4.40282    394 a - - -
          2.68618  4.42225  2.77519  2.73123  3.46354  2.40513  3.72494  3.29354  2.67741  2.69355  4.24690  2.90347  2.73739  3.18146  2.89801  2.37887  2.77519  2.98518  4.58477  3.61503
          0.01759  4.44493  5.16728  0.61958  0.77255  0.44026  1.03246
    210   2.61859  5.20542  2.71132  2.22534  4.54171  3.01485  3.67859  4.01844  1.87950  3.50512  4.25254  2.95366  3.88362  2.78101  2.38552  2.09593  2.95550  3.59220  5.64214  4.23997    395 k - - -
          2.68618  4.42225  2.77519  2.73123  3.46354  2.40513  3.72494  3.29354  2.67741  2.69355  4.24690  2.90347  2.73739  3.18146  2.89801  2.37887  2.77519  2.98518  4.58477  3.61503
          0.01675  4.49343  5.21577  0.61958  0.77255  0.48576  0.95510
    211   2.48719  5.08482  2.94651  2.31674  4.43763  3.06386  3.76274  3.88598  2.22734  3.43129  4.21552  3.01836  1.88750  2.89035  3.00700  2.31229  2.99987  3.49893  5.61723  4.24561    396 p - - -
          2.68618  4.42225  2.77519  2.73123  3.46354  2.40513  3.72494  3.29354  2.67741  2.69355  4.24690  2.90347  2.73739  3.18146  2.89801  2.37887  2.77519  2.98518  4.58477  3.61503
          0.01675  4.49343  5.21577  0.61958  0.77255  0.48576  0.95510
    212   2.76367  4.98811  2.34917  2.29309  4.23966  3.04727  3.77808  3.65207  2.59406  3.25662  4.07368  3.04828  3.94916  2.93080  2.72490  2.78420  3.00231  1.73815  5.49678  4.15085    397 v - - -
          2.68618  4.42225  2.77519  2.73123  3.46354  2.40513  3.72494  3.29354  2.67741  2.69355  4.24690  2.90347  2.73739  3.18146  2.89801  2.37887  2.77519  2.98518  4.58477  3.61503
          0.01675  4.49343  5.21577  0.61958  0.77255  0.48576  0.95510
    213   2.73975  4.23555  4.13026  3.54898  2.61584  3.82679  4.12323  2.63081  3.42280  1.40023  3.30433  3.78305  4.19682  3.66414  3.10259  2.60084  2.97392  2.21947  4.82700  3.62012    398 l - - -
          2.68618  4.42225  2.77519  2.73123  3.46354  2.40513  3.72494  3.29354  2.67741  2.69355  4.24690  2.90347  2.73739  3.18146  2.89801  2.37887  2.77519  2.98518  4.58477  3.61503
          0.01675  4.49343  5.21577  0.61958  0.77255  0.48576  0.95510
    214   2.37413  4.26006  4.30415  3.73031  3.37973  2.83661  4.27690  1.94651  3.60939  1.48881  3.35228  3.93037  4.29392  3.83306  3.78938  3.21984  3.04120  2.09959  4.94628  3.75772    399 l - - -
          2.68618  4.42225  2.77519  2.73123  3.46354  2.40513  3.72494  3.29354  2.67741  2.69355  4.24690  2.90347  2.73739  3.18146  2.89801  2.37887  2.77519  2.98518  4.58477  3.61503
          0.01675  4.49343  5.21577  0.61958  0.77255  0.48576  0.95510
    215   2.74820  4.74478  3.27199  2.80868  4.08911  1.39191  3.92850  2.73430  2.72961  3.13830  3.99534  2.82587  4.01998  3.13621  2.76617  2.85230  3.03017  3.17121  5.41368  4.12966    400 g - - -
          2.68618  4.42225  2.77519  2.73123  3.46354  2.40513  3.72494  3.29354  2.67741  2.69355  4.24690  2.90347  2.73739  3.18146  2.89801  2.37887  2.77519  2.98518  4.58477  3.61503
          0.01675  4.49343  5.21577  0.61958  0.77255  0.48576  0.95510
    216   3.03193  5.47411  1.81926  2.41981  4.95705  1.35121  4.00802  4.46774  2.97764  3.97290  4.78887  2.36032  4.05512  3.16507  3.54464  2.59166  3.34267  4.00463  6.13508  4.66756    401 g - - -
          2.68618  4.42225  2.77519  2.73123  3.46354  2.40513  3.72494  3.29354  2.67741  2.69355  4.24690  2.90347  2.73739  3.18146  2.89801  2.37887  2.77519  2.98518  4.58477  3.61503
          0.01675  4.49343  5.21577  0.61958  0.77255  0.48576  0.95510
    217   3.56388  5.57505  4.12292  3.30117  5.15468  4.08257  3.90027  4.44806  1.72137  3.80688  4.70940  3.62410  4.42474  3.03347  0.73121  3.54908  3.68244  4.14590  5.76334  4.68738    402 r - - -
          2.68618  4.42225  2.77519  2.73123  3.46354  2.40513  3.72494  3.29354  2.67741  2.69355  4.24690  2.90347  2.73739  3.18146  2.89801  2.37887  2.77519  2.98518  4.58477  3.61503
          0.01675  4.49343  5.21577  0.61958  0.77255  0.48576  0.95510
    218   4.43534  5.44523  5.31865  5.19086  0.91955  4.99024  3.73317  4.01806  4.98732  3.21163  4.56241  4.57010  5.25940  4.71817  4.84372  4.39573  4.63908  3.97271  3.81737  0.98554    403 f - - -
          2.68618  4.42225  2.77519  2.73123  3.46354  2.40513  3.72494  3.29354  2.67741  2.69355  4.24690  2.90347  2.73739  3.18146  2.89801  2.37887  2.77519  2.98518  4.58477  3.61503
          0.01675  4.49343  5.21577  0.61958  0.77255  0.48576  0.95510
    219   2.30443  4.76381  3.25653  2.68745  3.97646  3.59036  3.79238  3.35947  2.28418  2.46558  3.85416  3.17439  3.97791  2.98177  2.00066  2.58376  2.95987  2.57263  5.29249  4.00322    404 r - - -
          2.68618  4.42225  2.77519  2.73123  3.46354  2.40513  3.72494  3.29354  2.67741  2.69355  4.24690  2.90347  2.73739  3.18146  2.89801  2.37887  2.77519  2.98518  4.58477  3.61503
          0.01675  4.49343  5.21577  0.61958  0.77255  0.48576  0.95510
    220   3.43975  4.67073  5.39368  4.89973  3.87612  4.95917  5.57341  1.61872  4.80879  2.05803  3.64152  5.07882  5.19270  5.03505  4.96654  4.36628  3.69531  0.73266  5.93354  4.74206    405 v - - -
          2.68618  4.42225  2.77519  2.73123  3.46354  2.40513  3.72494  3.29354  2.67741  2.69355  4.24690  2.90347  2.73739  3.18146  2.89801  2.37887  2.77519  2.98518  4.58477  3.61503
          0.01675  4.49343  5.21577  0.61958  0.77255  0.48576  0.95510
    221   2.50716  4.89415  3.14987  2.29262  4.15842  3.54979  3.76293  3.54953  2.52454  3.16903  3.99183  3.10403  3.94936  2.91843  1.88157  2.77288  2.28959  2.59203  5.41628  4.09693    406 r - - -
          2.68618  4.42225  2.77519  2.73123  3.46354  2.40513  3.72494  3.29354  2.67741  2.69355  4.24690  2.90347  2.73739  3.18146  2.89801  2.37887  2.77519  2.98518  4.58477  3.61503
          0.01675  4.49343  5.21577  0.61958  0.77255  0.48576  0.95510
    222   2.78189  5.22028  2.95240  1.75815  4.55856  2.30731  3.71291  4.02010  2.01435  3.51491  4.27956  2.99407  3.92584  2.82316  2.60886  2.75063  2.69521  3.61071  5.65516  4.27348    407 e - - -
          2.68618  4.42225  2.77519  2.73123  3.46354  2.40513  3.72494  3.29354  2.67741  2.69355  4.24690  2.90347  2.73739  3.18146  2.89801  2.37887  2.77519  2.98518  4.58477  3.61503
          0.01675  4.49343  5.21577  0.61958  0.77255  0.48576  0.95510
    223   1.19744  4.42960  3.83553  3.40526  4.09813  1.88577  4.35494  2.50043  3.37801  3.14125  4.04426  3.62108  4.04959  3.67209  3.69145  2.80060  2.99795  2.98055  5.53499  4.31743    408 a - - -
          2.68618  4.42225  2.77519  2.73123  3.46354  2.40513  3.72494  3.29354  2.67741  2.69355  4.24690  2.90347  2.73739  3.18146  2.89801  2.37887  2.77519  2.98518  4.58477  3.61503
          0.01675  4.49343  5.21577  0.61958  0.77255  0.48576  0.95510
    224   3.46138  4.71363  5.37749  4.92629  3.88529  4.91567  5.63448  0.68032  4.81625  2.30402  3.65564  5.09352  5.19902  5.06649  4.97682  4.35498  3.73526  1.59161  5.98529  4.78097    409 I - - -
          2.68618  4.42225  2.77519  2.73123  3.46354  2.40513  3.72494  3.29354  2.67741  2.69355  4.24690  2.90347  2.73739  3.18146  2.89801  2.37887  2.77519  2.98518  4.58477  3.61503
          0.01675  4.49343  5.21577  0.61958  0.77255  0.48576  0.95510
    225   2.18324  5.05534  3.11934  2.54890  3.42903  3.55953  3.72118  3.77022  2.14645  3.32258  4.12018  3.06643  3.94658  2.22758  1.94637  2.77391  2.99263  3.41804  5.51024  4.17420    410 r - - -
          2.68618  4.42225  2.77519  2.73123  3.46354  2.40513  3.72494  3.29354  2.67741  2.69355  4.24690  2.90347  2.73739  3.18146  2.89801  2.37887  2.77519  2.98518  4.58477  3.61503
          0.01675  4.49343  5.21577  0.61958  0.77255  0.48576  0.95510
    226   3.14335  5.37678  3.46886  2.84972  4.72643  3.80615  1.72525  4.17286  2.16908  3.61486  4.45013  3.30134  4.17600  2.14627  1.61437  3.12310  3.32423  3.82608  5.65049  4.40178    411 r - - -
          2.68618  4.42225  2.77519  2.73123  3.46354  2.40513  3.72494  3.29354  2.67741  2.69355  4.24690  2.90347  2.73739  3.18146  2.89801  2.37887  2.77519  2.98518  4.58477  3.61503
          0.01675  4.49343  5.21577  0.61958  0.77255  0.48576  0.95510
    227   2.23467  4.94124  3.08216  2.57396  4.36585  3.46814  3.79916  3.80189  2.19148  3.37218  4.16395  2.75210  3.92360  2.93625  3.02901  1.68254  2.39220  3.41625  5.57524  4.22820    412 s - - -
          2.68618  4.42225  2.77519  2.73123  3.46354  2.40513  3.72494  3.29354  2.67741  2.69355  4.24690  2.90347  2.73739  3.18146  2.89801  2.37887  2.77519  2.98518  4.58477  3.61503
          0.01675  4.49343  5.21577  0.61958  0.77255  0.48576  0.95510
    228   1.83816  4.70013  3.25805  2.80009  3.27816  3.46544  3.95685  3.53711  2.83644  3.19419  4.03801  1.57674  3.97941  3.16348  3.26186  2.51865  2.98507  3.20031  5.44795  4.13604    413 n - - -
          2.68618  4.42225  2.77519  2.73123  3.46354  2.40513  3.72494  3.29354  2.67741  2.69355  4.24690  2.90347  2.73739  3.18146  2.89801  2.37887  2.77519  2.98518  4.58477  3.61503
          0.01675  4.49343  5.21577  0.61958  0.77255  0.48576  0.95510
    229   2.95773  5.32307  3.25076  2.65383  4.71929  3.15223  2.66828  4.13652  1.32530  3.58628  4.37726  3.15036  4.04877  2.33237  2.32215  2.92687  3.15974  3.74800  5.66910  4.37248    414 k - - -
          2.68618  4.42225  2.77519  2.73123  3.46354  2.40513  3.72494  3.29354  2.67741  2.69355  4.24690  2.90347  2.73739  3.18146  2.89801  2.37887  2.77519  2.98518  4.58477  3.61503
          0.01675  4.49343  5.21577  0.61958  0.77255  0.48576  0.95510
    230   3.61141  5.28112  4.40483  4.39773  5.44612  0.19819  5.43184  5.24246  4.65825  4.79469  5.80551  4.57236  4.68406  4.93428  4.78382  3.80690  4.13676  4.65082  6.33353  5.58328    415 G - - -
          2.68618  4.42225  2.77519  2.73123  3.46354  2.40513  3.72494  3.29354  2.67741  2.69355  4.24690  2.90347  2.73739  3.18146  2.89801  2.37887  2.77519  2.98518  4.58477  3.61503
          0.01675  4.49343  5.21577  0.61958  0.77255  0.48576  0.95510
    231   3.07381  5.48366  2.19196  2.44685  4.99644  1.32960  4.06361  4.52012  3.06294  4.03394  4.86609  1.68071  4.08450  3.23203  3.63146  3.01544  3.39971  4.05296  6.18842  4.72158    416 g - - -
          2.68618  4.42225  2.77519  2.73123  3.46354  2.40513  3.72494  3.29354  2.67741  2.69355  4.24690  2.90347  2.73739  3.18146  2.89801  2.37887  2.77519  2.98518  4.58477  3.61503
          0.01675  4.49343  5.21577  0.61958  0.77255  0.48576  0.95510
    232   3.34796  4.76867  4.96318  4.68414  4.10206  4.34752  5.41250  2.23357  4.56888  2.70208  4.00533  4.76900  4.90245  4.90130  4.71956  3.92314  3.71153  0.48522  5.97546  4.73402    417 V - - -
          2.68618  4.42225  2.77519  2.73123  3.46354  2.40513  3.72494  3.29354  2.67741  2.69355  4.24690  2.90347  2.73739  3.18146  2.89801  2.37887  2.77519  2.98518  4.58477  3.61503
          0.01675  4.49343  5.21577  0.61958  0.77255  0.48576  0.95510
    233   4.41122  5.44436  5.26854  5.12489  1.61320  4.96650  3.73958  4.01046  4.92864  3.21106  4.56172  4.55502  5.24461  4.69589  4.81232  4.37544  4.61976  3.96329  3.82812  0.56194    418 Y - - -
          2.68618  4.42225  2.77519  2.73123  3.46354  2.40513  3.72494  3.29354  2.67741  2.69355  4.24690  2.90347  2.73739  3.18146  2.89801  2.37887  2.77519  2.98518  4.58477  3.61503
          0.01675  4.49343  5.21577  0.61958  0.77255  0.48576  0.95510
    234   3.33534  5.20667  4.04108  3.33729  4.29125  4.00412  4.02681  3.71301  2.35460  2.29712  4.25464  3.67793  4.39441  3.22198  0.83005  3.42564  3.53529  3.53453  5.52541  4.29745    419 r - - -
          2.68618  4.42225  2.77519  2.73123  3.46354  2.40513  3.72494  3.29354  2.67741  2.69355  4.24690  2.90347  2.73739  3.18146  2.89801  2.37887  2.77519  2.98518  4.58477  3.61503
          0.01675  4.49343  5.21577  0.61958  0.77255  0.48576  0.95510
    235   0.63719  4.45142  4.00441  3.82574  4.84420  2.08919  4.83166  4.24439  3.92629  3.97601  4.80053  3.79700  4.03977  4.15904  4.15953  2.72962  3.06905  3.60099  6.17753  5.03806    420 A - - -
          2.68618  4.42225  2.77519  2.73123  3.46354  2.40513  3.72494  3.29354  2.67741  2.69355  4.24690  2.90347  2.73739  3.18146  2.89801  2.37887  2.77519  2.98518  4.58477  3.61503
          0.01675  4.49343  5.21577  0.61958  0.77255  0.48576  0.95510
    236   2.70839  4.36591  3.69096  2.51372  3.50235  3.71634  3.98651  2.41716  3.06623  2.03849  3.47463  3.49987  4.09501  3.35845  3.39257  2.44153  2.45587  2.07010  4.97184  3.74789    421 l - - -
          2.68618  4.42225  2.77519  2.73123  3.46354  2.40513  3.72494  3.29354  2.67741  2.69355  4.24690  2.90347  2.73739  3.18146  2.89801  2.37887  2.77519  2.98518  4.58477  3.61503
          0.01675  4.49343  5.21577  0.61958  0.77255  0.48576  0.95510
    237   3.23544  5.63615  0.77245  2.53514  4.98498  3.57341  4.09572  4.54748  3.00212  4.04701  4.90945  3.10156  4.17374  3.26786  2.50530  3.15776  3.52598  4.13189  6.12359  4.71151    422 d - - -
          2.68618  4.42225  2.77519  2.73123  3.46354  2.40513  3.72494  3.29354  2.67741  2.69355  4.24690  2.90347  2.73739  3.18146  2.89801  2.37887  2.77519  2.98518  4.58477  3.61503
          0.01675  4.49343  5.21577  0.61958  0.77255  0.48576  0.95510
    238   2.51006  4.61817  3.31406  2.53372  3.79155  3.59934  3.82583  2.82902  2.39704  2.42313  3.70961  3.22382  3.38236  3.05732  2.86753  2.82256  2.34503  2.30933  5.17039  3.89651    423 v - - -
          2.68618  4.42225  2.77519  2.73123  3.46354  2.40513  3.72494  3.29354  2.67741  2.69355  4.24690  2.90347  2.73739  3.18146  2.89801  2.37887  2.77519  2.98518  4.58477  3.61503
          0.01675  4.49343  5.21577  0.61958  0.77255  0.48576  0.95510
    239   2.18727  5.09773  2.99284  2.16813  4.40648  3.18483  3.27299  3.86065  2.43841  3.39005  4.15897  2.98410  3.88943  2.80471  2.18613  2.38718  2.50101  3.47100  5.56300  4.18388    424 e - - -
          2.68618  4.42225  2.77519  2.73123  3.46354  2.40513  3.72494  3.29354  2.67741  2.69355  4.24690  2.90347  2.73739  3.18146  2.89801  2.37887  2.77519  2.98518  4.58477  3.61503
          0.06544  4.49343  2.95347  0.61958  0.77255  0.48576  0.95510
    240   2.70904  4.86382  2.38335  2.66623  4.49720  3.38137  3.99275  3.92679  2.87142  3.53631  4.34976  3.14263  3.96035  3.16287  3.33743  1.95841  1.36495  3.50140  5.75484  4.41282    425 t - - -
          2.68623  4.42230  2.77525  2.73129  3.46359  2.40503  3.72500  3.29359  2.67746  2.69360  4.24695  2.90352  2.73723  3.18152  2.89781  2.37892  2.77525  2.98524  4.58482  3.61456
          0.07966  2.64685  5.16792  1.05602  0.42746  0.44079  1.03150
    241   2.41197  4.99866  2.59586  2.62657  4.56103  1.23069  3.96835  4.00452  2.80771  3.58359  4.39497  3.12585  3.99750  3.12902  2.74271  2.82810  3.11367  3.58807  5.78534  4.43402    430 g - - -
          2.68618  4.42225  2.77519  2.73123  3.46354  2.40513  3.72494  3.29354  2.67741  2.69355  4.24690  2.90347  2.73739  3.18146  2.89801  2.37887  2.77519  2.98518  4.58477  3.61503
          0.01675  4.49343  5.21577  0.61958  0.77255  0.48576  0.95510
    242   1.93583  5.07124  2.76824  2.27867  4.36323  3.49346  3.68986  3.81261  2.44938  2.75364  4.12769  2.98594  3.27272  2.47460  2.68768  2.69195  2.69275  3.43326  5.53766  4.16204    431 a - - -
          2.68618  4.42225  2.77519  2.73123  3.46354  2.40513  3.72494  3.29354  2.67741  2.69355  4.24690  2.90347  2.73739  3.18146  2.89801  2.37887  2.77519  2.98518  4.58477  3.61503
          0.01675  4.49343  5.21577  0.61958  0.77255  0.48576  0.95510
    243   2.18222  5.13959  2.75008  2.41779  4.45671  3.26288  3.18960  3.92289  2.18471  3.14830  4.18862  2.96090  3.05146  2.22433  2.90589  2.67588  2.69438  3.51532  5.58950  4.19667    432 a - - -
          2.68618  4.42225  2.77519  2.73123  3.46354  2.40513  3.72494  3.29354  2.67741  2.69355  4.24690  2.90347  2.73739  3.18146  2.89801  2.37887  2.77519  2.98518  4.58477  3.61503
          0.01675  4.49343  5.21577  0.61958  0.77255  0.48576  0.95510
    244   3.40159  4.69703  5.20213  4.72930  3.75281  4.74892  5.35719  1.99775  4.58203  1.76901  3.57351  4.89951  5.05989  4.83015  4.73509  4.16659  3.67339  0.74054  5.76452  4.55580    433 v - - -
          2.68618  4.42225  2.77519  2.73123  3.46354  2.40513  3.72494  3.29354  2.67741  2.69355  4.24690  2.90347  2.73739  3.18146  2.89801  2.37887  2.77519  2.98518  4.58477  3.61503
          0.01675  4.49343  5.21577  0.61958  0.77255  0.48576  0.95510
    245   3.44348  4.67010  5.43596  4.97456  3.99738  4.98088  5.71559  1.31696  4.89679  2.43872  3.74854  5.14092  5.24079  5.15915  5.07101  4.41294  3.71079  0.77031  6.08333  4.86165    434 v - - -
          2.68618  4.42225  2.77519  2.73123  3.46354  2.40513  3.72494  3.29354  2.67741  2.69355  4.24690  2.90347  2.73739  3.18146  2.89801  2.37887  2.77519  2.98518  4.58477  3.61503
          0.01675  4.49343  5.21577  0.61958  0.77255  0.48576  0.95510
    246   3.45338  4.66820  5.46475  4.97660  3.91475  5.01479  5.65682  1.17419  4.89898  2.10352  3.66764  5.14611  5.23433  5.12092  5.05093  4.42880  3.70812  0.95982  5.99006  4.79931    435 v - - -
          2.68618  4.42225  2.77519  2.73123  3.46354  2.40513  3.72494  3.29354  2.67741  2.69355  4.24690  2.90347  2.73739  3.18146  2.89801  2.37887  2.77519  2.98518  4.58477  3.61503
          0.01675  4.49343  5.21577  0.61958  0.77255  0.48576  0.95510
    247   3.69457  5.57786  3.90741  3.46121  5.11759  4.05872  4.29145  4.60454  0.42233  4.04856  5.01554  3.84063  4.54669  3.47533  2.77782  3.71957  3.91859  4.29176  5.93736  4.86897    436 K - - -
          2.68618  4.42225  2.77519  2.73123  3.46354  2.40513  3.72494  3.29354  2.67741  2.69355  4.24690  2.90347  2.73739  3.18146  2.89801  2.37887  2.77519  2.98518  4.58477  3.61503
          0.01675  4.49343  5.21577  0.61958  0.77255  0.48576  0.95510
    248   2.98962  5.39508  2.93967  1.79110  4.75530  3.60456  3.80269  4.20125  2.40674  3.66834  4.46839  3.08068  4.04899  1.39514  2.47721  2.94307  3.21321  3.80651  5.77515  4.43075    437 q - - -
          2.68618  4.42225  2.77519  2.73123  3.46354  2.40513  3.72494  3.29354  2.67741  2.69355  4.24690  2.90347  2.73739  3.18146  2.89801  2.37887  2.77519  2.98518  4.58477  3.61503
          0.01675  4.49343  5.21577  0.61958  0.77255  0.48576  0.95510
    249   0.92051  4.41536  3.87124  3.44520  3.07572  3.38679  4.35037  3.39332  3.41951  3.14204  4.04320  3.63540  4.04400  3.70090  3.72247  2.23036  2.99377  3.05238  5.45798  4.19613    438 a - - -
          2.68618  4.42225  2.77519  2.73123  3.46354  2.40513  3.72494  3.29354  2.67741  2.69355  4.24690  2.90347  2.73739  3.18146  2.89801  2.37887  2.77519  2.98518  4.58477  3.61503
          0.01675  4.49343  5.21577  0.61958  0.77255  0.48576  0.95510
    250   3.86830  5.57365  4.43367  3.86293  5.09944  4.17516  4.48637  4.72858  2.76227  4.12908  5.14655  4.15687  4.67873  3.70658  0.34410  3.94555  4.11158  4.43222  5.94525  4.93420    439 R - - -
          2.68618  4.42225  2.77519  2.73123  3.46354  2.40513  3.72494  3.29354  2.67741  2.69355  4.24690  2.90347  2.73739  3.18146  2.89801  2.37887  2.77519  2.98518  4.58477  3.61503
          0.01675  4.49343  5.21577  0.61958  0.77255  0.48576  0.95510
    251   1.50746  4.82901  3.08580  2.44253  4.45531  3.42775  4.07130  3.84870  2.93931  3.49187  4.33020  3.23995  1.62989  3.26153  3.36447  2.82977  3.09838  3.45276  5.73982  4.43115    440 a - - -
          2.68618  4.42225  2.77519  2.73123  3.46354  2.40513  3.72494  3.29354  2.67741  2.69355  4.24690  2.90347  2.73739  3.18146  2.89801  2.37887  2.77519  2.98518  4.58477  3.61503
          0.01675  4.49343  5.21577  0.61958  0.77255  0.48576  0.95510
    252   3.97686  5.28129  4.73293  4.37960  1.80613  4.66870  0.96132  3.89959  4.24054  3.22043  4.44205  4.26643  4.98121  4.29739  4.36216  4.01107  4.19103  3.77475  3.89927  1.66748    441 h - - -
          2.68618  4.42225  2.77519  2.73123  3.46354  2.40513  3.72494  3.29354  2.67741  2.69355  4.24690  2.90347  2.73739  3.18146  2.89801  2.37887  2.77519  2.98518  4.58477  3.61503
          0.01675  4.49343  5.21577  0.61958  0.77255  0.48576  0.95510
    253   2.44724  4.46079  4.60049  4.19341  4.01904  3.88077  4.92513  2.28619  4.09397  2.76863  3.88488  4.24822  4.48347  4.36828  4.28997  3.31037  2.72008  0.77479  5.72187  4.52155    442 v - - -
          2.68618  4.42225  2.77519  2.73123  3.46354  2.40513  3.72494  3.29354  2.67741  2.69355  4.24690  2.90347  2.73739  3.18146  2.89801  2.37887  2.77519  2.98518  4.58477  3.61503
          0.01675  4.49343  5.21577  0.61958  0.77255  0.48576  0.95510
    254   2.10181  5.18974  2.75281  2.01498  4.64691  1.61357  3.90793  4.10926  2.76748  3.65493  4.45571  2.45837  3.99284  3.05425  3.26710  2.84891  3.15148  3.69204  5.84073  4.44512    443 g - - -
          2.68618  4.42225  2.77519  2.73123  3.46354  2.40513  3.72494  3.29354  2.67741  2.69355  4.24690  2.90347  2.73739  3.18146  2.89801  2.37887  2.77519  2.98518  4.58477  3.61503
          0.01675  4.49343  5.21577  0.61958  0.77255  0.48576  0.95510
    255   1.83747  4.82239  3.12551  1.94892  4.05914  2.96749  3.78208  3.46070  2.61229  3.09394  3.92576  3.10910  3.94553  2.95497  3.06292  2.76831  2.94837  2.83594  5.36326  3.12950    444 a - - -
          2.68618  4.42225  2.77519  2.73123  3.46354  2.40513  3.72494  3.29354  2.67741  2.69355  4.24690  2.90347  2.73739  3.18146  2.89801  2.37887  2.77519  2.98518  4.58477  3.61503
          0.01675  4.49343  5.21577  0.61958  0.77255  0.48576  0.95510
    256   2.90742  5.33474  1.40265  2.43093  4.74722  2.09334  3.88320  4.23322  2.74213  3.74375  4.53371  2.98575  3.99432  3.01991  2.79464  2.47641  3.18406  3.80000  5.90394  4.47787    445 d - - -
          2.68618  4.42225  2.77519  2.73123  3.46354  2.40513  3.72494  3.29354  2.67741  2.69355  4.24690  2.90347  2.73739  3.18146  2.89801  2.37887  2.77519  2.98518  4.58477  3.61503
          0.01675  4.49343  5.21577  0.61958  0.77255  0.48576  0.95510
    257   1.53711  4.42764  3.67119  3.12101  3.55920  3.69096  2.98646  2.88661  3.03841  2.02294  3.54844  3.49650  4.10066  3.35979  3.36532  2.96590  2.97634  2.43979  5.03452  3.79117    446 a - - -
          2.68618  4.42225  2.77519  2.73123  3.46354  2.40513  3.72494  3.29354  2.67741  2.69355  4.24690  2.90347  2.73739  3.18146  2.89801  2.37887  2.77519  2.98518  4.58477  3.61503
          0.01675  4.49343  5.21577  0.61958  0.77255  0.48576  0.95510
    258   2.77023  5.27815  2.07596  1.85800  4.61151  2.97768  3.71541  4.09783  2.48631  3.57993  4.33017  2.64303  3.90352  2.82215  2.73336  2.27741  2.75037  3.66415  5.71690  4.29741    447 e - - -
          2.68618  4.42225  2.77519  2.73123  3.46354  2.40513  3.72494  3.29354  2.67741  2.69355  4.24690  2.90347  2.73739  3.18146  2.89801  2.37887  2.77519  2.98518  4.58477  3.61503
          0.01675  4.49343  5.21577  0.61958  0.77255  0.48576  0.95510
    259   3.61141  5.28112  4.40483  4.39773  5.44612  0.19819  5.43184  5.24246  4.65825  4.79469  5.80551  4.57236  4.68406  4.93428  4.78382  3.80690  4.13676  4.65082  6.33353  5.58328    448 G - - -
          2.68618  4.42225  2.77519  2.73123  3.46354  2.40513  3.72494  3.29354  2.67741  2.69355  4.24690  2.90347  2.73739  3.18146  2.89801  2.37887  2.77519  2.98518  4.58477  3.61503
          0.01675  4.49343  5.21577  0.61958  0.77255  0.48576  0.95510
    260   2.50908  4.81962  3.14423  2.30477  4.03778  3.30459  3.48389  2.99967  2.57367  2.53430  3.89650  3.09499  3.93180  2.70415  2.62190  2.44549  2.48440  2.81910  5.33672  4.01904    449 e - - -
          2.68620  4.42227  2.77521  2.73125  3.46356  2.40514  3.72496  3.29356  2.67743  2.69357  4.24691  2.90348  2.73741  3.18148  2.89802  2.37889  2.77521  2.98520  4.58291  3.61505
          0.09854  2.42573  5.21577  0.32459  1.28311  0.48576  0.95510
    261   3.14218  5.47576  0.75605  2.51876  5.01649  3.47921  4.17071  4.46066  3.22446  4.07327  4.96171  3.07629  4.14299  3.35952  3.79721  3.09665  2.50203  4.02880  6.25196  4.79637    451 d - - -
          2.68618  4.42225  2.77519  2.73123  3.46354  2.40513  3.72494  3.29354  2.67741  2.69355  4.24690  2.90347  2.73739  3.18146  2.89801  2.37887  2.77519  2.98518  4.58477  3.61503
          0.01675  4.49343  5.21577  0.61958  0.77255  0.48576  0.95510
    262   1.54307  4.34717  4.08044  3.56011  3.66971  3.68941  4.31609  2.65441  3.47358  2.37889  3.63059  3.78687  4.19968  3.74693  3.73219  2.65019  3.03394  1.53406  5.19579  3.98912    452 v - - -
          2.68618  4.42225  2.77519  2.73123  3.46354  2.40513  3.72494  3.29354  2.67741  2.69355  4.24690  2.90347  2.73739  3.18146  2.89801  2.37887  2.77519  2.98518  4.58477  3.61503
          0.01675  4.49343  5.21577  0.61958  0.77255  0.48576  0.95510
    263   3.24412  5.27499  3.78789  3.07774  4.56303  3.91991  3.85924  3.95426  2.16344  2.60240  4.34258  3.46793  4.27528  2.59564  0.96025  3.27369  3.41394  3.68766  5.57490  4.37950    453 r - - -
          2.68618  4.42225  2.77519  2.73123  3.46354  2.40513  3.72494  3.29354  2.67741  2.69355  4.24690  2.90347  2.73739  3.18146  2.89801  2.37887  2.77519  2.98518  4.58477  3.61503
          0.01675  4.49343  5.21577  0.61958  0.77255  0.48576  0.95510
    264   2.45179  5.21878  1.03129  2.51903  4.83526  2.78248  4.03626  4.30065  2.98301  3.85806  4.67142  3.05363  4.03238  3.19822  3.51577  2.90355  2.73080  3.83747  6.04302  4.62513    454 d - - -
          2.68618  4.42225  2.77519  2.73123  3.46354  2.40513  3.72494  3.29354  2.67741  2.69355  4.24690  2.90347  2.73739  3.18146  2.89801  2.37887  2.77519  2.98518  4.58477  3.61503
          0.01675  4.49343  5.21577  0.61958  0.77255  0.48576  0.95510
    265   2.71617  4.77580  2.71779  2.65013  3.97132  3.57372  3.77943  3.37605  2.59605  2.48226  3.85840  3.14604  3.96185  2.96537  1.93144  2.79203  2.50222  3.08989  3.22229  3.98806    455 r - - -
          2.68618  4.42225  2.77519  2.73123  3.46354  2.40513  3.72494  3.29354  2.67741  2.69355  4.24690  2.90347  2.73739  3.18146  2.89801  2.37887  2.77519  2.98518  4.58477  3.61503
          0.01675  4.49343  5.21577  0.61958  0.77255  0.48576  0.95510
    266   2.81420  4.73990  5.05306  4.51311  3.41026  4.63247  5.04516  1.93672  4.35616  0.76180  3.21454  4.71618  4.89339  4.50640  4.47234  3.99457  3.63880  2.30746  5.41951  4.32760    456 l - - -
          2.68618  4.42225  2.77519  2.73123  3.46354  2.40513  3.72494  3.29354  2.67741  2.69355  4.24690  2.90347  2.73739  3.18146  2.89801  2.37887  2.77519  2.98518  4.58477  3.61503
          0.01675  4.49343  5.21577  0.61958  0.77255  0.48576  0.95510
    267   3.56388  5.57505  4.12292  3.30117  5.15468  4.08257  3.90027  4.44806  1.72137  3.80688  4.70940  3.62410  4.42474  3.03347  0.73121  3.54908  3.68244  4.14590  5.76334  4.68738    457 r - - -
          2.68618  4.42225  2.77519  2.73123  3.46354  2.40513  3.72494  3.29354  2.67741  2.69355  4.24690  2.90347  2.73739  3.18146  2.89801  2.37887  2.77519  2.98518  4.58477  3.61503
          0.01675  4.49343  5.21577  0.61958  0.77255  0.48576  0.95510
    268   2.03442  5.08800  3.01515  2.49049  4.40984  3.50986  2.84317  3.85741  2.45399  3.39505  4.17596  2.06582  3.91913  2.84489  2.40328  2.53547  2.97753  3.47669  5.57103  4.20629    458 a - - -
          2.68618  4.42225  2.77519  2.73123  3.46354  2.40513  3.72494  3.29354  2.67741  2.69355  4.24690  2.90347  2.73739  3.18146  2.89801  2.37887  2.77519  2.98518  4.58477  3.61503
          0.01675  4.49343  5.21577  0.61958  0.77255  0.48576  0.95510
    269   3.67657  5.77833  2.96508  0.39004  5.23388  3.81798  4.51981  4.83438  3.49989  4.36169  5.35803  3.50388  4.46517  3.75334  3.94252  3.61878  4.00100  4.46830  6.27250  5.06588    459 E - - -
          2.68618  4.42225  2.77519  2.73123  3.46354  2.40513  3.72494  3.29354  2.67741  2.69355  4.24690  2.90347  2.73739  3.18146  2.89801  2.37887  2.77519  2.98518  4.58477  3.61503
          0.01675  4.49343  5.21577  0.61958  0.77255  0.48576  0.95510
    270   1.51618  4.69713  3.31603  2.76970  3.29288  3.60190  2.59343  3.29660  2.69020  2.95239  3.81799  3.23655  4.00690  3.06721  2.71165  2.84627  2.97675  3.02622  5.20086  3.88193    460 a - - -
          2.68618  4.42225  2.77519  2.73123  3.46354  2.40513  3.72494  3.29354  2.67741  2.69355  4.24690  2.90347  2.73739  3.18146  2.89801  2.37887  2.77519  2.98518  4.58477  3.61503
          0.01675  4.49343  5.21577  0.61958  0.77255  0.48576  0.95510
    271   2.03105  4.80867  3.17604  2.42472  4.02906  3.55753  3.76710  3.42736  2.57517  3.05944  3.89313  3.12027  3.94814  2.94084  2.03104  2.77294  2.66195  2.86104  5.33076  3.14041    461 r - - -
          2.68618  4.42225  2.77519  2.73123  3.46354  2.40513  3.72494  3.29354  2.67741  2.69355  4.24690  2.90347  2.73739  3.18146  2.89801  2.37887  2.77519  2.98518  4.58477  3.61503
          0.01675  4.49343  5.21577  0.61958  0.77255  0.48576  0.95510
    272   2.59241  4.25787  4.57455  3.98808  3.34955  4.05045  4.39474  2.02520  3.84107  1.77869  2.40826  4.11703  4.39709  4.02461  3.95493  3.35934  2.32282  1.73269  4.95803  3.78057    462 v - - -
          2.68618  4.42225  2.77519  2.73123  3.46354  2.40513  3.72494  3.29354  2.67741  2.69355  4.24690  2.90347  2.73739  3.18146  2.89801  2.37887  2.77519  2.98518  4.58477  3.61503
          0.01675  4.49343  5.21577  0.61958  0.77255  0.48576  0.95510
    273   3.93975  5.24077  5.19011  4.87265  3.50548  4.76951  5.34634  2.77411  4.64371  0.36975  3.40228  5.09646  5.12364  4.85099  4.70133  4.48398  4.21790  2.96424  5.56190  4.41641    463 L - - -
          2.68618  4.42225  2.77519  2.73123  3.46354  2.40513  3.72494  3.29354  2.67741  2.69355  4.24690  2.90347  2.73739  3.18146  2.89801  2.37887  2.77519  2.98518  4.58477  3.61503
          0.01675  4.49343  5.21577  0.61958  0.77255  0.48576  0.95510
    274   2.33244  5.15868  2.98998  1.71129  4.48336  3.50993  3.69988  3.93851  2.15980  3.45043  4.21778  2.99521  3.91069  2.81169  2.52143  2.72592  2.34526  3.54042  5.60540  4.22867    464 e - - -
          2.68618  4.42225  2.77519  2.73123  3.46354  2.40513  3.72494  3.29354  2.67741  2.69355  4.24690  2.90347  2.73739  3.18146  2.89801  2.37887  2.77519  2.98518  4.58477  3.61503
          0.01675  4.49343  5.21577  0.61958  0.77255  0.48576  0.95510
    275   1.93824  5.11408  3.05073  2.49089  4.43440  3.52436  3.70188  3.87941  1.99301  3.40387  4.17954  3.01978  3.91786  2.51341  2.37322  2.44734  2.66043  3.49516  5.56822  4.20682    465 a - - -
          2.68618  4.42225  2.77519  2.73123  3.46354  2.40513  3.72494  3.29354  2.67741  2.69355  4.24690  2.90347  2.73739  3.18146  2.89801  2.37887  2.77519  2.98518  4.58477  3.61503
          0.01675  4.49343  5.21577  0.61958  0.77255  0.48576  0.95510
    276   3.19630  3.22162  5.02368  4.43545  2.37088  4.41502  4.71210  2.20062  4.26951  0.91431  3.12970  4.52888  4.68638  4.34927  4.30853  3.74462  3.42286  2.42751  5.07368  3.91819    466 l - - -
          2.68618  4.42225  2.77519  2.73123  3.46354  2.40513  3.72494  3.29354  2.67741  2.69355  4.24690  2.90347  2.73739  3.18146  2.89801  2.37887  2.77519  2.98518  4.58477  3.61503
          0.01675  4.49343  5.21577  0.61958  0.77255  0.48576  0.95510
    277   1.91101  5.21299  2.00440  2.41459  4.53547  2.69557  3.72535  4.00509  2.39468  3.51348  4.27807  2.96346  3.91174  2.61420  2.76791  2.73406  3.00467  3.59524  5.67081  4.26957    467 a - - -
          2.68618  4.42225  2.77519  2.73123  3.46354  2.40513  3.72494  3.29354  2.67741  2.69355  4.24690  2.90347  2.73739  3.18146  2.89801  2.37887  2.77519  2.98518  4.58477  3.61503
          0.01675  4.49343  5.21577  0.61958  0.77255  0.48576  0.95510
    278   2.74242  5.13847  2.49385  2.45325  4.51694  1.98472  3.74848  3.98246  2.52022  3.50177  4.26924  2.99121  2.91172  2.86600  2.43663  2.28919  2.99410  3.56841  5.66523  4.27466    468 g - - -
          2.68618  4.42225  2.77519  2.73123  3.46354  2.40513  3.72494  3.29354  2.67741  2.69355  4.24690  2.90347  2.73739  3.18146  2.89801  2.37887  2.77519  2.98518  4.58477  3.61503
          0.01675  4.49343  5.21577  0.61958  0.77255  0.48576  0.95510
    279   2.28699  4.40941  3.65745  3.09321  3.56750  3.70089  3.98880  2.82838  2.56051  1.98692  3.52906  3.47906  4.09228  3.33405  3.35373  2.96118  2.04906  2.17858  5.02940  3.80133    469 l - - -
          2.68623  4.42230  2.77525  2.73128  3.46359  2.40518  3.72499  3.29359  2.67746  2.69360  4.24695  2.90352  2.73705  3.18151  2.89759  2.37892  2.77525  2.98523  4.58482  3.61508
          0.23360  2.16250  2.37207  0.66617  0.72087  0.48576  0.95510
    280   2.46802  5.05526  2.01623  2.47365  4.57729  2.25127  3.83397  4.04676  2.66686  3.58153  4.36150  2.99871  2.40454  2.96856  3.16487  2.28849  3.02656  3.60507  5.75495  4.36475    472 d - - -
          2.68618  4.42225  2.77519  2.73123  3.46354  2.40513  3.72494  3.29354  2.67741  2.69355  4.24690  2.90347  2.73739  3.18146  2.89801  2.37887  2.77519  2.98518  4.58477  3.61503
          0.01838  4.40147  5.12381  0.61958  0.77255  0.62490  0.76640
    281   2.69491  4.39288  3.60045  3.03418  2.98570  2.29306  3.90079  2.88374  2.95894  2.03731  3.49360  3.42337  4.05358  3.27266  2.57552  2.92640  2.92682  2.66571  4.89344  2.87849    473 l - - -
          2.68618  4.42225  2.77519  2.73123  3.46354  2.40513  3.72494  3.29354  2.67741  2.69355  4.24690  2.90347  2.73739  3.18146  2.89801  2.37887  2.77519  2.98518  4.58477  3.61503
          0.01838  4.40147  5.12381  0.61958  0.77255  0.51731  0.90664
    282   2.02257  4.28816  4.00029  3.45005  3.52675  3.15356  4.18570  2.32041  3.36925  2.55803  3.49954  3.71202  4.15914  3.63275  3.63101  3.02200  2.24325  1.60790  5.03734  3.83166    474 v - - -
          2.68618  4.42225  2.77519  2.73123  3.46354  2.40513  3.72494  3.29354  2.67741  2.69355  4.24690  2.90347  2.73739  3.18146  2.89801  2.37887  2.77519  2.98518  4.58477  3.61503
          0.01758  4.44557  5.16792  0.61958  0.77255  0.56216  0.84391
    283   2.64337  4.56442  3.71249  3.50242  4.63774  3.32162  4.59198  3.98722  3.53495  3.71311  4.62050  3.67313  0.79475  3.88163  3.81005  2.82311  2.24756  3.49944  5.97843  4.78237    475 p - - -
          2.68618  4.42225  2.77519  2.73123  3.46354  2.40513  3.72494  3.29354  2.67741  2.69355  4.24690  2.90347  2.73739  3.18146  2.89801  2.37887  2.77519  2.98518  4.58477  3.61503
          0.01758  4.44557  5.16792  0.61958  0.77255  0.44079  1.03150
    284   2.52322  5.23493  2.67115  2.07410  4.57017  2.73035  3.69070  4.05122  2.43789  3.53477  4.28225  2.55067  3.89001  2.54738  2.02433  2.70088  2.97383  3.62110  5.67063  4.26133    476 r - - -
          2.68618  4.42225  2.77519  2.73123  3.46354  2.40513  3.72494  3.29354  2.67741  2.69355  4.24690  2.90347  2.73739  3.18146  2.89801  2.37887  2.77519  2.98518  4.58477  3.61503
          0.01675  4.49343  5.21577  0.61958  0.77255  0.48576  0.95510
    285   2.12279  4.23678  3.97540  3.40120  2.61548  3.19314  4.06917  2.68790  3.30965  1.77001  3.35568  3.67534  2.94085  3.55977  3.55082  3.03293  2.93285  2.27994  4.85568  3.65335    477 l - - -
          2.68618  4.42225  2.77519  2.73123  3.46354  2.40513  3.72494  3.29354  2.67741  2.69355  4.24690  2.90347  2.73739  3.18146  2.89801  2.37887  2.77519  2.98518  4.58477  3.61503
          0.01675  4.49343  5.21577  0.61958  0.77255  0.48576  0.95510
    286   3.01472  4.38870  4.70206  4.12351  3.44533  4.23469  4.59071  1.68153  3.95954  1.62468  3.35538  4.28356  4.55940  4.17155  3.19114  3.55318  3.25067  1.39897  5.14394  3.97283    478 v - - -
          2.68618  4.42225  2.77519  2.73123  3.46354  2.40513  3.72494  3.29354  2.67741  2.69355  4.24690  2.90347  2.73739  3.18146  2.89801  2.37887  2.77519  2.98518  4.58477  3.61503
          0.01675  4.49343  5.21577  0.61958  0.77255  0.48576  0.95510
    287   2.29480  5.42722  1.65736  1.60824  4.74833  3.47903  3.81639  4.23927  2.65024  3.72676  4.50238  2.94340  3.97309  2.94044  2.80948  2.84286  3.15734  3.80960  5.87316  4.43312    479 e - - -
          2.68618  4.42225  2.77519  2.73123  3.46354  2.40513  3.72494  3.29354  2.67741  2.69355  4.24690  2.90347  2.73739  3.18146  2.89801  2.37887  2.77519  2.98518  4.58477  3.61503
          0.01675  4.49343  5.21577  0.61958  0.77255  0.48576  0.95510
    288   2.69473  4.23507  3.95121  2.77925  3.34024  3.76042  2.87528  2.30568  3.28044  1.95163  2.96261  3.65765  4.13238  3.53348  3.52585  3.03335  2.92659  2.11640  4.83673  2.81487    480 l - - -
          2.68618  4.42225  2.77519  2.73123  3.46354  2.40513  3.72494  3.29354  2.67741  2.69355  4.24690  2.90347  2.73739  3.18146  2.89801  2.37887  2.77519  2.98518  4.58477  3.61503
          0.01675  4.49343  5.21577  0.61958  0.77255  0.48576  0.95510
    289   3.91394  5.16016  5.19385  4.86471  0.66031  4.81661  4.22638  3.00783  4.67899  1.91613  3.64154  4.70048  5.09896  4.65337  4.67889  4.25157  4.15654  3.11110  4.34961  2.68547    481 F - - -
          2.68618  4.42225  2.77519  2.73123  3.46354  2.40513  3.72494  3.29354  2.67741  2.69355  4.24690  2.90347  2.73739  3.18146  2.89801  2.37887  2.77519  2.98518  4.58477  3.61503
          0.01675  4.49343  5.21577  0.61958  0.77255  0.48576  0.95510
    290   2.50677  5.12552  2.74729  1.87731  4.43549  3.48501  3.68143  3.89695  2.43256  3.41582  4.17754  2.96791  3.88164  2.79162  2.31358  2.45672  2.52076  3.49757  5.58040  3.24368    482 e - - -
          2.68618  4.42225  2.77519  2.73123  3.46354  2.40513  3.72494  3.29354  2.67741  2.69355  4.24690  2.90347  2.73739  3.18146  2.89801  2.37887  2.77519  2.98518  4.58477  3.61503
          0.01675  4.49343  5.21577  0.61958  0.77255  0.48576  0.95510
    291   2.53167  4.88399  3.18017  2.65009  4.08138  3.58687  2.00401  2.84462  2.54581  3.12762  3.97356  3.14798  3.98801  1.98512  2.94719  2.82901  3.00608  3.21405  5.37161  4.05107    483 q - - -
          2.68618  4.42225  2.77519  2.73123  3.46354  2.40513  3.72494  3.29354  2.67741  2.69355  4.24690  2.90347  2.73739  3.18146  2.89801  2.37887  2.77519  2.98518  4.58477  3.61503
          0.01675  4.49343  5.21577  0.61958  0.77255  0.48576  0.95510
    292   2.41812  5.06251  2.76760  2.45843  4.36350  2.24945  3.70021  3.81133  2.46141  3.35536  4.13185  2.99378  3.89276  2.38081  2.49677  2.51926  2.93872  2.86917  5.54169  4.16859    484 g - - -
          2.68618  4.42225  2.77519  2.73123  3.46354  2.40513  3.72494  3.29354  2.67741  2.69355  4.24690  2.90347  2.73739  3.18146  2.89801  2.37887  2.77519  2.98518  4.58477  3.61503
          0.01675  4.49343  5.21577  0.61958  0.77255  0.48576  0.95510
    293   2.19778  5.01680  1.86058  2.60569  4.68371  1.54825  4.00918  4.13895  2.90083  3.70876  4.50771  3.10817  3.98903  3.16636  3.39702  2.81211  2.67874  3.67711  5.90031  4.52472    485 g - - -
          2.68618  4.42225  2.77519  2.73123  3.46354  2.40513  3.72494  3.29354  2.67741  2.69355  4.24690  2.90347  2.73739  3.18146  2.89801  2.37887  2.77519  2.98518  4.58477  3.61503
          0.01675  4.49343  5.21577  0.61958  0.77255  0.48576  0.95510
    294   2.96380  5.47333  1.47011  2.37945  4.77782  3.47909  2.20195  4.28999  2.74013  3.78403  4.57508  2.59038  4.00343  3.00160  3.27480  2.25434  3.22363  3.86398  5.92982  4.47723    486 d - - -
          2.68618  4.42225  2.77519  2.73123  3.46354  2.40513  3.72494  3.29354  2.67741  2.69355  4.24690  2.90347  2.73739  3.18146  2.89801  2.37887  2.77519  2.98518  4.58477  3.61503
          0.01675  4.49343  5.21577  0.61958  0.77255  0.48576  0.95510
    295   2.71592  4.35057  3.73832  2.16910  3.46820  3.73508  4.00304  2.52771  3.10522  1.89528  3.44427  3.53325  4.10983  3.39230  3.41929  2.99285  2.69995  2.16635  4.95079  2.96222    487 l - - -
          2.68618  4.42225  2.77519  2.73123  3.46354  2.40513  3.72494  3.29354  2.67741  2.69355  4.24690  2.90347  2.73739  3.18146  2.89801  2.37887  2.77519  2.98518  4.58477  3.61503
          0.01675  4.49343  5.21577  0.61958  0.77255  0.48576  0.95510
    296   4.37780  5.41601  5.28939  5.14194  0.64289  4.96204  3.74767  3.95228  4.94237  3.15730  4.50391  4.56221  5.23670  4.70017  4.81575  4.36761  4.58564  3.91163  3.83555  1.43385    488 F - - -
          2.68618  4.42225  2.77519  2.73123  3.46354  2.40513  3.72494  3.29354  2.67741  2.69355  4.24690  2.90347  2.73739  3.18146  2.89801  2.37887  2.77519  2.98518  4.58477  3.61503
          0.01675  4.49343  5.21577  0.61958  0.77255  0.48576  0.95510
    297   3.68644  4.99858  5.33004  4.84128  3.34946  4.90141  5.33582  2.39490  4.63818  0.55204  3.14764  5.05220  5.11351  4.74114  4.71031  4.33076  3.93815  2.20866  5.51742  4.43439    489 L - - -
          2.68618  4.42225  2.77519  2.73123  3.46354  2.40513  3.72494  3.29354  2.67741  2.69355  4.24690  2.90347  2.73739  3.18146  2.89801  2.37887  2.77519  2.98518  4.58477  3.61503
          0.01675  4.49343  5.21577  0.61958  0.77255  0.48576  0.95510
    298   1.28104  4.44874  4.44403  4.05800  4.06013  3.69097  4.82587  2.53140  3.97420  2.86287  3.95808  4.09959  4.34582  4.24462  4.18391  3.13004  3.20031  1.20783  5.70889  4.50816    490 v - - -
          2.68618  4.42225  2.77519  2.73123  3.46354  2.40513  3.72494  3.29354  2.67741  2.69355  4.24690  2.90347  2.73739  3.18146  2.89801  2.37887  2.77519  2.98518  4.58477  3.61503
          0.01675  4.49343  5.21577  0.61958  0.77255  0.48576  0.95510
    299   2.87917  5.15541  2.93617  2.35021  4.49933  3.54662  3.83657  3.92122  2.55746  3.48023  4.29968  3.08456  4.01251  1.65430  2.96771  2.87677  1.72277  3.56099  5.67230  4.32656    491 q - - -
          2.68618  4.42225  2.77519  2.73123  3.46354  2.40513  3.72494  3.29354  2.67741  2.69355  4.24690  2.90347  2.73739  3.18146  2.89801  2.37887  2.77519  2.98518  4.58477  3.61503
          0.01675  4.49343  5.21577  0.61958  0.77255  0.48576  0.95510
    300   2.89837  5.39323  2.35374  1.47273  4.70666  3.48264  3.81394  4.18989  2.64519  3.68876  4.46873  2.95044  3.97224  2.61448  3.16212  2.84013  1.90755  3.77111  5.84382  4.41248    492 e - - -
          2.68618  4.42225  2.77519  2.73123  3.46354  2.40513  3.72494  3.29354  2.67741  2.69355  4.24690  2.90347  2.73739  3.18146  2.89801  2.37887  2.77519  2.98518  4.58477  3.61503
          0.01675  4.49343  5.21577  0.61958  0.77255  0.48576  0.95510
    301   2.69508  4.96130  2.36416  2.16637  3.52727  3.51195  3.71186  3.64660  2.49547  2.94953  3.48253  3.02662  3.90292  2.50296  2.96680  2.17247  2.92639  3.30372  3.97619  4.09906    493 e - - -
          2.68618  4.42225  2.77519  2.73123  3.46354  2.40513  3.72494  3.29354  2.67741  2.69355  4.24690  2.90347  2.73739  3.18146  2.89801  2.37887  2.77519  2.98518  4.58477  3.61503
          0.01675  4.49343  5.21577  0.61958  0.77255  0.48576  0.95510
    302   2.58444  2.46213  4.94048  4.39846  3.69042  4.33123  4.86434  1.66768  4.26669  2.48145  3.58424  4.49078  4.69838  4.47306  4.38561  3.68746  3.32030  1.09342  5.39861  4.20094    494 v - - -
          2.68618  4.42225  2.77519  2.73123  3.46354  2.40513  3.72494  3.29354  2.67741  2.69355  4.24690  2.90347  2.73739  3.18146  2.89801  2.37887  2.77519  2.98518  4.58477  3.61503
          0.01675  4.49343  5.21577  0.61958  0.77255  0.48576  0.95510
    303   2.96684  5.26966  1.94233  2.54275  4.88254  1.87912  4.07429  4.38042  3.03180  3.91878  4.73742  3.08027  1.51086  3.24114  3.56465  2.95287  3.30480  3.91148  6.07676  4.66784    495 p - - -
          2.68618  4.42225  2.77519  2.73123  3.46354  2.40513  3.72494  3.29354  2.67741  2.69355  4.24690  2.90347  2.73739  3.18146  2.89801  2.37887  2.77519  2.98518  4.58477  3.61503
          0.01675  4.49343  5.21577  0.61958  0.77255  0.48576  0.95510
    304   2.64305  4.69163  3.21423  3.00856  4.76528  0.97423  4.32437  4.23498  3.26895  3.84462  4.64816  2.76416  2.95258  3.53297  3.68052  2.34666  3.09265  3.66522  6.03625  4.74779    496 g - - -
          2.68618  4.42225  2.77519  2.73123  3.46354  2.40513  3.72494  3.29354  2.67741  2.69355  4.24690  2.90347  2.73739  3.18146  2.89801  2.37887  2.77519  2.98518  4.58477  3.61503
          0.01675  4.49343  5.21577  0.61958  0.77255  0.48576  0.95510
    305   2.27246  4.53946  3.43351  2.86918  3.71231  3.63139  3.88056  3.06031  2.80564  2.26473  3.64924  2.97714  4.02161  3.14771  2.22454  2.87098  2.62436  2.18499  5.11860  3.86457    497 v - - -
          2.68618  4.42225  2.77519  2.73123  3.46354  2.40513  3.72494  3.29354  2.67741  2.69355  4.24690  2.90347  2.73739  3.18146  2.89801  2.37887  2.77519  2.98518  4.58477  3.61503
          0.01675  4.49343  5.21577  0.61958  0.77255  0.48576  0.95510
    306   2.74858  5.18986  2.24318  2.41444  4.51358  3.47873  3.12961  3.98313  2.48894  3.49419  4.25713  2.54689  2.71360  2.83017  2.98360  2.52442  2.09518  3.57360  5.65355  4.25309    498 t - - -
          2.68618  4.42225  2.77519  2.73123  3.46354  2.40513  3.72494  3.29354  2.67741  2.69355  4.24690  2.90347  2.73739  3.18146  2.89801  2.37887  2.77519  2.98518  4.58477  3.61503
          0.01675  4.49343  5.21577  0.61958  0.77255  0.48576  0.95510
    307   3.86892  5.11161  5.49278  4.99320  2.34736  5.08599  5.07187  2.56149  4.83786  0.54491  3.09022  5.13852  5.18836  4.77490  4.83564  4.49832  4.08111  2.81169  5.14438  3.82415    499 L - - -
          2.68618  4.42225  2.77519  2.73123  3.46354  2.40513  3.72494  3.29354  2.67741  2.69355  4.24690  2.90347  2.73739  3.18146  2.89801  2.37887  2.77519  2.98518  4.58477  3.61503
          0.01675  4.49343  5.21577  0.61958  0.77255  0.48576  0.95510
    308   2.64645  5.11987  3.29035  2.31579  4.43896  3.67599  3.79337  3.81528  2.33500  2.83724  4.20941  3.20709  4.06830  2.93480  1.26903  2.95102  3.14763  3.49300  5.55337  4.27534    500 r - - -
          2.68618  4.42225  2.77519  2.73123  3.46354  2.40513  3.72494  3.29354  2.67741  2.69355  4.24690  2.90347  2.73739  3.18146  2.89801  2.37887  2.77519  2.98518  4.58477  3.61503
          0.01675  4.49343  5.21577  0.61958  0.77255  0.48576  0.95510
    309   2.73472  5.22390  2.48851  2.15923  4.56126  3.48272  3.68405  4.03985  2.23157  3.52295  4.27020  2.70325  3.88853  2.78663  1.88998  2.51608  2.64747  3.61113  5.65728  4.25281    501 r - - -
          2.68618  4.42225  2.77519  2.73123  3.46354  2.40513  3.72494  3.29354  2.67741  2.69355  4.24690  2.90347  2.73739  3.18146  2.89801  2.37887  2.77519  2.98518  4.58477  3.61503
          0.01675  4.49343  5.21577  0.61958  0.77255  0.48576  0.95510
    310   2.69512  4.59898  2.94034  2.37163  2.74572  3.60554  3.83393  3.14543  2.74526  2.55145  3.69134  3.23855  3.99019  3.07461  2.84355  2.83103  2.43161  2.89104  2.69098  3.87676    502 e - - -
          2.68618  4.42225  2.77519  2.73123  3.46354  2.40513  3.72494  3.29354  2.67741  2.69355  4.24690  2.90347  2.73739  3.18146  2.89801  2.37887  2.77519  2.98518  4.58477  3.61503
          0.01675  4.49343  5.21577  0.61958  0.77255  0.48576  0.95510
    311   3.29480  4.56449  5.19046  4.67166  3.85220  4.72965  5.28077  1.49757  4.57066  2.17185  3.65771  4.83358  5.01151  4.80372  4.72728  4.10505  2.97052  0.87831  5.75162  4.55144    503 v - - -
          2.68618  4.42225  2.77519  2.73123  3.46354  2.40513  3.72494  3.29354  2.67741  2.69355  4.24690  2.90347  2.73739  3.18146  2.89801  2.37887  2.77519  2.98518  4.58477  3.61503
          0.01675  4.49343  5.21577  0.61958  0.77255  0.48576  0.95510
    312   1.82605  4.96557  3.07561  2.31711  4.22404  3.52502  3.26726  3.64876  2.48431  2.88182  4.03218  3.04177  3.91549  2.44970  2.55793  2.72947  2.94105  2.96393  5.45154  4.10760    504 a - - -
          2.68618  4.42225  2.77519  2.73123  3.46354  2.40513  3.72494  3.29354  2.67741  2.69355  4.24690  2.90347  2.73739  3.18146  2.89801  2.37887  2.77519  2.98518  4.58477  3.61503
          0.01675  4.49343  5.21577  0.61958  0.77255  0.48576  0.95510
    313   2.53726  5.34764  2.12821  1.41822  4.67511  3.47713  3.77056  4.16199  2.57314  3.64968  4.41429  2.94476  3.94174  2.88708  2.74116  2.47562  3.08598  3.73289  5.79367  4.36623    505 e - - -
          2.68618  4.42225  2.77519  2.73123  3.46354  2.40513  3.72494  3.29354  2.67741  2.69355  4.24690  2.90347  2.73739  3.18146  2.89801  2.37887  2.77519  2.98518  4.58477  3.61503
          0.01675  4.49343  5.21577  0.61958  0.77255  0.48576  0.95510
    314   2.73006  5.11248  2.67365  2.29131  4.41147  3.50321  1.96759  3.86329  2.44317  3.05545  4.16905  2.99188  3.90317  2.81751  2.48641  2.71554  2.56518  3.47947  5.56883  4.19312    506 h - - -
          2.68618  4.42225  2.77519  2.73123  3.46354  2.40513  3.72494  3.29354  2.67741  2.69355  4.24690  2.90347  2.73739  3.18146  2.89801  2.37887  2.77519  2.98518  4.58477  3.61503
          0.01675  4.49343  5.21577  0.61958  0.77255  0.48576  0.95510
    315   2.69811  4.54348  3.38454  2.46559  2.80377  2.34458  3.87191  3.08019  2.81851  2.05152  3.64854  3.28962  3.37096  3.13898  3.21371  2.63948  2.93371  2.83497  5.11405  3.85417    507 l - - -
          2.68618  4.42225  2.77519  2.73123  3.46354  2.40513  3.72494  3.29354  2.67741  2.69355  4.24690  2.90347  2.73739  3.18146  2.89801  2.37887  2.77519  2.98518  4.58477  3.61503
          0.01675  4.49343  5.21577  0.61958  0.77255  0.48576  0.95510
    316   2.13098  4.82143  3.15131  2.59341  4.04337  3.16464  3.30850  3.44907  2.57181  3.07458  3.90291  3.10105  2.71755  2.92513  2.32779  2.75624  2.93125  2.84348  5.34063  3.15411    508 a - - -
          2.68618  4.42225  2.77519  2.73123  3.46354  2.40513  3.72494  3.29354  2.67741  2.69355  4.24690  2.90347  2.73739  3.18146  2.89801  2.37887  2.77519  2.98518  4.58477  3.61503
          0.09854  4.49343  2.49301  0.61958  0.77255  0.48576  0.95510
    317   2.49787  4.88869  2.51664  2.35248  2.77003  3.49868  3.70293  3.55022  2.49844  3.14881  3.29081  3.02578  3.33888  2.85001  2.29960  2.70311  2.90470  3.22294  5.38819  4.04959    509 r - - -
          2.68618  4.42225  2.77519  2.73123  3.46354  2.40513  3.72494  3.29354  2.67741  2.69355  4.24690  2.90347  2.73739  3.18146  2.89801  2.37887  2.77519  2.98518  4.58477  3.61503
          0.07182  4.41305  2.86150  0.61958  0.77255  0.60906  0.78496
    318   2.16039  4.58761  3.25938  2.69941  3.76718  3.54950  2.83823  3.14933  2.67592  2.53983  3.68313  3.17334  3.28821  3.00842  3.09459  2.37673  2.64667  2.74585  5.14178  3.34888    510 a - - -
          2.68618  4.42225  2.77519  2.73123  3.46354  2.40513  3.72494  3.29354  2.67741  2.69355  4.24690  2.90347  2.73739  3.18146  2.89801  2.37887  2.77519  2.98518  4.58477  3.61503
          0.01916  4.36039  5.08274  0.61958  0.77255  0.67775  0.70879
    319   1.86004  4.41851  3.55836  3.21891  4.57471  1.36695  4.34406  4.01827  3.29569  3.66255  4.46040  3.43774  2.34704  3.57576  3.65799  2.18346  2.90572  3.43988  5.87983  4.64834    511 g - - -
          2.68618  4.42225  2.77519  2.73123  3.46354  2.40513  3.72494  3.29354  2.67741  2.69355  4.24690  2.90347  2.73739  3.18146  2.89801  2.37887  2.77519  2.98518  4.58477  3.61503
          0.01916  4.36039  5.08274  0.61958  0.77255  0.67775  0.70879
    320   2.31205  4.90341  2.47776  2.47658  4.18973  2.86020  3.69181  3.61806  2.48097  3.20193  4.00137  2.99886  3.21886  2.83079  2.95119  2.30112  2.47593  3.27057  3.99034  4.07715    512 s - - -
          2.68618  4.42225  2.77519  2.73123  3.46354  2.40513  3.72494  3.29354  2.67741  2.69355  4.24690  2.90347  2.73739  3.18146  2.89801  2.37887  2.77519  2.98518  4.58477  3.61503
          0.01916  4.36039  5.08274  0.61958  0.77255  0.67775  0.70879
    321   2.04040  5.17272  2.48789  1.98103  4.52209  2.19968  3.74667  3.98882  2.56647  3.51534  4.29683  2.92766  3.10942  2.87457  3.07174  2.73710  3.02142  3.58285  5.68961  4.28548    513 e - - -
          2.68618  4.42225  2.77519  2.73123  3.46354  2.40513  3.72494  3.29354  2.67741  2.69355  4.24690  2.90347  2.73739  3.18146  2.89801  2.37887  2.77519  2.98518  4.58477  3.61503
          0.01916  4.36039  5.08274  0.61958  0.77255  0.67775  0.70879
    322   1.66206  2.81325  3.42348  2.88645  3.94440  2.94931  3.94075  3.33032  2.83234  3.00350  3.85653  3.28214  3.14475  3.17481  2.41500  2.71530  2.88751  3.01185  5.30856  4.04890    514 a - - -
          2.68618  4.42225  2.77519  2.73123  3.46354  2.40513  3.72494  3.29354  2.67741  2.69355  4.24690  2.90347  2.73739  3.18146  2.89801  2.37887  2.77519  2.98518  4.58477  3.61503
          0.20624  4.36039  1.75104  0.61958  0.77255  0.67775  0.70879
    323   2.61659  4.79748  2.41292  2.46506  4.08946  3.40579  3.68829  3.49927  2.50723  2.53060  3.93198  2.97850  2.76323  2.84584  2.96970  2.37795  2.55661  3.16855  5.36110  4.02639    515 s - - -
          2.68601  4.42263  2.77479  2.73121  3.46391  2.40509  3.72442  3.29357  2.67778  2.69375  4.24727  2.90384  2.73666  3.18184  2.89819  2.37883  2.77460  2.98556  4.58514  3.61541
          0.34955  1.24637  4.89955  1.83559  0.17378  0.30575  1.33397
    324   2.47069  5.06117  2.18105  2.45466  4.34817  3.49436  2.69936  3.79591  2.47036  3.34417  4.12330  2.99154  3.40053  2.82285  2.95186  2.39129  2.67066  3.42215  5.53461  3.02158    528 d - - -
          2.68618  4.42225  2.77519  2.73123  3.46354  2.40513  3.72494  3.29354  2.67741  2.69355  4.24690  2.90347  2.73739  3.18146  2.89801  2.37887  2.77519  2.98518  4.58477  3.61503
          0.01675  4.49343  5.21577  0.61958  0.77255  0.48576  0.95510
    325   2.46040  4.85845  2.55912  2.56372  4.09192  3.08523  3.74562  3.50110  2.55606  2.33083  3.93795  3.07777  3.00853  2.90470  2.49484  2.74195  2.92946  2.67006  5.37376  4.04759    529 l - - -
          2.68618  4.42225  2.77519  2.73123  3.46354  2.40513  3.72494  3.29354  2.67741  2.69355  4.24690  2.90347  2.73739  3.18146  2.89801  2.37887  2.77519  2.98518  4.58477  3.61503
          0.01675  4.49343  5.21577  0.61958  0.77255  0.48576  0.95510
    326   2.02749  4.96377  3.10056  2.55195  4.28381  3.51447  3.74823  3.43316  2.49696  3.28558  4.08517  2.61325  3.32801  2.88557  1.84287  2.62314  2.95941  3.35553  5.49666  4.15648    530 r - - -
          2.68618  4.42225  2.77519  2.73123  3.46354  2.40513  3.72494  3.29354  2.67741  2.69355  4.24690  2.90347  2.73739  3.18146  2.89801  2.37887  2.77519  2.98518  4.58477  3.61503
          0.01675  4.49343  5.21577  0.61958  0.77255  0.48576  0.95510
    327   2.17371  4.99122  2.51839  2.32226  4.25772  3.07710  3.70715  3.01772  2.48535  2.94163  4.05511  3.01491  3.89908  2.64113  2.95996  2.52982  2.45723  3.33902  5.47572  4.11825    531 a - - -
          2.68618  4.42225  2.77519  2.73123  3.46354  2.40513  3.72494  3.29354  2.67741  2.69355  4.24690  2.90347  2.73739  3.18146  2.89801  2.37887  2.77519  2.98518  4.58477  3.61503
          0.01675  4.49343  5.21577  0.61958  0.77255  0.48576  0.95510
    328   1.75547  4.36444  3.67385  3.10532  2.70272  3.69425  3.96949  2.56663  3.04464  2.56843  3.47431  3.48104  2.99726  3.33903  2.78544  2.95052  2.93098  2.44086  4.96186  3.73688    532 a - - -
          2.68618  4.42225  2.77519  2.73123  3.46354  2.40513  3.72494  3.29354  2.67741  2.69355  4.24690  2.90347  2.73739  3.18146  2.89801  2.37887  2.77519  2.98518  4.58477  3.61503
          0.01675  4.49343  5.21577  0.61958  0.77255  0.48576  0.95510
    329   2.46239  4.84087  2.55200  2.29231  4.06504  2.82812  3.75751  3.11164  2.58011  2.09446  3.92066  3.08864  3.93428  2.92342  3.03655  2.75502  2.66177  3.16086  5.35989  4.03830    533 l - - -
          2.68618  4.42225  2.77519  2.73123  3.46354  2.40513  3.72494  3.29354  2.67741  2.69355  4.24690  2.90347  2.73739  3.18146  2.89801  2.37887  2.77519  2.98518  4.58477  3.61503
          0.01675  4.49343  5.21577  0.61958  0.77255  0.48576  0.95510
    330   2.03652  5.12483  2.72310  2.42665  4.44764  3.13017  3.68197  3.91138  2.19060  3.42662  4.18560  2.96788  3.00512  2.79087  2.63690  2.29462  2.71907  3.50649  5.58772  4.19783    534 a - - -
          2.68618  4.42225  2.77519  2.73123  3.46354  2.40513  3.72494  3.29354  2.67741  2.69355  4.24690  2.90347  2.73739  3.18146  2.89801  2.37887  2.77519  2.98518  4.58477  3.61503
          0.01675  4.49343  5.21577  0.61958  0.77255  0.48576  0.95510
    331   2.73974  4.57199  3.46301  2.88824  3.72615  3.66160  3.87648  3.09352  2.74516  1.69769  3.02014  3.32745  4.04223  2.62248  2.49896  2.49627  2.96814  2.85751  5.12586  3.87732    535 l - - -
          2.68618  4.42225  2.77519  2.73123  3.46354  2.40513  3.72494  3.29354  2.67741  2.69355  4.24690  2.90347  2.73739  3.18146  2.89801  2.37887  2.77519  2.98518  4.58477  3.61503
          0.01675  4.49343  5.21577  0.61958  0.77255  0.48576  0.95510
    332   1.40772  4.35471  3.94002  3.41770  3.64784  3.02248  4.21854  2.81728  3.34071  1.86481  3.61420  3.68029  4.13728  3.62248  3.62093  2.96850  2.99655  2.27758  5.15119  3.94226    536 a - - -
          2.68618  4.42225  2.77519  2.73123  3.46354  2.40513  3.72494  3.29354  2.67741  2.69355  4.24690  2.90347  2.73739  3.18146  2.89801  2.37887  2.77519  2.98518  4.58477  3.61503
          0.01675  4.49343  5.21577  0.61958  0.77255  0.48576  0.95510
    333   2.11140  5.12014  2.56496  2.19368  4.42881  3.49533  3.70387  3.88026  2.45470  3.41133  4.18316  2.98587  3.90069  2.81996  1.90389  2.71200  2.96185  3.06371  5.58448  4.20398    537 r - - -
          2.68618  4.42225  2.77519  2.73123  3.46354  2.40513  3.72494  3.29354  2.67741  2.69355  4.24690  2.90347  2.73739  3.18146  2.89801  2.37887  2.77519  2.98518  4.58477  3.61503
          0.01675  4.49343  5.21577  0.61958  0.77255  0.48576  0.95510
    334   2.55354  5.25272  3.16540  2.62263  4.63368  3.62757  3.75647  4.05827  2.30652  3.54210  4.33704  2.57531  4.02713  1.97257  1.56216  2.89390  3.13122  3.67588  5.65641  4.34370    538 r - - -
          2.68618  4.42225  2.77519  2.73123  3.46354  2.40513  3.72494  3.29354  2.67741  2.69355  4.24690  2.90347  2.73739  3.18146  2.89801  2.37887  2.77519  2.98518  4.58477  3.61503
          0.01675  4.49343  5.21577  0.61958  0.77255  0.48576  0.95510
    335   3.77151  5.00783  5.55063  5.01640  3.34235  5.13333  5.47126  1.74007  4.84799  0.63757  3.10892  5.24603  5.22274  4.85895  4.88080  4.54344  3.99267  2.43119  5.55456  4.52365    539 L - - -
          2.68618  4.42225  2.77519  2.73123  3.46354  2.40513  3.72494  3.29354  2.67741  2.69355  4.24690  2.90347  2.73739  3.18146  2.89801  2.37887  2.77519  2.98518  4.58477  3.61503
          0.01675  4.49343  5.21577  0.61958  0.77255  0.48576  0.95510
    336   2.50617  3.42734  4.39629  3.83036  3.41261  3.08725  4.31622  2.44684  3.69501  1.89066  3.39852  3.96574  4.27695  3.90637  3.84530  3.18191  3.02229  1.31050  4.96241  3.77360    540 v - - -
          2.68618  4.42225  2.77519  2.73123  3.46354  2.40513  3.72494  3.29354  2.67741  2.69355  4.24690  2.90347  2.73739  3.18146  2.89801  2.37887  2.77519  2.98518  4.58477  3.61503
          0.01675  4.49343  5.21577  0.61958  0.77255  0.48576  0.95510
    337   2.90423  5.45214  1.58632  1.86958  4.77536  2.96584  3.80677  4.27484  2.63564  3.74838  4.51684  2.44456  3.96747  2.92705  2.48982  2.83513  3.15280  3.83458  5.88482  4.43811    541 d - - -
          2.68618  4.42225  2.77519  2.73123  3.46354  2.40513  3.72494  3.29354  2.67741  2.69355  4.24690  2.90347  2.73739  3.18146  2.89801  2.37887  2.77519  2.98518  4.58477  3.61503
          0.01675  4.49343  5.21577  0.61958  0.77255  0.48576  0.95510
    338   2.86511  4.29618  4.41945  3.83468  3.35599  4.01433  4.34043  1.69167  3.68252  1.46490  3.30761  4.02443  4.36395  3.90774  3.18385  3.31574  2.67104  2.07518  4.96671  3.78907    542 l - - -
          2.68618  4.42225  2.77519  2.73123  3.46354  2.40513  3.72494  3.29354  2.67741  2.69355  4.24690  2.90347  2.73739  3.18146  2.89801  2.37887  2.77519  2.98518  4.58477  3.61503
          0.01675  4.49343  5.21577  0.61958  0.77255  0.48576  0.95510
    339   3.42587  4.71013  5.24580  4.69445  3.48559  4.77462  5.18598  2.14922  4.55707  1.25425  2.79644  4.87158  4.99331  4.67670  4.64937  4.13836  3.66145  1.09423  5.50640  4.40790    543 v - - -
          2.68618  4.42225  2.77519  2.73123  3.46354  2.40513  3.72494  3.29354  2.67741  2.69355  4.24690  2.90347  2.73739  3.18146  2.89801  2.37887  2.77519  2.98518  4.58477  3.61503
          0.01675  4.49343  5.21577  0.61958  0.77255  0.48576  0.95510
    340   1.89196  5.10519  2.16034  2.44400  4.40402  3.07612  3.14324  3.35061  2.49378  3.39716  4.17445  2.57221  3.90360  2.83868  2.98034  2.71762  2.96727  3.47425  5.58130  4.19986    544 a - - -
          2.68618  4.42225  2.77519  2.73123  3.46354  2.40513  3.72494  3.29354  2.67741  2.69355  4.24690  2.90347  2.73739  3.18146  2.89801  2.37887  2.77519  2.98518  4.58477  3.61503
          0.01675  4.49343  5.21577  0.61958  0.77255  0.48576  0.95510
    341   2.09943  5.18821  2.51876  2.03619  4.51414  2.78610  3.69916  3.98622  2.31115  3.49007  4.24664  2.95598  3.89117  2.80788  2.95455  2.47409  2.45641  3.57115  5.64306  4.24113    545 e - - -
          2.68618  4.42225  2.77519  2.73123  3.46354  2.40513  3.72494  3.29354  2.67741  2.69355  4.24690  2.90347  2.73739  3.18146  2.89801  2.37887  2.77519  2.98518  4.58477  3.61503
          0.01675  4.49343  5.21577  0.61958  0.77255  0.48576  0.95510
    342   1.65012  4.44800  4.70728  4.15791  3.66193  4.31383  4.76491  1.81196  4.05138  2.13670  3.54404  4.35807  4.66130  4.28661  4.23885  3.64711  3.32212  1.33188  5.38275  4.18725    546 v - - -
          2.68618  4.42225  2.77519  2.73123  3.46354  2.40513  3.72494  3.29354  2.67741  2.69355  4.24690  2.90347  2.73739  3.18146  2.89801  2.37887  2.77519  2.98518  4.58477  3.61503
          0.01675  4.49343  5.21577  0.61958  0.77255  0.48576  0.95510
    343   3.93765  5.55821  3.98937  3.84925  3.94723  4.15343  0.32759  4.75181  3.68939  4.14039  5.26615  4.21662  4.75541  4.23631  3.89490  4.01703  4.27991  4.47365  5.38497  3.88930    547 H - - -
          2.68618  4.42225  2.77519  2.73123  3.46354  2.40513  3.72494  3.29354  2.67741  2.69355  4.24690  2.90347  2.73739  3.18146  2.89801  2.37887  2.77519  2.98518  4.58477  3.61503
          0.01675  4.49343  5.21577  0.61958  0.77255  0.48576  0.95510
    344   1.92780  5.18883  2.99382  2.11510  4.52173  3.08799  3.69133  3.98244  2.14229  3.47915  4.24010  2.99090  3.90969  2.52978  2.27083  2.72475  2.98041  3.57449  5.62087  4.24121    548 a - - -
          2.68618  4.42225  2.77519  2.73123  3.46354  2.40513  3.72494  3.29354  2.67741  2.69355  4.24690  2.90347  2.73739  3.18146  2.89801  2.37887  2.77519  2.98518  4.58477  3.61503
          0.01675  4.49343  5.21577  0.61958  0.77255  0.48576  0.95510
    345   2.36438  5.03497  3.06466  2.15920  4.31606  3.52813  2.98284  3.74830  2.44226  2.78286  4.09825  3.03315  3.91919  2.83928  1.94527  2.73539  2.69859  3.39172  5.50339  4.15270    549 r - - -
          2.68618  4.42225  2.77519  2.73123  3.46354  2.40513  3.72494  3.29354  2.67741  2.69355  4.24690  2.90347  2.73739  3.18146  2.89801  2.37887  2.77519  2.98518  4.58477  3.61503
          0.01675  4.49343  5.21577  0.61958  0.77255  0.48576  0.95510
    346   3.61141  5.28112  4.40483  4.39773  5.44612  0.19819  5.43184  5.24246  4.65825  4.79469  5.80551  4.57236  4.68406  4.93428  4.78382  3.80690  4.13676  4.65082  6.33353  5.58328    550 G - - -
          2.68618  4.42225  2.77519  2.73123  3.46354  2.40513  3.72494  3.29354  2.67741  2.69355  4.24690  2.90347  2.73739  3.18146  2.89801  2.37887  2.77519  2.98518  4.58477  3.61503
          0.01675  4.49343  5.21577  0.61958  0.77255  0.48576  0.95510
    347   2.71443  3.06137  4.42229  3.82675  3.14752  3.84992  3.37657  2.56545  3.65998  2.08563  3.24566  3.91992  4.21509  3.83481  3.75363  3.15065  2.94640  1.56270  3.68815  2.53376    551 v - - -
          2.68618  4.42225  2.77519  2.73123  3.46354  2.40513  3.72494  3.29354  2.67741  2.69355  4.24690  2.90347  2.73739  3.18146  2.89801  2.37887  2.77519  2.98518  4.58477  3.61503
          0.01675  4.49343  5.21577  0.61958  0.77255  0.48576  0.95510
    348   2.83171  4.34130  4.11439  3.54203  3.50116  3.93554  4.24959  2.18253  2.74328  2.24222  3.45664  3.83426  4.30065  3.70987  3.67570  3.22076  2.41600  1.33948  5.05184  3.84600    552 v - - -
          2.68618  4.42225  2.77519  2.73123  3.46354  2.40513  3.72494  3.29354  2.67741  2.69355  4.24690  2.90347  2.73739  3.18146  2.89801  2.37887  2.77519  2.98518  4.58477  3.61503
          0.01675  4.49343  5.21577  0.61958  0.77255  0.48576  0.95510
    349   3.10442  4.45236  4.92075  4.32794  3.27267  4.32351  4.65045  2.03419  4.16466  1.13932  2.65362  4.42988  4.61205  4.27278  4.21951  3.64596  3.33160  1.78819  5.06929  3.22734    553 l - - -
          2.68618  4.42225  2.77519  2.73123  3.46354  2.40513  3.72494  3.29354  2.67741  2.69355  4.24690  2.90347  2.73739  3.18146  2.89801  2.37887  2.77519  2.98518  4.58477  3.61503
          0.01675  4.49343  5.21577  0.61958  0.77255  0.48576  0.95510
    350   2.82158  4.97820  3.24851  2.68183  4.26174  2.72244  2.75739  3.68156  2.43045  3.26421  4.09171  3.16948  4.00984  2.93816  1.54967  2.85918  3.05136  2.73223  5.46401  4.16181    554 r - - -
          2.68618  4.42225  2.77519  2.73123  3.46354  2.40513  3.72494  3.29354  2.67741  2.69355  4.24690  2.90347  2.73739  3.18146  2.89801  2.37887  2.77519  2.98518  4.58477  3.61503
          0.01675  4.49343  5.21577  0.61958  0.77255  0.48576  0.95510
    351   3.80325  5.89249  0.32906  2.94927  5.38774  3.81839  4.65627  5.14993  3.87954  4.65232  5.68463  3.52318  4.51320  3.92329  4.44879  3.72205  4.16656  4.73305  6.41069  5.21078    555 D - - -
          2.68618  4.42225  2.77519  2.73123  3.46354  2.40513  3.72494  3.29354  2.67741  2.69355  4.24690  2.90347  2.73739  3.18146  2.89801  2.37887  2.77519  2.98518  4.58477  3.61503
          0.01675  4.49343  5.21577  0.61958  0.77255  0.48576  0.95510
    352   3.64865  4.90922  5.44369  4.88234  1.52662  4.92815  5.04927  2.02803  4.73390  0.98329  3.07046  5.01085  5.05928  4.68743  4.72853  4.29047  3.85955  2.62383  5.18794  3.96562    556 l - - -
          2.68618  4.42225  2.77519  2.73123  3.46354  2.40513  3.72494  3.29354  2.67741  2.69355  4.24690  2.90347  2.73739  3.18146  2.89801  2.37887  2.77519  2.98518  4.58477  3.61503
          0.01675  4.49343  5.21577  0.61958  0.77255  0.48576  0.95510
    353   2.36793  5.03370  3.02348  2.50787  4.40622  3.48299  3.74842  3.85159  2.01681  3.39885  4.17943  2.30389  3.91250  2.87336  2.96823  2.32948  2.07712  3.46221  5.58373  4.21968    557 k - - -
          2.68618  4.42225  2.77519  2.73123  3.46354  2.40513  3.72494  3.29354  2.67741  2.69355  4.24690  2.90347  2.73739  3.18146  2.89801  2.37887  2.77519  2.98518  4.58477  3.61503
          0.01675  4.49343  5.21577  0.61958  0.77255  0.48576  0.95510
    354   3.78015  5.38487  4.45494  4.40763  5.28530  4.04010  5.39005  5.04866  4.52927  4.57807  5.68010  4.63611  0.20449  4.89322  4.66372  3.97540  4.27312  4.61096  6.24897  5.42631    558 P - - -
          2.68618  4.42225  2.77519  2.73123  3.46354  2.40513  3.72494  3.29354  2.67741  2.69355  4.24690  2.90347  2.73739  3.18146  2.89801  2.37887  2.77519  2.98518  4.58477  3.61503
          0.01675  4.49343  5.21577  0.61958  0.77255  0.48576  0.95510
    355   2.74980  5.20088  2.41944  2.41503  4.54563  2.69230  3.72157  4.01943  2.49008  3.52247  4.28136  1.89703  3.90311  2.83280  2.65468  2.47572  2.56045  3.59986  5.67458  4.27099    559 n - - -
          2.68618  4.42225  2.77519  2.73123  3.46354  2.40513  3.72494  3.29354  2.67741  2.69355  4.24690  2.90347  2.73739  3.18146  2.89801  2.37887  2.77519  2.98518  4.58477  3.61503
          0.01675  4.49343  5.21577  0.61958  0.77255  0.48576  0.95510
    356   3.40805  5.34655  3.28266  3.25103  4.82956  3.74511  4.64190  4.73085  3.63280  4.30770  5.29279  0.40986  4.44205  3.95333  3.97784  3.47341  3.83103  4.28160  6.05282  4.76214    560 N - - -
          2.68618  4.42225  2.77519  2.73123  3.46354  2.40513  3.72494  3.29354  2.67741  2.69355  4.24690  2.90347  2.73739  3.18146  2.89801  2.37887  2.77519  2.98518  4.58477  3.61503
          0.01675  4.49343  5.21577  0.61958  0.77255  0.48576  0.95510
    357   3.30913  4.58194  5.25262  4.70136  2.65217  4.68459  5.10662  1.49603  4.57080  1.75588  3.38050  4.81287  4.93335  4.69479  4.64038  4.04379  3.54700  1.15912  5.45947  4.30717    561 v - - -
          2.68618  4.42225  2.77519  2.73123  3.46354  2.40513  3.72494  3.29354  2.67741  2.69355  4.24690  2.90347  2.73739  3.18146  2.89801  2.37887  2.77519  2.98518  4.58477  3.61503
          0.01675  4.49343  5.21577  0.61958  0.77255  0.48576  0.95510
    358   3.35606  4.64387  5.20779  4.64659  3.47441  4.69818  5.09633  1.83792  4.51517  1.77103  1.50184  4.80034  4.92915  4.62612  4.59555  4.05109  3.58896  1.45471  5.44044  4.33703    562 v - - -
          2.68618  4.42225  2.77519  2.73123  3.46354  2.40513  3.72494  3.29354  2.67741  2.69355  4.24690  2.90347  2.73739  3.18146  2.89801  2.37887  2.77519  2.98518  4.58477  3.61503
          0.01675  4.49343  5.21577  0.61958  0.77255  0.48576  0.95510
    359   3.07179  4.44863  4.72203  4.15990  3.27205  4.25826  4.52047  2.34309  3.99777  1.52432  3.32970  4.29920  4.58134  4.18346  4.11710  3.58149  3.30775  1.21313  4.99308  2.76939    563 v - - -
          2.68618  4.42225  2.77519  2.73123  3.46354  2.40513  3.72494  3.29354  2.67741  2.69355  4.24690  2.90347  2.73739  3.18146  2.89801  2.37887  2.77519  2.98518  4.58477  3.61503
          0.01675  4.49343  5.21577  0.61958  0.77255  0.48576  0.95510
    360   2.75853  5.12604  2.27224  2.47412  4.48594  2.99941  3.75580  3.94028  2.51673  3.47194  4.24956  3.00877  3.92610  2.87821  2.07320  2.74625  1.88648  3.54230  5.64391  4.26507    564 t - - -
          2.68618  4.42225  2.77519  2.73123  3.46354  2.40513  3.72494  3.29354  2.67741  2.69355  4.24690  2.90347  2.73739  3.18146  2.89801  2.37887  2.77519  2.98518  4.58477  3.61503
          0.07579  4.49343  2.78369  0.61958  0.77255  0.48576  0.95510
    361   2.12758  5.09796  2.52690  2.47092  4.46808  3.46119  3.79334  3.91277  2.23024  3.46745  4.26282  3.00474  1.79858  2.93004  3.06870  2.77094  3.03766  3.52602  5.65938  4.28408    565 p - - -
          2.68618  4.42225  2.77519  2.73123  3.46354  2.40513  3.72494  3.29354  2.67741  2.69355  4.24690  2.90347  2.73739  3.18146  2.89801  2.37887  2.77519  2.98518  4.58477  3.61503
          0.01776  4.43539  5.15774  0.61958  0.77255  0.43253  1.04658
    362   3.08631  5.68144  1.13264  1.93091  4.98425  3.48083  3.93059  4.50100  2.31638  3.97076  4.77641  2.93225  4.04952  3.07327  3.41948  2.58355  3.35421  4.05717  6.11451  4.62591    566 d - - -
          2.68618  4.42225  2.77519  2.73123  3.46354  2.40513  3.72494  3.29354  2.67741  2.69355  4.24690  2.90347  2.73739  3.18146  2.89801  2.37887  2.77519  2.98518  4.58477  3.61503
          0.01675  4.49343  5.21577  0.61958  0.77255  0.48576  0.95510
    363   2.84050  4.79171  3.50020  3.09810  4.29404  0.97403  4.14172  3.73883  2.84804  2.83029  4.27492  3.46923  4.12759  3.37102  2.63791  2.96720  3.18746  3.39681  5.59808  4.32817    567 g - - -
          2.68618  4.42225  2.77519  2.73123  3.46354  2.40513  3.72494  3.29354  2.67741  2.69355  4.24690  2.90347  2.73739  3.18146  2.89801  2.37887  2.77519  2.98518  4.58477  3.61503
          0.01675  4.49343  5.21577  0.61958  0.77255  0.48576  0.95510
    364   2.73093  5.21477  2.54320  1.97279  4.54986  3.48318  3.23877  4.02698  2.41705  3.51279  4.26092  2.95374  3.88720  2.56388  2.09713  2.69490  2.35235  3.60067  5.64922  4.24636    568 e - - -
          2.68618  4.42225  2.77519  2.73123  3.46354  2.40513  3.72494  3.29354  2.67741  2.69355  4.24690  2.90347  2.73739  3.18146  2.89801  2.37887  2.77519  2.98518  4.58477  3.61503
          0.01675  4.49343  5.21577  0.61958  0.77255  0.48576  0.95510
    365   2.47363  2.95174  4.41213  3.82302  3.29000  3.89623  4.23781  2.14804  3.67596  1.61059  3.28651  3.95689  2.93814  3.86844  3.79991  3.19962  2.99041  1.98016  4.83734  3.65320    569 l - - -
          2.68618  4.42225  2.77519  2.73123  3.46354  2.40513  3.72494  3.29354  2.67741  2.69355  4.24690  2.90347  2.73739  3.18146  2.89801  2.37887  2.77519  2.98518  4.58477  3.61503
          0.01675  4.49343  5.21577  0.61958  0.77255  0.48576  0.95510
    366   2.75851  4.73972  3.33316  2.76292  3.95056  3.61906  2.59181  3.32947  2.59356  2.98730  3.84658  3.23176  4.01200  3.02907  2.09980  2.85996  2.31048  2.14170  5.27601  3.99932    570 r - - -
          2.68618  4.42225  2.77519  2.73123  3.46354  2.40513  3.72494  3.29354  2.67741  2.69355  4.24690  2.90347  2.73739  3.18146  2.89801  2.37887  2.77519  2.98518  4.58477  3.61503
          0.01675  4.49343  5.21577  0.61958  0.77255  0.48576  0.95510
    367   3.70029  4.94730  5.50419  4.95432  3.36801  5.07268  5.43672  1.99155  4.81294  0.63423  3.12457  5.17919  5.18117  4.82675  4.85900  4.46278  3.92341  2.11802  5.56117  4.54377    571 L - - -
          2.68618  4.42225  2.77519  2.73123  3.46354  2.40513  3.72494  3.29354  2.67741  2.69355  4.24690  2.90347  2.73739  3.18146  2.89801  2.37887  2.77519  2.98518  4.58477  3.61503
          0.01675  4.49343  5.21577  0.61958  0.77255  0.48576  0.95510
    368   3.45851  4.68806  5.43723  4.97647  3.95216  4.98117  5.70482  0.78058  4.89136  2.37602  3.70536  5.14459  5.23859  5.14173  5.05791  4.41502  3.72588  1.32524  6.05246  4.84415    572 i - - -
          2.68618  4.42225  2.77519  2.73123  3.46354  2.40513  3.72494  3.29354  2.67741  2.69355  4.24690  2.90347  2.73739  3.18146  2.89801  2.37887  2.77519  2.98518  4.58477  3.61503
          0.01675  4.49343  5.21577  0.61958  0.77255  0.48576  0.95510
    369   3.80325  5.89249  0.32906  2.94927  5.38774  3.81839  4.65627  5.14993  3.87954  4.65232  5.68463  3.52318  4.51320  3.92329  4.44879  3.72205  4.16656  4.73305  6.41069  5.21078    573 D - - -
          2.68618  4.42225  2.77519  2.73123  3.46354  2.40513  3.72494  3.29354  2.67741  2.69355  4.24690  2.90347  2.73739  3.18146  2.89801  2.37887  2.77519  2.98518  4.58477  3.61503
          0.01675  4.49343  5.21577  0.61958  0.77255  0.48576  0.95510
    370   3.07884  4.47744  4.69738  4.12210  1.96401  4.22982  4.50220  2.52208  3.97715  1.10295  3.17323  4.27594  3.47495  4.12210  4.08734  3.54601  3.31036  2.25506  4.96392  3.74994    574 l - - -
          2.68618  4.42225  2.77519  2.73123  3.46354  2.40513  3.72494  3.29354  2.67741  2.69355  4.24690  2.90347  2.73739  3.18146  2.89801  2.37887  2.77519  2.98518  4.58477  3.61503
          0.01675  4.49343  5.21577  0.61958  0.77255  0.48576  0.95510
    371   3.18581  5.52754  2.64040  0.93409  5.04587  1.79340  4.14828  4.56368  3.10479  4.08522  4.93973  3.12173  4.16615  3.32514  3.62106  3.13221  3.50718  4.11867  6.18574  4.79088    575 e - - -
          2.68618  4.42225  2.77519  2.73123  3.46354  2.40513  3.72494  3.29354  2.67741  2.69355  4.24690  2.90347  2.73739  3.18146  2.89801  2.37887  2.77519  2.98518  4.58477  3.61503
          0.01675  4.49343  5.21577  0.61958  0.77255  0.48576  0.95510
    372   2.71441  4.13390  4.40481  3.80777  3.22353  3.85580  4.17588  1.98712  3.64965  1.75480  2.54156  3.92262  4.21939  3.83118  3.75488  2.80804  2.50384  2.15402  4.75764  3.08062    576 l - - -
          2.68618  4.42225  2.77519  2.73123  3.46354  2.40513  3.72494  3.29354  2.67741  2.69355  4.24690  2.90347  2.73739  3.18146  2.89801  2.37887  2.77519  2.98518  4.58477  3.61503
          0.01675  4.49343  5.21577  0.61958  0.77255  0.48576  0.95510
    373   1.54988  4.44301  3.64787  3.10717  3.71177  3.58755  4.04565  3.01508  3.05040  2.47972  2.84334  3.47071  4.05856  3.36308  3.39706  1.95941  2.95953  2.77209  5.16140  3.92740    577 a - - -
          2.68618  4.42225  2.77519  2.73123  3.46354  2.40513  3.72494  3.29354  2.67741  2.69355  4.24690  2.90347  2.73739  3.18146  2.89801  2.37887  2.77519  2.98518  4.58477  3.61503
          0.01675  4.49343  5.21577  0.61958  0.77255  0.48576  0.95510
    374   1.45993  4.37986  4.12759  3.59719  3.68762  3.77726  4.36754  2.52623  3.51225  2.35301  3.62610  3.84236  4.26406  3.78850  3.77831  3.11675  2.48675  1.67032  5.24331  4.03658    578 a - - -
          2.68618  4.42225  2.77519  2.73123  3.46354  2.40513  3.72494  3.29354  2.67741  2.69355  4.24690  2.90347  2.73739  3.18146  2.89801  2.37887  2.77519  2.98518  4.58477  3.61503
          0.01675  4.49343  5.21577  0.61958  0.77255  0.48576  0.95510
    375   2.76564  4.80381  3.28279  2.71048  4.01854  3.61199  3.21256  3.41163  2.53990  2.08581  3.89347  3.19238  2.76312  2.98251  1.97617  2.84486  2.73141  3.12860  5.31593  4.03026    579 r - - -
          2.68618  4.42225  2.77519  2.73123  3.46354  2.40513  3.72494  3.29354  2.67741  2.69355  4.24690  2.90347  2.73739  3.18146  2.89801  2.37887  2.77519  2.98518  4.58477  3.61503
          0.01675  4.49343  5.21577  0.61958  0.77255  0.48576  0.95510
    376   2.70828  5.17434  2.51222  2.18460  4.49956  2.97996  2.65556  3.15217  2.34430  3.47086  4.22114  2.95175  3.03739  2.36113  2.91102  2.67794  2.94025  3.55445  5.61809  4.21746    580 e - - -
          2.68618  4.42225  2.77519  2.73123  3.46354  2.40513  3.72494  3.29354  2.67741  2.69355  4.24690  2.90347  2.73739  3.18146  2.89801  2.37887  2.77519  2.98518  4.58477  3.61503
          0.01675  4.49343  5.21577  0.61958  0.77255  0.48576  0.95510
    377   2.59375  5.17778  2.32145  2.46851  4.57313  1.56477  3.82875  4.03222  2.26331  3.56949  4.35722  3.00895  3.95890  2.96199  3.13735  2.79926  2.72105  3.62527  5.74882  4.35640    581 g - - -
          2.68618  4.42225  2.77519  2.73123  3.46354  2.40513  3.72494  3.29354  2.67741  2.69355  4.24690  2.90347  2.73739  3.18146  2.89801  2.37887  2.77519  2.98518  4.58477  3.61503
          0.01675  4.49343  5.21577  0.61958  0.77255  0.48576  0.95510
    378   2.55901  5.04197  1.99708  1.96798  3.45571  3.50035  3.71643  3.75122  2.49640  3.31960  4.10841  3.00322  3.90460  2.84411  2.97688  2.71669  2.49561  3.01494  5.52474  4.15700    582 e - - -
          2.68618  4.42225  2.77519  2.73123  3.46354  2.40513  3.72494  3.29354  2.67741  2.69355  4.24690  2.90347  2.73739  3.18146  2.89801  2.37887  2.77519  2.98518  4.58477  3.61503
          0.01675  4.49343  5.21577  0.61958  0.77255  0.48576  0.95510
    379   2.59154  4.96294  3.06441  2.50584  4.22138  2.83458  3.17042  3.64861  2.23448  3.22962  4.02868  3.03173  3.03918  2.85004  2.29606  2.71696  2.54593  2.97143  4.06717  4.10268    583 k - - -
          2.68618  4.42225  2.77519  2.73123  3.46354  2.40513  3.72494  3.29354  2.67741  2.69355  4.24690  2.90347  2.73739  3.18146  2.89801  2.37887  2.77519  2.98518  4.58477  3.61503
          0.01675  4.49343  5.21577  0.61958  0.77255  0.48576  0.95510
    380   2.09613  4.20974  4.07394  3.49231  3.31320  3.79096  4.09350  2.41021  3.38481  2.17986  3.31666  3.73720  2.47068  3.62243  3.59692  3.07328  2.93906  2.02951  3.06954  3.62643    584 v - - -
          2.68612  4.42234  2.77512  2.73117  3.46363  2.40522  3.72504  3.29363  2.67750  2.69326  4.24699  2.90356  2.73692  3.18156  2.89810  2.37896  2.77529  2.98528  4.58486  3.61512
          0.45316  1.84693  1.57667  0.85713  0.55231  0.48576  0.95510
    381   2.40146  4.38701  3.48244  2.91951  3.10749  3.58206  3.87035  2.86582  2.85350  2.60974  3.51173  3.32892  3.98148  3.17898  2.41487  2.83718  2.16901  2.18527  4.99760  3.75731    589 t - - -
          2.68618  4.42225  2.77519  2.73123  3.46354  2.40513  3.72494  3.29354  2.67741  2.69355  4.24690  2.90347  2.73739  3.18146  2.89801  2.37887  2.77519  2.98518  4.58477  3.61503
          0.02102  4.26874  4.99109  0.61958  0.77255  0.33790  1.24919
    382   2.70674  5.00799  2.55248  2.48822  4.28719  3.13995  3.71297  3.72185  2.48204  2.48232  4.07936  3.01787  3.26656  2.84283  2.07249  2.71382  2.47862  3.36484  5.49561  4.13745    590 r - - -
          2.68618  4.42225  2.77519  2.73123  3.46354  2.40513  3.72494  3.29354  2.67741  2.69355  4.24690  2.90347  2.73739  3.18146  2.89801  2.37887  2.77519  2.98518  4.58477  3.61503
          0.01675  4.49343  5.21577  0.61958  0.77255  0.48576  0.95510
    383   2.70466  4.25306  3.96199  3.38798  2.75822  1.86715  4.07029  2.68184  3.29799  2.25334  2.99430  3.67172  4.14438  3.55261  3.54633  2.76276  2.94291  2.09996  4.86651  3.65847    591 g - - -
          2.68618  4.42225  2.77519  2.73123  3.46354  2.40513  3.72494  3.29354  2.67741  2.69355  4.24690  2.90347  2.73739  3.18146  2.89801  2.37887  2.77519  2.98518  4.58477  3.61503
          0.01675  4.49343  5.21577  0.61958  0.77255  0.48576  0.95510
    384   2.14547  4.86115  3.12009  2.56680  4.09289  2.36345  3.30288  3.50456  2.27643  2.82753  3.93996  3.08025  3.92818  2.90548  3.00609  2.36462  2.93281  3.19141  5.37350  3.42306    592 a - - -
          2.68618  4.42225  2.77519  2.73123  3.46354  2.40513  3.72494  3.29354  2.67741  2.69355  4.24690  2.90347  2.73739  3.18146  2.89801  2.37887  2.77519  2.98518  4.58477  3.61503
          0.01675  4.49343  5.21577  0.61958  0.77255  0.48576  0.95510
    385   2.89884  4.73143  4.15148  3.98831  4.69144  3.53751  4.93501  3.91188  3.94658  3.74780  4.78582  4.04992  4.30221  4.31307  4.14101  3.11057  0.44443  3.52451  6.05730  4.91974    593 T - - -
          2.68618  4.42225  2.77519  2.73123  3.46354  2.40513  3.72494  3.29354  2.67741  2.69355  4.24690  2.90347  2.73739  3.18146  2.89801  2.37887  2.77519  2.98518  4.58477  3.61503
          0.01675  4.49343  5.21577  0.61958  0.77255  0.48576  0.95510
    386   3.78015  5.38487  4.45494  4.40763  5.28530  4.04010  5.39005  5.04866  4.52927  4.57807  5.68010  4.63611  0.20449  4.89322  4.66372  3.97540  4.27312  4.61096  6.24897  5.42631    594 P - - -
          2.68618  4.42225  2.77519  2.73123  3.46354  2.40513  3.72494  3.29354  2.67741  2.69355  4.24690  2.90347  2.73739  3.18146  2.89801  2.37887  2.77519  2.98518  4.58477  3.61503
          0.01675  4.49343  5.21577  0.61958  0.77255  0.48576  0.95510
    387   2.30761  4.48108  3.76627  3.39240  4.19582  0.98619  4.38372  3.48098  3.36150  3.22589  2.75160  3.61270  4.05634  3.68559  3.66749  2.80715  3.03503  3.13200  5.62477  4.40043    595 g - - -
          2.68618  4.42225  2.77519  2.73123  3.46354  2.40513  3.72494  3.29354  2.67741  2.69355  4.24690  2.90347  2.73739  3.18146  2.89801  2.37887  2.77519  2.98518  4.58477  3.61503
          0.01675  4.49343  5.21577  0.61958  0.77255  0.48576  0.95510
    388   3.68635  4.95161  5.00285  4.61132  1.45848  4.60132  3.88254  3.30098  4.43613  2.66773  2.61875  4.39309  4.90003  4.40901  4.44429  3.94530  3.90566  3.23848  4.04107  1.03005    596 y - - -
          2.68618  4.42225  2.77519  2.73123  3.46354  2.40513  3.72494  3.29354  2.67741  2.69355  4.24690  2.90347  2.73739  3.18146  2.89801  2.37887  2.77519  2.98518  4.58477  3.61503
          0.01675  4.49343  5.21577  0.61958  0.77255  0.48576  0.95510
    389   1.85028  4.44755  3.72826  3.23225  4.11821  2.85765  4.22614  3.48665  3.20190  3.19296  4.04693  3.50449  3.98930  3.50063  3.55758  1.59914  2.21105  2.18358  5.50706  4.27701    597 s - - -
          2.68618  4.42225  2.77519  2.73123  3.46354  2.40513  3.72494  3.29354  2.67741  2.69355  4.24690  2.90347  2.73739  3.18146  2.89801  2.37887  2.77519  2.98518  4.58477  3.61503
          0.01675  4.49343  5.21577  0.61958  0.77255  0.48576  0.95510
    390   1.57252  4.71997  3.25009  2.73561  4.12853  2.42923  3.89109  3.53241  2.73801  3.17041  3.23549  2.62784  3.16713  3.07576  3.17337  2.74764  2.94935  3.19530  5.44011  4.14012    598 a - - -
          2.68618  4.42225  2.77519  2.73123  3.46354  2.40513  3.72494  3.29354  2.67741  2.69355  4.24690  2.90347  2.73739  3.18146  2.89801  2.37887  2.77519  2.98518  4.58477  3.61503
          0.01675  4.49343  5.21577  0.61958  0.77255  0.48576  0.95510
    391   3.78015  5.38487  4.45494  4.40763  5.28530  4.04010  5.39005  5.04866  4.52927  4.57807  5.68010  4.63611  0.20449  4.89322  4.66372  3.97540  4.27312  4.61096  6.24897  5.42631    599 P - - -
          2.68618  4.42225  2.77519  2.73123  3.46354  2.40513  3.72494  3.29354  2.67741  2.69355  4.24690  2.90347  2.73739  3.18146  2.89801  2.37887  2.77519  2.98518  4.58477  3.61503
          0.01675  4.49343  5.21577  0.61958  0.77255  0.48576  0.95510
    392   2.93281  5.32677  2.25570  1.22702  4.61832  3.50082  3.87129  4.00218  2.73992  3.61078  4.43171  2.98910  4.00901  3.01523  3.25655  2.89287  3.18952  2.36957  5.82463  4.41006    600 e - - -
          2.68618  4.42225  2.77519  2.73123  3.46354  2.40513  3.72494  3.29354  2.67741  2.69355  4.24690  2.90347  2.73739  3.18146  2.89801  2.37887  2.77519  2.98518  4.58477  3.61503
          0.01675  4.49343  5.21577  0.61958  0.77255  0.48576  0.95510
    393   2.70158  4.86990  3.12265  2.38687  4.10040  3.53823  2.93205  3.51200  2.53821  2.56448  3.94318  3.07717  3.92698  2.44994  2.48213  2.74455  2.55365  2.88467  5.37561  3.05915    601 e - - -
          2.68618  4.42225  2.77519  2.73123  3.46354  2.40513  3.72494  3.29354  2.67741  2.69355  4.24690  2.90347  2.73739  3.18146  2.89801  2.37887  2.77519  2.98518  4.58477  3.61503
          0.09854  4.49343  2.49301  0.61958  0.77255  0.48576  0.95510
    394   2.72864  4.69415  3.30558  2.49940  3.88496  3.60078  3.79330  3.25885  2.57657  2.05120  3.26731  3.20428  3.98429  3.00180  1.94109  2.57621  2.95524  2.99568  5.22247  3.95079    602 r - - -
          2.68618  4.42225  2.77519  2.73123  3.46354  2.40513  3.72494  3.29354  2.67741  2.69355  4.24690  2.90347  2.73739  3.18146  2.89801  2.37887  2.77519  2.98518  4.58477  3.61503
          0.01817  4.41305  5.13540  0.61958  0.77255  0.60906  0.78496
    395   1.72197  4.99875  2.95198  2.30406  4.29902  3.04093  3.42981  3.73614  2.50719  3.30388  4.09821  2.99588  2.92538  2.72342  2.98124  2.48373  2.94601  3.37482  5.51241  4.15141    603 a - - -
          2.68602  4.42241  2.77476  2.73140  3.46370  2.40529  3.72511  3.29370  2.67757  2.69316  4.24625  2.90363  2.73756  3.18163  2.89735  2.37903  2.77536  2.98535  4.58493  3.61476
          0.32443  1.30500  5.13540  0.95349  0.48677  0.41573  1.07840
    396   2.81328  5.25902  1.75957  2.40788  4.57124  2.27535  3.76340  3.33535  2.56399  3.55725  4.33152  2.69416  3.93596  2.34350  3.06674  2.77534  3.05630  3.63681  5.72138  4.31243    608 d - - -
          2.68618  4.42225  2.77519  2.73123  3.46354  2.40513  3.72494  3.29354  2.67741  2.69355  4.24690  2.90347  2.73739  3.18146  2.89801  2.37887  2.77519  2.98518  4.58477  3.61503
          0.01675  4.49343  5.21577  0.61958  0.77255  0.48576  0.95510
    397   1.89121  4.34204  3.71494  2.76482  2.77297  3.71282  3.98103  2.80102  3.07896  2.24112  3.44691  3.50990  4.09025  3.36865  2.95883  2.97001  2.93206  2.04604  4.93750  3.71687    609 a - - -
          2.68618  4.42225  2.77519  2.73123  3.46354  2.40513  3.72494  3.29354  2.67741  2.69355  4.24690  2.90347  2.73739  3.18146  2.89801  2.37887  2.77519  2.98518  4.58477  3.61503
          0.36817  4.49343  1.21463  0.61958  0.77255  0.48576  0.95510
    398   1.34703  4.23112  3.59411  3.23771  4.28154  2.35998  4.26635  3.63511  3.25307  3.36233  4.19844  3.39375  3.77758  3.54036  3.57201  2.48492  1.79420  3.14285  5.64143  4.43412    610 a - - -
          2.68618  4.42225  2.77519  2.73123  3.46354  2.40513  3.72494  3.29354  2.67741  2.69355  4.24690  2.90347  2.73739  3.18146  2.89801  2.37887  2.77519  2.98518  4.58477  3.61503
          0.02372  4.14898  4.87132  0.61958  0.77255  0.29754  1.35729
    399   2.45705  4.73287  2.78148  2.77482  4.08044  3.52304  3.96245  2.68156  2.85556  3.10611  3.98264  3.24095  1.44833  3.17362  3.28323  2.84348  3.02544  3.07749  5.44367  4.14880    611 p - - -
          2.68618  4.42225  2.77519  2.73123  3.46354  2.40513  3.72494  3.29354  2.67741  2.69355  4.24690  2.90347  2.73739  3.18146  2.89801  2.37887  2.77519  2.98518  4.58477  3.61503
          0.01675  4.49343  5.21577  0.61958  0.77255  0.48576  0.95510
    400   1.42138  4.44919  3.73904  3.26506  4.14875  3.36167  4.26040  3.49148  3.23837  3.21902  4.07835  3.52452  2.06482  3.53820  3.58675  2.22440  2.95820  2.26967  5.54084  4.31298    612 a - - -
          2.68618  4.42225  2.77519  2.73123  3.46354  2.40513  3.72494  3.29354  2.67741  2.69355  4.24690  2.90347  2.73739  3.18146  2.89801  2.37887  2.77519  2.98518  4.58477  3.61503
          0.01675  4.49343  5.21577  0.61958  0.77255  0.48576  0.95510
    401   2.70429  4.95185  3.07124  2.33975  4.21549  3.07459  3.72433  3.64016  2.50142  2.44374  4.02771  3.04236  3.40766  2.86406  2.28250  2.12321  2.68630  3.30040  5.45012  4.10579    613 s - - -
          2.68618  4.42225  2.77519  2.73123  3.46354  2.40513  3.72494  3.29354  2.67741  2.69355  4.24690  2.90347  2.73739  3.18146  2.89801  2.37887  2.77519  2.98518  4.58477  3.61503
          0.01675  4.49343  5.21577  0.61958  0.77255  0.48576  0.95510
    402   2.46743  4.39211  3.76405  3.23915  3.58133  3.67056  4.09172  2.84226  3.17263  2.64726  3.58060  3.57292  1.79989  3.47363  3.48136  2.97548  2.98817  1.79084  5.06749  3.17361    614 v - - -
          2.68618  4.42225  2.77519  2.73123  3.46354  2.40513  3.72494  3.29354  2.67741  2.69355  4.24690  2.90347  2.73739  3.18146  2.89801  2.37887  2.77519  2.98518  4.58477  3.61503
          0.01675  4.49343  5.21577  0.61958  0.77255  0.48576  0.95510
    403   1.94228  5.05590  3.01042  2.27701  4.35355  3.50133  3.70773  3.79684  2.46340  3.34564  4.12712  3.00526  2.92377  2.47793  2.71008  2.71120  2.30523  3.42431  5.53572  4.16871    615 a - - -
          2.68618  4.42225  2.77519  2.73123  3.46354  2.40513  3.72494  3.29354  2.67741  2.69355  4.24690  2.90347  2.73739  3.18146  2.89801  2.37887  2.77519  2.98518  4.58477  3.61503
          0.01675  4.49343  5.21577  0.61958  0.77255  0.48576  0.95510
    404   2.14717  5.30946  1.94891  2.22804  4.63635  2.40657  3.76372  4.11893  2.56666  3.61486  4.38036  2.94809  3.93434  2.44964  3.07762  2.51780  3.06677  3.69548  5.76535  4.34339    616 d - - -
          2.68606  4.42228  2.77523  2.73127  3.46357  2.40516  3.72498  3.29357  2.67744  2.69358  4.24693  2.90350  2.73743  3.18150  2.89804  2.37890  2.77523  2.98471  4.58480  3.61506
          0.17626  1.85684  5.21577  0.22966  1.58378  0.48576  0.95510
    405   3.80325  5.89249  0.32906  2.94927  5.38774  3.81839  4.65627  5.14993  3.87954  4.65232  5.68463  3.52318  4.51320  3.92329  4.44879  3.72205  4.16656  4.73305  6.41069  5.21078    618 D - - -
          2.68618  4.42225  2.77519  2.73123  3.46354  2.40513  3.72494  3.29354  2.67741  2.69355  4.24690  2.90347  2.73739  3.18146  2.89801  2.37887  2.77519  2.98518  4.58477  3.61503
          0.01675  4.49343  5.21577  0.61958  0.77255  0.48576  0.95510
    406   3.38410  4.83835  4.39365  3.92098  2.51382  4.28435  2.50705  3.31969  3.72833  1.54656  3.92238  4.02900  4.62914  3.96089  3.91304  3.59862  3.60831  3.16878  4.15992  1.27988    619 y - - -
          2.68618  4.42225  2.77519  2.73123  3.46354  2.40513  3.72494  3.29354  2.67741  2.69355  4.24690  2.90347  2.73739  3.18146  2.89801  2.37887  2.77519  2.98518  4.58477  3.61503
          0.01675  4.49343  5.21577  0.61958  0.77255  0.48576  0.95510
    407   4.30304  5.40104  5.13013  4.90607  1.56269  4.89938  2.33487  4.05199  4.72962  3.29375  4.58702  4.46830  5.17849  4.58085  4.68938  4.27451  4.50572  3.95895  3.81638  0.73671    620 y - - -
          2.68618  4.42225  2.77519  2.73123  3.46354  2.40513  3.72494  3.29354  2.67741  2.69355  4.24690  2.90347  2.73739  3.18146  2.89801  2.37887  2.77519  2.98518  4.58477  3.61503
          0.01675  4.49343  5.21577  0.61958  0.77255  0.48576  0.95510
    408   1.20715  4.42533  3.90469  3.59919  4.77095  2.18267  4.63655  4.21974  3.65318  3.88452  4.67402  3.66327  3.97403  3.90616  3.95766  1.31712  2.98456  3.56551  6.09220  4.90639    621 a - - -
          2.68618  4.42225  2.77519  2.73123  3.46354  2.40513  3.72494  3.29354  2.67741  2.69355  4.24690  2.90347  2.73739  3.18146  2.89801  2.37887  2.77519  2.98518  4.58477  3.61503
          0.01675  4.49343  5.21577  0.61958  0.77255  0.48576  0.95510
    409   3.93975  5.24077  5.19011  4.87265  3.50548  4.76951  5.34634  2.77411  4.64371  0.36975  3.40228  5.09646  5.12364  4.85099  4.70133  4.48398  4.21790  2.96424  5.56190  4.41641    622 L - - -
          2.68618  4.42225  2.77519  2.73123  3.46354  2.40513  3.72494  3.29354  2.67741  2.69355  4.24690  2.90347  2.73739  3.18146  2.89801  2.37887  2.77519  2.98518  4.58477  3.61503
          0.01675  4.49343  5.21577  0.61958  0.77255  0.48576  0.95510
    410   1.96928  4.51784  3.88372  3.78233  4.95923  0.63417  4.87586  4.38618  3.97831  4.10995  4.94190  3.80106  4.07744  4.20465  4.21153  2.78499  3.13800  3.70917  6.26395  5.13254    623 G - - -
          2.68618  4.42225  2.77519  2.73123  3.46354  2.40513  3.72494  3.29354  2.67741  2.69355  4.24690  2.90347  2.73739  3.18146  2.89801  2.37887  2.77519  2.98518  4.58477  3.61503
          0.01675  4.49343  5.21577  0.61958  0.77255  0.48576  0.95510
    411   1.32994  4.46844  4.17408  3.63034  3.49401  3.92624  4.36807  2.59620  3.51303  1.94753  2.25710  3.90841  4.34406  3.79115  3.76242  3.24703  3.17083  2.48360  5.15826  3.97246    624 a - - -
          2.68618  4.42225  2.77519  2.73123  3.46354  2.40513  3.72494  3.29354  2.67741  2.69355  4.24690  2.90347  2.73739  3.18146  2.89801  2.37887  2.77519  2.98518  4.58477  3.61503
          0.01675  4.49343  5.21577  0.61958  0.77255  0.48576  0.95510
    412   2.99608  4.47015  4.49503  3.96977  3.73999  4.12465  4.69115  1.88748  3.86594  2.49678  3.62384  4.19505  4.55152  4.14025  4.09949  3.47426  1.33373  1.57746  5.43544  4.23025    625 t - - -
          2.68618  4.42225  2.77519  2.73123  3.46354  2.40513  3.72494  3.29354  2.67741  2.69355  4.24690  2.90347  2.73739  3.18146  2.89801  2.37887  2.77519  2.98518  4.58477  3.61503
          0.01675  4.49343  5.21577  0.61958  0.77255  0.48576  0.95510
    413   2.90168  4.39028  4.39188  3.86801  3.48875  2.87529  4.46470  2.43613  3.73532  1.26129  3.43152  4.05842  4.40169  3.98326  3.92000  3.32140  3.17574  1.59511  5.13753  3.94592    626 l - - -
          2.68618  4.42225  2.77519  2.73123  3.46354  2.40513  3.72494  3.29354  2.67741  2.69355  4.24690  2.90347  2.73739  3.18146  2.89801  2.37887  2.77519  2.98518  4.58477  3.61503
          0.01675  4.49343  5.21577  0.61958  0.77255  0.48576  0.95510
    414   2.43574  2.64307  4.20701  3.62327  2.27437  3.81837  2.63415  2.62065  3.49291  1.88037  3.29455  3.81256  4.19031  3.70947  3.66215  3.10971  2.95242  2.43244  4.75057  3.51825    627 l - - -
          2.68618  4.42225  2.77519  2.73123  3.46354  2.40513  3.72494  3.29354  2.67741  2.69355  4.24690  2.90347  2.73739  3.18146  2.89801  2.37887  2.77519  2.98518  4.58477  3.61503
          0.01675  4.49343  5.21577  0.61958  0.77255  0.48576  0.95510
    415   3.30747  4.83988  4.19940  3.71408  1.47607  4.19429  1.74971  3.38555  3.63248  2.94036  3.97664  3.90127  4.54988  3.83586  3.88211  2.56800  3.53554  3.19967  4.16662  2.02746    628 f - - -
          2.68618  4.42225  2.77519  2.73123  3.46354  2.40513  3.72494  3.29354  2.67741  2.69355  4.24690  2.90347  2.73739  3.18146  2.89801  2.37887  2.77519  2.98518  4.58477  3.61503
          0.01675  4.49343  5.21577  0.61958  0.77255  0.48576  0.95510
    416   1.58345  4.44197  4.45741  3.92517  3.58584  4.04948  4.58066  2.33136  3.81205  1.59394  3.48802  4.13177  4.47446  4.06008  4.02009  3.39390  3.23470  1.68278  5.27659  4.09115    629 a - - -
          2.68618  4.42225  2.77519  2.73123  3.46354  2.40513  3.72494  3.29354  2.67741  2.69355  4.24690  2.90347  2.73739  3.18146  2.89801  2.37887  2.77519  2.98518  4.58477  3.61503
          0.01675  4.49343  5.21577  0.61958  0.77255  0.48576  0.95510
    417   1.94303  4.40431  4.56697  3.99473  2.90581  4.13735  4.49440  2.39979  3.86828  1.26239  3.27180  4.17794  4.48063  4.05492  4.01806  3.45207  3.22420  1.95856  5.05988  3.88925    630 l - - -
          2.68618  4.42225  2.77519  2.73123  3.46354  2.40513  3.72494  3.29354  2.67741  2.69355  4.24690  2.90347  2.73739  3.18146  2.89801  2.37887  2.77519  2.98518  4.58477  3.61503
          0.01675  4.49343  5.21577  0.61958  0.77255  0.48576  0.95510
    418   1.85914  4.41911  3.92495  3.55968  4.56898  3.23399  4.55207  3.95076  3.55261  3.66182  4.48441  3.65394  3.98408  3.83169  3.85631  1.75370  1.09713  3.41151  5.92295  4.72847    631 t - - -
          2.68618  4.42225  2.77519  2.73123  3.46354  2.40513  3.72494  3.29354  2.67741  2.69355  4.24690  2.90347  2.73739  3.18146  2.89801  2.37887  2.77519  2.98518  4.58477  3.61503
          0.01675  4.49343  5.21577  0.61958  0.77255  0.48576  0.95510
    419   3.61141  5.28112  4.40483  4.39773  5.44612  0.19819  5.43184  5.24246  4.65825  4.79469  5.80551  4.57236  4.68406  4.93428  4.78382  3.80690  4.13676  4.65082  6.33353  5.58328    632 G - - -
          2.68618  4.42225  2.77519  2.73123  3.46354  2.40513  3.72494  3.29354  2.67741  2.69355  4.24690  2.90347  2.73739  3.18146  2.89801  2.37887  2.77519  2.98518  4.58477  3.61503
          0.01675  4.49343  5.21577  0.61958  0.77255  0.48576  0.95510
    420   2.14346  4.59975  2.79344  2.76936  3.76999  3.19618  3.83478  2.83165  2.31436  2.40849  3.17045  3.23741  3.98949  3.07325  3.15758  2.82956  2.92562  2.43054  5.15651  3.88578    633 a - - -
          2.68618  4.42225  2.77519  2.73123  3.46354  2.40513  3.72494  3.29354  2.67741  2.69355  4.24690  2.90347  2.73739  3.18146  2.89801  2.37887  2.77519  2.98518  4.58477  3.61503
          0.01675  4.49343  5.21577  0.61958  0.77255  0.48576  0.95510
    421   2.70000  4.81615  1.97818  2.59156  3.15357  3.54593  3.26210  3.43502  2.58790  2.73644  3.89475  2.84323  3.41512  2.93132  3.04065  2.75866  2.93197  2.56170  5.32964  4.00940    634 d - - -
          2.68618  4.42225  2.77519  2.73123  3.46354  2.40513  3.72494  3.29354  2.67741  2.69355  4.24690  2.90347  2.73739  3.18146  2.89801  2.37887  2.77519  2.98518  4.58477  3.61503
          0.01675  4.49343  5.21577  0.61958  0.77255  0.48576  0.95510
    422   2.52109  4.51066  3.76290  3.23377  3.65994  3.71649  4.14689  2.87445  3.13566  2.17420  3.01720  3.59349  1.42409  3.47151  3.45737  3.02361  3.06449  2.69994  5.20030  3.97656    635 p - - -
          2.68618  4.42225  2.77519  2.73123  3.46354  2.40513  3.72494  3.29354  2.67741  2.69355  4.24690  2.90347  2.73739  3.18146  2.89801  2.37887  2.77519  2.98518  4.58477  3.61503
          0.06544  4.49343  2.95347  0.61958  0.77255  0.48576  0.95510
    423   2.67744  4.37977  3.58680  3.02778  3.51833  3.20513  3.93031  2.87581  2.97769  2.19239  3.49403  2.65433  4.04529  3.27848  3.31991  2.50029  2.91372  1.83423  4.97057  3.25003    636 v - - -
          2.68618  4.42225  2.77519  2.73123  3.46354  2.40513  3.72494  3.29354  2.67741  2.69355  4.24690  2.90347  2.73739  3.18146  2.89801  2.37887  2.77519  2.98518  4.58477  3.61503
          0.07966  4.44557  2.73583  0.61958  0.77255  0.56216  0.84391
    424   3.30367  4.62483  5.03309  4.47701  1.61264  4.53331  4.72867  2.32842  4.33071  1.35314  3.14038  4.59837  4.77916  4.40905  4.39599  3.87556  3.53190  1.70752  5.02952  3.75074    637 l - - -
          2.68618  4.42225  2.77519  2.73123  3.46354  2.40513  3.72494  3.29354  2.67741  2.69355  4.24690  2.90347  2.73739  3.18146  2.89801  2.37887  2.77519  2.98518  4.58477  3.61503
          0.01870  4.38461  5.10695  0.61958  0.77255  0.64719  0.74132
    425   1.99833  4.27774  3.96624  3.42327  3.49014  3.67918  4.16089  2.63154  3.33391  1.64528  3.46134  3.68564  4.13424  3.60436  3.59295  2.45959  2.95829  2.01240  5.01239  3.80793    638 l - - -
          2.68618  4.42225  2.77519  2.73123  3.46354  2.40513  3.72494  3.29354  2.67741  2.69355  4.24690  2.90347  2.73739  3.18146  2.89801  2.37887  2.77519  2.98518  4.58477  3.61503
          0.07397  4.38461  2.83306  0.61958  0.77255  0.64719  0.74132
    426   2.86347  5.39740  1.78272  1.89347  4.71335  3.41110  3.75928  4.20835  2.19083  3.69060  4.46913  2.87102  2.39762  2.88517  3.12361  2.79320  3.11453  3.77665  5.83438  4.38890    639 d - - -
          2.68618  4.42225  2.77519  2.73123  3.46354  2.40513  3.72494  3.29354  2.67741  2.69355  4.24690  2.90347  2.73739  3.18146  2.89801  2.37887  2.77519  2.98518  4.58477  3.61503
          0.01975  4.33038  5.05273  0.61958  0.77255  0.71339  0.67331
    427   2.70265  3.65578  2.03547  2.02129  4.42265  2.78116  3.68757  3.88202  2.47520  3.41305  4.18820  2.92448  2.87349  2.80887  2.96865  2.68236  2.94624  3.48634  5.58919  4.19781    640 e - - -
          2.68618  4.42225  2.77519  2.73123  3.46354  2.40513  3.72494  3.29354  2.67741  2.69355  4.24690  2.90347  2.73739  3.18146  2.89801  2.37887  2.77519  2.98518  4.58477  3.61503
          0.01975  4.33038  5.05273  0.61958  0.77255  0.71339  0.67331
    428   2.76526  5.17480  1.75460  1.98807  4.46520  3.43948  3.70952  3.92204  2.50022  2.59474  4.24059  2.92024  3.88857  2.83604  2.69305  2.73366  3.00504  3.53599  5.63081  4.23479    641 d - - -
          2.68625  4.42232  2.77526  2.73130  3.46361  2.40520  3.72501  3.29361  2.67748  2.69362  4.24697  2.90354  2.73707  3.18107  2.89761  2.37894  2.77526  2.98525  4.58484  3.61510
          0.26489  1.48582  5.05273  0.49862  0.93488  0.36592  1.18273
    429   2.96261  5.46304  2.33768  1.96427  4.77649  3.49300  3.85263  4.26154  2.26209  3.75626  4.54756  2.95896  1.51000  2.98508  3.20063  2.89535  3.21557  3.84339  5.90846  4.47350    644 p - - -
          2.68618  4.42225  2.77519  2.73123  3.46354  2.40513  3.72494  3.29354  2.67741  2.69355  4.24690  2.90347  2.73739  3.18146  2.89801  2.37887  2.77519  2.98518  4.58477  3.61503
          0.01675  4.49343  5.21577  0.61958  0.77255  0.48576  0.95510
    430   1.59212  4.85477  2.49727  2.61508  4.27369  2.93442  3.82828  3.69580  2.64097  3.29639  4.10139  3.10936  3.33010  2.97988  3.10279  2.72143  2.50097  2.96188  5.52756  4.19353    645 a - - -
          2.68618  4.42225  2.77519  2.73123  3.46354  2.40513  3.72494  3.29354  2.67741  2.69355  4.24690  2.90347  2.73739  3.18146  2.89801  2.37887  2.77519  2.98518  4.58477  3.61503
          0.01675  4.49343  5.21577  0.61958  0.77255  0.48576  0.95510
    431   1.76817  3.46814  3.03886  3.03563  3.77642  2.50832  4.01551  3.11679  3.00371  2.84349  3.72335  3.41272  4.02078  3.30958  3.37223  2.83401  2.77248  1.99537  5.19777  3.95724    646 a - - -
          2.68618  4.42225  2.77519  2.73123  3.46354  2.40513  3.72494  3.29354  2.67741  2.69355  4.24690  2.90347  2.73739  3.18146  2.89801  2.37887  2.77519  2.98518  4.58477  3.61503
          0.01675  4.49343  5.21577  0.61958  0.77255  0.48576  0.95510
    432   2.49422  5.01998  3.12743  2.56337  4.30390  3.56010  3.73245  3.72367  2.25926  2.51911  4.09377  2.53621  3.95062  2.86769  1.83401  2.53438  2.99140  3.38042  5.49057  4.16066    647 r - - -
          2.68618  4.42225  2.77519  2.73123  3.46354  2.40513  3.72494  3.29354  2.67741  2.69355  4.24690  2.90347  2.73739  3.18146  2.89801  2.37887  2.77519  2.98518  4.58477  3.61503
          0.01675  4.49343  5.21577  0.61958  0.77255  0.48576  0.95510
    433   2.71563  4.85983  3.22997  2.76397  4.47552  2.91629  3.94162  3.90744  2.66727  3.48404  4.28944  3.21501  1.56656  3.09696  2.14787  2.31067  3.03616  3.49058  5.67580  4.36933    648 p - - -
          2.68618  4.42225  2.77519  2.73123  3.46354  2.40513  3.72494  3.29354  2.67741  2.69355  4.24690  2.90347  2.73739  3.18146  2.89801  2.37887  2.77519  2.98518  4.58477  3.61503
          0.23344  4.49343  1.62450  0.61958  0.77255  0.48576  0.95510
    434   2.16674  4.75649  2.49877  2.52769  3.99356  3.47086  3.69971  3.39433  2.52267  2.76292  3.27792  3.03517  3.19632  2.86736  2.97634  2.57769  2.48020  3.08772  5.29119  3.97269    649 a - - -
          2.68618  4.42225  2.77519  2.73123  3.46354  2.40513  3.72494  3.29354  2.67741  2.69355  4.24690  2.90347  2.73739  3.18146  2.89801  2.37887  2.77519  2.98518  4.58477  3.61503
          0.02076  4.28075  5.00310  0.61958  0.77255  0.76756  0.62389
    435   2.10264  4.81862  2.98439  1.88316  3.07174  3.01188  3.71243  3.47133  2.53734  3.08964  3.91658  3.01496  3.87847  2.73554  2.99480  2.70670  2.90267  3.15754  5.34632  4.01697    650 e - - -
          2.68619  4.42226  2.77521  2.73124  3.46355  2.40514  3.72496  3.29355  2.67742  2.69335  4.24691  2.90348  2.73741  3.18148  2.89802  2.37888  2.77521  2.98520  4.58478  3.61504
          0.09463  2.48203  5.00310  0.37210  1.16887  0.34289  1.23690
    436   2.47459  5.15525  2.34667  1.90131  4.47488  3.48086  3.67653  3.13996  2.42321  3.44920  4.20388  2.95840  3.87830  2.57814  2.44659  2.68020  2.69704  3.53219  5.60290  4.20736    652 e - - -
          2.68618  4.42225  2.77519  2.73123  3.46354  2.40513  3.72494  3.29354  2.67741  2.69355  4.24690  2.90347  2.73739  3.18146  2.89801  2.37887  2.77519  2.98518  4.58477  3.61503
          0.01675  4.49343  5.21577  0.61958  0.77255  0.48576  0.95510
    437   3.56388  5.57505  4.12292  3.30117  5.15468  4.08257  3.90027  4.44806  1.72137  3.80688  4.70940  3.62410  4.42474  3.03347  0.73121  3.54908  3.68244  4.14590  5.76334  4.68738    653 r - - -
          2.68618  4.42225  2.77519  2.73123  3.46354  2.40513  3.72494  3.29354  2.67741  2.69355  4.24690  2.90347  2.73739  3.18146  2.89801  2.37887  2.77519  2.98518  4.58477  3.61503
          0.01675  4.49343  5.21577  0.61958  0.77255  0.48576  0.95510
    438   3.06778  4.47569  4.62100  4.04316  3.35761  4.24257  4.57502  2.04335  3.91180  1.27433  2.82634  4.25353  4.55500  4.10040  4.06759  3.55317  1.85090  2.32152  5.12747  3.98621    654 l - - -
          2.68618  4.42225  2.77519  2.73123  3.46354  2.40513  3.72494  3.29354  2.67741  2.69355  4.24690  2.90347  2.73739  3.18146  2.89801  2.37887  2.77519  2.98518  4.58477  3.61503
          0.01675  4.49343  5.21577  0.61958  0.77255  0.48576  0.95510
    439   1.87618  3.30361  2.98758  2.81474  3.75163  3.60501  3.86012  3.11896  2.78158  2.21002  3.68109  3.26976  3.99962  3.11080  2.56813  2.84001  2.69317  2.86650  5.14669  3.88310    655 a - - -
          2.68618  4.42225  2.77519  2.73123  3.46354  2.40513  3.72494  3.29354  2.67741  2.69355  4.24690  2.90347  2.73739  3.18146  2.89801  2.37887  2.77519  2.98518  4.58477  3.61503
          0.01675  4.49343  5.21577  0.61958  0.77255  0.48576  0.95510
    440   1.85818  4.80900  3.15516  2.35608  4.03405  3.54887  2.48904  3.43361  2.59422  3.06629  3.24608  3.11560  3.94613  2.94738  3.03713  2.76982  2.48197  3.13456  5.33930  4.02736    656 a - - -
          2.68618  4.42225  2.77519  2.73123  3.46354  2.40513  3.72494  3.29354  2.67741  2.69355  4.24690  2.90347  2.73739  3.18146  2.89801  2.37887  2.77519  2.98518  4.58477  3.61503
          0.01675  4.49343  5.21577  0.61958  0.77255  0.48576  0.95510
    441   2.71124  2.64751  4.40151  3.80259  3.20903  3.84846  4.16383  2.54638  3.63511  1.66312  2.85685  3.91542  4.21226  3.82078  3.09869  3.14810  2.94320  2.21474  2.74691  3.55974    657 l - - -
          2.68618  4.42225  2.77519  2.73123  3.46354  2.40513  3.72494  3.29354  2.67741  2.69355  4.24690  2.90347  2.73739  3.18146  2.89801  2.37887  2.77519  2.98518  4.58477  3.61503
          0.01675  4.49343  5.21577  0.61958  0.77255  0.48576  0.95510
    442   3.07160  4.46186  4.67551  4.09672  3.36252  4.26377  4.59231  1.85857  3.94716  1.22390  3.24655  4.28795  4.57158  3.14145  4.08683  3.57746  3.30268  1.73900  5.12644  3.98067    658 l - - -
          2.68618  4.42225  2.77519  2.73123  3.46354  2.40513  3.72494  3.29354  2.67741  2.69355  4.24690  2.90347  2.73739  3.18146  2.89801  2.37887  2.77519  2.98518  4.58477  3.61503
          0.01675  4.49343  5.21577  0.61958  0.77255  0.48576  0.95510
    443   2.12373  5.19980  2.39613  2.10824  4.52244  3.10669  3.70716  3.99401  2.20296  3.49904  4.25798  2.95668  3.89765  2.81743  2.96691  2.71210  2.17667  3.58055  5.65333  4.25068    659 e - - -
          2.68618  4.42225  2.77519  2.73123  3.46354  2.40513  3.72494  3.29354  2.67741  2.69355  4.24690  2.90347  2.73739  3.18146  2.89801  2.37887  2.77519  2.98518  4.58477  3.61503
          0.01675  4.49343  5.21577  0.61958  0.77255  0.48576  0.95510
    444   1.91841  4.21156  4.32531  3.74048  2.59209  3.88721  4.21125  2.19857  3.60666  1.60006  3.27407  3.91219  4.25357  3.80981  3.75760  2.89583  3.00012  2.35862  4.83616  3.64566    660 l - - -
          2.68618  4.42225  2.77519  2.73123  3.46354  2.40513  3.72494  3.29354  2.67741  2.69355  4.24690  2.90347  2.73739  3.18146  2.89801  2.37887  2.77519  2.98518  4.58477  3.61503
          0.01675  4.49343  5.21577  0.61958  0.77255  0.48576  0.95510
    445   1.79659  2.96271  3.87880  3.30217  3.38044  3.74295  4.02767  2.72110  3.21506  2.09780  2.97586  3.61243  4.11851  3.09060  3.08619  3.01215  2.92716  2.31018  4.86835  3.66158    661 a - - -
          2.68618  4.42225  2.77519  2.73123  3.46354  2.40513  3.72494  3.29354  2.67741  2.69355  4.24690  2.90347  2.73739  3.18146  2.89801  2.37887  2.77519  2.98518  4.58477  3.61503
          0.17610  4.49343  1.89524  0.61958  0.77255  0.48576  0.95510
    446   1.96044  4.81442  2.91147  2.43236  4.06987  3.47998  3.71219  3.47427  2.51692  3.09307  3.91426  3.03848  3.88372  2.87147  2.54623  2.70090  2.23359  2.82823  5.34766  4.02265    662 a - - -
          2.68618  4.42225  2.77519  2.73123  3.46354  2.40513  3.72494  3.29354  2.67741  2.69355  4.24690  2.90347  2.73739  3.18146  2.89801  2.37887  2.77519  2.98518  4.58477  3.61503
          0.01962  4.33695  5.05929  0.61958  0.77255  0.36929  1.17513
    447   2.32047  4.60031  3.36344  2.79837  3.77265  3.61667  3.33634  3.14718  2.73262  2.00435  3.69706  3.25874  3.03347  3.08645  2.30818  2.84790  2.93968  2.59704  5.15695  3.89170    663 l - - -
          2.68618  4.42225  2.77519  2.73123  3.46354  2.40513  3.72494  3.29354  2.67741  2.69355  4.24690  2.90347  2.73739  3.18146  2.89801  2.37887  2.77519  2.98518  4.58477  3.61503
          0.01675  4.49343  5.21577  0.61958  0.77255  0.48576  0.95510
    448   2.76727  5.18669  2.05558  2.42694  4.52126  3.47743  2.82479  3.98946  2.53033  3.50843  4.27861  2.97338  2.35730  2.86379  3.02557  2.20837  2.72097  3.58291  5.67384  4.27505    664 d - - -
          2.68618  4.42225  2.77519  2.73123  3.46354  2.40513  3.72494  3.29354  2.67741  2.69355  4.24690  2.90347  2.73739  3.18146  2.89801  2.37887  2.77519  2.98518  4.58477  3.61503
          0.01675  4.49343  5.21577  0.61958  0.77255  0.48576  0.95510
    449   2.76439  4.90909  3.07173  2.60195  4.11474  2.25819  2.53547  3.58149  2.60899  2.34160  4.02528  2.23802  3.97276  2.97490  3.04495  2.80887  3.00768  3.26632  5.41079  4.06692    665 n - - -
          2.68618  4.42225  2.77519  2.73123  3.46354  2.40513  3.72494  3.29354  2.67741  2.69355  4.24690  2.90347  2.73739  3.18146  2.89801  2.37887  2.77519  2.98518  4.58477  3.61503
          0.01675  4.49343  5.21577  0.61958  0.77255  0.48576  0.95510
    450   2.15859  5.20452  2.29906  2.26256  4.53486  2.99624  3.19434  4.01311  2.18566  3.50400  4.25208  2.94635  3.00672  2.78603  2.92746  2.48613  2.95515  3.58783  5.64596  4.23915    666 a - - -
          2.68618  4.42225  2.77519  2.73123  3.46354  2.40513  3.72494  3.29354  2.67741  2.69355  4.24690  2.90347  2.73739  3.18146  2.89801  2.37887  2.77519  2.98518  4.58477  3.61503
          0.01675  4.49343  5.21577  0.61958  0.77255  0.48576  0.95510
    451   2.00786  4.24907  3.90705  3.32914  3.36231  3.12975  4.03238  2.36128  3.23916  1.97292  3.35977  3.62898  4.12206  3.50131  2.69646  3.01880  2.92434  2.31888  3.69905  3.64695    667 l - - -
          2.68618  4.42225  2.77519  2.73123  3.46354  2.40513  3.72494  3.29354  2.67741  2.69355  4.24690  2.90347  2.73739  3.18146  2.89801  2.37887  2.77519  2.98518  4.58477  3.61503
          0.01675  4.49343  5.21577  0.61958  0.77255  0.48576  0.95510
    452   2.18667  4.77028  3.19477  2.63861  3.99892  3.55071  2.64743  3.39613  2.61086  3.03515  3.87218  3.13527  2.68963  2.96376  2.71607  2.77073  2.54081  2.53259  5.31491  4.01041    668 a - - -
          2.68618  4.42225  2.77519  2.73123  3.46354  2.40513  3.72494  3.29354  2.67741  2.69355  4.24690  2.90347  2.73739  3.18146  2.89801  2.37887  2.77519  2.98518  4.58477  3.61503
          0.01675  4.49343  5.21577  0.61958  0.77255  0.48576  0.95510
    453   2.34581  5.15711  2.71863  2.41878  4.48187  3.48411  3.24916  3.95028  2.17456  3.45255  4.20587  2.96174  3.10050  2.77836  2.02872  2.53436  2.72053  3.53738  5.60224  4.20861    669 r - - -
          2.68618  4.42225  2.77519  2.73123  3.46354  2.40513  3.72494  3.29354  2.67741  2.69355  4.24690  2.90347  2.73739  3.18146  2.89801  2.37887  2.77519  2.98518  4.58477  3.61503
          0.01675  4.49343  5.21577  0.61958  0.77255  0.48576  0.95510
    454   2.71652  5.01822  3.05931  2.50254  4.30638  2.59587  3.71267  3.74042  2.45788  2.95733  4.09156  3.02879  2.95475  2.48460  2.02951  2.53632  2.94859  3.18691  5.50123  4.14783    670 r - - -
          2.68618  4.42225  2.77519  2.73123  3.46354  2.40513  3.72494  3.29354  2.67741  2.69355  4.24690  2.90347  2.73739  3.18146  2.89801  2.37887  2.77519  2.98518  4.58477  3.61503
          0.01675  4.49343  5.21577  0.61958  0.77255  0.48576  0.95510
    455   2.77387  4.24988  4.20688  3.62554  2.13099  3.87530  4.16685  2.60094  3.50159  1.70375  3.27414  3.84523  3.75074  2.90646  3.68725  3.16429  3.00591  1.88518  4.83297  3.62973    671 l - - -
          2.68618  4.42225  2.77519  2.73123  3.46354  2.40513  3.72494  3.29354  2.67741  2.69355  4.24690  2.90347  2.73739  3.18146  2.89801  2.37887  2.77519  2.98518  4.58477  3.61503
          0.01675  4.49343  5.21577  0.61958  0.77255  0.48576  0.95510
    456   2.32565  4.97113  3.05416  2.24163  4.23342  3.11478  3.45618  3.66301  2.48933  2.92162  4.03736  3.02522  3.90298  2.84577  2.26405  2.31549  2.71177  2.90481  5.45949  4.10767    672 e - - -
          2.68618  4.42225  2.77519  2.73123  3.46354  2.40513  3.72494  3.29354  2.67741  2.69355  4.24690  2.90347  2.73739  3.18146  2.89801  2.37887  2.77519  2.98518  4.58477  3.61503
          0.01675  4.49343  5.21577  0.61958  0.77255  0.48576  0.95510
    457   2.47176  5.02049  2.84228  2.06311  4.29366  3.50356  3.72460  3.72934  2.50996  3.29887  4.09213  3.01303  2.31798  2.85712  2.98715  2.72442  2.34002  3.37384  5.50941  3.19080    673 e - - -
          2.68618  4.42225  2.77519  2.73123  3.46354  2.40513  3.72494  3.29354  2.67741  2.69355  4.24690  2.90347  2.73739  3.18146  2.89801  2.37887  2.77519  2.98518  4.58477  3.61503
          0.01675  4.49343  5.21577  0.61958  0.77255  0.48576  0.95510
    458   2.93391  4.32234  4.67398  4.07610  3.21361  4.10056  4.41179  2.49961  3.90665  1.16518  2.49116  4.18488  4.42538  4.05103  3.98478  3.41034  2.94782  2.06256  3.16815  3.74940    674 l - - -
          2.68618  4.42225  2.77519  2.73123  3.46354  2.40513  3.72494  3.29354  2.67741  2.69355  4.24690  2.90347  2.73739  3.18146  2.89801  2.37887  2.77519  2.98518  4.58477  3.61503
          0.01675  4.49343  5.21577  0.61958  0.77255  0.48576  0.95510
    459   3.51368  4.74444  5.46268  4.93942  3.62925  4.98856  5.48794  1.05091  4.83278  1.35595  3.39106  5.11409  5.16958  4.94736  4.92362  4.38303  3.75439  1.66759  5.73275  4.63074    675 i - - -
          2.68618  4.42225  2.77519  2.73123  3.46354  2.40513  3.72494  3.29354  2.67741  2.69355  4.24690  2.90347  2.73739  3.18146  2.89801  2.37887  2.77519  2.98518  4.58477  3.61503
          0.01675  4.49343  5.21577  0.61958  0.77255  0.48576  0.95510
    460   2.09159  4.33215  3.74442  3.18562  3.47960  2.81997  4.00818  2.82733  3.11960  1.75750  3.46666  3.53161  4.08906  3.40568  3.42575  2.96063  2.45324  2.61072  4.95133  2.94399    676 l - - -
          2.68618  4.42225  2.77519  2.73123  3.46354  2.40513  3.72494  3.29354  2.67741  2.69355  4.24690  2.90347  2.73739  3.18146  2.89801  2.37887  2.77519  2.98518  4.58477  3.61503
          0.01675  4.49343  5.21577  0.61958  0.77255  0.48576  0.95510
    461   2.62933  5.60406  1.70884  1.93657  4.94948  1.52482  3.95635  4.45638  2.90966  3.94977  4.76270  2.94671  4.05189  3.10566  3.48247  2.98234  3.35105  4.01715  6.11005  4.62931    677 g - - -
          2.68618  4.42225  2.77519  2.73123  3.46354  2.40513  3.72494  3.29354  2.67741  2.69355  4.24690  2.90347  2.73739  3.18146  2.89801  2.37887  2.77519  2.98518  4.58477  3.61503
          0.01675  4.49343  5.21577  0.61958  0.77255  0.48576  0.95510
    462   3.93975  5.24077  5.19011  4.87265  3.50548  4.76951  5.34634  2.77411  4.64371  0.36975  3.40228  5.09646  5.12364  4.85099  4.70133  4.48398  4.21790  2.96424  5.56190  4.41641    678 L - - -
          2.68618  4.42225  2.77519  2.73123  3.46354  2.40513  3.72494  3.29354  2.67741  2.69355  4.24690  2.90347  2.73739  3.18146  2.89801  2.37887  2.77519  2.98518  4.58477  3.61503
          0.01675  4.49343  5.21577  0.61958  0.77255  0.48576  0.95510
    463   2.78241  2.97427  4.33912  3.75799  3.31949  3.89349  4.25490  2.51995  3.61920  1.86656  2.12553  3.93286  4.27265  3.83211  3.77753  3.19896  1.87344  2.36186  4.89395  3.71298    679 l - - -
          2.68618  4.42225  2.77519  2.73123  3.46354  2.40513  3.72494  3.29354  2.67741  2.69355  4.24690  2.90347  2.73739  3.18146  2.89801  2.37887  2.77519  2.98518  4.58477  3.61503
          0.01675  4.49343  5.21577  0.61958  0.77255  0.48576  0.95510
    464   2.08349  3.62032  3.19635  2.63592  3.96601  3.32971  3.22746  3.36214  2.46874  3.00433  3.07171  3.13428  3.94894  2.95999  2.34219  2.38099  2.92901  3.07406  5.28941  3.98679    680 a - - -
          2.68618  4.42225  2.77519  2.73123  3.46354  2.40513  3.72494  3.29354  2.67741  2.69355  4.24690  2.90347  2.73739  3.18146  2.89801  2.37887  2.77519  2.98518  4.58477  3.61503
          0.01675  4.49343  5.21577  0.61958  0.77255  0.48576  0.95510
    465   2.82437  5.12701  1.78403  2.49165  4.47127  2.89842  3.84776  3.91643  2.69114  2.74844  4.29595  3.02963  1.96514  2.99419  3.18435  2.82037  3.09006  3.54165  5.69417  4.31374    681 d - - -
          2.68618  4.42225  2.77519  2.73123  3.46354  2.40513  3.72494  3.29354  2.67741  2.69355  4.24690  2.90347  2.73739  3.18146  2.89801  2.37887  2.77519  2.98518  4.58477  3.61503
          0.01675  4.49343  5.21577  0.61958  0.77255  0.48576  0.95510
    466   2.29535  5.23553  1.56564  2.16718  4.54733  3.48356  3.78110  4.00753  2.59560  3.04119  4.32224  2.97211  3.94470  2.90798  3.09982  2.38456  3.06660  3.61221  5.71682  4.31325    682 d - - -
          2.68618  4.42225  2.77519  2.73123  3.46354  2.40513  3.72494  3.29354  2.67741  2.69355  4.24690  2.90347  2.73739  3.18146  2.89801  2.37887  2.77519  2.98518  4.58477  3.61503
          0.01675  4.49343  5.21577  0.61958  0.77255  0.48576  0.95510
    467   2.52027  5.02191  3.15839  2.68626  4.42830  3.56559  3.84702  3.84251  2.49925  3.40746  4.23109  3.17206  1.46358  2.47414  2.49735  2.87150  3.09863  3.48644  5.59918  4.29504    683 p - - -
          2.68618  4.42225  2.77519  2.73123  3.46354  2.40513  3.72494  3.29354  2.67741  2.69355  4.24690  2.90347  2.73739  3.18146  2.89801  2.37887  2.77519  2.98518  4.58477  3.61503
          0.01675  4.49343  5.21577  0.61958  0.77255  0.48576  0.95510
    468   1.63004  5.27857  2.53206  1.89604  4.59869  2.78991  3.77520  4.07102  2.34985  3.58293  4.35801  2.96191  3.94307  2.89740  3.08536  2.78714  3.07310  3.66186  5.74590  4.33413    684 a - - -
          2.68618  4.42225  2.77519  2.73123  3.46354  2.40513  3.72494  3.29354  2.67741  2.69355  4.24690  2.90347  2.73739  3.18146  2.89801  2.37887  2.77519  2.98518  4.58477  3.61503
          0.01675  4.49343  5.21577  0.61958  0.77255  0.48576  0.95510
    469   2.36701  5.21151  2.42165  1.89702  4.54110  3.47699  3.68852  4.01855  2.44010  3.51018  4.26018  2.94870  3.88656  2.36993  2.70576  2.69511  2.30039  3.59454  5.65274  4.24640    685 e - - -
          2.68618  4.42225  2.77519  2.73123  3.46354  2.40513  3.72494  3.29354  2.67741  2.69355  4.24690  2.90347  2.73739  3.18146  2.89801  2.37887  2.77519  2.98518  4.58477  3.61503
          0.01675  4.49343  5.21577  0.61958  0.77255  0.48576  0.95510
    470   2.66834  5.37446  3.73887  3.04650  4.88484  3.89248  3.85073  4.20888  1.81684  3.65273  4.51535  3.44053  4.26589  2.98291  0.94335  3.26242  3.43637  3.87988  5.69984  4.53921    686 r - - -
          2.68595  4.42234  2.77511  2.73132  3.46362  2.40509  3.72503  3.29362  2.67749  2.69347  4.24698  2.90355  2.73748  3.18155  2.89770  2.37895  2.77511  2.98527  4.58485  3.61512
          0.24570  2.90628  1.81299  1.47732  0.25909  0.48576  0.95510
    471   2.70960  4.33852  3.75777  3.18137  3.34958  3.70173  3.93354  2.36976  2.97380  2.50110  3.43877  3.51728  3.30338  3.35058  2.85545  2.98024  2.94426  2.60220  1.88059  3.56185    695 w - - -
          2.68618  4.42225  2.77519  2.73123  3.46354  2.40513  3.72494  3.29354  2.67741  2.69355  4.24690  2.90347  2.73739  3.18146  2.89801  2.37887  2.77519  2.98518  4.58477  3.61503
          0.01992  4.32176  5.04411  0.61958  0.77255  0.72321  0.66396
    472   2.83472  5.33896  1.79451  1.95069  4.65049  3.40994  3.74593  4.13639  2.58218  3.63237  4.41221  2.87525  3.90291  2.37498  3.10275  2.77352  2.16796  3.71534  5.78595  4.35066    696 d - - -
          2.68618  4.42225  2.77519  2.73123  3.46354  2.40513  3.72494  3.29354  2.67741  2.69355  4.24690  2.90347  2.73739  3.18146  2.89801  2.37887  2.77519  2.98518  4.58477  3.61503
          0.01992  4.32176  5.04411  0.61958  0.77255  0.72321  0.66396
    473   2.44508  4.62771  3.24834  2.70710  3.86077  3.52667  3.79476  3.21895  2.27993  2.16986  3.76040  3.17409  2.35131  3.00834  3.02504  2.77672  2.65084  2.94782  5.21347  3.93745    697 l - - -
          2.68618  4.42225  2.77519  2.73123  3.46354  2.40513  3.72494  3.29354  2.67741  2.69355  4.24690  2.90347  2.73739  3.18146  2.89801  2.37887  2.77519  2.98518  4.58477  3.61503
          0.01992  4.32176  5.04411  0.61958  0.77255  0.36161  1.19255
    474   1.80938  4.86829  2.51605  2.57656  4.17626  2.73624  3.77710  2.91320  2.58811  3.19972  4.01266  3.08466  3.31975  2.93135  3.04995  2.60888  2.73477  3.25596  5.44381  4.11190    698 a - - -
          2.68618  4.42225  2.77519  2.73123  3.46354  2.40513  3.72494  3.29354  2.67741  2.69355  4.24690  2.90347  2.73739  3.18146  2.89801  2.37887  2.77519  2.98518  4.58477  3.61503
          0.01675  4.49343  5.21577  0.61958  0.77255  0.48576  0.95510
    475   2.32835  5.16476  3.39635  2.78621  4.57566  3.69662  3.80037  3.95594  1.97953  3.47413  4.29916  3.24827  4.09197  2.93344  1.28521  2.98117  2.77064  3.60869  5.60694  4.35068    699 r - - -
          2.68618  4.42225  2.77519  2.73123  3.46354  2.40513  3.72494  3.29354  2.67741  2.69355  4.24690  2.90347  2.73739  3.18146  2.89801  2.37887  2.77519  2.98518  4.58477  3.61503
          0.01675  4.49343  5.21577  0.61958  0.77255  0.48576  0.95510
    476   1.63226  3.37894  3.75871  3.20750  3.57900  3.05267  3.01843  2.92438  3.14332  2.65921  3.55747  3.53319  4.06756  3.43143  3.45558  2.90898  2.93328  1.95958  5.03978  3.82102    700 a - - -
          2.68618  4.42225  2.77519  2.73123  3.46354  2.40513  3.72494  3.29354  2.67741  2.69355  4.24690  2.90347  2.73739  3.18146  2.89801  2.37887  2.77519  2.98518  4.58477  3.61503
          0.01675  4.49343  5.21577  0.61958  0.77255  0.48576  0.95510
    477   2.28616  4.81613  3.18974  2.62801  4.04840  3.32410  3.77108  3.44712  2.56390  2.63071  3.90833  3.12765  3.95277  2.68037  1.85817  2.56781  2.94836  2.80817  5.34254  4.03579    701 r - - -
          2.68618  4.42225  2.77519  2.73123  3.46354  2.40513  3.72494  3.29354  2.67741  2.69355  4.24690  2.90347  2.73739  3.18146  2.89801  2.37887  2.77519  2.98518  4.58477  3.61503
          0.01675  4.49343  5.21577  0.61958  0.77255  0.48576  0.95510
    478   2.51808  5.21810  2.64084  1.72443  4.55850  3.47792  3.26041  4.03995  2.04511  3.51924  4.26184  2.94653  3.87882  2.54082  2.67202  2.68236  2.82245  3.60661  5.65052  4.24363    702 e - - -
          2.68618  4.42225  2.77519  2.73123  3.46354  2.40513  3.72494  3.29354  2.67741  2.69355  4.24690  2.90347  2.73739  3.18146  2.89801  2.37887  2.77519  2.98518  4.58477  3.61503
          0.01675  4.49343  5.21577  0.61958  0.77255  0.48576  0.95510
    479   2.15327  4.83551  3.17525  2.61166  2.96636  3.56188  3.75978  3.46006  2.38786  3.08311  3.91425  3.11569  3.94957  2.36104  2.14332  2.77574  2.94800  2.87922  5.34636  4.03552    703 r - - -
          2.68618  4.42225  2.77519  2.73123  3.46354  2.40513  3.72494  3.29354  2.67741  2.69355  4.24690  2.90347  2.73739  3.18146  2.89801  2.37887  2.77519  2.98518  4.58477  3.61503
          0.01675  4.49343  5.21577  0.61958  0.77255  0.48576  0.95510
    480   2.88698  4.30604  4.49363  3.90553  2.80319  4.01942  4.27227  2.58322  3.75073  1.13656  3.20656  4.04948  4.35814  3.25054  3.86977  3.32067  3.11577  2.14744  3.47703  3.55867    704 l - - -
          2.68618  4.42225  2.77519  2.73123  3.46354  2.40513  3.72494  3.29354  2.67741  2.69355  4.24690  2.90347  2.73739  3.18146  2.89801  2.37887  2.77519  2.98518  4.58477  3.61503
          0.01675  4.49343  5.21577  0.61958  0.77255  0.48576  0.95510
    481   2.34531  5.10294  2.46429  2.44824  4.44448  3.07607  3.70593  3.90378  2.46125  3.42800  4.19337  2.98512  3.36160  2.81966  1.97487  2.69414  2.39475  3.50194  5.59580  4.21182    705 r - - -
          2.68618  4.42225  2.77519  2.73123  3.46354  2.40513  3.72494  3.29354  2.67741  2.69355  4.24690  2.90347  2.73739  3.18146  2.89801  2.37887  2.77519  2.98518  4.58477  3.61503
          0.01675  4.49343  5.21577  0.61958  0.77255  0.48576  0.95510
    482   2.49820  5.21986  2.66294  2.12305  4.55542  2.63973  3.67970  4.03763  2.34248  3.52106  4.26528  2.64853  3.87955  2.39613  2.79542  2.13786  2.95590  3.60583  5.65691  4.24657    706 e - - -
          2.68593  4.42232  2.77527  2.73130  3.46361  2.40491  3.72502  3.29361  2.67748  2.69362  4.24697  2.90354  2.73747  3.18154  2.89808  2.37866  2.77527  2.98526  4.58484  3.61510
          0.64416  1.82877  1.15745  0.67204  0.71471  0.48576  0.95510
    483   2.38459  4.15542  3.92798  3.35381  3.22005  3.68839  4.00028  2.51856  3.23391  1.76157  3.22444  3.61995  4.06922  3.49700  3.46436  2.97598  2.55721  2.23451  2.93924  3.54641    709 l - - -
          2.68618  4.42225  2.77519  2.73123  3.46354  2.40513  3.72494  3.29354  2.67741  2.69355  4.24690  2.90347  2.73739  3.18146  2.89801  2.37887  2.77519  2.98518  4.58477  3.61503
          0.02433  4.12402  4.84636  0.61958  0.77255  0.43991  1.03309
    484   2.55042  5.18540  2.34488  2.07720  4.50500  3.02357  3.68354  3.97818  2.45712  2.97751  4.24311  2.24443  3.87090  2.79515  2.95536  2.27702  2.96183  3.56431  5.63749  4.23145    710 e - - -
          2.68618  4.42225  2.77519  2.73123  3.46354  2.40513  3.72494  3.29354  2.67741  2.69355  4.24690  2.90347  2.73739  3.18146  2.89801  2.37887  2.77519  2.98518  4.58477  3.61503
          0.01848  4.39589  5.11823  0.61958  0.77255  0.52479  0.89571
    485   2.68209  4.70471  3.21210  2.65102  3.90197  3.11769  3.36529  2.76853  2.61973  2.94465  3.26891  3.14230  2.62829  2.96863  2.33486  2.77226  2.44654  3.01369  5.24065  3.94689    711 r - - -
          2.68618  4.42225  2.77519  2.73123  3.46354  2.40513  3.72494  3.29354  2.67741  2.69355  4.24690  2.90347  2.73739  3.18146  2.89801  2.37887  2.77519  2.98518  4.58477  3.61503
          0.06342  4.44023  3.00264  0.61958  0.77255  0.57012  0.83346
    486   2.11525  4.78654  3.11281  2.26859  4.01614  3.51334  3.73956  3.41460  2.46546  2.45571  3.87806  3.07767  2.99547  2.91127  3.00693  2.73437  2.35712  3.11290  5.31766  4.00341    712 a - - -
          2.68618  4.42225  2.77519  2.73123  3.46354  2.40513  3.72494  3.29354  2.67741  2.69355  4.24690  2.90347  2.73739  3.18146  2.89801  2.37887  2.77519  2.98518  4.58477  3.61503
          0.01850  4.39531  5.11766  0.61958  0.77255  0.40354  1.10248
    487   2.22245  4.68192  3.25145  2.49583  3.88000  2.20226  3.81920  3.25830  2.69119  2.35303  3.78287  3.19101  3.97557  2.72124  3.11533  2.80939  2.93917  2.57324  5.23793  3.95278    713 g - - -
          2.68618  4.42225  2.77519  2.73123  3.46354  2.40513  3.72494  3.29354  2.67741  2.69355  4.24690  2.90347  2.73739  3.18146  2.89801  2.37887  2.77519  2.98518  4.58477  3.61503
          0.01675  4.49343  5.21577  0.61958  0.77255  0.48576  0.95510
    488   2.14294  5.04168  3.03273  2.49034  4.34904  3.50510  3.20292  3.78985  2.46416  3.34137  4.12565  2.60008  2.34132  2.84058  2.42102  2.71800  2.71046  3.41907  5.53255  4.17134    714 a - - -
          2.68618  4.42225  2.77519  2.73123  3.46354  2.40513  3.72494  3.29354  2.67741  2.69355  4.24690  2.90347  2.73739  3.18146  2.89801  2.37887  2.77519  2.98518  4.58477  3.61503
          0.01675  4.49343  5.21577  0.61958  0.77255  0.48576  0.95510
    489   2.31993  4.70652  3.23899  2.68970  3.94339  2.74359  2.79417  2.77846  2.67407  2.98847  3.83429  3.17308  2.52638  3.01379  3.10705  2.78101  2.41994  3.04742  5.28393  3.99066    715 a - - -
          2.68618  4.42225  2.77519  2.73123  3.46354  2.40513  3.72494  3.29354  2.67741  2.69355  4.24690  2.90347  2.73739  3.18146  2.89801  2.37887  2.77519  2.98518  4.58477  3.61503
          0.01675  4.49343  5.21577  0.61958  0.77255  0.48576  0.95510
    490   2.15800  5.03646  3.03042  2.50484  4.36623  2.98298  3.45300  3.80705  2.48446  3.35958  4.14567  2.74281  2.18340  2.86164  2.36047  2.72758  2.96565  3.43285  5.55067  4.19153    716 a - - -
          2.68618  4.42225  2.77519  2.73123  3.46354  2.40513  3.72494  3.29354  2.67741  2.69355  4.24690  2.90347  2.73739  3.18146  2.89801  2.37887  2.77519  2.98518  4.58477  3.61503
          0.01675  4.49343  5.21577  0.61958  0.77255  0.48576  0.95510
    491   2.19141  5.10101  2.59842  2.43413  4.40539  2.85123  3.43686  3.86246  2.43774  3.38996  4.15590  2.97419  3.59174  2.79582  2.31111  2.27780  2.93168  3.47035  5.56205  3.48808    717 a - - -
          2.68618  4.42225  2.77519  2.73123  3.46354  2.40513  3.72494  3.29354  2.67741  2.69355  4.24690  2.90347  2.73739  3.18146  2.89801  2.37887  2.77519  2.98518  4.58477  3.61503
          0.01675  4.49343  5.21577  0.61958  0.77255  0.48576  0.95510
    492   2.38793  4.85963  3.12860  2.57440  3.17762  2.96132  2.82108  3.50857  2.55222  3.12274  3.94420  3.08590  2.51735  2.91008  2.35119  2.74873  2.93591  3.19481  5.37467  4.04940    718 r - - -
          2.68618  4.42225  2.77519  2.73123  3.46354  2.40513  3.72494  3.29354  2.67741  2.69355  4.24690  2.90347  2.73739  3.18146  2.89801  2.37887  2.77519  2.98518  4.58477  3.61503
          0.01675  4.49343  5.21577  0.61958  0.77255  0.48576  0.95510
    493   2.23410  4.93502  2.69048  2.51622  4.18876  3.51604  3.46297  2.82046  2.51289  3.20290  4.00710  3.04001  2.58103  2.86456  2.75166  2.40679  2.68644  3.27669  5.43402  4.08982    719 a - - -
          2.68618  4.42225  2.77519  2.73123  3.46354  2.40513  3.72494  3.29354  2.67741  2.69355  4.24690  2.90347  2.73739  3.18146  2.89801  2.37887  2.77519  2.98518  4.58477  3.61503
          0.01675  4.49343  5.21577  0.61958  0.77255  0.48576  0.95510
    494   1.94308  4.97629  2.89719  2.06188  4.25103  3.50556  3.72151  3.68077  2.50488  3.25892  4.05508  3.02612  3.90584  2.85653  2.83334  2.39812  2.58739  2.73457  5.47672  4.12305    720 a - - -
          2.68618  4.42225  2.77519  2.73123  3.46354  2.40513  3.72494  3.29354  2.67741  2.69355  4.24690  2.90347  2.73739  3.18146  2.89801  2.37887  2.77519  2.98518  4.58477  3.61503
          0.01675  4.49343  5.21577  0.61958  0.77255  0.48576  0.95510
    495   2.70541  5.10815  2.75138  2.27276  4.41222  2.66198  3.68546  3.86928  2.43867  3.39587  4.16224  2.97489  3.26860  2.79838  2.10717  2.68872  2.49541  3.47710  5.56710  3.23823    721 r - - -
          2.68618  4.42225  2.77519  2.73123  3.46354  2.40513  3.72494  3.29354  2.67741  2.69355  4.24690  2.90347  2.73739  3.18146  2.89801  2.37887  2.77519  2.98518  4.58477  3.61503
          0.01675  4.49343  5.21577  0.61958  0.77255  0.48576  0.95510
    496   2.37051  4.25827  3.87717  3.30062  2.53104  3.74174  3.41869  2.60671  3.21799  2.45831  3.36900  3.61000  2.67722  3.48118  2.97408  3.00977  2.92285  2.14338  3.19764  3.64508    722 v - - -
          2.68618  4.42225  2.77519  2.73123  3.46354  2.40513  3.72494  3.29354  2.67741  2.69355  4.24690  2.90347  2.73739  3.18146  2.89801  2.37887  2.77519  2.98518  4.58477  3.61503
          0.01675  4.49343  5.21577  0.61958  0.77255  0.48576  0.95510
    497   2.46583  5.09574  2.57160  2.19689  4.39785  3.09909  3.68360  3.85298  2.43788  2.97066  4.15035  2.97654  3.88291  2.79706  2.12100  2.68523  2.47145  3.24681  5.55706  4.17508    723 r - - -
          2.68618  4.42225  2.77519  2.73123  3.46354  2.40513  3.72494  3.29354  2.67741  2.69355  4.24690  2.90347  2.73739  3.18146  2.89801  2.37887  2.77519  2.98518  4.58477  3.61503
          0.01675  4.49343  5.21577  0.61958  0.77255  0.48576  0.95510
    498   2.09409  4.85338  3.16235  2.61049  4.12780  3.53629  3.77422  3.29313  2.26202  3.14824  3.97174  3.11246  2.07235  2.93548  2.83443  2.76242  2.59033  3.21332  5.40053  4.08398    724 p - - -
          2.68618  4.42225  2.77519  2.73123  3.46354  2.40513  3.72494  3.29354  2.67741  2.69355  4.24690  2.90347  2.73739  3.18146  2.89801  2.37887  2.77519  2.98518  4.58477  3.61503
          0.01675  4.49343  5.21577  0.61958  0.77255  0.48576  0.95510
    499   2.29041  5.08364  3.00086  2.26437  4.38124  2.77203  3.68782  3.83233  2.27658  3.36768  4.13946  2.98582  3.00700  2.80377  2.29468  2.59462  2.93529  3.44902  5.54620  3.23423    725 e - - -
          2.68618  4.42225  2.77519  2.73123  3.46354  2.40513  3.72494  3.29354  2.67741  2.69355  4.24690  2.90347  2.73739  3.18146  2.89801  2.37887  2.77519  2.98518  4.58477  3.61503
          0.12117  4.49343  2.27362  0.61958  0.77255  0.48576  0.95510
    500   1.86579  5.13047  2.26633  2.39357  4.45127  3.44615  3.17216  3.91401  2.48012  3.43878  4.21040  2.51007  3.22567  2.81715  2.97331  2.69722  2.80061  3.51504  5.60985  4.21595    726 a - - -
          2.68618  4.42225  2.77519  2.73123  3.46354  2.40513  3.72494  3.29354  2.67741  2.69355  4.24690  2.90347  2.73739  3.18146  2.89801  2.37887  2.77519  2.98518  4.58477  3.61503
          0.01858  4.39083  5.11318  0.61958  0.77255  0.63906  0.75032
    501   2.48716  5.01784  2.66586  2.28695  3.26213  2.91621  3.66613  3.74703  2.43250  3.29782  4.07781  2.83091  3.86124  2.78812  2.26037  2.66707  2.45408  3.37614  5.49096  4.12054    727 r - - -
          2.68618  4.42225  2.77519  2.73123  3.46354  2.40513  3.72494  3.29354  2.67741  2.69355  4.24690  2.90347  2.73739  3.18146  2.89801  2.37887  2.77519  2.98518  4.58477  3.61503
          0.12150  4.39083  2.28257  0.61958  0.77255  0.63906  0.75032
    502   2.28000  5.00265  2.57333  2.39762  4.30162  3.43300  3.64030  3.74904  2.15055  3.29386  4.07074  2.93326  2.87274  2.76038  2.75303  2.36724  2.87905  2.99060  5.48093  4.10774    728 k - - -
          2.68618  4.42225  2.77519  2.73123  3.46354  2.40513  3.72494  3.29354  2.67741  2.69355  4.24690  2.90347  2.73739  3.18146  2.89801  2.37887  2.77519  2.98518  4.58477  3.61503
          0.02057  4.28990  5.01225  0.61958  0.77255  0.75799  0.63225
    503   2.47771  5.23927  2.05973  1.88599  4.57298  3.39534  3.71353  4.05328  2.53445  3.55718  4.33080  2.87617  3.21197  2.83622  3.04927  2.03979  3.01861  3.63327  5.71467  4.29198    729 e - - -
          2.68618  4.42225  2.77519  2.73123  3.46354  2.40513  3.72494  3.29354  2.67741  2.69355  4.24690  2.90347  2.73739  3.18146  2.89801  2.37887  2.77519  2.98518  4.58477  3.61503
          0.04922  4.28990  3.37202  0.61958  0.77255  0.75799  0.63225
    504   1.89171  5.26268  1.97182  1.96614  4.60852  2.51711  3.76760  4.08434  2.64175  3.60625  4.40186  2.86687  3.89286  2.90599  3.17042  2.77166  3.08682  3.67174  5.78017  4.35127    730 a - - -
          2.68618  4.42225  2.77519  2.73123  3.46354  2.40513  3.72494  3.29354  2.67741  2.69355  4.24690  2.90347  2.73739  3.18146  2.89801  2.37887  2.77519  2.98518  4.58477  3.61503
          0.02116  4.26185  4.98419  0.61958  0.77255  0.78678  0.60753
    505   1.58153  4.47063  3.38977  2.84649  3.76745  3.47212  3.86939  3.10439  2.76468  2.51706  3.69611  3.26023  3.93213  3.12361  2.76673  2.45586  2.87392  2.66289  5.16019  3.90510    731 a - - -
          2.68618  4.42225  2.77519  2.73123  3.46354  2.40513  3.72494  3.29354  2.67741  2.69355  4.24690  2.90347  2.73739  3.18146  2.89801  2.37887  2.77519  2.98518  4.58477  3.61503
          0.12590  4.26184  2.26142  0.61958  0.77255  0.78678  0.60753
    506   1.87814  3.68691  3.43624  2.90626  3.78619  2.79513  3.91690  3.16024  2.87141  2.49731  3.71962  3.26652  2.65264  3.18532  3.24682  2.37170  2.79763  2.85286  5.18238  3.93732    732 a - - -
          2.68425  4.42326  2.77593  2.73129  3.46455  2.40561  3.72528  3.29455  2.67827  2.69370  4.24791  2.90448  2.73485  3.18171  2.89746  2.37939  2.77506  2.98395  4.58363  3.61605
          0.52592  0.91279  4.88176  2.51912  0.08396  0.42781  1.05536
    507   2.48841  4.71682  2.86016  2.30142  3.91812  3.30901  3.75549  2.74014  2.60530  2.82303  3.80149  3.11484  3.32181  2.94517  3.04703  2.75150  2.32930  2.47273  5.25085  3.95009    760 e - - -
          2.68618  4.42225  2.77519  2.73123  3.46354  2.40513  3.72494  3.29354  2.67741  2.69355  4.24690  2.90347  2.73739  3.18146  2.89801  2.37887  2.77519  2.98518  4.58477  3.61503
          0.01817  4.41305  5.13540  0.61958  0.77255  0.60906  0.78496
    508   2.55470  3.84695  2.77062  2.51678  4.14060  3.01450  3.71289  3.55991  2.50902  3.15892  3.96770  3.03400  3.07394  2.86028  2.16768  2.69832  2.44352  2.89999  5.39730  4.06011    761 r - - -
          2.68618  4.42225  2.77519  2.73123  3.46354  2.40513  3.72494  3.29354  2.67741  2.69355  4.24690  2.90347  2.73739  3.18146  2.89801  2.37887  2.77519  2.98518  4.58477  3.61503
          0.01817  4.41305  5.13540  0.61958  0.77255  0.60906  0.78496
    509   2.28900  5.16375  2.43888  2.10824  4.49282  3.06298  3.65313  3.96872  2.40109  3.46277  4.21151  2.92450  2.95885  2.54960  2.63998  2.65646  2.63134  3.54635  5.60692  4.20325    762 e - - -
          2.68618  4.42225  2.77519  2.73123  3.46354  2.40513  3.72494  3.29354  2.67741  2.69355  4.24690  2.90347  2.73739  3.18146  2.89801  2.37887  2.77519  2.98518  4.58477  3.61503
          0.01817  4.41305  5.13540  0.61958  0.77255  0.60906  0.78496
    510   2.70526  5.19510  2.31660  2.11948  4.52893  2.74257  3.23349  4.00853  2.40400  3.49425  4.24143  2.92225  3.86006  2.56401  2.24809  2.66788  2.68751  3.58025  5.63159  4.22434    763 e - - -
          2.68618  4.42225  2.77519  2.73123  3.46354  2.40513  3.72494  3.29354  2.67741  2.69355  4.24690  2.90347  2.73739  3.18146  2.89801  2.37887  2.77519  2.98518  4.58477  3.61503
          0.01817  4.41305  5.13540  0.61958  0.77255  0.60906  0.78496
    511   2.28336  4.29838  3.81417  3.24544  3.43083  3.71270  4.02313  2.71540  3.13901  1.62171  3.40787  3.57327  3.50056  3.43869  2.95425  2.98936  2.93346  2.03290  4.92355  3.71370    764 l - - -
          2.68618  4.42225  2.77519  2.73123  3.46354  2.40513  3.72494  3.29354  2.67741  2.69355  4.24690  2.90347  2.73739  3.18146  2.89801  2.37887  2.77519  2.98518  4.58477  3.61503
          0.01817  4.41305  5.13540  0.61958  0.77255  0.60906  0.78496
    512   3.11472  3.17360  5.01238  4.45213  3.51909  4.43334  4.86234  1.70306  4.31096  1.40672  3.38618  4.55563  4.73263  4.47482  4.39872  3.77829  3.35653  1.38461  5.31187  4.14656    765 v - - -
          2.68618  4.42225  2.77519  2.73123  3.46354  2.40513  3.72494  3.29354  2.67741  2.69355  4.24690  2.90347  2.73739  3.18146  2.89801  2.37887  2.77519  2.98518  4.58477  3.61503
          0.01817  4.41305  5.13540  0.61958  0.77255  0.41573  1.07840
    513   2.02641  5.14984  2.49962  2.28366  4.46856  3.48362  2.85719  3.93517  2.09065  3.44278  4.19873  2.96208  3.87965  2.78319  2.69491  2.68175  2.93833  3.06093  5.59744  4.20445    766 a - - -
          2.68618  4.42225  2.77519  2.73123  3.46354  2.40513  3.72494  3.29354  2.67741  2.69355  4.24690  2.90347  2.73739  3.18146  2.89801  2.37887  2.77519  2.98518  4.58477  3.61503
          0.01675  4.49343  5.21577  0.61958  0.77255  0.48576  0.95510
    514   2.92505  5.47498  1.59507  1.99689  4.79511  2.33718  3.82326  4.29593  2.66674  3.77128  4.54433  2.43282  3.97748  2.94666  2.71601  2.85288  3.17625  3.85650  5.91055  4.45925    767 d - - -
          2.68618  4.42225  2.77519  2.73123  3.46354  2.40513  3.72494  3.29354  2.67741  2.69355  4.24690  2.90347  2.73739  3.18146  2.89801  2.37887  2.77519  2.98518  4.58477  3.61503
          0.01675  4.49343  5.21577  0.61958  0.77255  0.48576  0.95510
    515   2.87435  4.29821  4.45131  3.87054  3.36381  2.29573  4.36956  1.60796  3.73984  1.81031  2.87277  4.05359  4.38221  3.94577  3.89561  3.33580  3.11006  2.06802  4.98199  3.80359    768 i - - -
          2.68618  4.42225  2.77519  2.73123  3.46354  2.40513  3.72494  3.29354  2.67741  2.69355  4.24690  2.90347  2.73739  3.18146  2.89801  2.37887  2.77519  2.98518  4.58477  3.61503
          0.01675  4.49343  5.21577  0.61958  0.77255  0.48576  0.95510
    516   2.74037  4.32083  3.87051  2.84807  3.45573  3.79050  4.07085  1.91548  2.67119  2.16295  3.43180  3.63085  4.16203  3.49547  3.49328  3.05819  2.70805  1.82535  4.95330  3.74114    769 v - - -
          2.68618  4.42225  2.77519  2.73123  3.46354  2.40513  3.72494  3.29354  2.67741  2.69355  4.24690  2.90347  2.73739  3.18146  2.89801  2.37887  2.77519  2.98518  4.58477  3.61503
          0.01675  4.49343  5.21577  0.61958  0.77255  0.48576  0.95510
    517   1.71735  5.26854  2.42456  1.77134  4.62326  3.02880  3.80097  4.09812  2.62305  3.61227  4.38909  2.96929  3.94965  2.92627  3.13399  2.37340  3.08754  3.68127  5.77688  4.36271    770 a - - -
          2.68618  4.42225  2.77519  2.73123  3.46354  2.40513  3.72494  3.29354  2.67741  2.69355  4.24690  2.90347  2.73739  3.18146  2.89801  2.37887  2.77519  2.98518  4.58477  3.61503
          0.01675  4.49343  5.21577  0.61958  0.77255  0.48576  0.95510
    518   2.77371  5.05853  2.74294  2.52645  4.20356  3.54651  1.90549  3.76319  2.48639  3.32072  4.12554  3.05153  3.94879  2.64973  2.61119  2.77714  3.00314  3.41451  5.44913  2.57765    771 h - - -
          2.68618  4.42225  2.77519  2.73123  3.46354  2.40513  3.72494  3.29354  2.67741  2.69355  4.24690  2.90347  2.73739  3.18146  2.89801  2.37887  2.77519  2.98518  4.58477  3.61503
          0.01675  4.49343  5.21577  0.61958  0.77255  0.48576  0.95510
    519   3.13150  4.56821  4.61235  4.06171  3.43209  4.27233  4.67170  2.14832  3.91300  1.05317  3.29424  4.29415  4.61262  4.14314  4.09408  3.60457  1.98080  2.32623  5.25460  4.10752    772 l - - -
          2.68618  4.42225  2.77519  2.73123  3.46354  2.40513  3.72494  3.29354  2.67741  2.69355  4.24690  2.90347  2.73739  3.18146  2.89801  2.37887  2.77519  2.98518  4.58477  3.61503
          0.01675  4.49343  5.21577  0.61958  0.77255  0.48576  0.95510
    520   3.47927  4.77189  5.26342  4.75461  3.52896  4.80078  5.28816  2.14749  4.60069  1.01963  3.33010  4.93386  5.04926  4.75288  4.70547  4.19911  3.73173  1.21902  5.59288  4.46755    773 l - - -
          2.68618  4.42225  2.77519  2.73123  3.46354  2.40513  3.72494  3.29354  2.67741  2.69355  4.24690  2.90347  2.73739  3.18146  2.89801  2.37887  2.77519  2.98518  4.58477  3.61503
          0.01675  4.49343  5.21577  0.61958  0.77255  0.48576  0.95510
    521   1.71565  4.95733  2.49490  2.51983  4.25650  3.01472  3.74263  3.68409  2.53032  2.95881  4.06589  3.04197  3.91286  2.88117  2.72339  2.72190  2.54527  3.33264  5.48764  4.13789    774 a - - -
          2.68618  4.42225  2.77519  2.73123  3.46354  2.40513  3.72494  3.29354  2.67741  2.69355  4.24690  2.90347  2.73739  3.18146  2.89801  2.37887  2.77519  2.98518  4.58477  3.61503
          0.01675  4.49343  5.21577  0.61958  0.77255  0.48576  0.95510
    522   2.60145  4.91060  3.09837  2.38729  4.15591  3.52924  3.73084  3.57244  2.25157  2.81638  3.98339  3.05948  3.92003  2.87889  2.70476  2.26078  2.02138  2.94279  5.41118  4.07655    775 t - - -
          2.68618  4.42225  2.77519  2.73123  3.46354  2.40513  3.72494  3.29354  2.67741  2.69355  4.24690  2.90347  2.73739  3.18146  2.89801  2.37887  2.77519  2.98518  4.58477  3.61503
          0.06609  4.49343  2.94188  0.61958  0.77255  0.48576  0.95510
    523   2.45576  2.62572  4.26108  3.67421  3.26027  3.80935  4.14570  2.34758  3.53783  2.11759  1.99435  3.84126  4.18613  3.74568  3.68950  2.59131  2.93356  2.34540  4.78746  3.60017    776 m - - -
          2.68618  4.42225  2.77519  2.73123  3.46354  2.40513  3.72494  3.29354  2.67741  2.69355  4.24690  2.90347  2.73739  3.18146  2.89801  2.37887  2.77519  2.98518  4.58477  3.61503
          0.01759  4.44493  5.16728  0.61958  0.77255  0.44026  1.03246
    524   2.70014  4.84012  2.63617  2.41708  4.06424  3.54224  3.75131  3.46451  2.56465  3.09089  3.11100  3.08996  3.93253  2.91550  2.33093  2.75183  2.44424  2.23752  5.35545  4.03472    777 v - - -
          2.68618  4.42225  2.77519  2.73123  3.46354  2.40513  3.72494  3.29354  2.67741  2.69355  4.24690  2.90347  2.73739  3.18146  2.89801  2.37887  2.77519  2.98518  4.58477  3.61503
          0.01675  4.49343  5.21577  0.61958  0.77255  0.48576  0.95510
    525   2.23310  4.97873  2.19035  2.57861  4.51879  3.42627  3.89083  3.96844  2.72085  3.53319  4.32281  3.08431  1.74873  3.03374  3.20237  2.44216  2.70745  3.54364  5.72803  4.36361    778 p - - -
          2.68618  4.42225  2.77519  2.73123  3.46354  2.40513  3.72494  3.29354  2.67741  2.69355  4.24690  2.90347  2.73739  3.18146  2.89801  2.37887  2.77519  2.98518  4.58477  3.61503
          0.01675  4.49343  5.21577  0.61958  0.77255  0.48576  0.95510
    526   2.29272  5.19524  2.81637  2.14686  4.52972  2.61829  2.73647  4.00680  2.17050  3.49427  4.24013  2.95050  3.87708  2.55234  2.61744  2.67901  2.94417  3.58048  5.63209  4.22941    779 e - - -
          2.68618  4.42225  2.77519  2.73123  3.46354  2.40513  3.72494  3.29354  2.67741  2.69355  4.24690  2.90347  2.73739  3.18146  2.89801  2.37887  2.77519  2.98518  4.58477  3.61503
          0.01675  4.49343  5.21577  0.61958  0.77255  0.48576  0.95510
    527   2.15014  5.03529  2.05289  2.49477  4.38532  3.47793  3.76962  3.82448  2.56666  3.38947  4.17867  2.51328  3.92057  2.90203  3.04924  2.22143  2.98332  2.63841  5.59076  4.22208    780 d - - -
          2.68618  4.42225  2.77519  2.73123  3.46354  2.40513  3.72494  3.29354  2.67741  2.69355  4.24690  2.90347  2.73739  3.18146  2.89801  2.37887  2.77519  2.98518  4.58477  3.61503
          0.01675  4.49343  5.21577  0.61958  0.77255  0.48576  0.95510
    528   2.34168  5.22643  2.26484  2.31990  4.54660  2.33644  2.85314  4.01808  2.52362  3.52860  4.29534  2.95959  2.59441  2.85386  3.02370  2.74367  3.01861  3.60820  5.68900  4.28314    781 d - - -
          2.68618  4.42225  2.77519  2.73123  3.46354  2.40513  3.72494  3.29354  2.67741  2.69355  4.24690  2.90347  2.73739  3.18146  2.89801  2.37887  2.77519  2.98518  4.58477  3.61503
          0.18058  4.49343  1.87060  0.61958  0.77255  0.48576  0.95510
    529   2.83782  5.24021  2.98847  1.74352  4.60685  3.00089  3.68395  4.04590  1.96430  3.51815  4.30127  3.01195  3.94145  2.79786  1.93442  2.80316  3.05636  3.64817  5.62924  4.28996    782 e - - -
          2.68618  4.42225  2.77519  2.73123  3.46354  2.40513  3.72494  3.29354  2.67741  2.69355  4.24690  2.90347  2.73739  3.18146  2.89801  2.37887  2.77519  2.98518  4.58477  3.61503
          0.01970  4.33255  5.05490  0.61958  0.77255  0.36703  1.18023
    530   2.71121  4.33310  3.76710  3.19175  3.40461  3.73005  3.33062  2.36676  3.09655  2.31984  3.43926  3.53980  4.10456  3.39538  1.88767  2.99049  2.94209  2.41503  3.71344  3.06605    783 r - - -
          2.68618  4.42225  2.77519  2.73123  3.46354  2.40513  3.72494  3.29354  2.67741  2.69355  4.24690  2.90347  2.73739  3.18146  2.89801  2.37887  2.77519  2.98518  4.58477  3.61503
          0.01675  4.49343  5.21577  0.61958  0.77255  0.48576  0.95510
    531   2.28225  4.49225  3.59036  3.08197  3.64723  3.67720  4.01919  2.98173  2.98790  1.33850  3.59866  3.47140  3.27418  2.83619  3.31372  2.97173  3.01027  2.77475  5.11754  3.88866    784 l - - -
          2.68618  4.42225  2.77519  2.73123  3.46354  2.40513  3.72494  3.29354  2.67741  2.69355  4.24690  2.90347  2.73739  3.18146  2.89801  2.37887  2.77519  2.98518  4.58477  3.61503
          0.01675  4.49343  5.21577  0.61958  0.77255  0.48576  0.95510
    532   2.73079  4.46933  2.75351  3.00578  2.51807  3.20584  3.92112  2.98366  2.98054  2.68548  3.58448  3.41230  4.07420  3.28014  3.33865  2.93938  2.64996  2.75602  2.00032  3.63307    785 w - - -
          2.68618  4.42225  2.77519  2.73123  3.46354  2.40513  3.72494  3.29354  2.67741  2.69355  4.24690  2.90347  2.73739  3.18146  2.89801  2.37887  2.77519  2.98518  4.58477  3.61503
          0.01675  4.49343  5.21577  0.61958  0.77255  0.48576  0.95510
    533   2.26032  5.04708  2.67544  2.50333  4.43858  2.63703  3.77398  3.88861  2.55304  3.43602  4.21765  3.02881  1.97750  2.90177  2.50957  2.73008  2.98652  3.49258  5.62204  4.25173    786 p - - -
          2.68618  4.42225  2.77519  2.73123  3.46354  2.40513  3.72494  3.29354  2.67741  2.69355  4.24690  2.90347  2.73739  3.18146  2.89801  2.37887  2.77519  2.98518  4.58477  3.61503
          0.01675  4.49343  5.21577  0.61958  0.77255  0.48576  0.95510
    534   1.95162  4.55500  3.48989  3.00021  4.14766  2.78785  4.08695  3.53816  2.99957  3.21070  4.05260  2.85053  3.97359  3.31541  3.39721  1.60199  2.95239  2.13847  5.50145  4.24024    787 s - - -
          2.68618  4.42225  2.77519  2.73123  3.46354  2.40513  3.72494  3.29354  2.67741  2.69355  4.24690  2.90347  2.73739  3.18146  2.89801  2.37887  2.77519  2.98518  4.58477  3.61503
          0.01675  4.49343  5.21577  0.61958  0.77255  0.48576  0.95510
    535   2.49792  5.20196  2.42817  2.21797  4.53314  3.47572  3.68739  4.00996  2.43963  3.50334  4.25343  2.55963  3.88451  2.79219  2.48467  1.92699  2.73136  3.58660  5.64724  4.24183    788 s - - -
          2.68618  4.42225  2.77519  2.73123  3.46354  2.40513  3.72494  3.29354  2.67741  2.69355  4.24690  2.90347  2.73739  3.18146  2.89801  2.37887  2.77519  2.98518  4.58477  3.61503
          0.01675  4.49343  5.21577  0.61958  0.77255  0.48576  0.95510
    536   2.18139  3.88929  3.06946  2.11580  4.23405  3.50297  3.72703  3.66280  2.51038  3.24436  4.04206  3.03829  2.96797  2.86417  2.69645  2.30483  2.44099  3.31389  5.46536  4.11664    789 e - - -
          2.68618  4.42225  2.77519  2.73123  3.46354  2.40513  3.72494  3.29354  2.67741  2.69355  4.24690  2.90347  2.73739  3.18146  2.89801  2.37887  2.77519  2.98518  4.58477  3.61503
          0.01675  4.49343  5.21577  0.61958  0.77255  0.48576  0.95510
    537   2.69577  4.44315  2.53628  2.96717  2.11552  3.09944  3.91675  2.93639  2.92755  2.53778  3.11244  3.38396  4.04502  3.23380  3.29211  2.90602  2.50679  2.51449  5.02379  3.78270    790 f - - -
          2.68620  4.42227  2.77522  2.73125  3.46356  2.40515  3.72497  3.29356  2.67743  2.69357  4.24692  2.90349  2.73742  3.18148  2.89761  2.37889  2.77522  2.98520  4.58479  3.61505
          0.11615  2.26115  5.21577  0.29598  1.36182  0.48576  0.95510
    538   2.16685  5.02358  2.60627  2.51446  4.42351  1.85893  3.25577  3.87145  2.60092  3.42994  4.21772  3.03783  3.92641  2.93241  3.08271  2.29522  2.82073  3.47931  5.62680  4.25863    792 g - - -
          2.68618  4.42225  2.77519  2.73123  3.46354  2.40513  3.72494  3.29354  2.67741  2.69355  4.24690  2.90347  2.73739  3.18146  2.89801  2.37887  2.77519  2.98518  4.58477  3.61503
          0.01675  4.49343  5.21577  0.61958  0.77255  0.48576  0.95510
    539   2.20980  5.00598  3.00440  1.94696  3.43062  2.35585  3.72896  3.72040  2.51453  3.29225  4.08678  3.01981  3.91082  2.60104  2.98958  2.51306  2.95227  3.36561  5.50474  4.14587    793 e - - -
          2.68618  4.42225  2.77519  2.73123  3.46354  2.40513  3.72494  3.29354  2.67741  2.69355  4.24690  2.90347  2.73739  3.18146  2.89801  2.37887  2.77519  2.98518  4.58477  3.61503
          0.01675  4.49343  5.21577  0.61958  0.77255  0.48576  0.95510
    540   2.31457  4.79221  3.16301  2.23209  3.15000  3.17369  3.76232  3.40545  2.59293  3.03939  3.87249  3.11073  3.93865  2.66647  2.77015  2.76007  2.28493  2.59982  5.31563  4.00419    794 e - - -
          2.68618  4.42225  2.77519  2.73123  3.46354  2.40513  3.72494  3.29354  2.67741  2.69355  4.24690  2.90347  2.73739  3.18146  2.89801  2.37887  2.77519  2.98518  4.58477  3.61503
          0.01675  4.49343  5.21577  0.61958  0.77255  0.48576  0.95510
    541   2.41042  2.98204  3.64303  3.08007  3.55692  3.09680  3.97279  2.91673  3.02937  2.63444  3.52817  3.45572  2.70527  3.32405  3.36813  2.57250  2.27376  2.33845  5.00827  3.21930    795 t - - -
          2.68618  4.42225  2.77519  2.73123  3.46354  2.40513  3.72494  3.29354  2.67741  2.69355  4.24690  2.90347  2.73739  3.18146  2.89801  2.37887  2.77519  2.98518  4.58477  3.61503
          0.01675  4.49343  5.21577  0.61958  0.77255  0.48576  0.95510
    542   2.51650  4.96411  1.83371  2.35449  3.46134  3.51086  3.73077  3.64952  2.52426  3.23857  4.04102  3.03278  3.91314  2.87084  2.99667  2.40281  2.67738  2.90333  5.46557  4.11546    796 d - - -
          2.68618  4.42225  2.77519  2.73123  3.46354  2.40513  3.72494  3.29354  2.67741  2.69355  4.24690  2.90347  2.73739  3.18146  2.89801  2.37887  2.77519  2.98518  4.58477  3.61503
          0.01675  4.49343  5.21577  0.61958  0.77255  0.48576  0.95510
    543   2.97704  5.15887  2.30293  2.68927  4.89608  2.70686  4.21646  4.39517  3.21345  3.96793  4.80866  3.19798  0.93306  3.41046  3.71890  3.00184  3.35559  3.91470  6.11434  4.75671    797 p - - -
          2.68618  4.42225  2.77519  2.73123  3.46354  2.40513  3.72494  3.29354  2.67741  2.69355  4.24690  2.90347  2.73739  3.18146  2.89801  2.37887  2.77519  2.98518  4.58477  3.61503
          0.01675  4.49343  5.21577  0.61958  0.77255  0.48576  0.95510
    544   2.45326  2.37126  4.48810  3.89894  3.30209  3.30940  4.27292  2.11026  3.74211  1.85502  3.30020  4.00379  4.28585  3.92634  3.84657  3.22390  3.00002  1.78650  4.85081  3.66643    798 v - - -
          2.68618  4.42225  2.77519  2.73123  3.46354  2.40513  3.72494  3.29354  2.67741  2.69355  4.24690  2.90347  2.73739  3.18146  2.89801  2.37887  2.77519  2.98518  4.58477  3.61503
          0.01675  4.49343  5.21577  0.61958  0.77255  0.48576  0.95510
    545   2.06411  5.05323  2.43304  2.49666  4.47347  3.45602  3.78379  3.92964  2.57506  3.47169  4.24816  2.49610  3.91609  2.90986  3.06066  2.04907  2.20576  3.52035  5.65274  4.27486    799 s - - -
          2.68618  4.42225  2.77519  2.73123  3.46354  2.40513  3.72494  3.29354  2.67741  2.69355  4.24690  2.90347  2.73739  3.18146  2.89801  2.37887  2.77519  2.98518  4.58477  3.61503
          0.01675  4.49343  5.21577  0.61958  0.77255  0.48576  0.95510
    546   3.35499  4.65430  5.17417  4.61960  2.56290  4.65364  4.97549  2.22094  4.48083  1.36042  3.26150  4.75115  4.89648  4.57863  4.55150  4.00595  3.58856  1.11624  5.29718  4.10254    800 v - - -
          2.68618  4.42225  2.77519  2.73123  3.46354  2.40513  3.72494  3.29354  2.67741  2.69355  4.24690  2.90347  2.73739  3.18146  2.89801  2.37887  2.77519  2.98518  4.58477  3.61503
          0.01675  4.49343  5.21577  0.61958  0.77255  0.48576  0.95510
    547   3.06916  5.10716  3.35810  2.88785  3.28302  3.80297  3.08006  3.77053  2.69977  3.28343  4.20997  3.34142  4.20469  1.39052  3.04499  3.09460  3.29240  3.49387  4.80345  1.96106    801 q - - -
          2.68618  4.42225  2.77519  2.73123  3.46354  2.40513  3.72494  3.29354  2.67741  2.69355  4.24690  2.90347  2.73739  3.18146  2.89801  2.37887  2.77519  2.98518  4.58477  3.61503
          0.01675  4.49343  5.21577  0.61958  0.77255  0.48576  0.95510
    548   2.70667  5.05730  2.71392  2.45707  4.33948  2.82167  2.22927  3.78762  2.46589  3.33686  4.11678  2.99338  3.89421  2.38083  2.94527  2.46734  2.93880  3.04652  5.52729  3.48832    802 h - - -
          2.68618  4.42225  2.77519  2.73123  3.46354  2.40513  3.72494  3.29354  2.67741  2.69355  4.24690  2.90347  2.73739  3.18146  2.89801  2.37887  2.77519  2.98518  4.58477  3.61503
          0.01675  4.49343  5.21577  0.61958  0.77255  0.48576  0.95510
    549   3.61141  5.28112  4.40483  4.39773  5.44612  0.19819  5.43184  5.24246  4.65825  4.79469  5.80551  4.57236  4.68406  4.93428  4.78382  3.80690  4.13676  4.65082  6.33353  5.58328    803 G - - -
          2.68618  4.42225  2.77519  2.73123  3.46354  2.40513  3.72494  3.29354  2.67741  2.69355  4.24690  2.90347  2.73739  3.18146  2.89801  2.37887  2.77519  2.98518  4.58477  3.61503
          0.01675  4.49343  5.21577  0.61958  0.77255  0.48576  0.95510
    550   1.58770  4.46564  3.65078  3.16672  2.84274  2.76622  4.17152  3.42664  3.15231  3.12193  3.98329  3.47253  3.99825  3.45178  3.51373  1.54648  2.95330  3.08251  5.43090  4.18590    804 s - - -
          2.68618  4.42225  2.77519  2.73123  3.46354  2.40513  3.72494  3.29354  2.67741  2.69355  4.24690  2.90347  2.73739  3.18146  2.89801  2.37887  2.77519  2.98518  4.58477  3.61503
          0.01675  4.49343  5.21577  0.61958  0.77255  0.48576  0.95510
    551   0.94137  4.45486  3.79679  3.44128  4.65961  2.37684  4.50612  4.10139  3.48392  3.75663  4.55467  3.59128  2.97633  3.75611  3.82165  2.01219  2.97775  3.50922  5.97962  4.76944    805 a - - -
          2.68618  4.42225  2.77519  2.73123  3.46354  2.40513  3.72494  3.29354  2.67741  2.69355  4.24690  2.90347  2.73739  3.18146  2.89801  2.37887  2.77519  2.98518  4.58477  3.61503
          0.01675  4.49343  5.21577  0.61958  0.77255  0.48576  0.95510
    552   3.61141  5.28112  4.40483  4.39773  5.44612  0.19819  5.43184  5.24246  4.65825  4.79469  5.80551  4.57236  4.68406  4.93428  4.78382  3.80690  4.13676  4.65082  6.33353  5.58328    806 G - - -
          2.68618  4.42225  2.77519  2.73123  3.46354  2.40513  3.72494  3.29354  2.67741  2.69355  4.24690  2.90347  2.73739  3.18146  2.89801  2.37887  2.77519  2.98518  4.58477  3.61503
          0.01675  4.49343  5.21577  0.61958  0.77255  0.48576  0.95510
    553   2.75959  4.24187  4.21869  3.64732  3.38697  2.76248  4.22224  2.24227  3.53108  1.93797  3.37421  3.86131  4.24788  3.76571  3.72565  2.82644  3.00503  1.45439  4.92438  3.72866    807 v - - -
          2.68618  4.42225  2.77519  2.73123  3.46354  2.40513  3.72494  3.29354  2.67741  2.69355  4.24690  2.90347  2.73739  3.18146  2.89801  2.37887  2.77519  2.98518  4.58477  3.61503
          0.01675  4.49343  5.21577  0.61958  0.77255  0.48576  0.95510
    554   2.83885  4.40970  4.17603  3.66903  3.53644  2.11540  4.37231  2.60658  3.55802  1.31597  3.48959  3.90175  4.30552  3.83182  3.78731  3.18898  3.13051  1.98655  5.15174  3.94961    808 l - - -
          2.68618  4.42225  2.77519  2.73123  3.46354  2.40513  3.72494  3.29354  2.67741  2.69355  4.24690  2.90347  2.73739  3.18146  2.89801  2.37887  2.77519  2.98518  4.58477  3.61503
          0.01675  4.49343  5.21577  0.61958  0.77255  0.48576  0.95510
    555   1.77596  4.26998  3.92291  3.36646  2.76337  3.19065  4.08219  2.76357  3.28487  1.71868  3.42596  3.64639  4.12035  3.54537  3.54361  2.71462  2.94019  2.55322  4.91522  3.70359    809 l - - -
          2.68618  4.42225  2.77519  2.73123  3.46354  2.40513  3.72494  3.29354  2.67741  2.69355  4.24690  2.90347  2.73739  3.18146  2.89801  2.37887  2.77519  2.98518  4.58477  3.61503
          0.01675  4.49343  5.21577  0.61958  0.77255  0.48576  0.95510
    556   2.51591  4.37005  3.71639  2.15726  2.84475  3.73595  4.00808  2.75314  3.09426  2.15218  3.46974  3.52422  4.11314  3.38408  3.41761  2.99343  2.70434  1.89529  4.98080  3.75790    810 v - - -
          2.68618  4.42225  2.77519  2.73123  3.46354  2.40513  3.72494  3.29354  2.67741  2.69355  4.24690  2.90347  2.73739  3.18146  2.89801  2.37887  2.77519  2.98518  4.58477  3.61503
          0.01675  4.49343  5.21577  0.61958  0.77255  0.48576  0.95510
    557   3.86002  5.11332  5.53143  4.98064  3.25042  5.14945  5.41919  2.47396  4.77491  0.53200  2.32842  5.23969  5.21113  4.77684  4.80124  4.55513  4.06976  2.73213  5.48270  4.48314    811 L - - -
          2.68618  4.42225  2.77519  2.73123  3.46354  2.40513  3.72494  3.29354  2.67741  2.69355  4.24690  2.90347  2.73739  3.18146  2.89801  2.37887  2.77519  2.98518  4.58477  3.61503
          0.01675  4.49343  5.21577  0.61958  0.77255  0.48576  0.95510
    558   2.06203  3.46301  3.73146  3.17677  3.57342  3.63151  4.03563  2.89891  3.11441  1.89166  3.54753  2.80843  4.07218  3.40628  3.43363  2.91994  2.04194  2.66764  5.03464  3.81384    812 l - - -
          2.68618  4.42225  2.77519  2.73123  3.46354  2.40513  3.72494  3.29354  2.67741  2.69355  4.24690  2.90347  2.73739  3.18146  2.89801  2.37887  2.77519  2.98518  4.58477  3.61503
          0.01675  4.49343  5.21577  0.61958  0.77255  0.48576  0.95510
    559   2.98141  5.32285  3.31671  2.69209  4.72449  3.69847  2.65735  4.13136  1.94105  3.58045  4.37742  3.17929  4.06751  2.06148  1.61134  2.95386  2.82509  3.75071  5.66006  4.37886    813 r - - -
          2.68618  4.42225  2.77519  2.73123  3.46354  2.40513  3.72494  3.29354  2.67741  2.69355  4.24690  2.90347  2.73739  3.18146  2.89801  2.37887  2.77519  2.98518  4.58477  3.61503
          0.01675  4.49343  5.21577  0.61958  0.77255  0.48576  0.95510
    560   1.84682  3.58409  3.62668  3.07346  3.44882  3.68263  2.33022  2.98433  3.00614  2.68865  3.59021  3.45642  4.08658  3.31921  3.34593  2.94777  2.97519  2.75529  4.92777  2.32561    814 a - - -
          2.68618  4.42225  2.77519  2.73123  3.46354  2.40513  3.72494  3.29354  2.67741  2.69355  4.24690  2.90347  2.73739  3.18146  2.89801  2.37887  2.77519  2.98518  4.58477  3.61503
          0.01675  4.49343  5.21577  0.61958  0.77255  0.48576  0.95510
    561   2.28324  4.18812  4.08051  3.49656  2.76777  3.78028  4.07471  2.64012  3.38632  1.81001  3.30189  3.73198  4.15083  3.61864  3.03542  2.78504  2.62312  2.44332  3.86586  2.64909    815 l - - -
          2.68606  4.42251  2.77504  2.73149  3.46380  2.40481  3.72413  3.29380  2.67766  2.69304  4.24715  2.90372  2.73725  3.18172  2.89780  2.37912  2.77545  2.98544  4.58250  3.61529
          0.58997  2.16250  1.10678  1.93795  0.15548  0.48576  0.95510
    562   2.43321  5.08970  2.76659  1.63789  4.40964  3.40518  3.64211  3.84860  2.34285  3.37377  4.17352  2.89921  3.84803  2.49402  2.48767  2.71011  2.96835  3.47341  5.53830  4.17918    826 e - - -
          2.68618  4.42225  2.77519  2.73123  3.46354  2.40513  3.72494  3.29354  2.67741  2.69355  4.24690  2.90347  2.73739  3.18146  2.89801  2.37887  2.77519  2.98518  4.58477  3.61503
          0.02493  4.10010  4.82245  0.61958  0.77255  0.92565  0.50464
    563   2.25935  4.27518  3.86620  3.31673  3.42965  3.72369  4.12353  2.15972  3.22545  1.80329  3.35641  3.63527  4.13321  3.51956  3.51143  3.02489  2.24027  2.19606  5.01213  3.80509    827 l - - -
          2.68618  4.42225  2.77519  2.73123  3.46354  2.40513  3.72494  3.29354  2.67741  2.69355  4.24690  2.90347  2.73739  3.18146  2.89801  2.37887  2.77519  2.98518  4.58477  3.61503
          0.02493  4.10010  4.82245  0.61958  0.77255  0.80427  0.59315
    564   2.59380  4.54275  3.27036  2.74549  3.87588  2.89400  3.80630  3.23734  2.61320  2.60248  3.78264  3.17717  3.89402  3.02636  2.61006  2.72017  1.72794  2.94706  5.22100  3.95429    828 t - - -
          2.68618  4.42225  2.77519  2.73123  3.46354  2.40513  3.72494  3.29354  2.67741  2.69355  4.24690  2.90347  2.73739  3.18146  2.89801  2.37887  2.77519  2.98518  4.58477  3.61503
          0.02329  4.16705  4.88940  0.61958  0.77255  0.43120  1.04905
    565   1.75468  5.09649  2.59138  2.43080  4.40842  2.36476  3.14683  3.85960  2.53827  3.40881  4.19817  2.97153  3.90579  2.56727  3.02421  2.73658  2.99423  3.48113  5.60074  4.22045    829 a - - -
          2.68618  4.42225  2.77519  2.73123  3.46354  2.40513  3.72494  3.29354  2.67741  2.69355  4.24690  2.90347  2.73739  3.18146  2.89801  2.37887  2.77519  2.98518  4.58477  3.61503
          0.01817  4.41305  5.13540  0.61958  0.77255  0.60906  0.78496
    566   2.80985  5.26364  2.09507  2.39656  4.59874  2.03901  3.73915  4.07157  2.50190  3.56990  4.34346  2.94709  3.92151  2.54084  2.18235  2.76803  3.05183  3.65778  5.71700  4.31440    830 g - - -
          2.68618  4.42225  2.77519  2.73123  3.46354  2.40513  3.72494  3.29354  2.67741  2.69355  4.24690  2.90347  2.73739  3.18146  2.89801  2.37887  2.77519  2.98518  4.58477  3.61503
          0.01817  4.41305  5.13540  0.61958  0.77255  0.60906  0.78496
    567   2.42244  4.70784  3.40099  3.03703  4.44793  3.41306  4.13567  3.84818  2.84434  3.48032  4.34635  3.39251  1.06587  3.34451  2.61541  2.83858  3.09868  3.44014  5.70512  4.45664    831 p - - -
          2.68618  4.42225  2.77519  2.73123  3.46354  2.40513  3.72494  3.29354  2.67741  2.69355  4.24690  2.90347  2.73739  3.18146  2.89801  2.37887  2.77519  2.98518  4.58477  3.61503
          0.01817  4.41305  5.13540  0.61958  0.77255  0.60906  0.78496
    568   2.09187  5.07059  2.37735  2.45859  4.46310  2.18678  3.75140  3.91778  2.52904  3.45560  4.23566  2.98946  3.90009  2.87771  2.22496  2.71882  2.98394  3.51497  5.63243  4.25441    832 a - - -
          2.68618  4.42225  2.77519  2.73123  3.46354  2.40513  3.72494  3.29354  2.67741  2.69355  4.24690  2.90347  2.73739  3.18146  2.89801  2.37887  2.77519  2.98518  4.58477  3.61503
          0.01817  4.41305  5.13540  0.61958  0.77255  0.41573  1.07840
    569   2.70807  4.54835  4.92673  4.41224  3.70039  4.45019  5.00982  2.05996  4.28295  1.60181  3.54219  4.57599  4.80717  4.51669  4.44396  3.82129  3.46028  0.97423  5.54636  4.36467    833 v - - -
          2.68593  4.42238  2.77532  2.73096  3.46367  2.40525  3.72507  3.29367  2.67754  2.69329  4.24702  2.90359  2.73752  3.18159  2.89767  2.37900  2.77491  2.98531  4.58490  3.61516
          0.12836  2.16250  5.21577  1.34049  0.30343  0.48576  0.95510
    570   2.31200  5.09520  2.69204  2.44843  4.39494  3.49662  3.27341  3.84695  2.19285  3.02145  4.15087  2.98610  2.19045  2.80572  2.67036  2.69804  2.94201  3.46190  5.55528  4.17826    839 p - - -
          2.68618  4.42225  2.77519  2.73123  3.46354  2.40513  3.72494  3.29354  2.67741  2.69355  4.24690  2.90347  2.73739  3.18146  2.89801  2.37887  2.77519  2.98518  4.58477  3.61503
          0.01675  4.49343  5.21577  0.61958  0.77255  0.48576  0.95510
    571   2.34929  5.26856  2.60445  1.49508  4.59606  2.95357  3.72323  4.07653  2.49308  3.56671  4.32317  2.94851  3.91139  2.55875  2.69978  2.73634  3.01660  3.65158  5.70987  4.29629    840 e - - -
          2.68618  4.42225  2.77519  2.73123  3.46354  2.40513  3.72494  3.29354  2.67741  2.69355  4.24690  2.90347  2.73739  3.18146  2.89801  2.37887  2.77519  2.98518  4.58477  3.61503
          0.01675  4.49343  5.21577  0.61958  0.77255  0.48576  0.95510
    572   1.91925  4.77099  2.63613  2.66804  4.08730  2.27192  3.84719  3.47609  2.69884  2.33735  3.96076  3.15498  3.95701  3.03015  3.14481  2.77168  2.66622  3.16196  5.40353  4.09562    841 a - - -
          2.68618  4.42225  2.77519  2.73123  3.46354  2.40513  3.72494  3.29354  2.67741  2.69355  4.24690  2.90347  2.73739  3.18146  2.89801  2.37887  2.77519  2.98518  4.58477  3.61503
          0.01675  4.49343  5.21577  0.61958  0.77255  0.48576  0.95510
    573   2.95623  4.36477  4.51338  2.91202  3.45036  4.14601  4.48805  1.90541  3.81912  1.67405  3.11200  4.14615  4.48131  4.03618  3.99260  3.45141  3.19147  1.39988  5.10779  3.92811    842 v - - -
          2.68618  4.42225  2.77519  2.73123  3.46354  2.40513  3.72494  3.29354  2.67741  2.69355  4.24690  2.90347  2.73739  3.18146  2.89801  2.37887  2.77519  2.98518  4.58477  3.61503
          0.01675  4.49343  5.21577  0.61958  0.77255  0.48576  0.95510
    574   2.02980  5.07709  2.99417  2.13121  4.38431  3.13163  3.69628  3.83570  2.45401  3.37304  4.14548  2.59360  3.88982  2.81341  2.45349  2.36888  2.93805  3.03521  5.55330  4.17646    843 a - - -
          2.68618  4.42225  2.77519  2.73123  3.46354  2.40513  3.72494  3.29354  2.67741  2.69355  4.24690  2.90347  2.73739  3.18146  2.89801  2.37887  2.77519  2.98518  4.58477  3.61503
          0.01675  4.49343  5.21577  0.61958  0.77255  0.48576  0.95510
    575   2.27077  5.00459  2.74544  2.31765  4.27789  3.50326  3.70317  3.71394  2.47616  2.95475  4.06857  3.00997  3.89621  2.83148  2.49545  2.31081  2.27431  3.04170  5.48708  4.12649    844 a - - -
          2.68618  4.42225  2.77519  2.73123  3.46354  2.40513  3.72494  3.29354  2.67741  2.69355  4.24690  2.90347  2.73739  3.18146  2.89801  2.37887  2.77519  2.98518  4.58477  3.61503
          0.01675  4.49343  5.21577  0.61958  0.77255  0.48576  0.95510
    576   1.60108  4.44874  4.45202  3.92011  3.56973  4.04437  4.57514  2.35643  3.80556  1.49319  3.46987  4.12749  4.47002  4.05207  4.01277  3.38913  3.23719  1.78167  5.26805  4.08628    845 l - - -
          2.68618  4.42225  2.77519  2.73123  3.46354  2.40513  3.72494  3.29354  2.67741  2.69355  4.24690  2.90347  2.73739  3.18146  2.89801  2.37887  2.77519  2.98518  4.58477  3.61503
          0.01675  4.49343  5.21577  0.61958  0.77255  0.48576  0.95510
    577   1.23995  4.70772  3.31187  2.86551  4.35772  2.45428  4.03157  3.76312  2.33770  3.39541  4.21678  3.28047  3.97427  3.21621  3.25624  2.75181  2.60907  3.36016  5.63790  4.34961    846 a - - -
          2.68618  4.42225  2.77519  2.73123  3.46354  2.40513  3.72494  3.29354  2.67741  2.69355  4.24690  2.90347  2.73739  3.18146  2.89801  2.37887  2.77519  2.98518  4.58477  3.61503
          0.01675  4.49343  5.21577  0.61958  0.77255  0.48576  0.95510
    578   2.33470  5.22885  2.43424  2.02096  4.55539  3.48443  2.25340  4.03074  2.45508  3.52444  4.28002  2.95635  3.90154  2.81209  2.39346  2.71839  2.98932  3.61092  5.66835  4.26426    847 e - - -
          2.68618  4.42225  2.77519  2.73123  3.46354  2.40513  3.72494  3.29354  2.67741  2.69355  4.24690  2.90347  2.73739  3.18146  2.89801  2.37887  2.77519  2.98518  4.58477  3.61503
          0.01675  4.49343  5.21577  0.61958  0.77255  0.48576  0.95510
    579   3.29759  4.99133  4.01503  3.44360  3.00941  4.06943  2.90589  3.59759  2.81588  3.13401  4.13189  3.73371  4.44321  3.46206  2.53147  3.42053  3.50822  3.38608  1.06776  2.96694    848 w - - -
          2.68618  4.42225  2.77519  2.73123  3.46354  2.40513  3.72494  3.29354  2.67741  2.69355  4.24690  2.90347  2.73739  3.18146  2.89801  2.37887  2.77519  2.98518  4.58477  3.61503
          0.01675  4.49343  5.21577  0.61958  0.77255  0.48576  0.95510
    580   2.75026  4.36171  3.93135  3.38188  3.54712  3.75896  4.16812  2.18203  3.28887  2.19429  3.51368  3.68784  4.18717  3.58111  3.56998  2.64816  1.46482  2.46330  5.06619  3.85259    849 t - - -
          2.68618  4.42225  2.77519  2.73123  3.46354  2.40513  3.72494  3.29354  2.67741  2.69355  4.24690  2.90347  2.73739  3.18146  2.89801  2.37887  2.77519  2.98518  4.58477  3.61503
          0.01675  4.49343  5.21577  0.61958  0.77255  0.48576  0.95510
    581   1.46861  4.40592  3.69840  3.16258  3.75289  2.98584  4.08528  3.08111  3.11523  2.52243  3.71117  3.49283  4.03756  3.41263  3.45581  2.57046  2.43783  2.26588  5.19094  3.96399    850 a - - -
          2.68618  4.42225  2.77519  2.73123  3.46354  2.40513  3.72494  3.29354  2.67741  2.69355  4.24690  2.90347  2.73739  3.18146  2.89801  2.37887  2.77519  2.98518  4.58477  3.61503
          0.01675  4.49343  5.21577  0.61958  0.77255  0.48576  0.95510
    582   2.26283  5.18569  2.82577  2.10649  4.51904  3.48754  3.17906  3.99115  2.05455  3.48211  4.23166  2.96110  3.88270  2.77576  2.16178  2.68618  2.65741  3.57049  5.62170  4.22597    851 k - - -
          2.68618  4.42225  2.77519  2.73123  3.46354  2.40513  3.72494  3.29354  2.67741  2.69355  4.24690  2.90347  2.73739  3.18146  2.89801  2.37887  2.77519  2.98518  4.58477  3.61503
          0.01675  4.49343  5.21577  0.61958  0.77255  0.48576  0.95510
    583   2.53567  5.09981  3.23343  2.64183  4.39841  3.62915  3.13385  3.81365  2.33771  2.73923  4.16736  3.13995  4.00897  2.22540  1.60792  2.86422  3.06989  3.47338  5.52411  4.21951    852 r - - -
          2.68618  4.42225  2.77519  2.73123  3.46354  2.40513  3.72494  3.29354  2.67741  2.69355  4.24690  2.90347  2.73739  3.18146  2.89801  2.37887  2.77519  2.98518  4.58477  3.61503
          0.01675  4.49343  5.21577  0.61958  0.77255  0.48576  0.95510
    584   2.71037  5.00214  3.03252  2.23096  4.26874  3.51198  3.26423  3.70149  2.48443  2.18887  4.06610  2.74044  3.30877  2.39549  2.95244  2.71906  2.45213  3.35033  5.48355  4.12795    853 l - - -
          2.68618  4.42225  2.77519  2.73123  3.46354  2.40513  3.72494  3.29354  2.67741  2.69355  4.24690  2.90347  2.73739  3.18146  2.89801  2.37887  2.77519  2.98518  4.58477  3.61503
          0.01675  4.49343  5.21577  0.61958  0.77255  0.48576  0.95510
    585   2.50821  5.20515  2.46228  2.09388  4.54516  3.13172  3.15014  4.02842  2.40361  3.50817  4.24773  2.57098  3.34775  2.57924  2.48114  2.66693  2.67465  3.59318  5.64029  4.23092    854 e - - -
          2.68618  4.42225  2.77519  2.73123  3.46354  2.40513  3.72494  3.29354  2.67741  2.69355  4.24690  2.90347  2.73739  3.18146  2.89801  2.37887  2.77519  2.98518  4.58477  3.61503
          0.01675  4.49343  5.21577  0.61958  0.77255  0.48576  0.95510
    586   2.49615  4.78994  2.85946  2.44193  4.00060  3.55118  3.76301  3.40062  2.59399  2.40627  3.86947  3.11248  3.93976  2.93931  2.54035  2.76175  2.15122  2.94410  5.31282  3.14879    855 t - - -
          2.68618  4.42225  2.77519  2.73123  3.46354  2.40513  3.72494  3.29354  2.67741  2.69355  4.24690  2.90347  2.73739  3.18146  2.89801  2.37887  2.77519  2.98518  4.58477  3.61503
          0.01675  4.49343  5.21577  0.61958  0.77255  0.48576  0.95510
    587   2.48222  4.90127  2.71699  2.07584  4.14080  3.52732  3.73482  3.55276  2.53433  2.12087  3.97352  3.05855  3.91993  2.88537  2.67613  2.73519  2.71385  2.85728  5.40523  4.07020    856 e - - -
          2.68618  4.42225  2.77519  2.73123  3.46354  2.40513  3.72494  3.29354  2.67741  2.69355  4.24690  2.90347  2.73739  3.18146  2.89801  2.37887  2.77519  2.98518  4.58477  3.61503
          0.01675  4.49343  5.21577  0.61958  0.77255  0.48576  0.95510
    588   1.79959  4.48834  3.70966  3.28952  4.51174  3.26894  4.36124  3.92874  3.29512  3.59065  4.40259  3.51831  1.47396  3.59506  3.65668  2.00225  2.20261  3.41560  5.83520  4.60293    857 p - - -
          2.68618  4.42225  2.77519  2.73123  3.46354  2.40513  3.72494  3.29354  2.67741  2.69355  4.24690  2.90347  2.73739  3.18146  2.89801  2.37887  2.77519  2.98518  4.58477  3.61503
          0.11615  4.49343  2.31792  0.61958  0.77255  0.48576  0.95510
    589   2.22870  4.79473  3.11442  2.55854  4.04148  3.11898  3.73014  3.44940  2.54768  2.75272  3.89484  2.80645  3.04813  2.89483  2.72750  2.29089  2.64392  2.83674  5.33286  4.01278    858 a - - -
          2.68618  4.42225  2.77519  2.73123  3.46354  2.40513  3.72494  3.29354  2.67741  2.69355  4.24690  2.90347  2.73739  3.18146  2.89801  2.37887  2.77519  2.98518  4.58477  3.61503
          0.01849  4.39576  5.11811  0.61958  0.77255  0.63254  0.75766
    590   2.44165  5.09220  2.45500  2.39771  4.40612  3.06392  3.65283  3.86777  2.40479  3.02193  4.14811  2.55727  3.09097  2.76294  2.39520  2.65308  2.64193  3.46742  5.55143  4.16292    859 r - - -
          2.68618  4.42225  2.77519  2.73123  3.46354  2.40513  3.72494  3.29354  2.67741  2.69355  4.24690  2.90347  2.73739  3.18146  2.89801  2.37887  2.77519  2.98518  4.58477  3.61503
          0.24186  4.39576  1.59700  0.61958  0.77255  0.63254  0.75766
    591   2.65223  4.41676  3.45887  2.89631  2.74796  3.59587  3.82769  2.88730  2.78989  2.15198  3.48306  3.31084  2.52452  3.14445  2.54928  2.84970  2.88709  2.67904  4.92887  3.64625    860 l - - -
          2.68615  4.42239  2.77514  2.73137  3.46368  2.40492  3.72429  3.29368  2.67755  2.69306  4.24704  2.90360  2.73753  3.18160  2.89815  2.37901  2.77496  2.98532  4.58491  3.61517
          0.21534  1.68048  4.89931  1.28971  0.32207  0.30568  1.33417
    592   2.38500  4.63189  3.47992  3.09758  3.82649  3.53092  4.11552  3.43676  3.08817  3.11485  4.03169  3.46123  1.17460  3.43776  3.43343  2.91219  3.09545  3.13923  5.28530  2.77737    868 p - - -
          2.68618  4.42225  2.77519  2.73123  3.46354  2.40513  3.72494  3.29354  2.67741  2.69355  4.24690  2.90347  2.73739  3.18146  2.89801  2.37887  2.77519  2.98518  4.58477  3.61503
          0.01675  4.49343  5.21577  0.61958  0.77255  0.48576  0.95510
    593   2.09276  4.43300  3.84795  3.68381  4.90510  0.78775  4.76973  4.36492  3.84990  4.04267  4.83218  3.70442  3.99452  4.06826  4.11590  2.05026  3.02445  3.64891  6.23041  5.06371    869 g - - -
          2.68618  4.42225  2.77519  2.73123  3.46354  2.40513  3.72494  3.29354  2.67741  2.69355  4.24690  2.90347  2.73739  3.18146  2.89801  2.37887  2.77519  2.98518  4.58477  3.61503
          0.01675  4.49343  5.21577  0.61958  0.77255  0.48576  0.95510
    594   3.87824  5.12418  5.48721  4.99144  2.57089  5.09483  5.13006  2.54958  4.83381  0.50974  3.08733  5.15851  5.19827  4.78414  4.83987  4.51658  4.09289  2.79931  5.20048  3.91003    870 L - - -
          2.68618  4.42225  2.77519  2.73123  3.46354  2.40513  3.72494  3.29354  2.67741  2.69355  4.24690  2.90347  2.73739  3.18146  2.89801  2.37887  2.77519  2.98518  4.58477  3.61503
          0.01675  4.49343  5.21577  0.61958  0.77255  0.48576  0.95510
    595   2.92509  4.48181  4.01676  3.46771  2.52491  3.92572  1.81939  2.95561  3.37585  2.03859  3.58449  3.73511  4.29070  3.62411  3.63605  3.20045  2.78599  2.76336  4.50341  2.18433    871 h - - -
          2.68618  4.42225  2.77519  2.73123  3.46354  2.40513  3.72494  3.29354  2.67741  2.69355  4.24690  2.90347  2.73739  3.18146  2.89801  2.37887  2.77519  2.98518  4.58477  3.61503
          0.01675  4.49343  5.21577  0.61958  0.77255  0.48576  0.95510
    596   2.66042  2.82510  4.29782  3.76837  1.36373  3.64842  4.25577  2.78661  3.63709  2.55508  3.49289  3.85850  4.16202  3.85046  3.79644  2.56959  2.57808  2.56688  4.92651  3.68071    872 f - - -
          2.68618  4.42225  2.77519  2.73123  3.46354  2.40513  3.72494  3.29354  2.67741  2.69355  4.24690  2.90347  2.73739  3.18146  2.89801  2.37887  2.77519  2.98518  4.58477  3.61503
          0.01675  4.49343  5.21577  0.61958  0.77255  0.48576  0.95510
    597   3.61141  5.28112  4.40483  4.39773  5.44612  0.19819  5.43184  5.24246  4.65825  4.79469  5.80551  4.57236  4.68406  4.93428  4.78382  3.80690  4.13676  4.65082  6.33353  5.58328    873 G - - -
          2.68618  4.42225  2.77519  2.73123  3.46354  2.40513  3.72494  3.29354  2.67741  2.69355  4.24690  2.90347  2.73739  3.18146  2.89801  2.37887  2.77519  2.98518  4.58477  3.61503
          0.01675  4.49343  5.21577  0.61958  0.77255  0.48576  0.95510
    598   3.00409  5.23366  3.37780  2.78267  4.66951  2.61103  3.80035  4.05742  1.95569  3.54504  4.36535  3.24681  4.10506  2.92796  1.25553  3.00409  2.82164  3.69698  5.65070  4.39616    874 r - - -
          2.68618  4.42225  2.77519  2.73123  3.46354  2.40513  3.72494  3.29354  2.67741  2.69355  4.24690  2.90347  2.73739  3.18146  2.89801  2.37887  2.77519  2.98518  4.58477  3.61503
          0.01675  4.49343  5.21577  0.61958  0.77255  0.48576  0.95510
    599   1.77636  4.71297  3.33127  2.80829  4.27817  3.42650  3.95145  3.68962  2.75910  3.31269  4.12952  3.24111  3.95149  3.12609  2.41536  1.88069  2.11573  3.30534  5.55567  4.25980    875 a - - -
          2.68618  4.42225  2.77519  2.73123  3.46354  2.40513  3.72494  3.29354  2.67741  2.69355  4.24690  2.90347  2.73739  3.18146  2.89801  2.37887  2.77519  2.98518  4.58477  3.61503
          0.01675  4.49343  5.21577  0.61958  0.77255  0.48576  0.95510
    600   3.61141  5.28112  4.40483  4.39773  5.44612  0.19819  5.43184  5.24246  4.65825  4.79469  5.80551  4.57236  4.68406  4.93428  4.78382  3.80690  4.13676  4.65082  6.33353  5.58328    876 G - - -
          2.68618  4.42225  2.77519  2.73123  3.46354  2.40513  3.72494  3.29354  2.67741  2.69355  4.24690  2.90347  2.73739  3.18146  2.89801  2.37887  2.77519  2.98518  4.58477  3.61503
          0.01675  4.49343  5.21577  0.61958  0.77255  0.48576  0.95510
    601   2.50179  4.31815  4.14620  3.60013  2.74140  3.79504  4.27908  2.56031  3.50787  2.49776  3.49008  3.83238  4.24129  3.75972  3.74336  3.11781  1.48076  1.84187  5.06258  3.85434    877 t - - -
          2.68618  4.42225  2.77519  2.73123  3.46354  2.40513  3.72494  3.29354  2.67741  2.69355  4.24690  2.90347  2.73739  3.18146  2.89801  2.37887  2.77519  2.98518  4.58477  3.61503
          0.01675  4.49343  5.21577  0.61958  0.77255  0.48576  0.95510
    602   1.55030  5.08395  2.17356  2.25094  4.36342  3.50642  3.80396  3.77290  2.63270  2.73827  4.18593  3.02580  3.96038  2.95040  3.11804  2.80401  3.04924  3.42708  5.60147  4.23398    878 a - - -
          2.68618  4.42225  2.77519  2.73123  3.46354  2.40513  3.72494  3.29354  2.67741  2.69355  4.24690  2.90347  2.73739  3.18146  2.89801  2.37887  2.77519  2.98518  4.58477  3.61503
          0.01675  4.49343  5.21577  0.61958  0.77255  0.48576  0.95510
    603   3.06406  4.42485  4.83439  4.25100  2.47532  4.23299  4.42056  2.23748  4.07839  1.54965  3.18076  4.31309  4.53896  4.17993  4.12636  3.55041  3.29017  2.25695  1.74371  3.51007    879 l - - -
          2.68618  4.42225  2.77519  2.73123  3.46354  2.40513  3.72494  3.29354  2.67741  2.69355  4.24690  2.90347  2.73739  3.18146  2.89801  2.37887  2.77519  2.98518  4.58477  3.61503
          0.13330  4.49343  2.17495  0.61958  0.77255  0.48576  0.95510
    604   1.31852  4.36123  3.66758  3.19428  2.61977  2.56225  4.13939  3.24276  3.17504  2.95789  3.83595  3.47242  3.96536  3.46326  3.50913  2.40103  2.90093  2.92749  5.28498  4.04658    880 a - - -
          2.68618  4.42225  2.77519  2.73123  3.46354  2.40513  3.72494  3.29354  2.67741  2.69355  4.24690  2.90347  2.73739  3.18146  2.89801  2.37887  2.77519  2.98518  4.58477  3.61503
          0.01880  4.37893  5.10128  0.61958  0.77255  0.39309  1.12384
    605   3.73433  4.97778  5.54724  4.97859  2.24013  5.05126  5.23297  2.01152  4.83842  0.69448  3.03306  5.14999  5.13547  4.76096  4.82316  4.42354  3.94086  2.63844  5.32144  4.20067    881 l - - -
          2.68618  4.42225  2.77519  2.73123  3.46354  2.40513  3.72494  3.29354  2.67741  2.69355  4.24690  2.90347  2.73739  3.18146  2.89801  2.37887  2.77519  2.98518  4.58477  3.61503
          0.01675  4.49343  5.21577  0.61958  0.77255  0.48576  0.95510
    606   2.53834  4.31019  4.15037  3.59337  3.29499  3.86867  4.17441  2.64211  3.45955  1.29069  3.34974  3.83002  4.25176  3.71593  3.66498  3.16959  2.68129  2.48526  4.86660  2.39957    882 l - - -
          2.68618  4.42225  2.77519  2.73123  3.46354  2.40513  3.72494  3.29354  2.67741  2.69355  4.24690  2.90347  2.73739  3.18146  2.89801  2.37887  2.77519  2.98518  4.58477  3.61503
          0.01675  4.49343  5.21577  0.61958  0.77255  0.48576  0.95510
    607   2.05565  5.67786  1.18674  1.81066  5.00048  3.47572  3.97663  4.50515  2.95106  4.00156  4.82458  2.94193  4.06918  3.12971  3.53526  3.01659  3.39832  4.06840  6.16274  4.66824    883 d - - -
          2.68618  4.42225  2.77519  2.73123  3.46354  2.40513  3.72494  3.29354  2.67741  2.69355  4.24690  2.90347  2.73739  3.18146  2.89801  2.37887  2.77519  2.98518  4.58477  3.61503
          0.01675  4.49343  5.21577  0.61958  0.77255  0.48576  0.95510
    608   0.95226  4.60655  3.57106  3.13708  4.41151  3.37835  4.20089  3.80920  2.99044  3.46498  4.30263  3.45001  4.01319  3.41872  2.50726  2.37668  3.03066  3.37900  5.70721  4.46227    884 a - - -
          2.68618  4.42225  2.77519  2.73123  3.46354  2.40513  3.72494  3.29354  2.67741  2.69355  4.24690  2.90347  2.73739  3.18146  2.89801  2.37887  2.77519  2.98518  4.58477  3.61503
          0.01675  4.49343  5.21577  0.61958  0.77255  0.48576  0.95510
    609   1.55550  4.54810  3.51174  3.10123  4.01850  1.56511  4.15399  3.48634  3.12402  3.17752  4.04853  3.44268  4.02847  3.43701  3.48867  2.81010  3.01233  3.14631  5.42733  2.85161    885 a - - -
          2.68618  4.42225  2.77519  2.73123  3.46354  2.40513  3.72494  3.29354  2.67741  2.69355  4.24690  2.90347  2.73739  3.18146  2.89801  2.37887  2.77519  2.98518  4.58477  3.61503
          0.06199  4.49343  3.01743  0.61958  0.77255  0.48576  0.95510
    610   2.49223  5.00318  3.05079  2.09248  4.27930  3.51272  3.43672  3.70937  2.44076  2.69923  4.06867  3.02140  3.90474  2.83123  1.95270  2.61222  2.66100  3.35725  5.47756  4.12867    886 r - - -
          2.68618  4.42225  2.77519  2.73123  3.46354  2.40513  3.72494  3.29354  2.67741  2.69355  4.24690  2.90347  2.73739  3.18146  2.89801  2.37887  2.77519  2.98518  4.58477  3.61503
          0.01752  4.44896  5.17130  0.61958  0.77255  0.55706  0.85071
    611   1.64792  4.57639  3.37574  2.81163  3.74107  3.61565  3.32589  3.11109  2.37956  2.36055  3.13073  3.26579  4.00124  3.09125  3.10934  2.85167  2.93509  2.86420  5.13215  3.87046    887 a - - -
          2.68618  4.42225  2.77519  2.73123  3.46354  2.40513  3.72494  3.29354  2.67741  2.69355  4.24690  2.90347  2.73739  3.18146  2.89801  2.37887  2.77519  2.98518  4.58477  3.61503
          0.01752  4.44896  5.17130  0.61958  0.77255  0.55706  0.85071
    612   2.21468  4.34059  4.27227  3.72284  3.49012  3.90246  4.37101  2.42656  3.61166  1.33552  3.42486  3.94440  4.32291  3.86029  3.82649  3.22736  2.50583  1.94736  5.10175  3.91506    888 l - - -
          2.68618  4.42225  2.77519  2.73123  3.46354  2.40513  3.72494  3.29354  2.67741  2.69355  4.24690  2.90347  2.73739  3.18146  2.89801  2.37887  2.77519  2.98518  4.58477  3.61503
          0.01752  4.44896  5.17130  0.61958  0.77255  0.55706  0.85071
    613   2.95594  5.52130  1.81100  2.01240  4.83483  1.90669  3.83731  4.34083  2.26094  3.81436  4.59676  2.53031  3.97992  2.96674  3.25025  2.87411  3.21216  3.89993  5.95535  4.49194    889 d - - -
          2.68610  4.42235  2.77529  2.73114  3.46364  2.40522  3.72504  3.29364  2.67750  2.69365  4.24699  2.90356  2.73692  3.18156  2.89788  2.37896  2.77490  2.98528  4.58487  3.61513
          0.07168  2.75678  5.17130  1.52103  0.24652  0.55706  0.85071
    614   2.57173  5.34876  1.25073  2.04778  4.66384  3.46532  3.85814  4.09103  2.73954  3.65855  4.46889  2.95351  3.98674  3.00068  3.26757  2.87390  3.18494  2.95772  5.85404  4.42779    898 d - - -
          2.68618  4.42225  2.77519  2.73123  3.46354  2.40513  3.72494  3.29354  2.67741  2.69355  4.24690  2.90347  2.73739  3.18146  2.89801  2.37887  2.77519  2.98518  4.58477  3.61503
          0.01752  4.44896  5.17130  0.61958  0.77255  0.44362  1.02640
    615   2.00839  5.12659  2.32182  2.45150  4.48114  3.25177  3.72755  3.94217  2.48824  3.46439  4.23202  2.98922  2.87706  2.84354  2.08641  2.71495  2.97587  3.53647  5.63018  4.24392    899 a - - -
          2.68618  4.42225  2.77519  2.73123  3.46354  2.40513  3.72494  3.29354  2.67741  2.69355  4.24690  2.90347  2.73739  3.18146  2.89801  2.37887  2.77519  2.98518  4.58477  3.61503
          0.01675  4.49343  5.21577  0.61958  0.77255  0.48576  0.95510
    616   2.05100  4.81431  2.84524  2.59199  4.03615  2.67790  3.75960  2.99284  2.58512  3.06869  3.89778  3.10004  2.71734  2.92980  2.88488  2.75451  2.92918  3.13836  5.33822  3.15315    900 a - - -
          2.68618  4.42225  2.77519  2.73123  3.46354  2.40513  3.72494  3.29354  2.67741  2.69355  4.24690  2.90347  2.73739  3.18146  2.89801  2.37887  2.77519  2.98518  4.58477  3.61503
          0.07087  4.49343  2.86061  0.61958  0.77255  0.48576  0.95510
    617   2.74176  4.38516  3.14032  3.17438  3.48625  3.75333  4.03670  2.46846  3.11997  1.47455  3.44110  3.54761  2.90279  3.40913  3.44131  3.01763  2.97775  2.31890  4.99989  3.78110    901 l - - -
          2.68618  4.42225  2.77519  2.73123  3.46354  2.40513  3.72494  3.29354  2.67741  2.69355  4.24690  2.90347  2.73739  3.18146  2.89801  2.37887  2.77519  2.98518  4.58477  3.61503
          0.01768  4.44023  5.16258  0.61958  0.77255  0.43641  1.03946
    618   2.11782  4.47327  3.47812  2.68536  3.61998  3.64630  3.23272  2.56975  2.87522  2.46910  3.13762  3.34337  3.42677  2.86428  3.25208  2.88342  2.72540  2.28143  5.04684  3.80096    902 a - - -
          2.68618  4.42225  2.77519  2.73123  3.46354  2.40513  3.72494  3.29354  2.67741  2.69355  4.24690  2.90347  2.73739  3.18146  2.89801  2.37887  2.77519  2.98518  4.58477  3.61503
          0.01675  4.49343  5.21577  0.61958  0.77255  0.48576  0.95510
    619   2.53431  5.26193  1.70780  2.12253  4.59014  3.47847  3.22793  4.07126  2.47965  3.55948  4.31345  2.94708  3.26176  2.82282  2.49088  2.72725  3.00590  3.64483  5.70063  4.28749    903 d - - -
          2.68618  4.42225  2.77519  2.73123  3.46354  2.40513  3.72494  3.29354  2.67741  2.69355  4.24690  2.90347  2.73739  3.18146  2.89801  2.37887  2.77519  2.98518  4.58477  3.61503
          0.01675  4.49343  5.21577  0.61958  0.77255  0.48576  0.95510
    620   2.34588  5.08476  2.76895  2.28825  4.38246  3.48946  2.86280  3.09888  2.43812  3.36944  4.13834  2.71850  3.88192  2.58458  2.45892  2.68357  2.70631  3.01744  5.54672  4.16666    904 e - - -
          2.68618  4.42225  2.77519  2.73123  3.46354  2.40513  3.72494  3.29354  2.67741  2.69355  4.24690  2.90347  2.73739  3.18146  2.89801  2.37887  2.77519  2.98518  4.58477  3.61503
          0.01675  4.49343  5.21577  0.61958  0.77255  0.48576  0.95510
    621   0.96670  4.45174  3.81102  3.47944  4.63500  3.23234  4.53146  4.05650  3.51664  3.73378  4.54535  3.61442  2.05364  3.79508  3.83722  2.10082  2.99069  3.48497  5.96906  4.76326    905 a - - -
          2.68618  4.42225  2.77519  2.73123  3.46354  2.40513  3.72494  3.29354  2.67741  2.69355  4.24690  2.90347  2.73739  3.18146  2.89801  2.37887  2.77519  2.98518  4.58477  3.61503
          0.01675  4.49343  5.21577  0.61958  0.77255  0.48576  0.95510
    622   2.69899  3.48427  3.81084  3.23827  3.43517  3.72790  4.01829  2.75099  2.65088  1.88687  3.42075  3.57238  2.60920  3.43882  3.44562  2.99525  2.67535  2.03100  4.91578  3.70322    906 l - - -
          2.68618  4.42225  2.77519  2.73123  3.46354  2.40513  3.72494  3.29354  2.67741  2.69355  4.24690  2.90347  2.73739  3.18146  2.89801  2.37887  2.77519  2.98518  4.58477  3.61503
          0.01675  4.49343  5.21577  0.61958  0.77255  0.48576  0.95510
    623   1.68797  5.20983  2.28807  2.27560  4.53399  3.49506  3.75124  3.99386  2.51778  3.51384  4.28986  2.98425  3.93404  2.87159  2.15387  2.76681  3.03576  3.59483  5.67868  4.28692    907 a - - -
          2.68618  4.42225  2.77519  2.73123  3.46354  2.40513  3.72494  3.29354  2.67741  2.69355  4.24690  2.90347  2.73739  3.18146  2.89801  2.37887  2.77519  2.98518  4.58477  3.61503
          0.01675  4.49343  5.21577  0.61958  0.77255  0.48576  0.95510
    624   2.89007  4.45971  4.26014  3.75876  3.50088  3.88515  4.43344  2.63436  3.61687  1.00476  3.45329  3.97314  4.35311  3.89778  3.83051  2.35649  3.18893  2.28123  5.17166  3.96511    908 l - - -
          2.68618  4.42225  2.77519  2.73123  3.46354  2.40513  3.72494  3.29354  2.67741  2.69355  4.24690  2.90347  2.73739  3.18146  2.89801  2.37887  2.77519  2.98518  4.58477  3.61503
          0.01675  4.49343  5.21577  0.61958  0.77255  0.48576  0.95510
    625   1.24330  4.42057  3.77555  3.28690  4.04482  2.73822  4.24520  3.38552  3.25249  3.11853  3.98589  3.54184  3.16987  3.54529  3.59075  2.75909  2.53301  2.13352  5.45471  4.23293    909 a - - -
          2.68618  4.42225  2.77519  2.73123  3.46354  2.40513  3.72494  3.29354  2.67741  2.69355  4.24690  2.90347  2.73739  3.18146  2.89801  2.37887  2.77519  2.98518  4.58477  3.61503
          0.01675  4.49343  5.21577  0.61958  0.77255  0.48576  0.95510
    626   2.79698  5.07445  1.98230  2.33003  4.32948  3.53081  3.77289  3.75478  2.55313  1.90591  4.14484  3.03812  3.95846  2.91578  2.47090  2.80015  3.03228  3.41465  5.55314  4.19759    910 l - - -
          2.68618  4.42225  2.77519  2.73123  3.46354  2.40513  3.72494  3.29354  2.67741  2.69355  4.24690  2.90347  2.73739  3.18146  2.89801  2.37887  2.77519  2.98518  4.58477  3.61503
          0.01675  4.49343  5.21577  0.61958  0.77255  0.48576  0.95510
    627   2.05632  5.08595  3.00670  2.45813  4.39525  2.75994  3.00817  3.84601  2.43968  3.37971  4.15209  2.99337  3.30176  2.60469  2.27313  2.52048  2.94376  3.46066  5.55584  4.18167    911 a - - -
          2.68618  4.42225  2.77519  2.73123  3.46354  2.40513  3.72494  3.29354  2.67741  2.69355  4.24690  2.90347  2.73739  3.18146  2.89801  2.37887  2.77519  2.98518  4.58477  3.61503
          0.01675  4.49343  5.21577  0.61958  0.77255  0.48576  0.95510
    628   2.43936  4.34030  3.72410  3.15233  3.46262  3.71232  3.98028  2.81118  3.07391  1.74358  3.44475  3.51362  2.82722  3.37017  2.78513  2.97106  2.93266  2.24749  4.93295  3.15145    912 l - - -
          2.68618  4.42225  2.77519  2.73123  3.46354  2.40513  3.72494  3.29354  2.67741  2.69355  4.24690  2.90347  2.73739  3.18146  2.89801  2.37887  2.77519  2.98518  4.58477  3.61503
          0.01675  4.49343  5.21577  0.61958  0.77255  0.48576  0.95510
    629   2.73773  5.11625  2.64788  2.26711  4.40935  3.00967  3.71676  3.86127  2.49028  3.40044  3.18880  2.98368  1.98716  2.45977  2.97489  2.72281  2.97255  3.48005  5.58406  4.20267    913 p - - -
          2.68618  4.42225  2.77519  2.73123  3.46354  2.40513  3.72494  3.29354  2.67741  2.69355  4.24690  2.90347  2.73739  3.18146  2.89801  2.37887  2.77519  2.98518  4.58477  3.61503
          0.01675  4.49343  5.21577  0.61958  0.77255  0.48576  0.95510
    630   2.70873  5.02196  2.48184  2.47837  4.30088  3.12418  3.71147  3.73811  2.48351  3.30147  4.09010  3.01044  3.90257  2.37272  2.56902  2.52992  2.81268  2.14048  5.50581  4.14373    914 v - - -
          2.68630  4.42237  2.77500  2.73135  3.46365  2.40485  3.72506  3.29366  2.67752  2.69366  4.24701  2.90358  2.73732  3.18158  2.89790  2.37898  2.77531  2.98492  4.58489  3.61443
          0.34966  1.70671  2.17495  0.92937  0.50220  0.48576  0.95510
    631   2.67686  5.12831  2.66274  2.22738  4.45103  2.77972  3.64563  3.92052  2.39310  3.42478  4.17914  2.54105  3.32178  2.75192  2.14874  2.64928  2.77252  3.18779  5.57702  4.18029    919 r - - -
          2.68618  4.42225  2.77519  2.73123  3.46354  2.40513  3.72494  3.29354  2.67741  2.69355  4.24690  2.90347  2.73739  3.18146  2.89801  2.37887  2.77519  2.98518  4.58477  3.61503
          0.01880  4.37893  5.10128  0.61958  0.77255  0.65450  0.73334
    632   2.44403  4.34028  3.60095  3.03820  3.49841  2.72119  3.92575  2.44644  2.98301  2.57565  3.47189  3.41739  2.93886  3.28075  3.31876  2.88389  2.35192  2.62990  2.84859  3.72436    920 t - - -
          2.68618  4.42225  2.77519  2.73123  3.46354  2.40513  3.72494  3.29354  2.67741  2.69355  4.24690  2.90347  2.73739  3.18146  2.89801  2.37887  2.77519  2.98518  4.58477  3.61503
          0.01880  4.37893  5.10128  0.61958  0.77255  0.50979  0.91784
    633   2.44512  4.89085  2.94699  2.30036  4.48656  3.40104  3.98270  3.91459  2.84175  3.51801  4.33881  3.13828  1.37940  3.15585  3.29016  2.28045  3.07564  3.50412  5.74032  4.40533    921 p - - -
          2.68618  4.42225  2.77519  2.73123  3.46354  2.40513  3.72494  3.29354  2.67741  2.69355  4.24690  2.90347  2.73739  3.18146  2.89801  2.37887  2.77519  2.98518  4.58477  3.61503
          0.01768  4.44023  5.16258  0.61958  0.77255  0.43641  1.03946
    634   2.72218  5.12250  2.95129  1.99540  4.42893  3.48900  2.55500  3.88641  2.45988  3.41408  4.18332  2.25699  3.89492  2.81572  2.94286  2.35229  2.67625  3.08955  5.58619  4.20129    922 e - - -
          2.68618  4.42225  2.77519  2.73123  3.46354  2.40513  3.72494  3.29354  2.67741  2.69355  4.24690  2.90347  2.73739  3.18146  2.89801  2.37887  2.77519  2.98518  4.58477  3.61503
          0.01675  4.49343  5.21577  0.61958  0.77255  0.48576  0.95510
    635   2.32512  4.79214  3.18317  2.63134  4.01749  3.08185  2.84937  3.41787  2.59469  2.38722  3.88769  3.13036  2.33155  2.95665  2.74590  2.77653  2.94270  3.12164  5.32606  4.01963    923 a - - -
          2.68618  4.42225  2.77519  2.73123  3.46354  2.40513  3.72494  3.29354  2.67741  2.69355  4.24690  2.90347  2.73739  3.18146  2.89801  2.37887  2.77519  2.98518  4.58477  3.61503
          0.01675  4.49343  5.21577  0.61958  0.77255  0.48576  0.95510
    636   3.80325  5.89249  0.32906  2.94927  5.38774  3.81839  4.65627  5.14993  3.87954  4.65232  5.68463  3.52318  4.51320  3.92329  4.44879  3.72205  4.16656  4.73305  6.41069  5.21078    924 D - - -
          2.68618  4.42225  2.77519  2.73123  3.46354  2.40513  3.72494  3.29354  2.67741  2.69355  4.24690  2.90347  2.73739  3.18146  2.89801  2.37887  2.77519  2.98518  4.58477  3.61503
          0.01675  4.49343  5.21577  0.61958  0.77255  0.48576  0.95510
    637   2.92634  4.31034  4.65844  4.06806  2.63344  4.11100  4.43764  1.90333  3.91189  1.70043  3.23091  4.18694  4.44157  3.21479  4.00615  3.42182  3.15769  1.49202  4.95418  3.78741    925 v - - -
          2.68618  4.42225  2.77519  2.73123  3.46354  2.40513  3.72494  3.29354  2.67741  2.69355  4.24690  2.90347  2.73739  3.18146  2.89801  2.37887  2.77519  2.98518  4.58477  3.61503
          0.01675  4.49343  5.21577  0.61958  0.77255  0.48576  0.95510
    638   2.34756  2.57673  4.44098  3.85335  2.62435  3.87474  4.24022  1.79724  3.69987  2.33544  3.29134  3.96392  4.25468  3.88616  3.81102  3.18437  2.21285  2.27776  4.82928  3.64421    926 i - - -
          2.68618  4.42225  2.77519  2.73123  3.46354  2.40513  3.72494  3.29354  2.67741  2.69355  4.24690  2.90347  2.73739  3.18146  2.89801  2.37887  2.77519  2.98518  4.58477  3.61503
          0.01675  4.49343  5.21577  0.61958  0.77255  0.48576  0.95510
    639   2.78465  5.04940  2.42631  2.50989  4.26125  3.51866  1.77878  3.75547  2.59246  2.73472  4.14627  3.04125  3.95574  2.93307  3.06167  2.28028  3.02728  3.41023  5.51801  4.13926    927 h - - -
          2.68618  4.42225  2.77519  2.73123  3.46354  2.40513  3.72494  3.29354  2.67741  2.69355  4.24690  2.90347  2.73739  3.18146  2.89801  2.37887  2.77519  2.98518  4.58477  3.61503
          0.01675  4.49343  5.21577  0.61958  0.77255  0.48576  0.95510
    640   3.61141  5.28112  4.40483  4.39773  5.44612  0.19819  5.43184  5.24246  4.65825  4.79469  5.80551  4.57236  4.68406  4.93428  4.78382  3.80690  4.13676  4.65082  6.33353  5.58328    928 G - - -
          2.68618  4.42225  2.77519  2.73123  3.46354  2.40513  3.72494  3.29354  2.67741  2.69355  4.24690  2.90347  2.73739  3.18146  2.89801  2.37887  2.77519  2.98518  4.58477  3.61503
          0.01675  4.49343  5.21577  0.61958  0.77255  0.48576  0.95510
    641   1.97276  4.66786  3.30380  2.74499  3.88658  3.58010  3.83257  3.26139  2.35380  2.93239  3.78914  3.21624  3.98265  3.04681  2.73456  2.69148  2.43113  2.11961  5.24144  3.96280    929 a - - -
          2.68618  4.42225  2.77519  2.73123  3.46354  2.40513  3.72494  3.29354  2.67741  2.69355  4.24690  2.90347  2.73739  3.18146  2.89801  2.37887  2.77519  2.98518  4.58477  3.61503
          0.01675  4.49343  5.21577  0.61958  0.77255  0.48576  0.95510
    642   0.62240  4.40401  4.04245  3.83756  4.76326  3.20056  4.80065  4.14172  3.88299  3.89432  4.72444  3.77834  4.00984  4.13018  4.10913  2.05727  3.02085  3.52076  6.13090  4.96437    930 A - - -
          2.68618  4.42225  2.77519  2.73123  3.46354  2.40513  3.72494  3.29354  2.67741  2.69355  4.24690  2.90347  2.73739  3.18146  2.89801  2.37887  2.77519  2.98518  4.58477  3.61503
          0.01675  4.49343  5.21577  0.61958  0.77255  0.48576  0.95510
    643   3.61141  5.28112  4.40483  4.39773  5.44612  0.19819  5.43184  5.24246  4.65825  4.79469  5.80551  4.57236  4.68406  4.93428  4.78382  3.80690  4.13676  4.65082  6.33353  5.58328    931 G - - -
          2.68618  4.42225  2.77519  2.73123  3.46354  2.40513  3.72494  3.29354  2.67741  2.69355  4.24690  2.90347  2.73739  3.18146  2.89801  2.37887  2.77519  2.98518  4.58477  3.61503
          0.01675  4.49343  5.21577  0.61958  0.77255  0.48576  0.95510
    644   1.91067  4.38310  3.70639  3.15729  3.64758  3.27510  4.05016  2.29449  3.10600  2.71823  3.61375  3.49992  4.05646  3.39870  3.43905  2.02520  2.39108  2.41670  5.09907  3.87446    932 a - - -
          2.68618  4.42225  2.77519  2.73123  3.46354  2.40513  3.72494  3.29354  2.67741  2.69355  4.24690  2.90347  2.73739  3.18146  2.89801  2.37887  2.77519  2.98518  4.58477  3.61503
          0.01675  4.49343  5.21577  0.61958  0.77255  0.48576  0.95510
    645   2.94858  4.77919  3.87595  3.64642  4.34240  0.65637  4.64856  3.77393  3.64175  2.34735  4.51085  3.87654  4.29516  4.00955  3.90158  3.14102  3.39401  3.45331  5.76579  4.51169    933 G - - -
          2.68618  4.42225  2.77519  2.73123  3.46354  2.40513  3.72494  3.29354  2.67741  2.69355  4.24690  2.90347  2.73739  3.18146  2.89801  2.37887  2.77519  2.98518  4.58477  3.61503
          0.01675  4.49343  5.21577  0.61958  0.77255  0.48576  0.95510
    646   3.37552  4.76368  4.91268  4.35635  3.32757  4.54379  4.90581  2.45778  4.16949  0.70757  2.65933  4.58725  4.80994  4.34638  4.30139  3.89142  2.88167  2.54199  5.32208  4.24260    934 l - - -
          2.68618  4.42225  2.77519  2.73123  3.46354  2.40513  3.72494  3.29354  2.67741  2.69355  4.24690  2.90347  2.73739  3.18146  2.89801  2.37887  2.77519  2.98518  4.58477  3.61503
          0.01675  4.49343  5.21577  0.61958  0.77255  0.48576  0.95510
    647   1.81613  4.44291  3.84264  3.45502  4.61120  1.61049  4.49284  4.04140  3.46789  3.70543  4.50824  3.59839  3.96796  3.74562  3.80301  2.10088  1.55986  3.47046  5.93882  4.73030    935 t - - -
          2.68618  4.42225  2.77519  2.73123  3.46354  2.40513  3.72494  3.29354  2.67741  2.69355  4.24690  2.90347  2.73739  3.18146  2.89801  2.37887  2.77519  2.98518  4.58477  3.61503
          0.01675  4.49343  5.21577  0.61958  0.77255  0.48576  0.95510
    648   1.99344  4.78399  3.22542  2.68566  3.97247  3.58959  2.89524  3.38353  2.60688  2.19595  3.87442  3.17466  3.98667  2.13578  3.01286  2.82609  2.97810  3.10316  5.30002  3.99777    936 a - - -
          2.68618  4.42225  2.77519  2.73123  3.46354  2.40513  3.72494  3.29354  2.67741  2.69355  4.24690  2.90347  2.73739  3.18146  2.89801  2.37887  2.77519  2.98518  4.58477  3.61503
          0.01675  4.49343  5.21577  0.61958  0.77255  0.48576  0.95510
    649   2.83279  4.77995  4.97966  4.42406  3.31448  4.58882  4.95181  2.45379  4.25213  0.71916  2.43074  4.64693  4.84140  4.39705  4.36919  3.93899  3.64248  2.55226  5.32956  4.26137    937 l - - -
          2.68618  4.42225  2.77519  2.73123  3.46354  2.40513  3.72494  3.29354  2.67741  2.69355  4.24690  2.90347  2.73739  3.18146  2.89801  2.37887  2.77519  2.98518  4.58477  3.61503
          0.01675  4.49343  5.21577  0.61958  0.77255  0.48576  0.95510
    650   2.83354  4.92719  3.30438  2.71686  4.16728  3.64620  1.88086  3.56370  2.13847  2.30888  4.00744  3.19797  4.02622  2.94934  2.51975  2.88760  2.70088  3.26735  5.39636  4.11397    938 h - - -
          2.68618  4.42225  2.77519  2.73123  3.46354  2.40513  3.72494  3.29354  2.67741  2.69355  4.24690  2.90347  2.73739  3.18146  2.89801  2.37887  2.77519  2.98518  4.58477  3.61503
          0.01675  4.49343  5.21577  0.61958  0.77255  0.48576  0.95510
    651   3.27954  4.61708  4.97107  4.41538  1.83610  4.42706  4.41988  2.65141  4.24825  1.06770  2.75772  4.45638  4.69827  4.30417  4.28527  3.75208  3.50005  2.69936  4.70206  2.52621    939 l - - -
          2.68618  4.42225  2.77519  2.73123  3.46354  2.40513  3.72494  3.29354  2.67741  2.69355  4.24690  2.90347  2.73739  3.18146  2.89801  2.37887  2.77519  2.98518  4.58477  3.61503
          0.01675  4.49343  5.21577  0.61958  0.77255  0.48576  0.95510
    652   1.93583  2.95542  4.09401  3.57046  3.57310  2.87500  4.23438  2.95256  3.45692  2.69464  3.60381  3.73270  4.09807  3.71598  3.68150  2.91311  2.95272  2.70313  1.62754  3.84578    940 w - - -
          2.68618  4.42225  2.77519  2.73123  3.46354  2.40513  3.72494  3.29354  2.67741  2.69355  4.24690  2.90347  2.73739  3.18146  2.89801  2.37887  2.77519  2.98518  4.58477  3.61503
          0.01675  4.49343  5.21577  0.61958  0.77255  0.48576  0.95510
    653   2.54775  5.15996  2.67406  2.44984  4.48158  3.50591  2.97079  3.94029  2.41008  3.44948  4.21395  2.98795  3.90411  2.55571  1.74887  2.71664  2.56784  3.53969  5.60283  4.22274    941 r - - -
          2.68618  4.42225  2.77519  2.73123  3.46354  2.40513  3.72494  3.29354  2.67741  2.69355  4.24690  2.90347  2.73739  3.18146  2.89801  2.37887  2.77519  2.98518  4.58477  3.61503
          0.01675  4.49343  5.21577  0.61958  0.77255  0.48576  0.95510
    654   2.34738  4.55616  3.40957  2.84249  3.71851  3.63155  3.29819  2.63040  2.77552  2.31893  3.65320  3.29204  4.01498  3.12241  2.20703  2.86527  2.25840  2.84066  5.11856  3.86152    942 r - - -
          2.68604  4.42230  2.77524  2.73128  3.46358  2.40517  3.72454  3.29359  2.67745  2.69359  4.24694  2.90351  2.73727  3.18151  2.89782  2.37891  2.77524  2.98523  4.58482  3.61508
          0.11869  2.23977  5.21577  0.66469  0.72244  0.48576  0.95510
    655   2.49904  4.47060  3.52900  2.64283  2.90262  3.66422  3.94553  2.93987  2.94202  2.44080  3.58183  3.39884  4.06124  3.25653  3.30494  2.92068  1.55388  2.71553  5.06806  3.82312    945 t - - -
          2.68618  4.42225  2.77519  2.73123  3.46354  2.40513  3.72494  3.29354  2.67741  2.69355  4.24690  2.90347  2.73739  3.18146  2.89801  2.37887  2.77519  2.98518  4.58477  3.61503
          0.01675  4.49343  5.21577  0.61958  0.77255  0.48576  0.95510
    656   2.28173  5.05472  2.47703  2.50298  4.46248  1.74524  3.80232  3.91384  2.49224  3.46546  4.25055  3.02985  3.23914  2.93460  3.09124  2.74503  2.63693  3.51455  5.65615  4.28171    946 g - - -
          2.68618  4.42225  2.77519  2.73123  3.46354  2.40513  3.72494  3.29354  2.67741  2.69355  4.24690  2.90347  2.73739  3.18146  2.89801  2.37887  2.77519  2.98518  4.58477  3.61503
          0.01675  4.49343  5.21577  0.61958  0.77255  0.48576  0.95510
    657   2.31931  5.22569  1.73641  2.23811  4.55325  3.01114  3.72501  4.02669  2.49846  3.53014  4.29149  2.95752  3.90942  2.83745  2.53292  2.73114  2.70146  3.61093  5.68363  4.27748    947 d - - -
          2.68618  4.42225  2.77519  2.73123  3.46354  2.40513  3.72494  3.29354  2.67741  2.69355  4.24690  2.90347  2.73739  3.18146  2.89801  2.37887  2.77519  2.98518  4.58477  3.61503
          0.07579  4.49343  2.78369  0.61958  0.77255  0.48576  0.95510
    658   2.25307  5.16067  2.66642  2.24457  4.47986  3.47198  3.68300  3.94458  2.16780  3.45365  4.21628  2.95159  2.17627  2.79400  2.62759  2.69635  2.95727  3.53891  5.60963  4.21762    948 k - - -
          2.68618  4.42225  2.77519  2.73123  3.46354  2.40513  3.72494  3.29354  2.67741  2.69355  4.24690  2.90347  2.73739  3.18146  2.89801  2.37887  2.77519  2.98518  4.58477  3.61503
          0.01776  4.43539  5.15774  0.61958  0.77255  0.57724  0.82427
    659   2.32295  5.21187  2.65486  2.10650  4.54883  3.49131  3.68563  4.01428  2.12798  3.50339  4.26381  2.96532  3.89996  2.79358  1.81449  2.72264  2.98658  3.59991  5.63946  4.25299    949 r - - -
          2.68618  4.42225  2.77519  2.73123  3.46354  2.40513  3.72494  3.29354  2.67741  2.69355  4.24690  2.90347  2.73739  3.18146  2.89801  2.37887  2.77519  2.98518  4.58477  3.61503
          0.01776  4.43539  5.15774  0.61958  0.77255  0.57724  0.82427
    660   2.71084  4.31910  3.76470  2.81075  1.91779  3.72888  3.34313  2.77879  3.12672  1.91334  3.41523  3.54848  4.10600  3.41482  3.41707  2.99726  2.63691  2.57657  4.84590  3.58160    950 l - - -
          2.68618  4.42225  2.77519  2.73123  3.46354  2.40513  3.72494  3.29354  2.67741  2.69355  4.24690  2.90347  2.73739  3.18146  2.89801  2.37887  2.77519  2.98518  4.58477  3.61503
          0.01776  4.43539  5.15774  0.61958  0.77255  0.57724  0.82427
    661   1.77162  4.61797  3.34847  2.53015  3.80657  3.61208  3.86225  3.15224  2.71203  1.90489  3.72645  3.27045  4.01560  3.10335  2.74773  2.87147  2.96878  2.90471  5.18957  3.92941    951 a - - -
          2.68618  4.42225  2.77519  2.73123  3.46354  2.40513  3.72494  3.29354  2.67741  2.69355  4.24690  2.90347  2.73739  3.18146  2.89801  2.37887  2.77519  2.98518  4.58477  3.61503
          0.01776  4.43539  5.15774  0.61958  0.77255  0.57724  0.82427
    662   2.15384  5.25096  2.02380  2.04552  4.57875  3.45628  3.22798  4.06168  2.46759  3.54867  4.30224  2.50569  3.88652  2.80575  2.68401  2.70926  2.99013  3.63353  5.68939  4.27333    952 d - - -
          2.68618  4.42225  2.77519  2.73123  3.46354  2.40513  3.72494  3.29354  2.67741  2.69355  4.24690  2.90347  2.73739  3.18146  2.89801  2.37887  2.77519  2.98518  4.58477  3.61503
          0.01776  4.43539  5.15774  0.61958  0.77255  0.57724  0.82427
    663   2.30614  4.59680  3.38450  2.81430  2.96503  3.62409  3.83702  3.12690  2.69809  2.30930  3.67981  3.26804  4.00710  2.76958  1.90013  2.86082  2.94687  2.88429  5.13553  3.86871    953 r - - -
          2.68618  4.42225  2.77519  2.73123  3.46354  2.40513  3.72494  3.29354  2.67741  2.69355  4.24690  2.90347  2.73739  3.18146  2.89801  2.37887  2.77519  2.98518  4.58477  3.61503
          0.01776  4.43539  5.15774  0.61958  0.77255  0.57724  0.82427
    664   1.24161  4.43405  4.38848  3.87807  3.74951  3.96855  4.63080  1.91342  3.78731  2.52166  3.63762  4.09000  4.44717  4.06006  4.03207  3.33151  3.21372  1.72276  5.42558  4.21998    954 a - - -
          2.68618  4.42225  2.77519  2.73123  3.46354  2.40513  3.72494  3.29354  2.67741  2.69355  4.24690  2.90347  2.73739  3.18146  2.89801  2.37887  2.77519  2.98518  4.58477  3.61503
          0.01776  4.43539  5.15774  0.61958  0.77255  0.43253  1.04658
    665   2.13323  3.66939  3.33081  2.76677  3.79308  3.60367  3.20649  3.17064  2.39046  2.84734  3.71176  3.23466  3.98989  3.06497  2.58982  2.83019  2.69075  2.12977  5.17096  3.90003    955 v - - -
          2.68568  4.42231  2.77526  2.73110  3.46360  2.40519  3.72501  3.29360  2.67747  2.69342  4.24696  2.90353  2.73746  3.18153  2.89807  2.37893  2.77526  2.98525  4.58483  3.61509
          0.07087  2.76484  5.21577  1.18890  0.36320  0.48576  0.95510
    666   1.97129  5.56161  1.70593  1.65098  4.87644  3.47448  3.88250  4.38279  2.77808  3.86261  4.65246  2.39314  4.01319  3.01693  3.33133  2.91676  3.26264  3.94350  6.00977  4.54030    961 e - - -
          2.68618  4.42225  2.77519  2.73123  3.46354  2.40513  3.72494  3.29354  2.67741  2.69355  4.24690  2.90347  2.73739  3.18146  2.89801  2.37887  2.77519  2.98518  4.58477  3.61503
          0.01675  4.49343  5.21577  0.61958  0.77255  0.48576  0.95510
    667   1.56315  2.14642  3.46396  2.96995  3.99370  3.47689  4.02711  3.37191  2.93181  3.05733  3.91854  2.65349  4.00210  2.75045  3.30987  2.79883  2.96762  3.05987  5.36869  4.11171    962 a - - -
          2.68618  4.42225  2.77519  2.73123  3.46354  2.40513  3.72494  3.29354  2.67741  2.69355  4.24690  2.90347  2.73739  3.18146  2.89801  2.37887  2.77519  2.98518  4.58477  3.61503
          0.01675  4.49343  5.21577  0.61958  0.77255  0.48576  0.95510
    668   1.40754  4.43567  3.62607  3.07528  3.67223  3.06546  4.00722  2.49874  3.00846  2.72962  3.62833  3.45251  4.05924  3.32786  2.95078  2.89939  2.95110  2.45400  5.11442  3.88145    963 a - - -
          2.68618  4.42225  2.77519  2.73123  3.46354  2.40513  3.72494  3.29354  2.67741  2.69355  4.24690  2.90347  2.73739  3.18146  2.89801  2.37887  2.77519  2.98518  4.58477  3.61503
          0.01675  4.49343  5.21577  0.61958  0.77255  0.48576  0.95510
    669   2.83485  5.31065  1.75577  2.41021  4.64892  3.48718  3.76821  4.12829  2.54573  3.62145  4.38961  2.08929  3.94513  2.88544  2.19897  2.78905  2.73507  3.70568  5.76554  4.35229    964 d - - -
          2.68618  4.42225  2.77519  2.73123  3.46354  2.40513  3.72494  3.29354  2.67741  2.69355  4.24690  2.90347  2.73739  3.18146  2.89801  2.37887  2.77519  2.98518  4.58477  3.61503
          0.01675  4.49343  5.21577  0.61958  0.77255  0.48576  0.95510
    670   2.35882  5.09509  2.58922  2.44624  4.39232  2.37904  3.20533  3.84667  2.44906  3.38091  4.15314  2.98469  3.89255  2.81087  2.13421  2.69952  2.94453  3.46202  5.55766  3.50314    965 r - - -
          2.68618  4.42225  2.77519  2.73123  3.46354  2.40513  3.72494  3.29354  2.67741  2.69355  4.24690  2.90347  2.73739  3.18146  2.89801  2.37887  2.77519  2.98518  4.58477  3.61503
          0.01675  4.49343  5.21577  0.61958  0.77255  0.48576  0.95510
    671   2.52868  4.68685  4.88170  4.34558  3.41788  4.48045  4.91220  2.10001  4.19082  0.79435  3.24134  4.55518  4.78683  4.37549  4.33314  3.83658  3.55038  2.33586  5.36734  4.25472    966 l - - -
          2.68618  4.42225  2.77519  2.73123  3.46354  2.40513  3.72494  3.29354  2.67741  2.69355  4.24690  2.90347  2.73739  3.18146  2.89801  2.37887  2.77519  2.98518  4.58477  3.61503
          0.06199  4.49343  3.01743  0.61958  0.77255  0.48576  0.95510
    672   2.27179  4.20822  4.16060  3.58123  3.30247  3.82442  4.14419  2.54527  3.46252  1.54985  3.29941  3.80200  4.19749  3.69302  3.65521  3.11555  2.58679  2.01967  4.83834  2.86916    967 l - - -
          2.68618  4.42225  2.77519  2.73123  3.46354  2.40513  3.72494  3.29354  2.67741  2.69355  4.24690  2.90347  2.73739  3.18146  2.89801  2.37887  2.77519  2.98518  4.58477  3.61503
          0.01752  4.44896  5.17130  0.61958  0.77255  0.55706  0.85071
    673   1.68378  5.09823  2.30891  2.27807  4.46522  3.45431  3.77665  3.91751  2.58685  3.46541  4.25145  2.99071  3.91877  2.90790  3.07955  2.17223  2.68641  3.52343  5.65444  4.27055    968 a - - -
          2.68618  4.42225  2.77519  2.73123  3.46354  2.40513  3.72494  3.29354  2.67741  2.69355  4.24690  2.90347  2.73739  3.18146  2.89801  2.37887  2.77519  2.98518  4.58477  3.61503
          0.07938  4.44896  2.73922  0.61958  0.77255  0.55706  0.85071
    674   1.35621  4.35714  3.81287  3.28195  3.61219  3.62893  4.13336  2.44137  3.20307  2.20394  3.57250  3.59276  4.10511  3.50557  3.50681  2.62872  2.96934  2.52151  5.11707  3.89519    969 a - - -
          2.68618  4.42225  2.77519  2.73123  3.46354  2.40513  3.72494  3.29354  2.67741  2.69355  4.24690  2.90347  2.73739  3.18146  2.89801  2.37887  2.77519  2.98518  4.58477  3.61503
          0.13688  4.38820  2.15850  0.61958  0.77255  0.64251  0.74649
    675   1.44000  4.33408  3.83263  3.31282  3.66482  3.57100  4.18482  2.63387  3.23476  2.14590  3.59485  3.60192  4.08433  3.53892  3.54015  2.91096  2.53816  2.23014  5.19560  3.97994    970 a - - -
          2.68618  4.42225  2.77519  2.73123  3.46354  2.40513  3.72494  3.29354  2.67741  2.69355  4.24690  2.90347  2.73739  3.18146  2.89801  2.37887  2.77519  2.98518  4.58477  3.61503
          0.12451  4.27227  2.27185  0.61958  0.77255  0.77627  0.61640
    676   2.45787  5.10872  2.92875  1.92069  4.44761  3.47209  3.64416  3.87601  2.26453  3.38575  4.18376  2.96604  3.88654  2.54055  1.88684  2.74855  2.99141  3.50252  5.53019  4.19690    971 r - - -
          2.68618  4.42225  2.77519  2.73123  3.46354  2.40513  3.72494  3.29354  2.67741  2.69355  4.24690  2.90347  2.73739  3.18146  2.89801  2.37887  2.77519  2.98518  4.58477  3.61503
          0.02320  4.17096  4.89331  0.61958  0.77255  0.86989  0.54300
    677   2.62639  3.65570  2.70307  2.29163  4.07737  3.44180  3.64358  3.49797  2.41937  3.09543  3.90858  2.97096  3.83608  2.79243  2.02303  2.65631  2.85737  3.17212  5.32852  3.40255    972 r - - -
          2.68618  4.42225  2.77519  2.73123  3.46354  2.40513  3.72494  3.29354  2.67741  2.69355  4.24690  2.90347  2.73739  3.18146  2.89801  2.37887  2.77519  2.98518  4.58477  3.61503
          0.02320  4.17096  4.89331  0.61958  0.77255  0.86989  0.54300
    678   2.66221  4.92293  2.99556  2.06746  4.19491  3.45312  3.11196  3.61910  2.34556  2.86514  3.99162  2.96644  3.84636  2.76863  2.32601  2.67451  2.35115  3.27658  5.39074  4.05455    973 e - - -
          2.68621  4.42229  2.77503  2.73127  3.46357  2.40516  3.72498  3.29358  2.67744  2.69340  4.24693  2.90350  2.73743  3.18150  2.89782  2.37890  2.77523  2.98522  4.58480  3.61507
          0.09579  2.47878  4.89331  0.86019  0.55005  0.52001  0.90267
    679   2.51539  5.04493  2.70488  2.41303  4.35666  3.44912  3.66523  3.80819  2.42513  3.34548  4.11948  2.94977  2.34255  2.51452  2.62595  2.47880  2.45321  3.42272  5.52568  4.14859    977 p - - -
          2.68618  4.42225  2.77519  2.73123  3.46354  2.40513  3.72494  3.29354  2.67741  2.69355  4.24690  2.90347  2.73739  3.18146  2.89801  2.37887  2.77519  2.98518  4.58477  3.61503
          0.01915  4.36108  5.08343  0.61958  0.77255  0.67689  0.70967
    680   2.22273  4.94165  2.96862  1.96817  4.33025  3.02256  3.72934  3.77309  2.51803  3.33554  4.12230  2.99617  2.96918  2.86171  2.99337  2.43838  2.27158  3.38715  5.53528  4.17390    978 e - - -
          2.68618  4.42225  2.77519  2.73123  3.46354  2.40513  3.72494  3.29354  2.67741  2.69355  4.24690  2.90347  2.73739  3.18146  2.89801  2.37887  2.77519  2.98518  4.58477  3.61503
          0.01915  4.36108  5.08343  0.61958  0.77255  0.55552  0.85279
    681   2.51352  4.98259  2.52224  2.58120  4.54347  1.24783  3.94544  3.98811  2.79685  3.56906  4.38553  3.08400  3.96948  3.10996  2.79523  2.80929  3.10042  3.57250  5.77119  4.41674    979 g - - -
          2.68618  4.42225  2.77519  2.73123  3.46354  2.40513  3.72494  3.29354  2.67741  2.69355  4.24690  2.90347  2.73739  3.18146  2.89801  2.37887  2.77519  2.98518  4.58477  3.61503
          0.01817  4.41305  5.13540  0.61958  0.77255  0.60906  0.78496
    682   2.69816  4.43349  3.55447  2.98157  3.57175  3.65926  3.31248  2.92753  2.84925  2.22704  3.53638  3.38644  3.35482  3.21472  2.53679  2.91200  2.92911  1.73044  5.00577  3.76904    980 v - - -
          2.68618  4.42225  2.77519  2.73123  3.46354  2.40513  3.72494  3.29354  2.67741  2.69355  4.24690  2.90347  2.73739  3.18146  2.89801  2.37887  2.77519  2.98518  4.58477  3.61503
          0.01817  4.41305  5.13540  0.61958  0.77255  0.60906  0.78496
    683   2.27823  4.43058  3.47532  2.64801  2.54043  3.34022  3.87757  2.66949  2.87405  2.65152  3.53765  3.33489  3.31269  3.18354  3.24514  2.25237  2.89740  2.51238  5.01270  3.76989    981 s - - -
          2.68618  4.42225  2.77519  2.73123  3.46354  2.40513  3.72494  3.29354  2.67741  2.69355  4.24690  2.90347  2.73739  3.18146  2.89801  2.37887  2.77519  2.98518  4.58477  3.61503
          0.01817  4.41305  5.13540  0.61958  0.77255  0.60906  0.78496
    684   2.90988  4.60076  3.85526  3.24875  3.39095  3.81480  3.93617  3.08474  2.77759  2.71968  3.69724  3.58060  4.20458  3.33521  2.10859  3.12277  3.14277  2.47734  1.60752  3.49750    982 w - - -
          2.68618  4.42225  2.77519  2.73123  3.46354  2.40513  3.72494  3.29354  2.67741  2.69355  4.24690  2.90347  2.73739  3.18146  2.89801  2.37887  2.77519  2.98518  4.58477  3.61503
          0.01817  4.41305  5.13540  0.61958  0.77255  0.60906  0.78496
    685   2.30713  4.55129  3.39421  2.84753  3.79482  3.55617  3.88214  3.14910  2.77031  2.14105  3.71917  3.28210  2.06891  3.13080  2.82419  2.82080  2.63196  2.88842  5.18432  3.92667    983 p - - -
          2.68618  4.42225  2.77519  2.73123  3.46354  2.40513  3.72494  3.29354  2.67741  2.69355  4.24690  2.90347  2.73739  3.18146  2.89801  2.37887  2.77519  2.98518  4.58477  3.61503
          0.01817  4.41305  5.13540  0.61958  0.77255  0.60906  0.78496
    686   2.42761  4.49701  3.42227  2.58052  3.73860  3.56929  3.92619  3.02326  2.88004  2.78795  3.67548  3.32478  3.19892  3.20077  3.26248  2.84397  2.23107  1.70620  5.15599  3.90413    984 v - - -
          2.68618  4.42225  2.77519  2.73123  3.46354  2.40513  3.72494  3.29354  2.67741  2.69355  4.24690  2.90347  2.73739  3.18146  2.89801  2.37887  2.77519  2.98518  4.58477  3.61503
          0.01817  4.41305  5.13540  0.61958  0.77255  0.60906  0.78496
    687   2.65232  4.56985  3.67439  3.48743  4.63109  3.31685  4.58912  3.98582  3.52926  3.70898  4.63273  3.66499  0.74711  3.88341  3.79854  2.83102  2.49448  3.50354  5.96997  4.77435    985 p - - -
          2.68618  4.42225  2.77519  2.73123  3.46354  2.40513  3.72494  3.29354  2.67741  2.69355  4.24690  2.90347  2.73739  3.18146  2.89801  2.37887  2.77519  2.98518  4.58477  3.61503
          0.01817  4.41305  5.13540  0.61958  0.77255  0.60906  0.78496
    688   2.02715  5.09602  2.69390  2.08356  4.39810  3.06110  3.67468  3.85514  2.43967  2.94571  4.15411  2.94919  2.96212  2.54394  2.92646  2.67757  2.92930  3.46444  5.55902  4.17312    986 a - - -
          2.68618  4.42225  2.77519  2.73123  3.46354  2.40513  3.72494  3.29354  2.67741  2.69355  4.24690  2.90347  2.73739  3.18146  2.89801  2.37887  2.77519  2.98518  4.58477  3.61503
          0.01817  4.41305  5.13540  0.61958  0.77255  0.60906  0.78496
    689   2.10778  5.34813  1.85080  1.80591  4.68761  2.84969  3.78884  4.17585  2.63276  3.67274  4.45006  2.91539  3.93493  2.91507  3.15900  2.47158  3.11165  3.74777  5.82688  4.39112    987 e - - -
          2.68618  4.42225  2.77519  2.73123  3.46354  2.40513  3.72494  3.29354  2.67741  2.69355  4.24690  2.90347  2.73739  3.18146  2.89801  2.37887  2.77519  2.98518  4.58477  3.61503
          0.01817  4.41305  5.13540  0.61958  0.77255  0.60906  0.78496
    690   1.89171  4.32311  3.69782  3.14716  2.07561  3.64293  3.98469  2.83106  3.08541  2.56035  3.47037  3.49496  4.05794  2.98232  3.39753  2.60035  2.91338  2.37504  4.94380  3.71174    988 a - - -
          2.68610  4.42242  2.77523  2.73100  3.46371  2.40482  3.72512  3.29371  2.67758  2.69372  4.24707  2.90364  2.73703  3.18163  2.89818  2.37876  2.77537  2.98501  4.58494  3.61520
          0.11249  2.99827  2.87309  2.12333  0.12742  0.41573  1.07840
    691   2.49058  5.18043  1.78983  2.12833  4.50333  3.46208  3.72234  3.96886  2.50908  3.48833  4.25813  2.94995  2.90923  2.84020  3.00713  2.44858  2.99403  3.10045  5.65508  4.25458   1009 d - - -
          2.68618  4.42225  2.77519  2.73123  3.46354  2.40513  3.72494  3.29354  2.67741  2.69355  4.24690  2.90347  2.73739  3.18146  2.89801  2.37887  2.77519  2.98518  4.58477  3.61503
          0.01758  4.44557  5.16792  0.61958  0.77255  0.56216  0.84391
    692   2.39828  4.66926  3.33672  2.79960  4.03056  3.50556  3.89100  2.85843  2.70367  3.06681  3.92100  3.24310  3.97277  3.09417  2.46878  1.43762  2.95696  3.08940  5.36087  4.08210   1010 s - - -
          2.68618  4.42225  2.77519  2.73123  3.46354  2.40513  3.72494  3.29354  2.67741  2.69355  4.24690  2.90347  2.73739  3.18146  2.89801  2.37887  2.77519  2.98518  4.58477  3.61503
          0.01758  4.44557  5.16792  0.61958  0.77255  0.44079  1.03150
    693   1.99099  5.26721  2.54553  1.99828  4.59211  3.47677  3.72677  4.07247  2.33585  3.56558  4.32324  2.47271  2.59122  2.83755  3.00630  2.73751  3.01846  3.64894  5.71175  4.29686   1011 a - - -
          2.68618  4.42225  2.77519  2.73123  3.46354  2.40513  3.72494  3.29354  2.67741  2.69355  4.24690  2.90347  2.73739  3.18146  2.89801  2.37887  2.77519  2.98518  4.58477  3.61503
          0.01675  4.49343  5.21577  0.61958  0.77255  0.48576  0.95510
    694   2.75902  5.11542  2.49882  2.09313  4.39600  2.76598  3.73830  3.84330  2.52951  2.02484  4.18086  2.99015  3.92096  2.56814  3.01667  2.49719  2.99554  3.47224  5.58875  4.21000   1012 l - - -
          2.68618  4.42225  2.77519  2.73123  3.46354  2.40513  3.72494  3.29354  2.67741  2.69355  4.24690  2.90347  2.73739  3.18146  2.89801  2.37887  2.77519  2.98518  4.58477  3.61503
          0.01675  4.49343  5.21577  0.61958  0.77255  0.48576  0.95510
    695   1.69880  5.19159  2.37498  2.22825  4.51028  3.22135  3.75202  3.97268  2.54717  3.49949  4.27498  2.29598  3.92406  2.87377  3.04537  2.75279  3.02288  3.19570  5.67308  4.27534   1013 a - - -
          2.68618  4.42225  2.77519  2.73123  3.46354  2.40513  3.72494  3.29354  2.67741  2.69355  4.24690  2.90347  2.73739  3.18146  2.89801  2.37887  2.77519  2.98518  4.58477  3.61503
          0.01675  4.49343  5.21577  0.61958  0.77255  0.48576  0.95510
    696   1.67134  4.46807  3.77531  3.53493  4.78586  0.96305  4.63299  4.22546  3.65408  3.89678  4.69939  3.64530  2.81359  3.90558  3.96165  2.69210  3.02545  3.58886  6.10476  4.91544   1014 g - - -
          2.68618  4.42225  2.77519  2.73123  3.46354  2.40513  3.72494  3.29354  2.67741  2.69355  4.24690  2.90347  2.73739  3.18146  2.89801  2.37887  2.77519  2.98518  4.58477  3.61503
          0.01675  4.49343  5.21577  0.61958  0.77255  0.48576  0.95510
    697   1.78038  5.11254  2.30131  2.46960  4.42287  3.50202  3.73995  3.85897  1.89386  3.04481  4.19717  3.00638  3.92479  2.86472  2.97262  2.74698  2.99642  3.48239  5.59865  4.22426   1015 a - - -
          2.68618  4.42225  2.77519  2.73123  3.46354  2.40513  3.72494  3.29354  2.67741  2.69355  4.24690  2.90347  2.73739  3.18146  2.89801  2.37887  2.77519  2.98518  4.58477  3.61503
          0.01675  4.49343  5.21577  0.61958  0.77255  0.48576  0.95510
    698   2.71891  4.20866  4.12465  3.53905  2.54197  3.81070  4.09330  2.29811  3.41159  2.04052  3.29898  3.76644  4.17784  3.64907  2.14488  3.09460  2.68929  2.45279  3.05245  3.57383   1016 l - - -
          2.68618  4.42225  2.77519  2.73123  3.46354  2.40513  3.72494  3.29354  2.67741  2.69355  4.24690  2.90347  2.73739  3.18146  2.89801  2.37887  2.77519  2.98518  4.58477  3.61503
          0.07579  4.49343  2.78369  0.61958  0.77255  0.48576  0.95510
    699   2.90759  4.73184  3.50948  3.01492  3.15812  3.75712  1.98748  3.31313  2.91766  2.93634  3.86720  3.42043  4.16374  3.28483  3.26561  3.03836  2.18266  3.07348  4.70012  1.89440   1017 y - - -
          2.68618  4.42225  2.77519  2.73123  3.46354  2.40513  3.72494  3.29354  2.67741  2.69355  4.24690  2.90347  2.73739  3.18146  2.89801  2.37887  2.77519  2.98518  4.58477  3.61503
          0.01776  4.43539  5.15774  0.61958  0.77255  0.57724  0.82427
    700   2.74107  4.27508  3.97873  3.40750  2.81234  3.79296  3.33927  2.74111  3.31078  1.90815  3.38893  3.67467  4.16254  3.55757  3.02240  2.55514  2.97226  2.54145  3.08367  2.33219   1018 l - - -
          2.68620  4.42227  2.77521  2.73125  3.46356  2.40514  3.72496  3.29356  2.67743  2.69357  4.24691  2.90313  2.73741  3.18148  2.89802  2.37889  2.77521  2.98520  4.58479  3.61505
          0.10475  2.36770  5.15774  0.32459  1.28311  0.43253  1.04658
    701   2.87342  4.88531  3.17136  3.11497  4.94938  0.68391  4.53006  4.54525  3.53961  4.15284  5.00385  2.37997  4.15794  3.78551  3.91835  2.98618  3.34949  3.94549  6.19143  4.92062   1020 G - - -
          2.68618  4.42225  2.77519  2.73123  3.46354  2.40513  3.72494  3.29354  2.67741  2.69355  4.24690  2.90347  2.73739  3.18146  2.89801  2.37887  2.77519  2.98518  4.58477  3.61503
          0.01675  4.49343  5.21577  0.61958  0.77255  0.48576  0.95510
    702   3.60644  4.87903  5.02268  4.61207  0.91352  4.57571  3.95209  2.24706  4.43426  2.54727  3.78508  4.41492  4.87324  4.41613  4.43726  3.92014  3.82828  3.06091  4.11882  1.88926   1021 f - - -
          2.68618  4.42225  2.77519  2.73123  3.46354  2.40513  3.72494  3.29354  2.67741  2.69355  4.24690  2.90347  2.73739  3.18146  2.89801  2.37887  2.77519  2.98518  4.58477  3.61503
          0.01675  4.49343  5.21577  0.61958  0.77255  0.48576  0.95510
    703   0.39896  4.63655  4.23162  4.10420  4.80910  3.43658  5.02977  4.04339  4.14101  3.88949  4.87943  4.05313  4.23582  4.42432  4.31232  2.99661  3.31857  3.57471  6.16076  5.05616   1022 A - - -
          2.68618  4.42225  2.77519  2.73123  3.46354  2.40513  3.72494  3.29354  2.67741  2.69355  4.24690  2.90347  2.73739  3.18146  2.89801  2.37887  2.77519  2.98518  4.58477  3.61503
          0.01675  4.49343  5.21577  0.61958  0.77255  0.48576  0.95510
    704   3.93765  5.55821  3.98937  3.84925  3.94723  4.15343  0.32759  4.75181  3.68939  4.14039  5.26615  4.21662  4.75541  4.23631  3.89490  4.01703  4.27991  4.47365  5.38497  3.88930   1023 H - - -
          2.68618  4.42225  2.77519  2.73123  3.46354  2.40513  3.72494  3.29354  2.67741  2.69355  4.24690  2.90347  2.73739  3.18146  2.89801  2.37887  2.77519  2.98518  4.58477  3.61503
          0.01675  4.49343  5.21577  0.61958  0.77255  0.48576  0.95510
    705   3.61141  5.28112  4.40483  4.39773  5.44612  0.19819  5.43184  5.24246  4.65825  4.79469  5.80551  4.57236  4.68406  4.93428  4.78382  3.80690  4.13676  4.65082  6.33353  5.58328   1024 G - - -
          2.68618  4.42225  2.77519  2.73123  3.46354  2.40513  3.72494  3.29354  2.67741  2.69355  4.24690  2.90347  2.73739  3.18146  2.89801  2.37887  2.77519  2.98518  4.58477  3.61503
          0.01675  4.49343  5.21577  0.61958  0.77255  0.48576  0.95510
    706   2.57909  4.47072  2.77922  2.92657  3.07903  3.65430  3.90059  2.69086  2.88822  2.52257  3.57084  3.35511  4.03530  3.20029  2.49936  2.89254  2.48773  2.03750  5.04916  3.80414   1025 v - - -
          2.68618  4.42225  2.77519  2.73123  3.46354  2.40513  3.72494  3.29354  2.67741  2.69355  4.24690  2.90347  2.73739  3.18146  2.89801  2.37887  2.77519  2.98518  4.58477  3.61503
          0.01675  4.49343  5.21577  0.61958  0.77255  0.48576  0.95510
    707   0.62240  4.40401  4.04245  3.83756  4.76326  3.20056  4.80065  4.14172  3.88299  3.89432  4.72444  3.77834  4.00984  4.13018  4.10913  2.05727  3.02085  3.52076  6.13090  4.96437   1026 A - - -
          2.68618  4.42225  2.77519  2.73123  3.46354  2.40513  3.72494  3.29354  2.67741  2.69355  4.24690  2.90347  2.73739  3.18146  2.89801  2.37887  2.77519  2.98518  4.58477  3.61503
          0.01675  4.49343  5.21577  0.61958  0.77255  0.48576  0.95510
    708   3.61141  5.28112  4.40483  4.39773  5.44612  0.19819  5.43184  5.24246  4.65825  4.79469  5.80551  4.57236  4.68406  4.93428  4.78382  3.80690  4.13676  4.65082  6.33353  5.58328   1027 G - - -
          2.68618  4.42225  2.77519  2.73123  3.46354  2.40513  3.72494  3.29354  2.67741  2.69355  4.24690  2.90347  2.73739  3.18146  2.89801  2.37887  2.77519  2.98518  4.58477  3.61503
          0.01675  4.49343  5.21577  0.61958  0.77255  0.48576  0.95510
    709   2.18758  4.52779  5.04212  4.53274  3.87193  4.55273  5.16463  1.37391  4.43517  2.50723  3.69678  4.68724  4.89976  4.68064  4.60834  3.93012  3.47870  1.04797  5.71008  4.50040   1028 v - - -
          2.68618  4.42225  2.77519  2.73123  3.46354  2.40513  3.72494  3.29354  2.67741  2.69355  4.24690  2.90347  2.73739  3.18146  2.89801  2.37887  2.77519  2.98518  4.58477  3.61503
          0.01675  4.49343  5.21577  0.61958  0.77255  0.48576  0.95510
    710   1.82252  4.41406  3.85241  3.35997  3.91155  1.45720  4.27189  2.58829  3.31083  2.93252  3.85610  3.61902  4.08192  3.60486  3.62915  2.86264  2.99341  2.38084  5.37566  4.15629   1029 g - - -
          2.68618  4.42225  2.77519  2.73123  3.46354  2.40513  3.72494  3.29354  2.67741  2.69355  4.24690  2.90347  2.73739  3.18146  2.89801  2.37887  2.77519  2.98518  4.58477  3.61503
          0.01675  4.49343  5.21577  0.61958  0.77255  0.48576  0.95510
    711   2.48499  3.10852  2.89006  2.74630  3.80290  3.59232  2.66006  3.18892  2.72607  2.86275  3.72472  3.21916  3.98230  3.05706  3.14403  2.81900  2.14352  2.92772  5.18047  2.81769   1030 t - - -
          2.68618  4.42225  2.77519  2.73123  3.46354  2.40513  3.72494  3.29354  2.67741  2.69355  4.24690  2.90347  2.73739  3.18146  2.89801  2.37887  2.77519  2.98518  4.58477  3.61503
          0.01675  4.49343  5.21577  0.61958  0.77255  0.48576  0.95510
    712   3.01410  3.17498  4.76641  4.23637  1.12603  4.11078  4.42688  2.49333  4.07552  2.26564  3.42682  4.26652  4.52000  4.22255  4.16241  3.46583  3.28796  2.00827  4.84088  3.44960   1031 f - - -
          2.68618  4.42225  2.77519  2.73123  3.46354  2.40513  3.72494  3.29354  2.67741  2.69355  4.24690  2.90347  2.73739  3.18146  2.89801  2.37887  2.77519  2.98518  4.58477  3.61503
          0.01675  4.49343  5.21577  0.61958  0.77255  0.48576  0.95510
    713   3.93975  5.24077  5.19011  4.87265  3.50548  4.76951  5.34634  2.77411  4.64371  0.36975  3.40228  5.09646  5.12364  4.85099  4.70133  4.48398  4.21790  2.96424  5.56190  4.41641   1032 L - - -
          2.68618  4.42225  2.77519  2.73123  3.46354  2.40513  3.72494  3.29354  2.67741  2.69355  4.24690  2.90347  2.73739  3.18146  2.89801  2.37887  2.77519  2.98518  4.58477  3.61503
          0.01675  4.49343  5.21577  0.61958  0.77255  0.48576  0.95510
    714   2.81136  4.44771  3.81133  3.23043  3.49443  3.80112  3.25075  2.52435  2.49919  1.29810  3.48960  3.58367  4.17064  3.39096  3.23873  3.07799  3.03760  2.67469  4.98848  3.75593   1033 l - - -
          2.68618  4.42225  2.77519  2.73123  3.46354  2.40513  3.72494  3.29354  2.67741  2.69355  4.24690  2.90347  2.73739  3.18146  2.89801  2.37887  2.77519  2.98518  4.58477  3.61503
          0.01675  4.49343  5.21577  0.61958  0.77255  0.48576  0.95510
    715   1.17391  4.66779  2.82832  2.91074  4.00750  3.54627  4.05692  3.24756  2.98819  2.31927  3.94373  3.34455  4.06319  3.30072  3.39042  2.89204  3.05574  2.98117  5.42378  4.14109   1034 a - - -
          2.68618  4.42225  2.77519  2.73123  3.46354  2.40513  3.72494  3.29354  2.67741  2.69355  4.24690  2.90347  2.73739  3.18146  2.89801  2.37887  2.77519  2.98518  4.58477  3.61503
          0.01675  4.49343  5.21577  0.61958  0.77255  0.48576  0.95510
    716   1.62551  4.48672  3.57647  3.03161  3.46297  3.68631  2.89010  3.00796  2.97048  2.70959  3.61283  3.42992  4.08556  3.28984  3.31973  2.94808  2.98474  2.47914  4.93995  2.37570   1035 a - - -
          2.68618  4.42225  2.77519  2.73123  3.46354  2.40513  3.72494  3.29354  2.67741  2.69355  4.24690  2.90347  2.73739  3.18146  2.89801  2.37887  2.77519  2.98518  4.58477  3.61503
          0.01675  4.49343  5.21577  0.61958  0.77255  0.48576  0.95510
    717   1.30414  4.65121  3.34797  2.87518  4.23989  2.57878  3.14818  3.65207  2.88855  3.29252  4.11989  3.28620  3.96274  3.21913  3.30577  2.50532  2.42199  3.27113  5.55463  4.26996   1036 a - - -
          2.68618  4.42225  2.77519  2.73123  3.46354  2.40513  3.72494  3.29354  2.67741  2.69355  4.24690  2.90347  2.73739  3.18146  2.89801  2.37887  2.77519  2.98518  4.58477  3.61503
          0.01675  4.49343  5.21577  0.61958  0.77255  0.48576  0.95510
    718   2.31560  5.12475  2.37804  2.29035  4.43642  3.48445  3.67638  3.89849  2.42416  3.09154  4.17516  2.96647  3.87832  2.37044  2.31456  2.67912  2.70002  3.10689  5.57785  4.18902   1037 e - - -
          2.68618  4.42225  2.77519  2.73123  3.46354  2.40513  3.72494  3.29354  2.67741  2.69355  4.24690  2.90347  2.73739  3.18146  2.89801  2.37887  2.77519  2.98518  4.58477  3.61503
          0.01675  4.49343  5.21577  0.61958  0.77255  0.48576  0.95510
    719   1.69416  4.35992  3.22237  3.10124  3.02116  3.69991  3.25184  2.45276  3.04596  2.45604  3.46538  3.47890  4.07794  3.33631  3.37394  2.95308  2.92832  2.28970  4.94997  3.72359   1038 a - - -
          2.68618  4.42225  2.77519  2.73123  3.46354  2.40513  3.72494  3.29354  2.67741  2.69355  4.24690  2.90347  2.73739  3.18146  2.89801  2.37887  2.77519  2.98518  4.58477  3.61503
          0.01675  4.49343  5.21577  0.61958  0.77255  0.48576  0.95510
    720   1.98430  4.42623  3.68888  3.17253  2.84114  3.48009  4.11979  3.19706  3.13489  2.91974  3.80213  3.49058  4.02461  3.43324  3.48083  2.03604  1.61848  2.90767  5.26955  4.03500   1039 t - - -
          2.68618  4.42225  2.77519  2.73123  3.46354  2.40513  3.72494  3.29354  2.67741  2.69355  4.24690  2.90347  2.73739  3.18146  2.89801  2.37887  2.77519  2.98518  4.58477  3.61503
          0.01675  4.49343  5.21577  0.61958  0.77255  0.48576  0.95510
    721   2.97351  5.45037  2.10045  2.17530  4.77828  1.37993  3.87708  4.26275  2.73438  3.76646  4.56442  2.96727  4.01460  3.01487  2.69328  2.90991  3.23383  3.84657  5.92550  4.49129   1040 g - - -
          2.68618  4.42225  2.77519  2.73123  3.46354  2.40513  3.72494  3.29354  2.67741  2.69355  4.24690  2.90347  2.73739  3.18146  2.89801  2.37887  2.77519  2.98518  4.58477  3.61503
          0.01675  4.49343  5.21577  0.61958  0.77255  0.48576  0.95510
    722   2.82450  5.29408  1.58029  2.42109  4.61849  3.50033  3.22969  4.09553  2.49707  3.58699  4.35445  2.97172  3.94100  2.70908  2.15380  2.52689  3.06124  3.67930  5.72708  4.32347   1041 d - - -
          2.68618  4.42225  2.77519  2.73123  3.46354  2.40513  3.72494  3.29354  2.67741  2.69355  4.24690  2.90347  2.73739  3.18146  2.89801  2.37887  2.77519  2.98518  4.58477  3.61503
          0.01675  4.49343  5.21577  0.61958  0.77255  0.48576  0.95510
    723   2.35440  5.18941  2.60441  2.07164  4.51451  3.48077  3.73628  3.98024  2.51685  3.49864  4.26814  2.97022  1.99120  2.85376  2.85666  2.38079  3.00654  3.57601  5.66458  4.26672   1042 p - - -
          2.68618  4.42225  2.77519  2.73123  3.46354  2.40513  3.72494  3.29354  2.67741  2.69355  4.24690  2.90347  2.73739  3.18146  2.89801  2.37887  2.77519  2.98518  4.58477  3.61503
          0.01675  4.49343  5.21577  0.61958  0.77255  0.48576  0.95510
    724   2.20772  5.22966  2.26012  2.20907  4.56067  3.10585  3.69848  4.03827  2.44899  3.52808  4.28009  2.95187  3.89588  2.53211  2.04380  2.70975  2.98161  3.61395  5.66911  4.26260   1043 r - - -
          2.68618  4.42225  2.77519  2.73123  3.46354  2.40513  3.72494  3.29354  2.67741  2.69355  4.24690  2.90347  2.73739  3.18146  2.89801  2.37887  2.77519  2.98518  4.58477  3.61503
          0.01675  4.49343  5.21577  0.61958  0.77255  0.48576  0.95510
    725   2.45074  3.49148  4.10080  3.51822  2.56469  3.79073  3.24418  2.64687  3.40672  2.04010  3.30924  3.74575  4.16130  3.63512  3.60578  2.51822  2.93376  2.45064  4.76626  2.23777   1044 l - - -
          2.68618  4.42225  2.77519  2.73123  3.46354  2.40513  3.72494  3.29354  2.67741  2.69355  4.24690  2.90347  2.73739  3.18146  2.89801  2.37887  2.77519  2.98518  4.58477  3.61503
          0.01675  4.49343  5.21577  0.61958  0.77255  0.48576  0.95510
    726   2.71949  4.75648  3.23813  2.67115  3.95670  3.10038  3.18180  3.35073  2.59472  2.17026  3.83988  3.16197  3.96892  2.56663  2.17094  2.80269  2.69465  3.06888  3.87899  3.98517   1045 l - - -
          2.68618  4.42225  2.77519  2.73123  3.46354  2.40513  3.72494  3.29354  2.67741  2.69355  4.24690  2.90347  2.73739  3.18146  2.89801  2.37887  2.77519  2.98518  4.58477  3.61503
          0.01675  4.49343  5.21577  0.61958  0.77255  0.48576  0.95510
    727   1.87128  5.18047  2.93185  2.04880  4.50466  3.01033  3.70028  3.97024  2.44203  3.47664  4.23783  2.56406  3.90031  2.59439  2.44966  2.71350  2.97470  3.56220  5.62999  4.23815   1046 a - - -
          2.68618  4.42225  2.77519  2.73123  3.46354  2.40513  3.72494  3.29354  2.67741  2.69355  4.24690  2.90347  2.73739  3.18146  2.89801  2.37887  2.77519  2.98518  4.58477  3.61503
          0.01675  4.49343  5.21577  0.61958  0.77255  0.48576  0.95510
    728   1.63330  4.49848  3.55656  3.00087  3.60610  3.67898  2.48547  2.97895  2.91590  2.15928  3.30329  3.41268  4.07519  3.25733  3.26684  2.93718  2.97591  2.76137  5.06245  3.80161   1047 a - - -
          2.68618  4.42225  2.77519  2.73123  3.46354  2.40513  3.72494  3.29354  2.67741  2.69355  4.24690  2.90347  2.73739  3.18146  2.89801  2.37887  2.77519  2.98518  4.58477  3.61503
          0.01675  4.49343  5.21577  0.61958  0.77255  0.48576  0.95510
    729   0.80433  4.53801  4.08473  3.71414  4.00509  3.57712  4.58452  3.02724  3.60815  2.22923  3.98578  3.87161  4.23460  3.94646  3.85967  3.01869  3.18579  2.81007  5.60054  4.36082   1048 a - - -
          2.68618  4.42225  2.77519  2.73123  3.46354  2.40513  3.72494  3.29354  2.67741  2.69355  4.24690  2.90347  2.73739  3.18146  2.89801  2.37887  2.77519  2.98518  4.58477  3.61503
          0.01675  4.49343  5.21577  0.61958  0.77255  0.48576  0.95510
    730   2.33841  4.90039  3.10991  2.39521  4.14141  3.53494  3.73444  3.55425  2.51960  2.75435  3.97281  3.06752  3.92461  2.34982  2.29411  2.74131  2.45139  2.73269  5.40140  4.07058   1049 r - - -
          2.68618  4.42225  2.77519  2.73123  3.46354  2.40513  3.72494  3.29354  2.67741  2.69355  4.24690  2.90347  2.73739  3.18146  2.89801  2.37887  2.77519  2.98518  4.58477  3.61503
          0.01675  4.49343  5.21577  0.61958  0.77255  0.48576  0.95510
    731   2.31418  5.19047  2.71167  1.98934  4.52504  3.48590  3.67235  3.99867  2.16243  3.11932  4.23583  2.95855  3.88158  2.54346  2.15887  2.68478  2.94730  3.57585  5.62569  4.22817   1050 e - - -
          2.68618  4.42225  2.77519  2.73123  3.46354  2.40513  3.72494  3.29354  2.67741  2.69355  4.24690  2.90347  2.73739  3.18146  2.89801  2.37887  2.77519  2.98518  4.58477  3.61503
          0.01675  4.49343  5.21577  0.61958  0.77255  0.48576  0.95510
    732   1.63189  3.56804  3.06191  2.98659  2.90521  3.65588  3.92699  2.93607  2.94293  2.65496  3.54636  3.39585  4.04531  3.24870  2.87425  2.90412  2.92707  2.40932  5.02456  3.78646   1051 a - - -
          2.68618  4.42225  2.77519  2.73123  3.46354  2.40513  3.72494  3.29354  2.67741  2.69355  4.24690  2.90347  2.73739  3.18146  2.89801  2.37887  2.77519  2.98518  4.58477  3.61503
          0.01675  4.49343  5.21577  0.61958  0.77255  0.48576  0.95510
    733   1.99339  2.73633  3.89980  3.40656  3.99004  1.49614  4.29499  3.35340  3.35082  2.58751  3.94763  3.60670  4.01435  3.63207  3.65876  2.24051  2.94468  3.01313  5.41672  4.20800   1052 g - - -
          2.68618  4.42225  2.77519  2.73123  3.46354  2.40513  3.72494  3.29354  2.67741  2.69355  4.24690  2.90347  2.73739  3.18146  2.89801  2.37887  2.77519  2.98518  4.58477  3.61503
          0.01675  4.49343  5.21577  0.61958  0.77255  0.48576  0.95510
    734   1.90709  5.19111  2.19175  2.07884  4.51613  3.47900  3.70792  3.98640  2.47250  3.49339  4.25313  2.95964  3.89764  2.81863  2.65080  2.52140  2.70813  3.57406  5.64899  4.24817   1053 a - - -
          2.68618  4.42225  2.77519  2.73123  3.46354  2.40513  3.72494  3.29354  2.67741  2.69355  4.24690  2.90347  2.73739  3.18146  2.89801  2.37887  2.77519  2.98518  4.58477  3.61503
          0.01675  4.49343  5.21577  0.61958  0.77255  0.48576  0.95510
    735   2.30776  5.05250  3.01508  2.29371  4.34834  2.57203  2.98761  3.79095  2.46207  3.34078  4.12302  3.00710  3.90261  2.83074  2.48413  2.71202  2.16762  3.41986  5.53169  4.16594   1054 t - - -
          2.68618  4.42225  2.77519  2.73123  3.46354  2.40513  3.72494  3.29354  2.67741  2.69355  4.24690  2.90347  2.73739  3.18146  2.89801  2.37887  2.77519  2.98518  4.58477  3.61503
          0.01675  4.49343  5.21577  0.61958  0.77255  0.48576  0.95510
    736   3.80146  5.04311  5.53869  5.00892  3.32035  5.13852  5.46152  1.94461  4.82712  0.56917  3.09192  5.24714  5.22609  4.84335  4.86162  4.55390  4.02226  2.49875  5.53875  4.50341   1055 L - - -
          2.68618  4.42225  2.77519  2.73123  3.46354  2.40513  3.72494  3.29354  2.67741  2.69355  4.24690  2.90347  2.73739  3.18146  2.89801  2.37887  2.77519  2.98518  4.58477  3.61503
          0.01675  4.49343  5.21577  0.61958  0.77255  0.48576  0.95510
    737   1.83577  4.28980  3.85723  3.28405  3.41897  3.74468  4.03905  2.29863  3.20177  2.12488  3.40612  3.60559  4.12535  3.47598  3.03947  2.56021  2.94047  2.15365  4.90726  3.69734   1056 a - - -
          2.68618  4.42225  2.77519  2.73123  3.46354  2.40513  3.72494  3.29354  2.67741  2.69355  4.24690  2.90347  2.73739  3.18146  2.89801  2.37887  2.77519  2.98518  4.58477  3.61503
          0.01675  4.49343  5.21577  0.61958  0.77255  0.48576  0.95510
    738   2.01341  5.21767  2.48254  1.88964  4.54789  3.07272  3.69214  4.02630  2.28166  3.51741  4.26759  2.94764  3.88839  2.79725  2.71324  2.47276  2.96920  3.60139  5.65987  4.25201   1057 e - - -
          2.68618  4.42225  2.77519  2.73123  3.46354  2.40513  3.72494  3.29354  2.67741  2.69355  4.24690  2.90347  2.73739  3.18146  2.89801  2.37887  2.77519  2.98518  4.58477  3.61503
          0.01675  4.49343  5.21577  0.61958  0.77255  0.48576  0.95510
    739   1.94948  4.90739  2.93094  2.26947  4.14827  3.52668  2.90632  3.56555  2.52535  2.50729  3.97834  3.05584  3.91801  2.87960  2.68431  2.73257  2.93185  2.92071  5.40795  4.07195   1058 a - - -
          2.68618  4.42225  2.77519  2.73123  3.46354  2.40513  3.72494  3.29354  2.67741  2.69355  4.24690  2.90347  2.73739  3.18146  2.89801  2.37887  2.77519  2.98518  4.58477  3.61503
          0.01675  4.49343  5.21577  0.61958  0.77255  0.48576  0.95510
    740   1.30920  4.38981  4.08719  3.55781  3.68776  3.75475  4.34555  2.57789  3.47318  2.20312  3.62484  3.81206  4.24557  3.75411  3.74623  3.09361  2.64172  1.93926  5.24207  4.03557   1059 a - - -
          2.68618  4.42225  2.77519  2.73123  3.46354  2.40513  3.72494  3.29354  2.67741  2.69355  4.24690  2.90347  2.73739  3.18146  2.89801  2.37887  2.77519  2.98518  4.58477  3.61503
          0.01675  4.49343  5.21577  0.61958  0.77255  0.48576  0.95510
    741   2.70593  4.70894  3.24939  2.23516  3.90018  3.58424  3.79984  2.93204  2.64979  2.46180  3.79309  3.17607  2.70971  3.00160  2.34337  2.80309  2.93685  2.47393  5.24789  3.95859   1060 e - - -
          2.68618  4.42225  2.77519  2.73123  3.46354  2.40513  3.72494  3.29354  2.67741  2.69355  4.24690  2.90347  2.73739  3.18146  2.89801  2.37887  2.77519  2.98518  4.58477  3.61503
          0.01675  4.49343  5.21577  0.61958  0.77255  0.48576  0.95510
    742   2.32087  4.61863  3.31812  2.41848  3.79358  3.60121  3.82901  2.88264  2.72554  2.32111  3.71131  3.22742  3.98663  3.06073  2.43910  2.36863  2.92852  2.45683  5.17293  3.89954   1061 a - - -
          2.68618  4.42225  2.77519  2.73123  3.46354  2.40513  3.72494  3.29354  2.67741  2.69355  4.24690  2.90347  2.73739  3.18146  2.89801  2.37887  2.77519  2.98518  4.58477  3.61503
          0.01675  4.49343  5.21577  0.61958  0.77255  0.48576  0.95510
    743   2.69694  4.79532  2.85772  2.41829  4.00747  2.58935  3.76315  3.19258  2.30823  2.18841  3.87497  3.11024  3.93968  2.93844  3.04256  2.76171  2.70620  2.65560  5.31828  4.00646   1062 l - - -
          2.68618  4.42225  2.77519  2.73123  3.46354  2.40513  3.72494  3.29354  2.67741  2.69355  4.24690  2.90347  2.73739  3.18146  2.89801  2.37887  2.77519  2.98518  4.58477  3.61503
          0.01675  4.49343  5.21577  0.61958  0.77255  0.48576  0.95510
    744   2.68578  4.53372  3.43196  2.90398  3.76583  2.45485  3.93102  3.12654  2.87618  1.93647  3.70754  2.92065  2.41377  3.20117  3.26042  2.85358  2.94833  2.54728  5.17417  3.91887   1063 l - - -
          2.68618  4.42225  2.77519  2.73123  3.46354  2.40513  3.72494  3.29354  2.67741  2.69355  4.24690  2.90347  2.73739  3.18146  2.89801  2.37887  2.77519  2.98518  4.58477  3.61503
          0.01675  4.49343  5.21577  0.61958  0.77255  0.48576  0.95510
    745   1.92199  5.06885  2.53603  2.12963  4.36091  3.49267  3.69184  3.81011  2.45395  3.35232  4.12707  2.98640  3.88821  2.81023  2.71767  2.38994  2.67971  3.43134  4.09350  4.16206   1064 a - - -
          2.68618  4.42225  2.77519  2.73123  3.46354  2.40513  3.72494  3.29354  2.67741  2.69355  4.24690  2.90347  2.73739  3.18146  2.89801  2.37887  2.77519  2.98518  4.58477  3.61503
          0.01675  4.49343  5.21577  0.61958  0.77255  0.48576  0.95510
    746   1.75830  4.69395  3.30454  2.77803  4.12023  2.16341  3.91035  3.52137  2.74966  2.75124  3.99685  3.22656  3.95840  3.10059  2.78567  2.17789  2.95080  3.18441  5.43540  4.14401   1065 a - - -
          2.68618  4.42225  2.77519  2.73123  3.46354  2.40513  3.72494  3.29354  2.67741  2.69355  4.24690  2.90347  2.73739  3.18146  2.89801  2.37887  2.77519  2.98518  4.58477  3.61503
          0.01675  4.49343  5.21577  0.61958  0.77255  0.48576  0.95510
    747   1.01733  3.11576  4.25774  3.76270  2.67784  3.56624  4.38820  2.89098  3.65787  2.71481  3.68930  3.85367  4.15640  3.89286  3.86266  2.95327  3.01745  2.65610  5.17356  3.93418   1066 a - - -
          2.68618  4.42225  2.77519  2.73123  3.46354  2.40513  3.72494  3.29354  2.67741  2.69355  4.24690  2.90347  2.73739  3.18146  2.89801  2.37887  2.77519  2.98518  4.58477  3.61503
          0.01675  4.49343  5.21577  0.61958  0.77255  0.48576  0.95510
    748   2.15310  4.53245  3.41030  2.84628  3.20183  3.62817  3.86507  3.05907  2.80900  2.16599  3.20567  3.29470  4.01122  2.32642  2.90937  2.48699  2.92667  2.81696  5.09753  3.84096   1067 a - - -
          2.68618  4.42225  2.77519  2.73123  3.46354  2.40513  3.72494  3.29354  2.67741  2.69355  4.24690  2.90347  2.73739  3.18146  2.89801  2.37887  2.77519  2.98518  4.58477  3.61503
          0.01675  4.49343  5.21577  0.61958  0.77255  0.48576  0.95510
    749   2.92240  4.79157  3.62810  2.98863  3.93539  3.77156  3.86429  3.35853  2.13057  2.99850  3.88732  3.40008  4.13936  3.09239  2.05352  3.05045  3.13140  2.67487  1.75984  3.98666   1068 w - - -
          2.68618  4.42225  2.77519  2.73123  3.46354  2.40513  3.72494  3.29354  2.67741  2.69355  4.24690  2.90347  2.73739  3.18146  2.89801  2.37887  2.77519  2.98518  4.58477  3.61503
          0.01675  4.49343  5.21577  0.61958  0.77255  0.48576  0.95510
    750   2.39329  4.67262  3.34452  2.83049  4.03109  3.05566  3.92450  3.41320  2.75601  2.54165  3.92973  3.27060  1.57545  3.13664  2.80624  2.81166  2.98036  3.10859  5.37012  4.09578   1069 p - - -
          2.68618  4.42225  2.77519  2.73123  3.46354  2.40513  3.72494  3.29354  2.67741  2.69355  4.24690  2.90347  2.73739  3.18146  2.89801  2.37887  2.77519  2.98518  4.58477  3.61503
          0.01675  4.49343  5.21577  0.61958  0.77255  0.48576  0.95510
    751   2.15215  5.00476  2.61542  2.48426  4.30416  2.81064  3.71535  3.74335  2.49079  3.30612  4.09244  3.01363  3.39756  2.59270  2.96742  2.30191  2.71004  2.69780  5.50954  4.14708   1070 a - - -
          2.68618  4.42225  2.77519  2.73123  3.46354  2.40513  3.72494  3.29354  2.67741  2.69355  4.24690  2.90347  2.73739  3.18146  2.89801  2.37887  2.77519  2.98518  4.58477  3.61503
          0.01675  4.49343  5.21577  0.61958  0.77255  0.48576  0.95510
    752   1.96903  5.29828  2.10805  2.39844  4.63758  2.46328  3.77497  4.11882  2.58151  3.61850  4.38664  2.49019  3.93897  2.33092  3.09142  2.78063  3.07326  3.69553  5.77146  4.35159   1071 a - - -
          2.68597  4.42242  2.77481  2.73123  3.46371  2.40530  3.72405  3.29371  2.67758  2.69372  4.24707  2.90364  2.73757  3.18164  2.89703  2.37891  2.77537  2.98536  4.58494  3.61520
          0.67923  1.56493  1.25916  1.13878  0.38597  0.48576  0.95510
    753   2.27226  4.74585  3.04062  2.14372  3.98687  3.45170  3.68057  3.38338  2.47646  2.41624  3.84447  3.01760  3.85655  2.85064  2.65218  2.36744  2.86546  3.07945  5.27628  3.96401   1076 e - - -
          2.68618  4.42225  2.77519  2.73123  3.46354  2.40513  3.72494  3.29354  2.67741  2.69355  4.24690  2.90347  2.73739  3.18146  2.89801  2.37887  2.77519  2.98518  4.58477  3.61503
          0.02329  4.16705  4.88940  0.61958  0.77255  0.87315  0.54065
    754   1.73895  4.27129  3.53599  3.15443  4.36914  2.29308  4.22624  3.79036  3.18218  3.45556  4.26442  3.34992  3.76927  3.46968  3.53179  1.47220  2.31221  3.24892  5.69436  4.47201   1077 s - - -
          2.68618  4.42225  2.77519  2.73123  3.46354  2.40513  3.72494  3.29354  2.67741  2.69355  4.24690  2.90347  2.73739  3.18146  2.89801  2.37887  2.77519  2.98518  4.58477  3.61503
          0.02329  4.16705  4.88940  0.61958  0.77255  0.87315  0.54065
    755   2.94877  5.32011  0.98386  2.28162  4.78693  3.27228  3.93845  4.33087  2.99381  3.89263  4.76582  2.84454  3.93206  3.12727  3.57272  2.42616  3.29144  3.88409  6.02787  4.54788   1078 d - - -
          2.68618  4.42225  2.77519  2.73123  3.46354  2.40513  3.72494  3.29354  2.67741  2.69355  4.24690  2.90347  2.73739  3.18146  2.89801  2.37887  2.77519  2.98518  4.58477  3.61503
          0.02329  4.16705  4.88940  0.61958  0.77255  0.43120  1.04905
    756   2.44282  4.74808  3.16709  2.62537  4.08252  3.01777  3.17095  3.49131  2.61863  3.11688  3.94112  3.11209  2.94745  2.96189  3.06584  1.83121  2.61426  2.74042  5.37891  4.06639   1079 s - - -
          2.68618  4.42225  2.77519  2.73123  3.46354  2.40513  3.72494  3.29354  2.67741  2.69355  4.24690  2.90347  2.73739  3.18146  2.89801  2.37887  2.77519  2.98518  4.58477  3.61503
          0.01817  4.41305  5.13540  0.61958  0.77255  0.60906  0.78496
    757   2.77633  4.78595  3.41489  2.88728  4.20429  3.54809  3.92290  3.56798  2.57363  3.20313  4.08447  3.30647  1.51488  3.11210  2.04180  2.87544  3.06661  2.77273  5.47209  4.20638   1080 p - - -
          2.68618  4.42225  2.77519  2.73123  3.46354  2.40513  3.72494  3.29354  2.67741  2.69355  4.24690  2.90347  2.73739  3.18146  2.89801  2.37887  2.77519  2.98518  4.58477  3.61503
          0.01817  4.41305  5.13540  0.61958  0.77255  0.41573  1.07840
    758   2.69996  4.77650  3.18557  2.24546  3.98508  3.17684  3.77011  3.37976  2.59888  2.60781  3.23695  3.12645  3.94715  2.95066  2.21068  2.77167  2.29697  2.80035  5.30214  3.99652   1081 r - - -
          2.68618  4.42225  2.77519  2.73123  3.46354  2.40513  3.72494  3.29354  2.67741  2.69355  4.24690  2.90347  2.73739  3.18146  2.89801  2.37887  2.77519  2.98518  4.58477  3.61503
          0.01675  4.49343  5.21577  0.61958  0.77255  0.48576  0.95510
    759   2.10274  4.36815  3.67201  3.11478  3.52165  2.63910  3.98337  2.87712  3.05752  2.04373  3.50414  3.48296  4.07244  3.35217  3.38391  2.93695  2.41725  2.65442  4.98261  2.56643   1082 l - - -
          2.68618  4.42225  2.77519  2.73123  3.46354  2.40513  3.72494  3.29354  2.67741  2.69355  4.24690  2.90347  2.73739  3.18146  2.89801  2.37887  2.77519  2.98518  4.58477  3.61503
          0.01675  4.49343  5.21577  0.61958  0.77255  0.48576  0.95510
    760   2.06847  4.75864  3.20369  2.66789  4.05920  2.33341  3.82264  3.45954  2.65819  2.61542  3.92971  3.15350  2.62739  2.70692  3.09807  2.75959  2.66361  3.14714  5.37106  4.06599   1083 a - - -
          2.68625  4.42232  2.77526  2.73130  3.46361  2.40519  3.72501  3.29361  2.67747  2.69362  4.24625  2.90353  2.73746  3.18153  2.89742  2.37893  2.77507  2.98525  4.58484  3.61472
          0.23437  1.59208  5.21577  0.42732  1.05629  0.48576  0.95510
    761   2.76593  4.81874  3.19263  2.70033  3.80777  3.07728  2.33478  3.47972  2.69731  3.10365  3.95806  3.18567  4.00464  3.04873  3.12352  1.79028  3.01461  3.18357  5.20263  2.53154   1087 s - - -
          2.68618  4.42225  2.77519  2.73123  3.46354  2.40513  3.72494  3.29354  2.67741  2.69355  4.24690  2.90347  2.73739  3.18146  2.89801  2.37887  2.77519  2.98518  4.58477  3.61503
          0.01675  4.49343  5.21577  0.61958  0.77255  0.48576  0.95510
    762   3.87444  5.11568  5.07097  4.71181  2.05964  4.72242  3.91926  3.35390  4.48957  2.26971  3.93017  4.47812  5.01105  4.48405  4.50351  4.09284  4.09579  3.36027  0.84538  2.35670   1088 w - - -
          2.68618  4.42225  2.77519  2.73123  3.46354  2.40513  3.72494  3.29354  2.67741  2.69355  4.24690  2.90347  2.73739  3.18146  2.89801  2.37887  2.77519  2.98518  4.58477  3.61503
          0.01675  4.49343  5.21577  0.61958  0.77255  0.48576  0.95510
    763   3.50415  0.24632  5.07876  4.98417  4.90768  3.95591  5.50673  4.21943  4.84441  4.07286  5.22588  4.83016  4.69943  5.16292  4.84233  3.77155  4.02211  3.90481  6.12500  5.17728   1089 C - - -
          2.68618  4.42225  2.77519  2.73123  3.46354  2.40513  3.72494  3.29354  2.67741  2.69355  4.24690  2.90347  2.73739  3.18146  2.89801  2.37887  2.77519  2.98518  4.58477  3.61503
          0.01675  4.49343  5.21577  0.61958  0.77255  0.48576  0.95510
    764   2.76631  5.18806  2.52298  2.44782  4.50962  3.50280  2.58073  3.97872  2.44943  3.48724  4.25529  2.98846  3.91863  2.83163  2.07980  1.90740  3.00060  3.57547  5.63697  4.24998   1090 s - - -
          2.68618  4.42225  2.77519  2.73123  3.46354  2.40513  3.72494  3.29354  2.67741  2.69355  4.24690  2.90347  2.73739  3.18146  2.89801  2.37887  2.77519  2.98518  4.58477  3.61503
          0.01675  4.49343  5.21577  0.61958  0.77255  0.48576  0.95510
    765   3.61141  5.28112  4.40483  4.39773  5.44612  0.19819  5.43184  5.24246  4.65825  4.79469  5.80551  4.57236  4.68406  4.93428  4.78382  3.80690  4.13676  4.65082  6.33353  5.58328   1091 G - - -
          2.68618  4.42225  2.77519  2.73123  3.46354  2.40513  3.72494  3.29354  2.67741  2.69355  4.24690  2.90347  2.73739  3.18146  2.89801  2.37887  2.77519  2.98518  4.58477  3.61503
          0.01675  4.49343  5.21577  0.61958  0.77255  0.48576  0.95510
    766   2.30203  4.37709  3.85927  3.32677  3.64663  3.63785  4.16652  2.83682  3.25616  1.82821  3.61003  3.62557  4.12416  3.54664  3.55718  1.64204  2.98997  2.22580  5.14113  3.92516   1092 s - - -
          2.68618  4.42225  2.77519  2.73123  3.46354  2.40513  3.72494  3.29354  2.67741  2.69355  4.24690  2.90347  2.73739  3.18146  2.89801  2.37887  2.77519  2.98518  4.58477  3.61503
          0.01675  4.49343  5.21577  0.61958  0.77255  0.48576  0.95510
    767   1.15801  4.41582  3.97938  3.72228  4.76418  3.19988  4.72066  4.17356  3.76384  3.88885  4.70204  3.72516  3.99487  4.01965  4.02833  1.08358  3.00601  3.54017  6.11090  4.93295   1093 s - - -
          2.68618  4.42225  2.77519  2.73123  3.46354  2.40513  3.72494  3.29354  2.67741  2.69355  4.24690  2.90347  2.73739  3.18146  2.89801  2.37887  2.77519  2.98518  4.58477  3.61503
          0.01675  4.49343  5.21577  0.61958  0.77255  0.48576  0.95510
    768   3.61141  5.28112  4.40483  4.39773  5.44612  0.19819  5.43184  5.24246  4.65825  4.79469  5.80551  4.57236  4.68406  4.93428  4.78382  3.80690  4.13676  4.65082  6.33353  5.58328   1094 G - - -
          2.68618  4.42225  2.77519  2.73123  3.46354  2.40513  3.72494  3.29354  2.67741  2.69355  4.24690  2.90347  2.73739  3.18146  2.89801  2.37887  2.77519  2.98518  4.58477  3.61503
          0.01675  4.49343  5.21577  0.61958  0.77255  0.48576  0.95510
    769   2.69095  4.55331  5.19118  4.66658  3.80640  4.70651  5.23720  1.10707  4.56278  2.01459  3.61923  4.81631  4.98669  4.77836  4.70414  4.07768  3.53329  1.28747  5.69369  4.50254   1095 i - - -
          2.68618  4.42225  2.77519  2.73123  3.46354  2.40513  3.72494  3.29354  2.67741  2.69355  4.24690  2.90347  2.73739  3.18146  2.89801  2.37887  2.77519  2.98518  4.58477  3.61503
          0.01675  4.49343  5.21577  0.61958  0.77255  0.48576  0.95510
    770   2.00019  4.44700  3.84069  3.45928  4.18167  1.08773  4.42604  2.48558  3.44575  3.21067  4.12889  3.65277  4.06439  3.74313  3.74832  2.80969  3.02587  3.00833  5.62452  4.40710   1096 g - - -
          2.68618  4.42225  2.77519  2.73123  3.46354  2.40513  3.72494  3.29354  2.67741  2.69355  4.24690  2.90347  2.73739  3.18146  2.89801  2.37887  2.77519  2.98518  4.58477  3.61503
          0.01675  4.49343  5.21577  0.61958  0.77255  0.48576  0.95510
    771   2.42959  4.63006  3.35244  2.80826  3.92944  3.05460  3.89104  3.31133  2.76222  2.51978  3.83597  3.25599  3.98199  3.11182  2.75150  2.56459  1.59120  3.02225  5.28812  4.01469   1097 t - - -
          2.68618  4.42225  2.77519  2.73123  3.46354  2.40513  3.72494  3.29354  2.67741  2.69355  4.24690  2.90347  2.73739  3.18146  2.89801  2.37887  2.77519  2.98518  4.58477  3.61503
          0.01675  4.49343  5.21577  0.61958  0.77255  0.48576  0.95510
    772   3.18165  4.53382  4.79849  4.27305  1.29096  4.27968  4.13777  2.73570  4.10573  2.04230  3.45093  4.26245  4.60166  4.19582  4.16276  3.60098  3.40951  1.87730  4.42935  2.32328   1098 f - - -
          2.68618  4.42225  2.77519  2.73123  3.46354  2.40513  3.72494  3.29354  2.67741  2.69355  4.24690  2.90347  2.73739  3.18146  2.89801  2.37887  2.77519  2.98518  4.58477  3.61503
          0.01675  4.49343  5.21577  0.61958  0.77255  0.48576  0.95510
    773   3.93975  5.24077  5.19011  4.87265  3.50548  4.76951  5.34634  2.77411  4.64371  0.36975  3.40228  5.09646  5.12364  4.85099  4.70133  4.48398  4.21790  2.96424  5.56190  4.41641   1099 L - - -
          2.68618  4.42225  2.77519  2.73123  3.46354  2.40513  3.72494  3.29354  2.67741  2.69355  4.24690  2.90347  2.73739  3.18146  2.89801  2.37887  2.77519  2.98518  4.58477  3.61503
          0.01675  4.49343  5.21577  0.61958  0.77255  0.48576  0.95510
    774   2.35831  3.00979  4.79511  4.22612  3.52617  4.22362  4.63864  1.93271  4.08210  1.96779  3.45715  4.33097  4.56928  4.27339  4.18953  3.55326  3.21952  1.19997  5.17716  3.98821   1100 v - - -
          2.68618  4.42225  2.77519  2.73123  3.46354  2.40513  3.72494  3.29354  2.67741  2.69355  4.24690  2.90347  2.73739  3.18146  2.89801  2.37887  2.77519  2.98518  4.58477  3.61503
          0.06544  4.49343  2.95347  0.61958  0.77255  0.48576  0.95510
    775   2.96345  5.15057  3.34386  2.43434  4.44542  3.69987  3.02505  3.86172  2.25147  2.68154  4.22180  3.21432  4.07472  2.90160  1.30039  2.97410  3.16375  3.53788  5.52465  4.25286   1101 r - - -
          2.68618  4.42225  2.77519  2.73123  3.46354  2.40513  3.72494  3.29354  2.67741  2.69355  4.24690  2.90347  2.73739  3.18146  2.89801  2.37887  2.77519  2.98518  4.58477  3.61503
          0.01758  4.44557  5.16792  0.61958  0.77255  0.56216  0.84391
    776   2.07304  4.35602  4.34429  3.78381  3.43712  4.00043  4.39870  2.04551  3.66557  1.33233  3.36141  4.01008  4.37950  3.90416  3.86647  3.31437  2.69313  2.23256  5.08170  3.90203   1102 l - - -
          2.68618  4.42225  2.77519  2.73123  3.46354  2.40513  3.72494  3.29354  2.67741  2.69355  4.24690  2.90347  2.73739  3.18146  2.89801  2.37887  2.77519  2.98518  4.58477  3.61503
          0.01758  4.44557  5.16792  0.61958  0.77255  0.56216  0.84391
    777   2.30684  4.82108  2.61022  2.58776  4.01858  2.76831  3.14442  3.45790  2.61725  3.08640  3.92192  3.09541  3.94157  2.95573  3.06728  2.77186  2.95275  3.15600  2.19785  4.00575   1103 w - - -
          2.68618  4.42225  2.77519  2.73123  3.46354  2.40513  3.72494  3.29354  2.67741  2.69355  4.24690  2.90347  2.73739  3.18146  2.89801  2.37887  2.77519  2.98518  4.58477  3.61503
          0.10363  4.44557  2.44515  0.61958  0.77255  0.56216  0.84391
    778   2.00651  5.01742  3.01132  2.14114  4.30507  3.49039  3.67566  3.73695  2.39656  2.86317  4.08220  2.99376  3.88574  2.26192  2.46513  2.70676  2.93447  3.37776  5.48204  4.13135   1104 a - - -
          2.68618  4.42225  2.77519  2.73123  3.46354  2.40513  3.72494  3.29354  2.67741  2.69355  4.24690  2.90347  2.73739  3.18146  2.89801  2.37887  2.77519  2.98518  4.58477  3.61503
          0.01915  4.36108  5.08343  0.61958  0.77255  0.55552  0.85279
    779   1.87218  5.10417  2.99578  2.28631  4.41102  3.50651  2.59135  3.85407  2.39039  3.38285  4.16536  2.99851  3.90656  2.36992  2.53130  2.73204  2.97258  3.47712  5.55078  4.19153   1105 a - - -
          2.68618  4.42225  2.77519  2.73123  3.46354  2.40513  3.72494  3.29354  2.67741  2.69355  4.24690  2.90347  2.73739  3.18146  2.89801  2.37887  2.77519  2.98518  4.58477  3.61503
          0.01817  4.41305  5.13540  0.61958  0.77255  0.60906  0.78496
    780   2.71001  4.52177  3.40849  2.57876  3.64395  3.62967  3.87934  3.01231  2.82051  2.28999  3.62003  3.31511  4.02462  3.16433  3.19103  2.88540  1.61801  2.78119  5.07424  3.13328   1106 t - - -
          2.68618  4.42225  2.77519  2.73123  3.46354  2.40513  3.72494  3.29354  2.67741  2.69355  4.24690  2.90347  2.73739  3.18146  2.89801  2.37887  2.77519  2.98518  4.58477  3.61503
          0.01817  4.41305  5.13540  0.61958  0.77255  0.60906  0.78496
    781   2.88195  5.14621  2.42662  2.54923  4.62613  1.25944  3.92549  4.09436  2.73352  3.64348  4.46114  3.07228  4.00709  3.08207  2.39650  2.88175  3.17753  3.68590  5.80351  4.44363   1107 g - - -
          2.68623  4.42230  2.77525  2.73089  3.46359  2.40518  3.72499  3.29359  2.67746  2.69360  4.24695  2.90352  2.73745  3.18151  2.89806  2.37864  2.77525  2.98523  4.58482  3.61508
          0.13989  2.08212  5.13540  0.66617  0.72087  0.41573  1.07840
    782   2.58744  5.31175  1.51229  2.03505  4.62666  3.48285  3.76915  4.09994  2.23424  3.60530  4.37667  2.95346  3.94241  2.88845  3.07614  2.78802  3.07766  3.10794  5.76127  4.34331   1110 d - - -
          2.68618  4.42225  2.77519  2.73123  3.46354  2.40513  3.72494  3.29354  2.67741  2.69355  4.24690  2.90347  2.73739  3.18146  2.89801  2.37887  2.77519  2.98518  4.58477  3.61503
          0.01675  4.49343  5.21577  0.61958  0.77255  0.48576  0.95510
    783   2.48344  5.20133  2.41452  1.93210  4.52497  3.47940  3.69372  3.99839  2.11632  3.05161  4.25167  2.95316  2.52802  2.80078  2.94057  2.70079  2.96801  3.58093  5.64588  4.24267   1111 e - - -
          2.68618  4.42225  2.77519  2.73123  3.46354  2.40513  3.72494  3.29354  2.67741  2.69355  4.24690  2.90347  2.73739  3.18146  2.89801  2.37887  2.77519  2.98518  4.58477  3.61503
          0.06544  4.49343  2.95347  0.61958  0.77255  0.48576  0.95510
    784   1.79726  5.00290  3.17456  2.63229  4.37654  3.55084  3.77340  3.79072  2.41901  3.34943  4.16108  3.12485  3.21626  2.64188  1.75468  2.81237  3.03206  3.43534  5.53627  4.22657   1112 r - - -
          2.68618  4.42225  2.77519  2.73123  3.46354  2.40513  3.72494  3.29354  2.67741  2.69355  4.24690  2.90347  2.73739  3.18146  2.89801  2.37887  2.77519  2.98518  4.58477  3.61503
          0.01758  4.44557  5.16792  0.61958  0.77255  0.56216  0.84391
    785   2.77020  4.27484  4.07922  3.51133  2.10706  3.83243  2.56440  2.72814  3.40497  2.44878  3.38663  3.74293  4.20088  3.63569  3.61922  3.11483  2.64037  1.96691  4.62353  2.52065   1113 v - - -
          2.68618  4.42225  2.77519  2.73123  3.46354  2.40513  3.72494  3.29354  2.67741  2.69355  4.24690  2.90347  2.73739  3.18146  2.89801  2.37887  2.77519  2.98518  4.58477  3.61503
          0.01758  4.44557  5.16792  0.61958  0.77255  0.56216  0.84391
    786   2.49659  4.69941  3.22899  2.66784  3.90656  2.74876  3.78271  3.29710  2.62706  2.63947  3.79765  3.15472  3.94845  2.98124  2.04166  2.42702  2.63807  3.01729  3.95441  3.95429   1114 r - - -
          2.68618  4.42225  2.77519  2.73123  3.46354  2.40513  3.72494  3.29354  2.67741  2.69355  4.24690  2.90347  2.73739  3.18146  2.89801  2.37887  2.77519  2.98518  4.58477  3.61503
          0.01758  4.44557  5.16792  0.61958  0.77255  0.56216  0.84391
    787   2.32780  5.26396  1.71516  1.95994  4.58740  3.46162  3.73488  4.06377  2.52598  3.56512  4.33130  2.93584  3.91140  2.85113  2.74064  2.74753  2.65809  3.64617  5.71824  4.30357   1115 d - - -
          2.68618  4.42225  2.77519  2.73123  3.46354  2.40513  3.72494  3.29354  2.67741  2.69355  4.24690  2.90347  2.73739  3.18146  2.89801  2.37887  2.77519  2.98518  4.58477  3.61503
          0.01758  4.44557  5.16792  0.61958  0.77255  0.44079  1.03150
    788   2.31273  4.31819  4.24961  3.69411  3.41894  3.89411  4.30077  2.16609  3.57072  1.23134  3.37825  3.91311  4.29636  3.81604  3.77129  2.72983  3.07394  2.36024  5.00849  3.81987   1116 l - - -
          2.68618  4.42225  2.77519  2.73123  3.46354  2.40513  3.72494  3.29354  2.67741  2.69355  4.24690  2.90347  2.73739  3.18146  2.89801  2.37887  2.77519  2.98518  4.58477  3.61503
          0.01675  4.49343  5.21577  0.61958  0.77255  0.48576  0.95510
    789   1.38511  4.34211  4.07017  3.54213  3.65099  3.01393  4.29965  2.21961  3.46365  2.64703  3.61004  3.77996  4.20178  3.73147  3.72641  3.04474  3.02944  1.84618  5.17561  3.96964   1117 a - - -
          2.68618  4.42225  2.77519  2.73123  3.46354  2.40513  3.72494  3.29354  2.67741  2.69355  4.24690  2.90347  2.73739  3.18146  2.89801  2.37887  2.77519  2.98518  4.58477  3.61503
          0.01675  4.49343  5.21577  0.61958  0.77255  0.48576  0.95510
    790   2.70025  5.13195  2.34642  2.02842  4.44525  3.48284  3.43474  3.90944  2.42347  3.42326  4.18144  2.96345  3.87724  2.53768  2.53002  2.67786  2.71996  2.80818  5.58343  3.25192   1118 e - - -
          2.68618  4.42225  2.77519  2.73123  3.46354  2.40513  3.72494  3.29354  2.67741  2.69355  4.24690  2.90347  2.73739  3.18146  2.89801  2.37887  2.77519  2.98518  4.58477  3.61503
          0.01675  4.49343  5.21577  0.61958  0.77255  0.48576  0.95510
    791   2.17019  4.96941  3.16841  2.60145  4.25125  2.60618  3.75117  3.66111  2.17417  2.65080  4.05895  3.10710  3.96287  2.89581  1.98230  2.79416  2.99496  3.33059  5.46079  4.14344   1119 r - - -
          2.68618  4.42225  2.77519  2.73123  3.46354  2.40513  3.72494  3.29354  2.67741  2.69355  4.24690  2.90347  2.73739  3.18146  2.89801  2.37887  2.77519  2.98518  4.58477  3.61503
          0.01675  4.49343  5.21577  0.61958  0.77255  0.48576  0.95510
    792   1.10095  2.13731  4.32013  3.95235  4.44389  3.21886  4.72367  3.80421  3.87033  3.55431  4.39941  3.82218  3.99756  4.09985  4.07774  1.62009  2.96075  3.29825  5.85609  4.70123   1120 a - - -
          2.68618  4.42225  2.77519  2.73123  3.46354  2.40513  3.72494  3.29354  2.67741  2.69355  4.24690  2.90347  2.73739  3.18146  2.89801  2.37887  2.77519  2.98518  4.58477  3.61503
          0.01675  4.49343  5.21577  0.61958  0.77255  0.48576  0.95510
    793   1.06422  4.65219  3.39264  2.98794  4.31533  3.41155  4.12362  3.67804  2.96598  3.35305  4.20643  3.36541  4.00939  2.55777  3.33818  2.78864  2.38720  3.29730  5.63743  4.37023   1121 a - - -
          2.68618  4.42225  2.77519  2.73123  3.46354  2.40513  3.72494  3.29354  2.67741  2.69355  4.24690  2.90347  2.73739  3.18146  2.89801  2.37887  2.77519  2.98518  4.58477  3.61503
          0.01675  4.49343  5.21577  0.61958  0.77255  0.48576  0.95510
    794   2.49496  4.78961  2.89869  2.61198  3.99918  3.55383  3.26213  3.40058  2.59083  2.62024  3.86935  3.11583  3.94184  2.94047  1.94597  2.51277  2.92891  2.81798  3.83907  4.00104   1122 r - - -
          2.68618  4.42225  2.77519  2.73123  3.46354  2.40513  3.72494  3.29354  2.67741  2.69355  4.24690  2.90347  2.73739  3.18146  2.89801  2.37887  2.77519  2.98518  4.58477  3.61503
          0.01675  4.49343  5.21577  0.61958  0.77255  0.48576  0.95510
    795   0.84232  4.88532  3.06809  2.25239  4.57163  3.45903  4.22037  3.88214  3.11883  3.60258  4.48786  3.32292  4.09877  3.43446  3.52068  2.93984  3.22767  3.50005  5.87515  4.57792   1123 a - - -
          2.68618  4.42225  2.77519  2.73123  3.46354  2.40513  3.72494  3.29354  2.67741  2.69355  4.24690  2.90347  2.73739  3.18146  2.89801  2.37887  2.77519  2.98518  4.58477  3.61503
          0.01675  4.49343  5.21577  0.61958  0.77255  0.48576  0.95510
    796   3.01239  2.17876  4.84379  4.29396  3.57186  4.22249  4.73823  2.14594  4.14219  2.35070  2.66729  4.38620  4.60571  4.34164  4.25630  3.57503  3.27849  1.10919  5.27555  4.09017   1124 v - - -
          2.68618  4.42225  2.77519  2.73123  3.46354  2.40513  3.72494  3.29354  2.67741  2.69355  4.24690  2.90347  2.73739  3.18146  2.89801  2.37887  2.77519  2.98518  4.58477  3.61503
          0.01675  4.49343  5.21577  0.61958  0.77255  0.48576  0.95510
    797   2.35547  4.48742  3.48513  2.91697  3.63668  3.65213  3.36720  2.99634  2.85416  2.31207  3.22838  3.34699  4.03340  3.18476  2.07681  2.89112  2.69552  2.25276  5.05998  3.81472   1125 r - - -
          2.68618  4.42225  2.77519  2.73123  3.46354  2.40513  3.72494  3.29354  2.67741  2.69355  4.24690  2.90347  2.73739  3.18146  2.89801  2.37887  2.77519  2.98518  4.58477  3.61503
          0.01675  4.49343  5.21577  0.61958  0.77255  0.48576  0.95510
    798   2.00151  5.23831  2.42189  1.84763  4.56743  3.47693  3.70349  4.04696  2.46399  3.53717  4.28934  2.94732  3.89685  2.44826  2.72098  2.49785  2.98697  3.62157  5.67946  4.26905   1126 e - - -
          2.68618  4.42225  2.77519  2.73123  3.46354  2.40513  3.72494  3.29354  2.67741  2.69355  4.24690  2.90347  2.73739  3.18146  2.89801  2.37887  2.77519  2.98518  4.58477  3.61503
          0.01675  4.49343  5.21577  0.61958  0.77255  0.48576  0.95510
    799   2.32465  4.72951  3.21611  2.65601  3.27209  2.78470  3.31905  3.31898  2.63314  2.32130  3.81383  3.15013  3.95545  2.57895  2.52126  2.78319  2.70614  3.03816  5.26270  3.96587   1127 l - - -
          2.68618  4.42225  2.77519  2.73123  3.46354  2.40513  3.72494  3.29354  2.67741  2.69355  4.24690  2.90347  2.73739  3.18146  2.89801  2.37887  2.77519  2.98518  4.58477  3.61503
          0.01675  4.49343  5.21577  0.61958  0.77255  0.48576  0.95510
    800   1.80149  4.59154  3.36173  2.79727  3.75506  3.61661  3.84320  3.13416  2.74449  2.54028  3.19410  2.91522  4.00100  3.08876  2.38601  2.84583  2.93496  2.88276  5.14436  3.06357   1128 a - - -
          2.68618  4.42225  2.77519  2.73123  3.46354  2.40513  3.72494  3.29354  2.67741  2.69355  4.24690  2.90347  2.73739  3.18146  2.89801  2.37887  2.77519  2.98518  4.58477  3.61503
          0.01675  4.49343  5.21577  0.61958  0.77255  0.48576  0.95510
    801   2.70024  4.59793  3.33820  2.43097  3.77534  3.60126  3.85290  3.15702  2.76311  2.83871  3.70741  3.25310  2.43332  3.09695  3.16756  2.35779  2.93794  2.39933  2.70752  3.89313   1129 s - - -
          2.68618  4.42225  2.77519  2.73123  3.46354  2.40513  3.72494  3.29354  2.67741  2.69355  4.24690  2.90347  2.73739  3.18146  2.89801  2.37887  2.77519  2.98518  4.58477  3.61503
          0.01675  4.49343  5.21577  0.61958  0.77255  0.48576  0.95510
    802   2.35942  4.78719  3.37551  2.80650  4.10824  3.59272  3.86774  3.45255  2.57687  2.74885  3.97182  3.25987  4.02384  3.05416  1.62895  2.86121  2.06176  3.15869  5.39649  4.12453   1130 r - - -
          2.68618  4.42225  2.77519  2.73123  3.46354  2.40513  3.72494  3.29354  2.67741  2.69355  4.24690  2.90347  2.73739  3.18146  2.89801  2.37887  2.77519  2.98518  4.58477  3.61503
          0.01675  4.49343  5.21577  0.61958  0.77255  0.48576  0.95510
    803   1.97252  4.72319  2.51657  2.71013  4.01146  3.52624  3.86850  3.38963  2.74238  3.05396  2.06429  3.18842  3.97428  3.06940  3.17785  2.33200  2.96586  3.09347  5.35450  4.05875   1131 a - - -
          2.68618  4.42225  2.77519  2.73123  3.46354  2.40513  3.72494  3.29354  2.67741  2.69355  4.24690  2.90347  2.73739  3.18146  2.89801  2.37887  2.77519  2.98518  4.58477  3.61503
          0.01675  4.49343  5.21577  0.61958  0.77255  0.48576  0.95510
    804   2.12224  4.57411  3.51309  3.01150  4.33075  2.57541  4.12116  3.74701  3.00218  3.38975  4.20602  3.36405  2.24280  3.32283  3.40971  1.58540  2.59931  2.84217  5.64296  4.37289   1132 s - - -
          2.68618  4.42225  2.77519  2.73123  3.46354  2.40513  3.72494  3.29354  2.67741  2.69355  4.24690  2.90347  2.73739  3.18146  2.89801  2.37887  2.77519  2.98518  4.58477  3.61503
          0.01675  4.49343  5.21577  0.61958  0.77255  0.48576  0.95510
    805   2.74156  4.57638  3.50142  2.95115  3.78267  3.63709  3.93763  3.12870  2.79959  1.85922  3.71514  3.37061  2.01731  3.20238  2.72442  2.91088  2.51584  2.88869  5.18911  3.94338   1133 l - - -
          2.68623  4.42230  2.77524  2.73128  3.46359  2.40518  3.72499  3.29359  2.67746  2.69360  4.24695  2.90351  2.73723  3.18151  2.89806  2.37892  2.77524  2.98452  4.58482  3.61508
          0.24570  1.54922  5.21577  0.18489  1.77900  0.48576  0.95510
    806   1.81174  4.54629  3.52255  3.01404  4.15184  2.49412  4.08935  3.54403  2.99681  2.75631  4.05457  3.37447  3.96957  3.31636  3.39259  1.89542  1.97201  3.17585  5.50357  4.24378   1135 a - - -
          2.68618  4.42225  2.77519  2.73123  3.46354  2.40513  3.72494  3.29354  2.67741  2.69355  4.24690  2.90347  2.73739  3.18146  2.89801  2.37887  2.77519  2.98518  4.58477  3.61503
          0.01675  4.49343  5.21577  0.61958  0.77255  0.48576  0.95510
    807   2.48179  4.46221  3.51518  2.95026  2.91420  3.65876  3.90667  2.96703  2.90291  2.66858  3.56217  3.37139  4.04173  1.83139  3.26988  2.90088  2.41762  2.53968  3.78614  3.77914   1136 q - - -
          2.68618  4.42225  2.77519  2.73123  3.46354  2.40513  3.72494  3.29354  2.67741  2.69355  4.24690  2.90347  2.73739  3.18146  2.89801  2.37887  2.77519  2.98518  4.58477  3.61503
          0.01675  4.49343  5.21577  0.61958  0.77255  0.48576  0.95510
    808   3.50415  0.24632  5.07876  4.98417  4.90768  3.95591  5.50673  4.21943  4.84441  4.07286  5.22588  4.83016  4.69943  5.16292  4.84233  3.77155  4.02211  3.90481  6.12500  5.17728   1137 C - - -
          2.68618  4.42225  2.77519  2.73123  3.46354  2.40513  3.72494  3.29354  2.67741  2.69355  4.24690  2.90347  2.73739  3.18146  2.89801  2.37887  2.77519  2.98518  4.58477  3.61503
          0.01675  4.49343  5.21577  0.61958  0.77255  0.48576  0.95510
    809   2.98222  1.86132  3.99048  3.57433  3.68157  3.71938  1.04686  3.58849  3.32150  3.25592  4.21760  3.82185  4.30230  3.77172  3.56579  3.17885  3.34223  3.30592  5.17347  3.73788   1138 h - - -
          2.68618  4.42225  2.77519  2.73123  3.46354  2.40513  3.72494  3.29354  2.67741  2.69355  4.24690  2.90347  2.73739  3.18146  2.89801  2.37887  2.77519  2.98518  4.58477  3.61503
          0.01675  4.49343  5.21577  0.61958  0.77255  0.48576  0.95510
    810   3.61141  5.28112  4.40483  4.39773  5.44612  0.19819  5.43184  5.24246  4.65825  4.79469  5.80551  4.57236  4.68406  4.93428  4.78382  3.80690  4.13676  4.65082  6.33353  5.58328   1139 G - - -
          2.68618  4.42225  2.77519  2.73123  3.46354  2.40513  3.72494  3.29354  2.67741  2.69355  4.24690  2.90347  2.73739  3.18146  2.89801  2.37887  2.77519  2.98518  4.58477  3.61503
          0.01675  4.49343  5.21577  0.61958  0.77255  0.48576  0.95510
    811   3.81432  5.06129  5.52223  4.99784  3.31038  5.13224  5.44945  2.05390  4.80512  0.53983  3.08751  5.23926  5.22459  4.83152  4.84292  4.55217  4.03621  2.53489  5.52870  4.48498   1140 L - - -
          2.68618  4.42225  2.77519  2.73123  3.46354  2.40513  3.72494  3.29354  2.67741  2.69355  4.24690  2.90347  2.73739  3.18146  2.89801  2.37887  2.77519  2.98518  4.58477  3.61503
          0.01675  4.49343  5.21577  0.61958  0.77255  0.48576  0.95510
    812   0.77911  4.40603  4.01753  3.77748  4.75665  3.19860  4.75465  4.15480  3.81749  3.88357  4.70278  3.74980  3.99951  4.06765  4.06531  1.61668  3.00878  3.52745  6.11329  4.94229   1141 a - - -
          2.68618  4.42225  2.77519  2.73123  3.46354  2.40513  3.72494  3.29354  2.67741  2.69355  4.24690  2.90347  2.73739  3.18146  2.89801  2.37887  2.77519  2.98518  4.58477  3.61503
          0.01675  4.49343  5.21577  0.61958  0.77255  0.48576  0.95510
    813   2.49744  4.44819  3.80511  3.61895  4.85997  0.79674  4.71325  4.31356  3.75902  3.98914  4.78499  3.67793  3.99654  4.00152  4.03791  2.06326  2.47800  3.62868  6.18314  5.00407   1142 g - - -
          2.68618  4.42225  2.77519  2.73123  3.46354  2.40513  3.72494  3.29354  2.67741  2.69355  4.24690  2.90347  2.73739  3.18146  2.89801  2.37887  2.77519  2.98518  4.58477  3.61503
          0.09854  4.49343  2.49301  0.61958  0.77255  0.48576  0.95510
    814   2.81267  4.95629  2.52477  2.56493  4.26756  3.48285  3.89886  3.58572  2.78608  3.30791  4.16704  1.56180  3.99212  3.08141  3.25519  2.85358  3.09062  2.00030  5.58150  4.22772   1143 n - - -
          2.68618  4.42225  2.77519  2.73123  3.46354  2.40513  3.72494  3.29354  2.67741  2.69355  4.24690  2.90347  2.73739  3.18146  2.89801  2.37887  2.77519  2.98518  4.58477  3.61503
          0.01817  4.41305  5.13540  0.61958  0.77255  0.60906  0.78496
    815   1.54981  4.42225  3.82317  3.66631  4.81104  0.87943  4.73733  4.22076  3.81462  3.94342  4.76938  3.69750  3.98446  4.05116  4.06769  2.68396  3.02738  3.57289  6.13213  4.98125   1144 g - - -
          2.68618  4.42225  2.77519  2.73123  3.46354  2.40513  3.72494  3.29354  2.67741  2.69355  4.24690  2.90347  2.73739  3.18146  2.89801  2.37887  2.77519  2.98518  4.58477  3.61503
          0.01817  4.41305  5.13540  0.61958  0.77255  0.60906  0.78496
    816   3.14160  5.77163  1.30503  1.38252  5.07131  3.42946  3.96071  4.60698  2.97287  4.07561  4.90836  2.88199  4.04529  3.11819  3.58245  2.48298  3.42769  4.15365  6.22473  4.69784   1145 d - - -
          2.68618  4.42225  2.77519  2.73123  3.46354  2.40513  3.72494  3.29354  2.67741  2.69355  4.24690  2.90347  2.73739  3.18146  2.89801  2.37887  2.77519  2.98518  4.58477  3.61503
          0.01817  4.41305  5.13540  0.61958  0.77255  0.60906  0.78496
    817   3.55640  4.84828  5.22796  4.67415  1.23931  4.77207  4.81193  2.50201  4.52177  1.23489  2.49061  4.80449  4.93810  4.51971  4.55190  4.12207  3.76847  2.68245  4.99730  3.68990   1146 l - - -
          2.68618  4.42225  2.77519  2.73123  3.46354  2.40513  3.72494  3.29354  2.67741  2.69355  4.24690  2.90347  2.73739  3.18146  2.89801  2.37887  2.77519  2.98518  4.58477  3.61503
          0.01817  4.41305  5.13540  0.61958  0.77255  0.41573  1.07840
    818   3.86304  5.12004  5.51539  4.97269  3.25569  5.14216  5.41636  2.47321  4.75481  0.50342  2.52914  5.23237  5.21315  4.77571  4.78782  4.55433  4.07586  2.72537  5.48645  4.47347   1147 L - - -
          2.68618  4.42225  2.77519  2.73123  3.46354  2.40513  3.72494  3.29354  2.67741  2.69355  4.24690  2.90347  2.73739  3.18146  2.89801  2.37887  2.77519  2.98518  4.58477  3.61503
          0.01675  4.49343  5.21577  0.61958  0.77255  0.48576  0.95510
    819   3.67883  4.92785  5.48820  4.93843  3.37915  5.05263  5.42353  2.00220  4.79985  0.65319  3.13688  5.15905  5.16980  4.82088  4.84969  4.44063  3.90316  2.03680  5.56210  4.53972   1148 L - - -
          2.68618  4.42225  2.77519  2.73123  3.46354  2.40513  3.72494  3.29354  2.67741  2.69355  4.24690  2.90347  2.73739  3.18146  2.89801  2.37887  2.77519  2.98518  4.58477  3.61503
          0.01675  4.49343  5.21577  0.61958  0.77255  0.48576  0.95510
    820   3.25400  5.92749  0.92889  1.87155  5.20096  3.48182  4.03573  4.75043  3.07276  4.20580  5.05470  2.92535  4.11534  2.43244  3.69310  3.11285  3.54331  4.29353  6.35085  4.80426   1149 d - - -
          2.68618  4.42225  2.77519  2.73123  3.46354  2.40513  3.72494  3.29354  2.67741  2.69355  4.24690  2.90347  2.73739  3.18146  2.89801  2.37887  2.77519  2.98518  4.58477  3.61503
          0.01675  4.49343  5.21577  0.61958  0.77255  0.48576  0.95510
    821   2.07223  3.39663  4.30304  3.71710  3.29224  3.84994  4.19013  2.52080  3.58296  1.94511  2.07748  3.88385  4.22520  3.78898  3.73437  3.14905  2.50760  2.18464  4.82826  3.64196   1150 l - - -
          2.68618  4.42225  2.77519  2.73123  3.46354  2.40513  3.72494  3.29354  2.67741  2.69355  4.24690  2.90347  2.73739  3.18146  2.89801  2.37887  2.77519  2.98518  4.58477  3.61503
          0.01675  4.49343  5.21577  0.61958  0.77255  0.48576  0.95510
    822   1.20915  4.61167  3.41174  2.94806  4.20932  3.40559  3.20395  3.61591  2.94541  3.27145  4.10841  3.33494  3.97748  3.28105  3.34341  2.21113  2.40979  3.24128  5.54244  4.26940   1151 a - - -
          2.68618  4.42225  2.77519  2.73123  3.46354  2.40513  3.72494  3.29354  2.67741  2.69355  4.24690  2.90347  2.73739  3.18146  2.89801  2.37887  2.77519  2.98518  4.58477  3.61503
          0.01675  4.49343  5.21577  0.61958  0.77255  0.48576  0.95510
    823   2.32148  4.99289  2.45177  2.25404  4.26036  3.50576  3.70593  3.02008  2.48283  3.26490  4.05649  3.01415  3.01406  2.83664  2.66765  2.52919  2.92841  2.69459  5.47683  4.11893   1152 e - - -
          2.68618  4.42225  2.77519  2.73123  3.46354  2.40513  3.72494  3.29354  2.67741  2.69355  4.24690  2.90347  2.73739  3.18146  2.89801  2.37887  2.77519  2.98518  4.58477  3.61503
          0.11615  4.49343  2.31792  0.61958  0.77255  0.48576  0.95510
    824   1.92662  4.30831  3.69390  3.12135  3.42790  3.68380  3.94971  2.76766  3.04552  2.32662  3.03363  3.48340  4.06037  3.33977  2.61757  2.94156  2.90148  2.17298  4.90072  2.92680   1153 a - - -
          2.68618  4.42225  2.77519  2.73123  3.46354  2.40513  3.72494  3.29354  2.67741  2.69355  4.24690  2.90347  2.73739  3.18146  2.89801  2.37887  2.77519  2.98518  4.58477  3.61503
          0.01849  4.39576  5.11811  0.61958  0.77255  0.63254  0.75766
    825   2.41161  4.54180  3.38982  2.89967  3.88688  3.49484  3.96048  3.19203  2.86544  2.33863  3.81511  2.63340  3.98639  3.21055  3.24490  2.80349  1.52849  2.91431  5.28100  4.01947   1154 t - - -
          2.68618  4.42225  2.77519  2.73123  3.46354  2.40513  3.72494  3.29354  2.67741  2.69355  4.24690  2.90347  2.73739  3.18146  2.89801  2.37887  2.77519  2.98518  4.58477  3.61503
          0.10922  4.39576  2.39534  0.61958  0.77255  0.40384  1.10188
    826   2.15837  4.49987  3.74827  3.65550  4.88294  0.63041  4.78514  4.31172  3.86866  4.03659  4.88515  3.72560  4.03797  4.11004  4.11339  2.76365  3.11498  3.66239  6.17885  5.03928   1155 G - - -
          2.68618  4.42225  2.77519  2.73123  3.46354  2.40513  3.72494  3.29354  2.67741  2.69355  4.24690  2.90347  2.73739  3.18146  2.89801  2.37887  2.77519  2.98518  4.58477  3.61503
          0.01817  4.41305  5.13540  0.61958  0.77255  0.60906  0.78496
    827   2.31031  5.36271  1.45331  2.15266  4.67612  3.44554  3.79119  4.15841  2.63624  3.66195  4.44541  2.91566  3.94276  2.52805  3.15951  2.81463  2.76761  3.74150  5.82181  4.38840   1156 d - - -
          2.68618  4.42225  2.77519  2.73123  3.46354  2.40513  3.72494  3.29354  2.67741  2.69355  4.24690  2.90347  2.73739  3.18146  2.89801  2.37887  2.77519  2.98518  4.58477  3.61503
          0.01817  4.41305  5.13540  0.61958  0.77255  0.60906  0.78496
    828   2.73076  5.16607  2.59570  1.70412  4.47779  3.07157  3.69239  3.94371  2.46328  3.02936  4.22558  2.93773  2.48813  2.80717  2.80945  2.70135  2.96718  3.54057  5.62173  4.22395   1157 e - - -
          2.68620  4.42227  2.77521  2.73125  3.46356  2.40503  3.72496  3.29356  2.67743  2.69357  4.24692  2.90349  2.73741  3.18148  2.89803  2.37878  2.77521  2.98520  4.58479  3.61505
          0.06462  2.87017  5.13540  0.64946  0.73883  0.41573  1.07840
    829   2.73423  5.13535  3.01718  2.15916  4.45362  3.51145  3.69063  3.90670  2.15751  3.42275  4.19064  2.99739  3.39617  2.80241  1.98951  2.16625  2.96276  3.01355  5.58138  4.20818   1160 r - - -
          2.68618  4.42225  2.77519  2.73123  3.46354  2.40513  3.72494  3.29354  2.67741  2.69355  4.24690  2.90347  2.73739  3.18146  2.89801  2.37887  2.77519  2.98518  4.58477  3.61503
          0.01675  4.49343  5.21577  0.61958  0.77255  0.48576  0.95510
    830   3.25362  4.79332  4.17514  3.67056  1.67627  4.16141  2.11727  3.32694  3.58997  2.46586  3.92248  2.72724  4.51334  3.79755  3.84661  3.44369  3.47958  3.13893  4.19575  1.71643   1161 f - - -
          2.68618  4.42225  2.77519  2.73123  3.46354  2.40513  3.72494  3.29354  2.67741  2.69355  4.24690  2.90347  2.73739  3.18146  2.89801  2.37887  2.77519  2.98518  4.58477  3.61503
          0.01675  4.49343  5.21577  0.61958  0.77255  0.48576  0.95510
    831   3.21667  5.42590  3.58244  2.92240  4.82147  3.86050  2.59565  4.23504  2.12269  3.65514  4.49872  3.35442  4.21940  2.10161  1.14942  3.19381  3.38426  3.89330  5.67439  4.45897   1162 r - - -
          2.68618  4.42225  2.77519  2.73123  3.46354  2.40513  3.72494  3.29354  2.67741  2.69355  4.24690  2.90347  2.73739  3.18146  2.89801  2.37887  2.77519  2.98518  4.58477  3.61503
          0.01675  4.49343  5.21577  0.61958  0.77255  0.48576  0.95510
    832   2.09930  5.12578  2.30803  2.24617  4.43650  3.48497  3.67948  3.36165  2.19001  3.41604  4.17703  2.96740  3.88049  2.78912  2.65576  2.68253  2.49625  3.49785  5.57975  4.19114   1163 a - - -
          2.68618  4.42225  2.77519  2.73123  3.46354  2.40513  3.72494  3.29354  2.67741  2.69355  4.24690  2.90347  2.73739  3.18146  2.89801  2.37887  2.77519  2.98518  4.58477  3.61503
          0.01675  4.49343  5.21577  0.61958  0.77255  0.48576  0.95510
    833   1.66460  4.35481  3.68802  3.11595  3.48093  3.70195  3.96467  2.83640  3.03995  2.55599  2.68386  3.48763  4.07993  2.95580  3.01112  2.95733  2.92933  2.30432  3.74866  3.72167   1164 a - - -
          2.68618  4.42225  2.77519  2.73123  3.46354  2.40513  3.72494  3.29354  2.67741  2.69355  4.24690  2.90347  2.73739  3.18146  2.89801  2.37887  2.77519  2.98518  4.58477  3.61503
          0.01675  4.49343  5.21577  0.61958  0.77255  0.48576  0.95510
    834   0.84232  4.88532  3.06809  2.25239  4.57163  3.45903  4.22037  3.88214  3.11883  3.60258  4.48786  3.32292  4.09877  3.43446  3.52068  2.93984  3.22767  3.50005  5.87515  4.57792   1165 a - - -
          2.68618  4.42225  2.77519  2.73123  3.46354  2.40513  3.72494  3.29354  2.67741  2.69355  4.24690  2.90347  2.73739  3.18146  2.89801  2.37887  2.77519  2.98518  4.58477  3.61503
          0.01675  4.49343  5.21577  0.61958  0.77255  0.48576  0.95510
    835   2.51194  5.17153  2.57405  1.83220  4.49611  2.59789  3.67532  3.96838  2.42068  3.46766  4.21887  2.95370  3.87735  2.45311  2.63087  2.67932  2.94086  3.55140  4.10009  4.21640   1166 e - - -
          2.68618  4.42225  2.77519  2.73123  3.46354  2.40513  3.72494  3.29354  2.67741  2.69355  4.24690  2.90347  2.73739  3.18146  2.89801  2.37887  2.77519  2.98518  4.58477  3.61503
          0.01675  4.49343  5.21577  0.61958  0.77255  0.48576  0.95510
    836   2.69894  4.97321  2.28344  2.25467  3.25449  3.51101  3.25516  3.66233  2.49411  2.63807  4.03787  3.02360  3.90357  2.84743  2.74110  2.71311  2.30309  3.31699  5.45988  4.10692   1167 e - - -
          2.68618  4.42225  2.77519  2.73123  3.46354  2.40513  3.72494  3.29354  2.67741  2.69355  4.24690  2.90347  2.73739  3.18146  2.89801  2.37887  2.77519  2.98518  4.58477  3.61503
          0.01675  4.49343  5.21577  0.61958  0.77255  0.48576  0.95510
    837   2.57727  4.38133  4.72598  4.15721  3.49777  4.24231  4.63521  1.89277  4.02486  1.33366  3.40572  4.30968  4.57738  4.22177  4.15951  3.56603  2.79975  1.60592  5.19015  4.01389   1168 l - - -
          2.68618  4.42225  2.77519  2.73123  3.46354  2.40513  3.72494  3.29354  2.67741  2.69355  4.24690  2.90347  2.73739  3.18146  2.89801  2.37887  2.77519  2.98518  4.58477  3.61503
          0.01675  4.49343  5.21577  0.61958  0.77255  0.48576  0.95510
    838   1.29997  4.58314  3.46794  2.96233  3.99483  3.50847  4.01559  3.30553  2.40260  3.03903  3.90966  3.36120  4.01767  3.25628  3.26418  2.58712  2.98176  2.33856  5.36891  4.11239   1169 a - - -
          2.68618  4.42225  2.77519  2.73123  3.46354  2.40513  3.72494  3.29354  2.67741  2.69355  4.24690  2.90347  2.73739  3.18146  2.89801  2.37887  2.77519  2.98518  4.58477  3.61503
          0.01675  4.49343  5.21577  0.61958  0.77255  0.48576  0.95510
    839   2.22907  5.18244  2.80999  1.98790  4.51259  3.05709  3.67702  3.98526  2.17378  3.48012  4.23065  2.95704  3.88148  2.78091  2.19590  2.68513  2.68759  3.56577  5.62387  4.22546   1170 e - - -
          2.68618  4.42225  2.77519  2.73123  3.46354  2.40513  3.72494  3.29354  2.67741  2.69355  4.24690  2.90347  2.73739  3.18146  2.89801  2.37887  2.77519  2.98518  4.58477  3.61503
          0.01675  4.49343  5.21577  0.61958  0.77255  0.48576  0.95510
    840   2.31138  3.46146  3.92922  3.35101  3.35645  3.75578  2.90006  2.20575  3.25448  1.72865  3.35475  3.64426  4.12933  2.99542  3.50596  3.02830  2.92881  2.49798  4.84992  3.64562   1171 l - - -
          2.68618  4.42225  2.77519  2.73123  3.46354  2.40513  3.72494  3.29354  2.67741  2.69355  4.24690  2.90347  2.73739  3.18146  2.89801  2.37887  2.77519  2.98518  4.58477  3.61503
          0.01675  4.49343  5.21577  0.61958  0.77255  0.48576  0.95510
    841   3.46027  4.71858  5.38005  4.82222  3.46376  4.84597  5.25175  1.62727  4.69569  1.10806  2.77789  4.97152  5.03464  4.75862  4.74572  4.21257  3.69005  1.52215  5.50835  4.43649   1172 l - - -
          2.68618  4.42225  2.77519  2.73123  3.46354  2.40513  3.72494  3.29354  2.67741  2.69355  4.24690  2.90347  2.73739  3.18146  2.89801  2.37887  2.77519  2.98518  4.58477  3.61503
          0.01675  4.49343  5.21577  0.61958  0.77255  0.48576  0.95510
    842   2.25977  4.22451  4.13239  3.54809  3.30420  3.82875  4.12663  2.38957  3.42498  1.42228  3.29896  3.78325  4.19488  3.66380  3.11009  3.11332  2.96596  2.24902  4.83535  3.17487   1173 l - - -
          2.68618  4.42225  2.77519  2.73123  3.46354  2.40513  3.72494  3.29354  2.67741  2.69355  4.24690  2.90347  2.73739  3.18146  2.89801  2.37887  2.77519  2.98518  4.58477  3.61503
          0.01675  4.49343  5.21577  0.61958  0.77255  0.48576  0.95510
    843   1.14369  4.41302  3.81630  3.33348  3.98696  2.96949  4.26507  2.65921  3.28752  3.04112  3.93234  3.58200  4.03911  3.58388  3.61057  2.80271  2.12910  2.92461  5.42047  4.20235   1174 a - - -
          2.68618  4.42225  2.77519  2.73123  3.46354  2.40513  3.72494  3.29354  2.67741  2.69355  4.24690  2.90347  2.73739  3.18146  2.89801  2.37887  2.77519  2.98518  4.58477  3.61503
          0.01675  4.49343  5.21577  0.61958  0.77255  0.48576  0.95510
    844   2.95820  5.33287  3.10052  2.12552  4.71352  3.11370  3.76533  4.14048  2.31034  3.60526  4.39955  3.11599  4.04260  2.29251  1.38683  2.92380  3.17142  3.75113  5.70525  4.38794   1175 r - - -
          2.68618  4.42225  2.77519  2.73123  3.46354  2.40513  3.72494  3.29354  2.67741  2.69355  4.24690  2.90347  2.73739  3.18146  2.89801  2.37887  2.77519  2.98518  4.58477  3.61503
          0.01675  4.49343  5.21577  0.61958  0.77255  0.48576  0.95510
    845   2.11844  4.93805  3.09812  2.55539  4.28232  3.24557  3.27937  3.71190  2.52814  3.28993  4.08768  3.06712  3.91882  2.89849  2.37187  1.81463  2.67788  3.35127  5.50395  4.16138   1176 s - - -
          2.68618  4.42225  2.77519  2.73123  3.46354  2.40513  3.72494  3.29354  2.67741  2.69355  4.24690  2.90347  2.73739  3.18146  2.89801  2.37887  2.77519  2.98518  4.58477  3.61503
          0.01675  4.49343  5.21577  0.61958  0.77255  0.48576  0.95510
    846   1.82776  4.32461  3.77706  3.22494  3.51529  3.07307  4.04218  2.85748  3.16209  2.59752  3.50052  3.55068  4.08297  3.44240  3.46390  2.78397  2.76614  1.90039  4.98510  2.58404   1177 a - - -
          2.68618  4.42225  2.77519  2.73123  3.46354  2.40513  3.72494  3.29354  2.67741  2.69355  4.24690  2.90347  2.73739  3.18146  2.89801  2.37887  2.77519  2.98518  4.58477  3.61503
          0.01675  4.49343  5.21577  0.61958  0.77255  0.48576  0.95510
    847   2.71424  5.05314  2.77674  2.47096  4.33824  2.36250  2.75685  3.78166  2.45945  2.67649  4.11539  3.00444  3.34941  2.82686  2.29229  2.71131  2.94578  3.41310  5.52421  4.15785   1178 r - - -
          2.68618  4.42225  2.77519  2.73123  3.46354  2.40513  3.72494  3.29354  2.67741  2.69355  4.24690  2.90347  2.73739  3.18146  2.89801  2.37887  2.77519  2.98518  4.58477  3.61503
          0.01675  4.49343  5.21577  0.61958  0.77255  0.48576  0.95510
    848   2.82652  5.08781  3.16148  2.63759  4.50610  3.56405  3.79501  3.93110  2.42032  3.46358  4.26421  2.57947  2.51625  2.92595  1.50280  2.83728  2.69025  3.55151  5.62120  4.30346   1179 r - - -
          2.68618  4.42225  2.77519  2.73123  3.46354  2.40513  3.72494  3.29354  2.67741  2.69355  4.24690  2.90347  2.73739  3.18146  2.89801  2.37887  2.77519  2.98518  4.58477  3.61503
          0.01675  4.49343  5.21577  0.61958  0.77255  0.48576  0.95510
    849   2.27673  5.14974  2.05028  2.41406  4.46836  3.13583  3.32269  3.93636  2.42384  3.44381  3.47514  2.58128  3.87687  2.66649  2.67732  2.58165  2.93552  3.52637  5.59880  4.20358   1180 d - - -
          2.68618  4.42225  2.77519  2.73123  3.46354  2.40513  3.72494  3.29354  2.67741  2.69355  4.24690  2.90347  2.73739  3.18146  2.89801  2.37887  2.77519  2.98518  4.58477  3.61503
          0.01675  4.49343  5.21577  0.61958  0.77255  0.48576  0.95510
    850   2.51711  5.10006  2.23002  2.48803  4.50552  1.74372  3.79481  3.96128  2.58612  3.50084  4.28151  3.01927  3.93248  2.92281  2.57804  2.75193  2.68318  3.55500  5.68004  4.29917   1181 g - - -
          2.68618  4.42225  2.77519  2.73123  3.46354  2.40513  3.72494  3.29354  2.67741  2.69355  4.24690  2.90347  2.73739  3.18146  2.89801  2.37887  2.77519  2.98518  4.58477  3.61503
          0.01675  4.49343  5.21577  0.61958  0.77255  0.48576  0.95510
    851   2.54373  5.07460  3.28943  2.68698  4.36666  3.65473  2.29463  3.76996  2.14096  2.64529  4.14601  3.17487  4.03108  2.89934  1.73272  2.89637  3.08850  3.44355  5.50140  4.21291   1182 r - - -
          2.68618  4.42225  2.77519  2.73123  3.46354  2.40513  3.72494  3.29354  2.67741  2.69355  4.24690  2.90347  2.73739  3.18146  2.89801  2.37887  2.77519  2.98518  4.58477  3.61503
          0.01675  4.49343  5.21577  0.61958  0.77255  0.48576  0.95510
    852   2.94603  4.37260  4.48571  3.90253  3.31880  4.09800  4.41669  2.24978  3.77631  1.47501  2.54036  4.10412  2.27964  3.96827  3.93376  3.39903  3.17735  1.95104  5.00501  3.84800   1183 l - - -
          2.68618  4.42225  2.77519  2.73123  3.46354  2.40513  3.72494  3.29354  2.67741  2.69355  4.24690  2.90347  2.73739  3.18146  2.89801  2.37887  2.77519  2.98518  4.58477  3.61503
          0.01675  4.49343  5.21577  0.61958  0.77255  0.48576  0.95510
    853   3.46602  4.75787  5.25654  4.74976  3.55162  4.79362  5.29056  2.12672  4.59773  1.08770  3.35461  4.92703  5.04776  4.75901  4.70710  4.19232  3.71985  1.14763  5.60693  4.47364   1184 l - - -
          2.68620  4.42227  2.77521  2.73125  3.46356  2.40514  3.72496  3.29356  2.67743  2.69357  4.24691  2.90348  2.73741  3.18102  2.89802  2.37889  2.77521  2.98520  4.58479  3.61505
          0.09854  2.42573  5.21577  0.32459  1.28311  0.48576  0.95510
    854   3.02593  4.42121  4.68212  4.11986  1.40470  4.19244  4.50069  2.37108  3.97596  1.98294  3.32177  4.25556  4.53545  4.15046  4.09806  3.51707  2.79839  1.72755  4.99192  3.72796   1186 f - - -
          2.68618  4.42225  2.77519  2.73123  3.46354  2.40513  3.72494  3.29354  2.67741  2.69355  4.24690  2.90347  2.73739  3.18146  2.89801  2.37887  2.77519  2.98518  4.58477  3.61503
          0.01675  4.49343  5.21577  0.61958  0.77255  0.48576  0.95510
    855   2.79261  4.78739  3.29650  2.90318  4.19576  3.53321  4.03972  3.56879  2.82253  3.21290  4.12533  3.33180  1.23312  2.54289  3.17676  2.90151  3.11086  2.69638  5.54019  4.24907   1187 p - - -
          2.68618  4.42225  2.77519  2.73123  3.46354  2.40513  3.72494  3.29354  2.67741  2.69355  4.24690  2.90347  2.73739  3.18146  2.89801  2.37887  2.77519  2.98518  4.58477  3.61503
          0.01675  4.49343  5.21577  0.61958  0.77255  0.48576  0.95510
    856   3.08222  5.65307  1.16241  2.35498  4.95488  2.62493  3.00093  4.48119  2.88567  3.96072  4.77046  2.21222  4.05104  3.08818  3.45701  2.98491  3.35507  4.04085  6.10668  4.61736   1188 d - - -
          2.68618  4.42225  2.77519  2.73123  3.46354  2.40513  3.72494  3.29354  2.67741  2.69355  4.24690  2.90347  2.73739  3.18146  2.89801  2.37887  2.77519  2.98518  4.58477  3.61503
          0.01675  4.49343  5.21577  0.61958  0.77255  0.48576  0.95510
    857   2.34507  5.42085  2.39217  1.28473  4.74489  3.47521  3.82074  4.23687  2.66380  3.72664  4.50286  2.58210  3.12979  2.94584  3.19147  2.84202  3.15750  3.80704  5.87598  4.43458   1189 e - - -
          2.68618  4.42225  2.77519  2.73123  3.46354  2.40513  3.72494  3.29354  2.67741  2.69355  4.24690  2.90347  2.73739  3.18146  2.89801  2.37887  2.77519  2.98518  4.58477  3.61503
          0.01675  4.49343  5.21577  0.61958  0.77255  0.48576  0.95510
    858   2.71936  5.13450  2.34450  2.42541  4.44153  3.06611  3.69604  3.90265  2.45883  3.42551  4.19116  2.46806  3.89028  2.60861  2.94748  2.33807  2.33230  3.50592  5.59426  3.02314   1190 t - - -
          2.68618  4.42225  2.77519  2.73123  3.46354  2.40513  3.72494  3.29354  2.67741  2.69355  4.24690  2.90347  2.73739  3.18146  2.89801  2.37887  2.77519  2.98518  4.58477  3.61503
          0.01675  4.49343  5.21577  0.61958  0.77255  0.48576  0.95510
[truncated: 16,744 more chars]
